# Supplementary material for: The Corynebacterium pseudotuberculosis in silico predicted pan-exoproteome
Source: BMC Genomics. 2012 Oct 19;13(Suppl 5):S6. doi: 10.1186/1471-2164-13-S5-S6 (PMC3476999; doi:10.1186/1471-2164-13-S5-S6)
Supplement: Additional file 1 — C. pseudotuberculosis genomes. The five C. pseudotuberculosis genomes here checked, as EMBL files. [file 1471-2164-13-S5-S6-S1.zip › CP001809-1002.embl]

FT   gene            1..1812
FT                   /locus_tag="Cp1002_0001"
FT                   /gene="dnaA"
FT   CDS             1..1812
FT                   /locus_tag="Cp1002_0001"
FT                   /gene="dnaA"
FT                   /product="Chromosomal replication initiation protein"
FT                   /protein_id="gnl|ufmg|Cp1002_0001|gb|ADL19909"
FT   gene            complement(1821..1970)
FT                   /locus_tag="Cp1002_0002"
FT                   /gene=""
FT   CDS             complement(1821..1970)
FT                   /locus_tag="Cp1002_0002"
FT                   /gene=""
FT                   /product="Hypothetical protein"
FT                   /protein_id="gnl|ufmg|Cp1002_0002|gb|ADL19910"
FT   gene            2397..3584
FT                   /locus_tag="Cp1002_0003"
FT                   /gene="dnaN"
FT   CDS             2397..3584
FT                   /locus_tag="Cp1002_0003"
FT                   /gene="dnaN"
FT                   /product="DNA polymerase III subunit beta"
FT                   /protein_id="gnl|ufmg|Cp1002_0003|gb|ADL19911"
FT   gene            3651..4865
FT                   /locus_tag="Cp1002_0004"
FT                   /gene="recF"
FT   CDS             3651..4865
FT                   /locus_tag="Cp1002_0004"
FT                   /gene="recF"
FT                   /product="Recombination protein F"
FT                   /protein_id="gnl|ufmg|Cp1002_0004|gb|ADL19912"
FT   gene            4855..5427
FT                   /locus_tag="Cp1002_0005"
FT                   /gene=""
FT   CDS             4855..5427
FT                   /locus_tag="Cp1002_0005"
FT                   /gene=""
FT                   /product="Hypothetical protein"
FT                   /protein_id="gnl|ufmg|Cp1002_0005|gb|ADL19913"
FT   gene            5567..7612
FT                   /locus_tag="Cp1002_0006"
FT                   /gene="gyrB"
FT   CDS             5567..7612
FT                   /locus_tag="Cp1002_0006"
FT                   /gene="gyrB"
FT                   /product="DNA gyrase subunit B"
FT                   /protein_id="gnl|ufmg|Cp1002_0006|gb|ADL19914"
FT   gene            complement(7694..8128)
FT                   /locus_tag="Cp1002_0007"
FT                   /gene=""
FT   CDS             complement(7694..8128)
FT                   /locus_tag="Cp1002_0007"
FT                   /gene=""
FT                   /product="Hypothetical protein"
FT                   /protein_id="gnl|ufmg|Cp1002_0007|gb|ADL19915"
FT   gene            complement(8304..8390)
FT                   /locus_tag="Cp1002_0008"
FT                   /gene=""
FT   CDS             complement(8304..8390)
FT                   /locus_tag="Cp1002_0008"
FT                   /gene=""
FT                   /product="Hypothetical protein"
FT                   /protein_id="gnl|ufmg|Cp1002_0008|gb|ADL19916"
FT   gene            complement(8442..8705)
FT                   /locus_tag="Cp1002_0009"
FT                   /gene=""
FT   CDS             complement(8442..8705)
FT                   /locus_tag="Cp1002_0009"
FT                   /gene=""
FT                   /product="Hypothetical protein"
FT                   /protein_id="gnl|ufmg|Cp1002_0009|gb|ADL19917"
FT   gene            complement(8702..8908)
FT                   /locus_tag="Cp1002_0010"
FT                   /gene=""
FT   CDS             complement(8702..8908)
FT                   /locus_tag="Cp1002_0010"
FT                   /gene=""
FT                   /product="Hypothetical protein"
FT                   /protein_id="gnl|ufmg|Cp1002_0010|gb|ADL19918"
FT   gene            9082..11646
FT                   /locus_tag="Cp1002_0011"
FT                   /gene="gyrA"
FT   CDS             9082..11646
FT                   /locus_tag="Cp1002_0011"
FT                   /gene="gyrA"
FT                   /product="DNA gyrase subunit A"
FT                   /protein_id="gnl|ufmg|Cp1002_0011|gb|ADL19919"
FT   gene            11646..11990
FT                   /locus_tag="Cp1002_0012"
FT                   /gene=""
FT   CDS             11646..11990
FT                   /locus_tag="Cp1002_0012"
FT                   /gene=""
FT                   /product="Hypothetical protein"
FT                   /protein_id="gnl|ufmg|Cp1002_0012|gb|ADL19920"
FT   gene            12176..12252
FT                   /locus_tag="Cp1002_t01"
FT   tRNA            12176..12252
FT                   /product="tRNA-Ile"
FT   gene            12261..12334
FT                   /locus_tag="Cp1002_t02"
FT   tRNA            12261..12334
FT                   /product="tRNA-Ala"
FT   gene            12433..13212
FT                   /locus_tag="Cp1002_0013"
FT                   /gene=""
FT   CDS             12433..13212
FT                   /locus_tag="Cp1002_0013"
FT                   /gene=""
FT                   /product="Hypothetical protein"
FT                   /protein_id="gnl|ufmg|Cp1002_0013|gb|ADL19921"
FT   gene            13486..14055
FT                   /locus_tag="Cp1002_0014"
FT                   /gene=""
FT   CDS             13486..14055
FT                   /locus_tag="Cp1002_0014"
FT                   /gene=""
FT                   /product="Hypothetical protein"
FT                   /protein_id="gnl|ufmg|Cp1002_0014|gb|ADL19922"
FT   gene            14288..14361
FT                   /locus_tag="Cp1002_t03"
FT   tRNA            14288..14361
FT                   /product="tRNA-Ala"
FT   gene            14353..14613
FT                   /locus_tag="Cp1002_0015"
FT                   /gene=""
FT   CDS             14353..14613
FT                   /locus_tag="Cp1002_0015"
FT                   /gene=""
FT                   /product="Hypothetical protein"
FT                   /protein_id="gnl|ufmg|Cp1002_0015|gb|ADL19923"
FT   gene            14686..15687
FT                   /locus_tag="Cp1002_0016"
FT                   /gene=""
FT   CDS             14686..15687
FT                   /locus_tag="Cp1002_0016"
FT                   /gene=""
FT                   /product="Periplasmic binding protein/LacI transcriptional
FT                   regulator"
FT                   /protein_id="gnl|ufmg|Cp1002_0016|gb|ADL19924"
FT   gene            15684..16769
FT                   /locus_tag="Cp1002_0017"
FT                   /gene="rbsC"
FT   CDS             15684..16769
FT                   /locus_tag="Cp1002_0017"
FT                   /gene="rbsC"
FT                   /product="Ribose transport system permease protein rbsC"
FT                   /protein_id="gnl|ufmg|Cp1002_0017|gb|ADL19925"
FT   gene            16771..17544
FT                   /locus_tag="Cp1002_0018"
FT                   /gene="rbsA"
FT   CDS             16771..17544
FT                   /locus_tag="Cp1002_0018"
FT                   /gene="rbsA"
FT                   /product="Ribose import ATP-binding protein RbsA"
FT                   /protein_id="gnl|ufmg|Cp1002_0018|gb|ADL19926"
FT   gene            complement(17612..18283)
FT                   /locus_tag="Cp1002_0019"
FT                   /gene=""
FT   CDS             complement(17612..18283)
FT                   /locus_tag="Cp1002_0019"
FT                   /gene=""
FT                   /product="Hypothetical protein"
FT                   /protein_id="gnl|ufmg|Cp1002_0019|gb|ADL19927"
FT   gene            18361..18897
FT                   /locus_tag="Cp1002_0020"
FT                   /gene="ppiA"
FT   CDS             18361..18897
FT                   /locus_tag="Cp1002_0020"
FT                   /gene="ppiA"
FT                   /product="Peptidyl-prolyl cis-trans isomerase A"
FT                   /protein_id="gnl|ufmg|Cp1002_0020|gb|ADL19928"
FT   gene            18959..19729
FT                   /locus_tag="Cp1002_0021"
FT                   /gene="ybhB"
FT   CDS             18959..19729
FT                   /locus_tag="Cp1002_0021"
FT                   /gene="ybhB"
FT                   /product="Rhomboid family protein"
FT                   /protein_id="gnl|ufmg|Cp1002_0021|gb|ADL19929"
FT   gene            19748..19855
FT                   /locus_tag="Cp1002_0021a"
FT                   /gene=""
FT   CDS             19748..19855
FT                   /locus_tag="Cp1002_0021a"
FT                   /gene=""
FT                   /product="Hypothetical protein"
FT                   /protein_id="gnl|ufmg|Cp1002_0021a"
FT   gene            19884..20042
FT                   /locus_tag="Cp1002_0022"
FT                   /gene=""
FT   CDS             19884..20042
FT                   /locus_tag="Cp1002_0022"
FT                   /gene=""
FT                   /product="Hypothetical protein"
FT                   /protein_id="gnl|ufmg|Cp1002_0022|gb|ADL19930"
FT   gene            20687..21019
FT                   /locus_tag="Cp1002_0023"
FT                   /gene=""
FT   CDS             20687..21019
FT                   /locus_tag="Cp1002_0023"
FT                   /gene=""
FT                   /product="Hypothetical protein"
FT                   /protein_id="gnl|ufmg|Cp1002_0023|gb|ADL19931"
FT   gene            complement(21053..21157)
FT                   /locus_tag="Cp1002_0023a"
FT                   /gene=""
FT   CDS             complement(21053..21157)
FT                   /locus_tag="Cp1002_0023a"
FT                   /gene=""
FT                   /product="Hypothetical protein"
FT                   /protein_id="gnl|ufmg|Cp1002_0023a"
FT   gene            complement(21573..21671)
FT                   /locus_tag="Cp1002_0023b"
FT                   /gene=""
FT   CDS             complement(21573..21671)
FT                   /locus_tag="Cp1002_0023b"
FT                   /gene=""
FT                   /product="Hypothetical protein"
FT                   /protein_id="gnl|ufmg|Cp1002_0023b"
FT   gene            complement(21748..21894)
FT                   /locus_tag="Cp1002_0023c"
FT                   /gene=""
FT   CDS             complement(21748..21894)
FT                   /locus_tag="Cp1002_0023c"
FT                   /gene=""
FT                   /product="Hypothetical protein"
FT                   /protein_id="gnl|ufmg|Cp1002_0023c"
FT   gene            complement(21941..22069)
FT                   /locus_tag="Cp1002_0024"
FT                   /gene=""
FT   CDS             complement(21941..22069)
FT                   /locus_tag="Cp1002_0024"
FT                   /gene=""
FT                   /product="Hypothetical protein"
FT                   /protein_id="gnl|ufmg|Cp1002_0024|gb|ADL19932"
FT   gene            22237..22590
FT                   /locus_tag="Cp1002_0025"
FT                   /gene="cas5"
FT   CDS             22237..22590
FT                   /locus_tag="Cp1002_0025"
FT                   /gene="cas5"
FT                   /product="CRISPR-associated protein Cas5"
FT                   /protein_id="gnl|ufmg|Cp1002_0025|gb|ADL19933"
FT   gene            complement(22665..23705)
FT                   /locus_tag="Cp1002_0026"
FT                   /gene=""
FT   CDS             complement(22665..23705)
FT                   /locus_tag="Cp1002_0026"
FT                   /gene=""
FT                   /product="Insertion element protein"
FT                   /protein_id="gnl|ufmg|Cp1002_0026|gb|ADL19934"
FT   gene            24114..25037
FT                   /locus_tag="Cp1002_0027"
FT                   /gene="pld"
FT   CDS             24114..25037
FT                   /locus_tag="Cp1002_0027"
FT                   /gene="pld"
FT                   /product="Phospholipase D"
FT                   /protein_id="gnl|ufmg|Cp1002_0027|gb|ADL19935"
FT   gene            complement(25090..25956)
FT                   /locus_tag="Cp1002_0028"
FT                   /gene="fagC"
FT   CDS             complement(25090..25956)
FT                   /locus_tag="Cp1002_0028"
FT                   /gene="fagC"
FT                   /product="ATP binding cytoplasmic membrane protein"
FT                   /protein_id="gnl|ufmg|Cp1002_0028|gb|ADL19936"
FT   gene            complement(25965..26951)
FT                   /locus_tag="Cp1002_0029"
FT                   /gene="fagB"
FT   CDS             complement(25965..26951)
FT                   /locus_tag="Cp1002_0029"
FT                   /gene="fagB"
FT                   /product="Iron-enterobactin transporter"
FT                   /protein_id="gnl|ufmg|Cp1002_0029|gb|ADL19937"
FT   gene            complement(26951..28018)
FT                   /locus_tag="Cp1002_0030"
FT                   /gene="fagA"
FT   CDS             complement(26951..28018)
FT                   /locus_tag="Cp1002_0030"
FT                   /gene="fagA"
FT                   /product="Hypothetical protein"
FT                   /protein_id="gnl|ufmg|Cp1002_0030|gb|ADL19938"
FT   gene            28065..29117
FT                   /locus_tag="Cp1002_0031"
FT                   /gene="fagD"
FT   CDS             28065..29117
FT                   /locus_tag="Cp1002_0031"
FT                   /gene="fagD"
FT                   /product="Iron siderophore binding protein"
FT                   /protein_id="gnl|ufmg|Cp1002_0031|gb|ADL19939"
FT   gene            complement(29249..29518)
FT                   /locus_tag="Cp1002_0032"
FT                   /gene=""
FT   CDS             complement(29249..29518)
FT                   /locus_tag="Cp1002_0032"
FT                   /gene=""
FT                   /product="Hypothetical protein"
FT                   /protein_id="gnl|ufmg|Cp1002_0032|gb|ADL19940"
FT   gene            complement(29631..31625)
FT                   /locus_tag="Cp1002_0033"
FT                   /gene="pknB"
FT   CDS             complement(29631..31625)
FT                   /locus_tag="Cp1002_0033"
FT                   /gene="pknB"
FT                   /product="Serine/threonine-protein kinase"
FT                   /protein_id="gnl|ufmg|Cp1002_0033|gb|ADL19941"
FT   gene            complement(31622..33142)
FT                   /locus_tag="Cp1002_0034"
FT                   /gene="pknA"
FT   CDS             complement(31622..33142)
FT                   /locus_tag="Cp1002_0034"
FT                   /gene="pknA"
FT                   /product="Serine/threonine-protein kinase"
FT                   /protein_id="gnl|ufmg|Cp1002_0034|gb|ADL19942"
FT   gene            complement(33150..34610)
FT                   /locus_tag="Cp1002_0035"
FT                   /gene="pbpA"
FT   CDS             complement(33150..34610)
FT                   /locus_tag="Cp1002_0035"
FT                   /gene="pbpA"
FT                   /product="Penicillin-binding protein A"
FT                   /protein_id="gnl|ufmg|Cp1002_0035|gb|ADL19943"
FT   gene            complement(34607..35980)
FT                   /locus_tag="Cp1002_0036"
FT                   /gene="ftsW"
FT   CDS             complement(34607..35980)
FT                   /locus_tag="Cp1002_0036"
FT                   /gene="ftsW"
FT                   /product="Cell division protein ftsW"
FT                   /protein_id="gnl|ufmg|Cp1002_0036|gb|ADL19944"
FT   gene            complement(35981..37492)
FT                   /locus_tag="Cp1002_0037"
FT                   /gene="pstP"
FT   CDS             complement(35981..37492)
FT                   /locus_tag="Cp1002_0037"
FT                   /gene="pstP"
FT                   /product="PP2C-family Ser/Thr phosphatase"
FT                   /protein_id="gnl|ufmg|Cp1002_0037|gb|ADL19945"
FT   gene            complement(37492..37971)
FT                   /locus_tag="Cp1002_0038"
FT                   /gene=""
FT   CDS             complement(37492..37971)
FT                   /locus_tag="Cp1002_0038"
FT                   /gene=""
FT                   /product="FHA domain-containing protein"
FT                   /protein_id="gnl|ufmg|Cp1002_0038|gb|ADL19946"
FT   gene            complement(38048..39001)
FT                   /locus_tag="Cp1002_0039"
FT                   /gene=""
FT   CDS             complement(38048..39001)
FT                   /locus_tag="Cp1002_0039"
FT                   /gene=""
FT                   /product="Hypothetical protein"
FT                   /protein_id="gnl|ufmg|Cp1002_0039|gb|ADL19947"
FT   gene            39351..39435
FT                   /locus_tag="Cp1002_t04"
FT   tRNA            39351..39435
FT                   /product="tRNA-Leu"
FT   gene            complement(39657..40370)
FT                   /locus_tag="Cp1002_0040"
FT                   /gene=""
FT   CDS             complement(39657..40370)
FT                   /locus_tag="Cp1002_0040"
FT                   /gene=""
FT                   /product="CAAX amino terminal protease family"
FT                   /protein_id="gnl|ufmg|Cp1002_0040|gb|ADL19948"
FT   gene            complement(40509..41039)
FT                   /locus_tag="Cp1002_0041"
FT                   /gene=""
FT   CDS             complement(40509..41039)
FT                   /locus_tag="Cp1002_0041"
FT                   /gene=""
FT                   /product="Hypothetical protein"
FT                   /protein_id="gnl|ufmg|Cp1002_0041|gb|ADL19949"
FT   gene            complement(41036..41359)
FT                   /locus_tag="Cp1002_0042"
FT                   /gene="padR"
FT   CDS             complement(41036..41359)
FT                   /locus_tag="Cp1002_0042"
FT                   /gene="padR"
FT                   /product="Transcription regulator padR"
FT                   /protein_id="gnl|ufmg|Cp1002_0042|gb|ADL19950"
FT   gene            complement(41534..42532)
FT                   /locus_tag="Cp1002_0043"
FT                   /gene="znuA"
FT   CDS             complement(41534..42532)
FT                   /locus_tag="Cp1002_0043"
FT                   /gene="znuA"
FT                   /product="Zinc ABC transporter substrate-binding protein"
FT                   /protein_id="gnl|ufmg|Cp1002_0043|gb|ADL19951"
FT   gene            complement(42542..43312)
FT                   /locus_tag="Cp1002_0044"
FT                   /gene="fecE"
FT   CDS             complement(42542..43312)
FT                   /locus_tag="Cp1002_0044"
FT                   /gene="fecE"
FT                   /product="Fe(3+) dicitrate transport ATP-binding protein
FT                   FecE"
FT                   /protein_id="gnl|ufmg|Cp1002_0044|gb|ADL19952"
FT   gene            complement(43309..44433)
FT                   /locus_tag="Cp1002_0045"
FT                   /gene="fecD"
FT   CDS             complement(43309..44433)
FT                   /locus_tag="Cp1002_0045"
FT                   /gene="fecD"
FT                   /product="Fe(3+) dicitrate transport system permease
FT                   protein fecD"
FT                   /protein_id="gnl|ufmg|Cp1002_0045|gb|ADL19953"
FT   gene            complement(44504..45886)
FT                   /locus_tag="Cp1002_0046"
FT                   /gene="mgtE1"
FT   CDS             complement(44504..45886)
FT                   /locus_tag="Cp1002_0046"
FT                   /gene="mgtE1"
FT                   /product="Magnesium transporter mgtE"
FT                   /protein_id="gnl|ufmg|Cp1002_0046|gb|ADL19954"
FT   gene            complement(46164..47762)
FT                   /locus_tag="Cp1002_0047"
FT                   /gene="malL"
FT   CDS             complement(46164..47762)
FT                   /locus_tag="Cp1002_0047"
FT                   /gene="malL"
FT                   /product="Oligo-1,6-glucosidase 1"
FT                   /protein_id="gnl|ufmg|Cp1002_0047|gb|ADL19955"
FT   gene            48053..48343
FT                   /locus_tag="Cp1002_0048"
FT                   /gene=""
FT   CDS             48053..48343
FT                   /locus_tag="Cp1002_0048"
FT                   /gene=""
FT                   /product="Hypothetical protein"
FT                   /protein_id="gnl|ufmg|Cp1002_0048|gb|ADL19956"
FT   gene            complement(48500..49774)
FT                   /locus_tag="Cp1002_0049"
FT                   /gene=""
FT   CDS             complement(48500..49774)
FT                   /locus_tag="Cp1002_0049"
FT                   /gene=""
FT                   /product="Major Facilitator Superfamily (MFS)"
FT                   /protein_id="gnl|ufmg|Cp1002_0049|gb|ADL19957"
FT   gene            complement(50410..50619)
FT                   /locus_tag="Cp1002_0050"
FT                   /gene=""
FT   CDS             complement(50410..50619)
FT                   /locus_tag="Cp1002_0050"
FT                   /gene=""
FT                   /product="Hypothetical protein"
FT                   /protein_id="gnl|ufmg|Cp1002_0050|gb|ADL19958"
FT   gene            complement(50997..51641)
FT                   /locus_tag="Cp1002_0050a"
FT                   /gene="cskE"
FT   CDS             complement(50997..51641)
FT                   /locus_tag="Cp1002_0050a"
FT                   /gene="cskE"
FT                   /product="Anti-sigma factor"
FT                   /protein_id="gnl|ufmg|Cp1002_0050a"
FT   gene            complement(51664..52227)
FT                   /locus_tag="Cp1002_0051"
FT                   /gene="sigK"
FT   CDS             complement(51664..52227)
FT                   /locus_tag="Cp1002_0051"
FT                   /gene="sigK"
FT                   /product="ECF family sigma factor K"
FT                   /protein_id="gnl|ufmg|Cp1002_0051|gb|ADL19959"
FT   gene            complement(52287..52580)
FT                   /locus_tag="Cp1002_0052"
FT                   /gene=""
FT   CDS             complement(52287..52580)
FT                   /locus_tag="Cp1002_0052"
FT                   /gene=""
FT                   /product="Hypothetical protein"
FT                   /protein_id="gnl|ufmg|Cp1002_0052|gb|ADL19960"
FT   gene            52938..54575
FT                   /locus_tag="Cp1002_0053"
FT                   /gene="dipZ"
FT   CDS             52938..54575
FT                   /locus_tag="Cp1002_0053"
FT                   /gene="dipZ"
FT                   /product="Protein dipZ"
FT                   /protein_id="gnl|ufmg|Cp1002_0053|gb|ADL19961"
FT   gene            54646..55407
FT                   /locus_tag="Cp1002_0054"
FT                   /gene=""
FT   CDS             54646..55407
FT                   /locus_tag="Cp1002_0054"
FT                   /gene=""
FT                   /product="Hypothetical protein"
FT                   /protein_id="gnl|ufmg|Cp1002_0054|gb|ADL19962"
FT   gene            complement(55409..56071)
FT                   /locus_tag="Cp1002_0055"
FT                   /gene="opuBB"
FT   CDS             complement(55409..56071)
FT                   /locus_tag="Cp1002_0055"
FT                   /gene="opuBB"
FT                   /product="Choline transport system permease protein"
FT                   /protein_id="gnl|ufmg|Cp1002_0055|gb|ADL19963"
FT   gene            complement(56068..56706)
FT                   /locus_tag="Cp1002_0056"
FT                   /gene="opuBD"
FT   CDS             complement(56068..56706)
FT                   /locus_tag="Cp1002_0056"
FT                   /gene="opuBD"
FT                   /product="Choline transport system permease protein opuBD"
FT                   /protein_id="gnl|ufmg|Cp1002_0056|gb|ADL19964"
FT   gene            complement(56703..57590)
FT                   /locus_tag="Cp1002_0057"
FT                   /gene="opuBA"
FT   CDS             complement(56703..57590)
FT                   /locus_tag="Cp1002_0057"
FT                   /gene="opuBA"
FT                   /product="Choline transport ATP-binding protein OpuBA"
FT                   /protein_id="gnl|ufmg|Cp1002_0057|gb|ADL19965"
FT   gene            complement(57947..58147)
FT                   /locus_tag="Cp1002_0058"
FT                   /gene=""
FT   CDS             complement(57947..58147)
FT                   /locus_tag="Cp1002_0058"
FT                   /gene=""
FT                   /product="Hypothetical protein"
FT                   /protein_id="gnl|ufmg|Cp1002_0058|gb|ADL19966"
FT   gene            complement(58191..59528)
FT                   /locus_tag="Cp1002_0059"
FT                   /gene=""
FT   CDS             complement(58191..59528)
FT                   /locus_tag="Cp1002_0059"
FT                   /gene=""
FT                   /product="Peptidase family M20/M25/M40"
FT                   /protein_id="gnl|ufmg|Cp1002_0059|gb|ADL19967"
FT   gene            59732..60727
FT                   /locus_tag="Cp1002_0060"
FT                   /gene="bioB"
FT   CDS             59732..60727
FT                   /locus_tag="Cp1002_0060"
FT                   /gene="bioB"
FT                   /product="Biotin synthase"
FT                   /protein_id="gnl|ufmg|Cp1002_0060|gb|ADL19968"
FT   gene            60733..60987
FT                   /locus_tag="Cp1002_0061"
FT                   /gene=""
FT   CDS             60733..60987
FT                   /locus_tag="Cp1002_0061"
FT                   /gene=""
FT                   /product="Hypothetical protein"
FT                   /protein_id="gnl|ufmg|Cp1002_0061|gb|ADL19969"
FT   gene            complement(61010..61441)
FT                   /locus_tag="Cp1002_0062"
FT                   /gene="mepB"
FT   CDS             complement(61010..61441)
FT                   /locus_tag="Cp1002_0062"
FT                   /gene="mepB"
FT                   /product="Metallopeptidase MepB"
FT                   /protein_id="gnl|ufmg|Cp1002_0062|gb|ADL19970"
FT   gene            61535..62950
FT                   /locus_tag="Cp1002_0063"
FT                   /gene="amn"
FT   CDS             61535..62950
FT                   /locus_tag="Cp1002_0063"
FT                   /gene="amn"
FT                   /product="AMP nucleosidase"
FT                   /protein_id="gnl|ufmg|Cp1002_0063|gb|ADL19971"
FT   gene            63042..64451
FT                   /locus_tag="Cp1002_0064"
FT                   /gene=""
FT   CDS             63042..64451
FT                   /locus_tag="Cp1002_0064"
FT                   /gene=""
FT                   /product="Hypothetical protein"
FT                   /protein_id="gnl|ufmg|Cp1002_0064|gb|ADL19972"
FT   gene            64781..65926
FT                   /locus_tag="Cp1002_0065"
FT                   /gene=""
FT   CDS             64781..65926
FT                   /locus_tag="Cp1002_0065"
FT                   /gene=""
FT                   /product="Lysozyme M1"
FT                   /protein_id="gnl|ufmg|Cp1002_0065|gb|ADL19973"
FT   gene            complement(65981..67066)
FT                   /locus_tag="Cp1002_0066"
FT                   /gene="ino1"
FT   CDS             complement(65981..67066)
FT                   /locus_tag="Cp1002_0066"
FT                   /gene="ino1"
FT                   /product="Inositol-3-phosphate synthase"
FT                   /protein_id="gnl|ufmg|Cp1002_0066|gb|ADL19974"
FT   gene            complement(67295..68032)
FT                   /locus_tag="Cp1002_0067"
FT                   /gene=""
FT   CDS             complement(67295..68032)
FT                   /locus_tag="Cp1002_0067"
FT                   /gene=""
FT                   /product="Fe(2+)/Mn(2+) transporter pcl1"
FT                   /protein_id="gnl|ufmg|Cp1002_0067|gb|ADL19975"
FT   gene            complement(68352..69053)
FT                   /locus_tag="Cp1002_0068"
FT                   /gene=""
FT   CDS             complement(68352..69053)
FT                   /locus_tag="Cp1002_0068"
FT                   /gene=""
FT                   /product="Abhydrolase domain-containing protein 6"
FT                   /protein_id="gnl|ufmg|Cp1002_0068|gb|ADL19976"
FT   gene            69251..69838
FT                   /locus_tag="Cp1002_0069"
FT                   /gene="noxC"
FT   CDS             69251..69838
FT                   /locus_tag="Cp1002_0069"
FT                   /gene="noxC"
FT                   /product="NADH dehydrogenase"
FT                   /protein_id="gnl|ufmg|Cp1002_0069|gb|ADL19977"
FT   gene            69876..70433
FT                   /locus_tag="Cp1002_0070"
FT                   /gene="gca"
FT   CDS             69876..70433
FT                   /locus_tag="Cp1002_0070"
FT                   /gene="gca"
FT                   /product="Gamma-type carbonic anhydratase-like protein"
FT                   /protein_id="gnl|ufmg|Cp1002_0070|gb|ADL19978"
FT   gene            complement(70426..71445)
FT                   /locus_tag="Cp1002_0071"
FT                   /gene=""
FT   CDS             complement(70426..71445)
FT                   /locus_tag="Cp1002_0071"
FT                   /gene=""
FT                   /product="Transcription factor Rok"
FT                   /protein_id="gnl|ufmg|Cp1002_0071|gb|ADL19979"
FT   gene            71821..71917
FT                   /locus_tag="Cp1002_0071a"
FT                   /gene=""
FT                   /pseudo
FT                   /product="Hypothetical protein"
FT   gene            72091..73569
FT                   /locus_tag="Cp1002_0072"
FT                   /gene="piuB"
FT   CDS             72091..73569
FT                   /locus_tag="Cp1002_0072"
FT                   /gene="piuB"
FT                   /product="Uncharacterized iron-regulated membrane protein"
FT                   /protein_id="gnl|ufmg|Cp1002_0072|gb|ADL19980"
FT   gene            73640..74710
FT                   /locus_tag="Cp1002_0073"
FT                   /gene=""
FT   CDS             73640..74710
FT                   /locus_tag="Cp1002_0073"
FT                   /gene=""
FT                   /product="Hypothetical protein"
FT                   /protein_id="gnl|ufmg|Cp1002_0073|gb|ADL19981"
FT   gene            74825..76495
FT                   /locus_tag="Cp1002_0074"
FT                   /gene=""
FT   CDS             74825..76495
FT                   /locus_tag="Cp1002_0074"
FT                   /gene=""
FT                   /product="Hypothetical protein"
FT                   /protein_id="gnl|ufmg|Cp1002_0074|gb|ADL19982"
FT   gene            76547..76963
FT                   /locus_tag="Cp1002_0075"
FT                   /gene="marR"
FT   CDS             76547..76963
FT                   /locus_tag="Cp1002_0075"
FT                   /gene="marR"
FT                   /product="Multiple antibiotic resistance protein marR"
FT                   /protein_id="gnl|ufmg|Cp1002_0075|gb|ADL19983"
FT   gene            76972..77328
FT                   /locus_tag="Cp1002_0076"
FT                   /gene=""
FT   CDS             76972..77328
FT                   /locus_tag="Cp1002_0076"
FT                   /gene=""
FT                   /product="Hypothetical protein"
FT                   /protein_id="gnl|ufmg|Cp1002_0076|gb|ADL19984"
FT   gene            77328..78164
FT                   /locus_tag="Cp1002_0077"
FT                   /gene=""
FT   CDS             77328..78164
FT                   /locus_tag="Cp1002_0077"
FT                   /gene=""
FT                   /product="Hypothetical protein"
FT                   /protein_id="gnl|ufmg|Cp1002_0077|gb|ADL19985"
FT   gene            complement(78170..79252)
FT                   /locus_tag="Cp1002_0078"
FT                   /gene="abrB"
FT   CDS             complement(78170..79252)
FT                   /locus_tag="Cp1002_0078"
FT                   /gene="abrB"
FT                   /product="Ammonia monooxygenase"
FT                   /protein_id="gnl|ufmg|Cp1002_0078|gb|ADL19986"
FT   gene            complement(79313..79915)
FT                   /locus_tag="Cp1002_0079"
FT                   /gene=""
FT   CDS             complement(79313..79915)
FT                   /locus_tag="Cp1002_0079"
FT                   /gene=""
FT                   /product="Hypothetical protein"
FT                   /protein_id="gnl|ufmg|Cp1002_0079|gb|ADL19987"
FT   gene            79982..80794
FT                   /locus_tag="Cp1002_0080"
FT                   /gene=""
FT   CDS             79982..80794
FT                   /locus_tag="Cp1002_0080"
FT                   /gene=""
FT                   /product="Sulfite exporter TauE/SafE"
FT                   /protein_id="gnl|ufmg|Cp1002_0080|gb|ADL19988"
FT   gene            80925..81740
FT                   /locus_tag="Cp1002_0081"
FT                   /gene="sgaA"
FT   CDS             80925..81740
FT                   /locus_tag="Cp1002_0081"
FT                   /gene="sgaA"
FT                   /product="PTS system, IIA component"
FT                   /protein_id="gnl|ufmg|Cp1002_0081|gb|ADL19989"
FT   gene            81752..83293
FT                   /locus_tag="Cp1002_0082"
FT                   /gene="ulaA"
FT   CDS             81752..83293
FT                   /locus_tag="Cp1002_0082"
FT                   /gene="ulaA"
FT                   /product="Ascorbate-specific permease IIC component ulaA"
FT                   /protein_id="gnl|ufmg|Cp1002_0082|gb|ADL19990"
FT   gene            complement(83309..85765)
FT                   /locus_tag="Cp1002_0083"
FT                   /gene="hrpB"
FT   CDS             complement(83309..85765)
FT                   /locus_tag="Cp1002_0083"
FT                   /gene="hrpB"
FT                   /product="ATP-dependent RNA helicase hrpB"
FT                   /protein_id="gnl|ufmg|Cp1002_0083|gb|ADL19991"
FT   gene            85935..86678
FT                   /locus_tag="Cp1002_0084"
FT                   /gene="alkB"
FT   CDS             85935..86678
FT                   /locus_tag="Cp1002_0084"
FT                   /gene="alkB"
FT                   /product="Alpha-ketoglutarate-dependent dioxygenase AlkB"
FT                   /protein_id="gnl|ufmg|Cp1002_0084|gb|ADL19992"
FT   gene            86751..87413
FT                   /locus_tag="Cp1002_0085"
FT                   /gene="tagA"
FT   CDS             86751..87413
FT                   /locus_tag="Cp1002_0085"
FT                   /gene="tagA"
FT                   /product="DNA-3-methyladenine glycosylase 1"
FT                   /protein_id="gnl|ufmg|Cp1002_0085|gb|ADL19993"
FT   gene            87410..88111
FT                   /locus_tag="Cp1002_0086"
FT                   /gene="yusR"
FT   CDS             87410..88111
FT                   /locus_tag="Cp1002_0086"
FT                   /gene="yusR"
FT                   /product="Short-chain dehydrogenase/reductase yusR"
FT                   /protein_id="gnl|ufmg|Cp1002_0086|gb|ADL19994"
FT   gene            88211..88531
FT                   /locus_tag="Cp1002_0087"
FT                   /gene=""
FT   CDS             88211..88531
FT                   /locus_tag="Cp1002_0087"
FT                   /gene=""
FT                   /product="Hypothetical protein"
FT                   /protein_id="gnl|ufmg|Cp1002_0087|gb|ADL19995"
FT   gene            88570..88860
FT                   /locus_tag="Cp1002_0088"
FT                   /gene="yaaA"
FT   CDS             88570..88860
FT                   /locus_tag="Cp1002_0088"
FT                   /gene="yaaA"
FT                   /product="Uncharacterized protein yaaA"
FT                   /protein_id="gnl|ufmg|Cp1002_0088|gb|ADL19996"
FT   gene            88860..89684
FT                   /locus_tag="Cp1002_0089"
FT                   /gene="cfp30B"
FT   CDS             88860..89684
FT                   /locus_tag="Cp1002_0089"
FT                   /gene="cfp30B"
FT                   /product="Antigen Cfp30B"
FT                   /protein_id="gnl|ufmg|Cp1002_0089|gb|ADL19997"
FT   gene            89689..89979
FT                   /locus_tag="Cp1002_0090"
FT                   /gene="ogt"
FT   CDS             89689..89979
FT                   /locus_tag="Cp1002_0090"
FT                   /gene="ogt"
FT                   /product="Methylated-DNA--protein-cysteine
FT                   methyltransferase"
FT                   /protein_id="gnl|ufmg|Cp1002_0090|gb|ADL19998"
FT   gene            89967..90269
FT                   /locus_tag="Cp1002_0091"
FT                   /gene=""
FT   CDS             89967..90269
FT                   /locus_tag="Cp1002_0091"
FT                   /gene=""
FT                   /product="Hypothetical protein"
FT                   /protein_id="gnl|ufmg|Cp1002_0091"
FT   gene            90332..91327
FT                   /locus_tag="Cp1002_0091a"
FT                   /gene=""
FT   CDS             90332..91327
FT                   /locus_tag="Cp1002_0091a"
FT                   /gene=""
FT                   /product="Hypothetical protein"
FT                   /protein_id="gnl|ufmg|Cp1002_0091a"
FT   gene            complement(91324..92853)
FT                   /locus_tag="Cp1002_0092"
FT                   /gene="glpK"
FT   CDS             complement(91324..92853)
FT                   /locus_tag="Cp1002_0092"
FT                   /gene="glpK"
FT                   /product="Glycerol kinase"
FT                   /protein_id="gnl|ufmg|Cp1002_0092|gb|ADL19999"
FT   gene            complement(92863..93636)
FT                   /locus_tag="Cp1002_0093"
FT                   /gene="glpF"
FT   CDS             complement(92863..93636)
FT                   /locus_tag="Cp1002_0093"
FT                   /gene="glpF"
FT                   /product="Glycerol uptake facilitator protein"
FT                   /protein_id="gnl|ufmg|Cp1002_0093|gb|ADL20000"
FT   gene            complement(93645..94505)
FT                   /locus_tag="Cp1002_0094"
FT                   /gene=""
FT   CDS             complement(93645..94505)
FT                   /locus_tag="Cp1002_0094"
FT                   /gene=""
FT                   /product="Alpha/beta hydrolase family protein"
FT                   /protein_id="gnl|ufmg|Cp1002_0094|gb|ADL20001"
FT   gene            complement(94518..96389)
FT                   /locus_tag="Cp1002_0095"
FT                   /gene="pepO"
FT   CDS             complement(94518..96389)
FT                   /locus_tag="Cp1002_0095"
FT                   /gene="pepO"
FT                   /product="Metalloendopeptidase"
FT                   /protein_id="gnl|ufmg|Cp1002_0095|gb|ADL20002"
FT   gene            96438..96980
FT                   /locus_tag="Cp1002_0096"
FT                   /gene=""
FT   CDS             96438..96980
FT                   /locus_tag="Cp1002_0096"
FT                   /gene=""
FT                   /product="Hypothetical protein"
FT                   /protein_id="gnl|ufmg|Cp1002_0096|gb|ADL20003"
FT   gene            96977..97879
FT                   /locus_tag="Cp1002_0097"
FT                   /gene=""
FT   CDS             96977..97879
FT                   /locus_tag="Cp1002_0097"
FT                   /gene=""
FT                   /product="Hypothetical protein"
FT                   /protein_id="gnl|ufmg|Cp1002_0097|gb|ADL20004"
FT   gene            97872..98747
FT                   /locus_tag="Cp1002_0098"
FT                   /gene="opuAC"
FT   CDS             97872..98747
FT                   /locus_tag="Cp1002_0098"
FT                   /gene="opuAC"
FT                   /product="Glycine betaine-binding protein"
FT                   /protein_id="gnl|ufmg|Cp1002_0098|gb|ADL20005"
FT   gene            complement(98755..102039)
FT                   /locus_tag="Cp1002_0099"
FT                   /gene="embC"
FT   CDS             complement(98755..102039)
FT                   /locus_tag="Cp1002_0099"
FT                   /gene="embC"
FT                   /product="Arabinosyltransferase C"
FT                   /protein_id="gnl|ufmg|Cp1002_0099|gb|ADL20006"
FT   gene            complement(102032..104107)
FT                   /locus_tag="Cp1002_0100"
FT                   /gene="aftA"
FT   CDS             complement(102032..104107)
FT                   /locus_tag="Cp1002_0100"
FT                   /gene="aftA"
FT                   /product="Arabinofuranosyl transferase A"
FT                   /protein_id="gnl|ufmg|Cp1002_0100|gb|ADL20007"
FT   gene            complement(104255..105016)
FT                   /locus_tag="Cp1002_0101"
FT                   /gene=""
FT   CDS             complement(104255..105016)
FT                   /locus_tag="Cp1002_0101"
FT                   /gene=""
FT                   /product="Decaprenylphosphoryl-D-2-keto erythropentose
FT                   reductase"
FT                   /protein_id="gnl|ufmg|Cp1002_0101|gb|ADL20008"
FT   gene            complement(105032..106498)
FT                   /locus_tag="Cp1002_0102"
FT                   /gene="dprE1"
FT   CDS             complement(105032..106498)
FT                   /locus_tag="Cp1002_0102"
FT                   /gene="dprE1"
FT                   /product="Decaprenylphosphoryl-beta-D-ribose oxidase"
FT                   /protein_id="gnl|ufmg|Cp1002_0102|gb|ADL20009"
FT   gene            complement(106582..106806)
FT                   /locus_tag="Cp1002_0103"
FT                   /gene=""
FT   CDS             complement(106582..106806)
FT                   /locus_tag="Cp1002_0103"
FT                   /gene=""
FT                   /product="Hypothetical protein"
FT                   /protein_id="gnl|ufmg|Cp1002_0103|gb|ADL20010"
FT   gene            106851..107312
FT                   /locus_tag="Cp1002_0104"
FT                   /gene=""
FT   CDS             106851..107312
FT                   /locus_tag="Cp1002_0104"
FT                   /gene=""
FT                   /product="Hypothetical protein"
FT                   /protein_id="gnl|ufmg|Cp1002_0104|gb|ADL20011"
FT   gene            107309..107839
FT                   /locus_tag="Cp1002_0105"
FT                   /gene=""
FT   CDS             107309..107839
FT                   /locus_tag="Cp1002_0105"
FT                   /gene=""
FT                   /product="Hypothetical protein"
FT                   /protein_id="gnl|ufmg|Cp1002_0105|gb|ADL20012"
FT   gene            107860..108747
FT                   /locus_tag="Cp1002_0106"
FT                   /gene=""
FT   CDS             107860..108747
FT                   /locus_tag="Cp1002_0106"
FT                   /gene=""
FT                   /product="Hypothetical protein"
FT                   /protein_id="gnl|ufmg|Cp1002_0106|gb|ADL20013"
FT   gene            108759..109217
FT                   /locus_tag="Cp1002_0107"
FT                   /gene=""
FT   CDS             108759..109217
FT                   /locus_tag="Cp1002_0107"
FT                   /gene=""
FT                   /product="GtrA-like integral membrane protein"
FT                   /protein_id="gnl|ufmg|Cp1002_0107|gb|ADL20014"
FT   gene            complement(109221..110258)
FT                   /locus_tag="Cp1002_0108"
FT                   /gene="glfT1"
FT   CDS             complement(109221..110258)
FT                   /locus_tag="Cp1002_0108"
FT                   /gene="glfT1"
FT                   /product="UDP-galactofuranosyl transferase GlfT1"
FT                   /protein_id="gnl|ufmg|Cp1002_0108|gb|ADL20015"
FT   gene            110347..111344
FT                   /locus_tag="Cp1002_0109"
FT                   /gene="mntA"
FT                   /pseudo
FT                   /product="ABC-type metal ion transport system, periplasmic
FT                   component"
FT   gene            111426..112151
FT                   /locus_tag="Cp1002_0110"
FT                   /gene="mntB"
FT   CDS             111426..112151
FT                   /locus_tag="Cp1002_0110"
FT                   /gene="mntB"
FT                   /product="Manganese/zinc/iron transport system ATP-binding
FT                   protein"
FT                   /protein_id="gnl|ufmg|Cp1002_0110|gb|ADL20016"
FT   gene            112148..112792
FT                   /locus_tag="Cp1002_0111"
FT                   /gene="mntC"
FT   CDS             112148..112792
FT                   /locus_tag="Cp1002_0111"
FT                   /gene="mntC"
FT                   /product="Manganese/zinc/iron transport system"
FT                   /protein_id="gnl|ufmg|Cp1002_0111|gb|ADL20017"
FT   gene            112789..113667
FT                   /locus_tag="Cp1002_0112"
FT                   /gene="mntD"
FT   CDS             112789..113667
FT                   /locus_tag="Cp1002_0112"
FT                   /gene="mntD"
FT                   /product="Manganese/zinc/iron transport system permease
FT                   protein"
FT                   /protein_id="gnl|ufmg|Cp1002_0112|gb|ADL20018"
FT   gene            113787..114779
FT                   /locus_tag="Cp1002_0113"
FT                   /gene="troA"
FT   CDS             113787..114779
FT                   /locus_tag="Cp1002_0113"
FT                   /gene="troA"
FT                   /product="Periplasmic zinc-binding protein troA"
FT                   /protein_id="gnl|ufmg|Cp1002_0113|gb|ADL20019"
FT   gene            114826..115560
FT                   /locus_tag="Cp1002_0114"
FT                   /gene="pgpB"
FT   CDS             114826..115560
FT                   /locus_tag="Cp1002_0114"
FT                   /gene="pgpB"
FT                   /product="Phosphatidylglycerophosphatase B"
FT                   /protein_id="gnl|ufmg|Cp1002_0114|gb|ADL20020"
FT   gene            complement(115607..116401)
FT                   /locus_tag="Cp1002_0115"
FT                   /gene="rfbE"
FT   CDS             complement(115607..116401)
FT                   /locus_tag="Cp1002_0115"
FT                   /gene="rfbE"
FT                   /product="O-antigen export system, ATP-binding protein"
FT                   /protein_id="gnl|ufmg|Cp1002_0115|gb|ADL20021"
FT   gene            complement(116417..117322)
FT                   /locus_tag="Cp1002_0116"
FT                   /gene="rfbD"
FT   CDS             complement(116417..117322)
FT                   /locus_tag="Cp1002_0116"
FT                   /gene="rfbD"
FT                   /product="O-antigen export system ATP-binding protein
FT                   RfbD"
FT                   /protein_id="gnl|ufmg|Cp1002_0116|gb|ADL20022"
FT   gene            117464..118657
FT                   /locus_tag="Cp1002_0117"
FT                   /gene="csd"
FT   CDS             117464..118657
FT                   /locus_tag="Cp1002_0117"
FT                   /gene="csd"
FT                   /product="Cysteine desulfurase"
FT                   /protein_id="gnl|ufmg|Cp1002_0117|gb|ADL20023"
FT   gene            complement(118654..119613)
FT                   /locus_tag="Cp1002_0118"
FT                   /gene="qorA"
FT   CDS             complement(118654..119613)
FT                   /locus_tag="Cp1002_0118"
FT                   /gene="qorA"
FT                   /product="Quinone oxidoreductase 1"
FT                   /protein_id="gnl|ufmg|Cp1002_0118|gb|ADL20024"
FT   gene            119693..119780
FT                   /locus_tag="Cp1002_t05"
FT   tRNA            119693..119780
FT                   /product="tRNA-Ser"
FT   gene            complement(119828..120859)
FT                   /locus_tag="Cp1002_0119"
FT                   /gene="pat"
FT   CDS             complement(119828..120859)
FT                   /locus_tag="Cp1002_0119"
FT                   /gene="pat"
FT                   /product="Phenylalanine aminotransferase"
FT                   /protein_id="gnl|ufmg|Cp1002_0119|gb|ADL20025"
FT   gene            120965..121054
FT                   /locus_tag="Cp1002_t06"
FT   tRNA            120965..121054
FT                   /product="tRNA-Ser"
FT   gene            121101..121174
FT                   /locus_tag="Cp1002_t07"
FT   tRNA            121101..121174
FT                   /product="tRNA-Arg"
FT   gene            121614..123188
FT                   /locus_tag="Cp1002_0120"
FT                   /gene="sdcS"
FT   CDS             121614..123188
FT                   /locus_tag="Cp1002_0120"
FT                   /gene="sdcS"
FT                   /product="Sodium-dependent dicarboxylate transporter sdcS"
FT                   /protein_id="gnl|ufmg|Cp1002_0120|gb|ADL20026"
FT   gene            123441..124289
FT                   /locus_tag="Cp1002_0121"
FT                   /gene="glcT"
FT   CDS             123441..124289
FT                   /locus_tag="Cp1002_0121"
FT                   /gene="glcT"
FT                   /product="PtsGHI operon antiterminator"
FT                   /protein_id="gnl|ufmg|Cp1002_0121|gb|ADL20027"
FT   gene            124293..126331
FT                   /locus_tag="Cp1002_0122"
FT                   /gene="nagE"
FT                   /pseudo
FT                   /product="PTS system, N-acetylglucosamine-specific IIC
FT                   component"
FT   gene            126491..127294
FT                   /locus_tag="Cp1002_0124"
FT                   /gene=""
FT   CDS             126491..127294
FT                   /locus_tag="Cp1002_0124"
FT                   /gene=""
FT                   /product="Glyoxalase/Bleomycin resistance
FT                   protein/Dihydroxybiphenyl dioxygenase"
FT                   /protein_id="gnl|ufmg|Cp1002_0124|gb|ADL20030"
FT   gene            127521..129839
FT                   /locus_tag="Cp1002_0125"
FT                   /gene="norB"
FT   CDS             127521..129839
FT                   /locus_tag="Cp1002_0125"
FT                   /gene="norB"
FT                   /product="Nitric-oxide reductase, cytochrome b-containing
FT                   subunit I"
FT                   /protein_id="gnl|ufmg|Cp1002_0125|gb|ADL20031"
FT   gene            129918..129991
FT                   /locus_tag="Cp1002_t08"
FT   tRNA            129918..129991
FT                   /product="tRNA-Arg"
FT   gene            complement(130157..130843)
FT                   /locus_tag="Cp1002_0126a"
FT                   /gene=""
FT   CDS             complement(130157..130843)
FT                   /locus_tag="Cp1002_0126a"
FT                   /gene=""
FT                   /product="Hypothetical protein"
FT                   /protein_id="gnl|ufmg|Cp1002_0126a|gb|ADL20032"
FT   gene            complement(131049..132443)
FT                   /locus_tag="Cp1002_0127"
FT                   /gene="pdxR"
FT   CDS             complement(131049..132443)
FT                   /locus_tag="Cp1002_0127"
FT                   /gene="pdxR"
FT                   /product="HTH-type pyridoxine biosynthesis transcriptional
FT                   regulator pdxR"
FT                   /protein_id="gnl|ufmg|Cp1002_0127|gb|ADL20033"
FT   gene            132533..133432
FT                   /locus_tag="Cp1002_0128"
FT                   /gene="pdxS"
FT   CDS             132533..133432
FT                   /locus_tag="Cp1002_0128"
FT                   /gene="pdxS"
FT                   /product="Pyridoxal biosynthesis lyase pdxS"
FT                   /protein_id="gnl|ufmg|Cp1002_0128|gb|ADL20034"
FT   gene            133426..133992
FT                   /locus_tag="Cp1002_0129"
FT                   /gene="pdxT"
FT   CDS             133426..133992
FT                   /locus_tag="Cp1002_0129"
FT                   /gene="pdxT"
FT                   /product="Glutamine amidotransferase subunit pdxT"
FT                   /protein_id="gnl|ufmg|Cp1002_0129|gb|ADL20035"
FT   gene            complement(134019..135032)
FT                   /locus_tag="Cp1002_0130"
FT                   /gene="tyrA"
FT   CDS             complement(134019..135032)
FT                   /locus_tag="Cp1002_0130"
FT                   /gene="tyrA"
FT                   /product="Prephenate dehydrogenase"
FT                   /protein_id="gnl|ufmg|Cp1002_0130|gb|ADL20036"
FT   gene            135070..135522
FT                   /locus_tag="Cp1002_0131"
FT                   /gene=""
FT   CDS             135070..135522
FT                   /locus_tag="Cp1002_0131"
FT                   /gene=""
FT                   /product="Hypothetical protein"
FT                   /protein_id="gnl|ufmg|Cp1002_0131|gb|ADL20037"
FT   gene            135540..135995
FT                   /locus_tag="Cp1002_0132"
FT                   /gene="tadA"
FT   CDS             135540..135995
FT                   /locus_tag="Cp1002_0132"
FT                   /gene="tadA"
FT                   /product="tRNA-specific adenosine deaminase"
FT                   /protein_id="gnl|ufmg|Cp1002_0132|gb|ADL20038"
FT   gene            136023..136113
FT                   /locus_tag="Cp1002_t09"
FT   tRNA            136023..136113
FT                   /product="tRNA-Ser"
FT   gene            complement(136121..136423)
FT                   /locus_tag="Cp1002_0132a"
FT                   /gene=""
FT   CDS             complement(136121..136423)
FT                   /locus_tag="Cp1002_0132a"
FT                   /gene=""
FT                   /product="Hypothetical protein"
FT                   /protein_id="gnl|ufmg|Cp1002_0132a"
FT   gene            136467..138854
FT                   /locus_tag="Cp1002_0134"
FT                   /gene="mmpL11"
FT   CDS             136467..138854
FT                   /locus_tag="Cp1002_0134"
FT                   /gene="mmpL11"
FT                   /product="Hypothetical protein mmpL11"
FT                   /protein_id="gnl|ufmg|Cp1002_0134|gb|ADL20040"
FT   gene            138903..140144
FT                   /locus_tag="Cp1002_0135"
FT                   /gene="tgt"
FT   CDS             138903..140144
FT                   /locus_tag="Cp1002_0135"
FT                   /gene="tgt"
FT                   /product="Queuine tRNA-ribosyltransferase"
FT                   /protein_id="gnl|ufmg|Cp1002_0135|gb|ADL20041"
FT   gene            140632..140997
FT                   /locus_tag="Cp1002_0136"
FT                   /gene="gltX"
FT   CDS             140632..140997
FT                   /locus_tag="Cp1002_0136"
FT                   /gene="gltX"
FT                   /product="Glutamyl-tRNA synthetase"
FT                   /protein_id="gnl|ufmg|Cp1002_0136|gb|ADL20042"
FT   gene            141229..142617
FT                   /locus_tag="Cp1002_0137"
FT                   /gene="gntP"
FT   CDS             141229..142617
FT                   /locus_tag="Cp1002_0137"
FT                   /gene="gntP"
FT                   /product="Gluconate permease"
FT                   /protein_id="gnl|ufmg|Cp1002_0137|gb|ADL20043"
FT   gene            complement(142601..143092)
FT                   /locus_tag="Cp1002_0138"
FT                   /gene="idnK"
FT   CDS             complement(142601..143092)
FT                   /locus_tag="Cp1002_0138"
FT                   /gene="idnK"
FT                   /product="Thermosensitive gluconokinase"
FT                   /protein_id="gnl|ufmg|Cp1002_0138|gb|ADL20044"
FT   gene            complement(143089..144078)
FT                   /locus_tag="Cp1002_0139"
FT                   /gene="idnD"
FT   CDS             complement(143089..144078)
FT                   /locus_tag="Cp1002_0139"
FT                   /gene="idnD"
FT                   /product="Zinc-binding alcohol dehydrogenase"
FT                   /protein_id="gnl|ufmg|Cp1002_0139|gb|ADL20045"
FT   gene            complement(144081..144830)
FT                   /locus_tag="Cp1002_0140"
FT                   /gene="idnO"
FT   CDS             complement(144081..144830)
FT                   /locus_tag="Cp1002_0140"
FT                   /gene="idnO"
FT                   /product="Gluconate 5-dehydrogenase"
FT                   /protein_id="gnl|ufmg|Cp1002_0140|gb|ADL20046"
FT   gene            complement(144932..145020)
FT                   /locus_tag="Cp1002_t10"
FT   tRNA            complement(144932..145020)
FT                   /product="tRNA-Ser"
FT   gene            145091..145204
FT                   /locus_tag="Cp1002_0141"
FT                   /gene=""
FT   CDS             145091..145204
FT                   /locus_tag="Cp1002_0141"
FT                   /gene=""
FT                   /product="Hypothetical protein"
FT                   /protein_id="gnl|ufmg|Cp1002_0141|gb|ADL20047"
FT   gene            145524..146801
FT                   /locus_tag="Cp1002_0142"
FT                   /gene="aspB"
FT   CDS             145524..146801
FT                   /locus_tag="Cp1002_0142"
FT                   /gene="aspB"
FT                   /product="Aspartate transaminase"
FT                   /protein_id="gnl|ufmg|Cp1002_0142|gb|ADL20048"
FT   gene            146882..147451
FT                   /locus_tag="Cp1002_0143"
FT                   /gene=""
FT   CDS             146882..147451
FT                   /locus_tag="Cp1002_0143"
FT                   /gene=""
FT                   /product="Hypothetical protein"
FT                   /protein_id="gnl|ufmg|Cp1002_0143|gb|ADL20049"
FT   gene            147465..150014
FT                   /locus_tag="Cp1002_0144"
FT                   /gene="dnaX"
FT   CDS             147465..150014
FT                   /locus_tag="Cp1002_0144"
FT                   /gene="dnaX"
FT                   /product="DNA polymerase III subunit gamma/tau"
FT                   /protein_id="gnl|ufmg|Cp1002_0144|gb|ADL20050"
FT   gene            150118..150438
FT                   /locus_tag="Cp1002_0145"
FT                   /gene="ybaB"
FT   CDS             150118..150438
FT                   /locus_tag="Cp1002_0145"
FT                   /gene="ybaB"
FT                   /product="UPF0133 protein ybaB"
FT                   /protein_id="gnl|ufmg|Cp1002_0145|gb|ADL20051"
FT   gene            150550..151206
FT                   /locus_tag="Cp1002_0146"
FT                   /gene="recR"
FT   CDS             150550..151206
FT                   /locus_tag="Cp1002_0146"
FT                   /gene="recR"
FT                   /product="Recombination protein recR"
FT                   /protein_id="gnl|ufmg|Cp1002_0146|gb|ADL20052"
FT   gene            complement(151222..152559)
FT                   /locus_tag="Cp1002_0147"
FT                   /gene="ygbN"
FT   CDS             complement(151222..152559)
FT                   /locus_tag="Cp1002_0147"
FT                   /gene="ygbN"
FT                   /product="Inner membrane permease ygbN"
FT                   /protein_id="gnl|ufmg|Cp1002_0147|gb|ADL20053"
FT   gene            complement(152559..153467)
FT                   /locus_tag="Cp1002_0148"
FT                   /gene="mmsB"
FT   CDS             complement(152559..153467)
FT                   /locus_tag="Cp1002_0148"
FT                   /gene="mmsB"
FT                   /product="3-hydroxyisobutyrate dehydrogenase"
FT                   /protein_id="gnl|ufmg|Cp1002_0148|gb|ADL20054"
FT   gene            complement(153478..154919)
FT                   /locus_tag="Cp1002_0149"
FT                   /gene=""
FT                   /pseudo
FT                   /product="Hypothetical protein"
FT   gene            complement(155062..155766)
FT                   /locus_tag="Cp1002_0150"
FT                   /gene="dgoR"
FT   CDS             complement(155062..155766)
FT                   /locus_tag="Cp1002_0150"
FT                   /gene="dgoR"
FT                   /product="Galactonate operon transcriptional repressor"
FT                   /protein_id="gnl|ufmg|Cp1002_0150|gb|ADL20055"
FT   gene            155878..156708
FT                   /locus_tag="Cp1002_0151"
FT                   /gene="hpaF"
FT   CDS             155878..156708
FT                   /locus_tag="Cp1002_0151"
FT                   /gene="hpaF"
FT                   /product="2-hydroxyhepta-2,4-diene-1,7-dioatesomerase"
FT                   /protein_id="gnl|ufmg|Cp1002_0151|gb|ADL20056"
FT   gene            156848..157084
FT                   /locus_tag="Cp1002_0152"
FT                   /gene=""
FT   CDS             156848..157084
FT                   /locus_tag="Cp1002_0152"
FT                   /gene=""
FT                   /product="Hypothetical protein"
FT                   /protein_id="gnl|ufmg|Cp1002_0152|gb|ADL20057"
FT   gene            complement(157112..157237)
FT                   /locus_tag="Cp1002_0153"
FT                   /gene=""
FT   CDS             complement(157112..157237)
FT                   /locus_tag="Cp1002_0153"
FT                   /gene=""
FT                   /product="Hypothetical protein"
FT                   /protein_id="gnl|ufmg|Cp1002_0153|gb|ADL20058"
FT   gene            complement(157311..158063)
FT                   /locus_tag="Cp1002_0154"
FT                   /gene="cobQ"
FT   CDS             complement(157311..158063)
FT                   /locus_tag="Cp1002_0154"
FT                   /gene="cobQ"
FT                   /product="Cobyric acid synthase"
FT                   /protein_id="gnl|ufmg|Cp1002_0154|gb|ADL20059"
FT   gene            complement(158063..159358)
FT                   /locus_tag="Cp1002_0155"
FT                   /gene="murD"
FT   CDS             complement(158063..159358)
FT                   /locus_tag="Cp1002_0155"
FT                   /gene="murD"
FT                   /product="UDP-N-acetylmuramoylalanine--D-glutamate ligase"
FT                   /protein_id="gnl|ufmg|Cp1002_0155|gb|ADL20060"
FT   gene            complement(159370..160416)
FT                   /locus_tag="Cp1002_0156"
FT                   /gene="dnaQ1"
FT   CDS             complement(159370..160416)
FT                   /locus_tag="Cp1002_0156"
FT                   /gene="dnaQ1"
FT                   /product="DNA polymerase III subunit epsilon"
FT                   /protein_id="gnl|ufmg|Cp1002_0156|gb|ADL20061"
FT   gene            complement(160445..161213)
FT                   /locus_tag="Cp1002_0157"
FT                   /gene="nfrA"
FT                   /pseudo
FT                   /product="NADPH-dependent nitro/flavin reductase"
FT   gene            complement(161253..163094)
FT                   /locus_tag="Cp1002_0158"
FT                   /gene="leuA"
FT   CDS             complement(161253..163094)
FT                   /locus_tag="Cp1002_0158"
FT                   /gene="leuA"
FT                   /product="2-isopropylmalate synthase"
FT                   /protein_id="gnl|ufmg|Cp1002_0158|gb|ADL20062"
FT   gene            163297..164235
FT                   /locus_tag="Cp1002_0159"
FT                   /gene="deoR"
FT   CDS             163297..164235
FT                   /locus_tag="Cp1002_0159"
FT                   /gene="deoR"
FT                   /product="Deoxyribonucleoside regulator"
FT                   /protein_id="gnl|ufmg|Cp1002_0159|gb|ADL20063"
FT   gene            164527..165243
FT                   /locus_tag="Cp1002_0160"
FT                   /gene="deoD"
FT   CDS             164527..165243
FT                   /locus_tag="Cp1002_0160"
FT                   /gene="deoD"
FT                   /product="Purine nucleoside phosphorylase"
FT                   /protein_id="gnl|ufmg|Cp1002_0160|gb|ADL20064"
FT   gene            165256..166635
FT                   /locus_tag="Cp1002_0161"
FT                   /gene=""
FT   CDS             165256..166635
FT                   /locus_tag="Cp1002_0161"
FT                   /gene=""
FT                   /product="MFS-type drug efflux transporter"
FT                   /protein_id="gnl|ufmg|Cp1002_0161|gb|ADL20065"
FT   gene            166695..167360
FT                   /locus_tag="Cp1002_0162"
FT                   /gene="deoC"
FT   CDS             166695..167360
FT                   /locus_tag="Cp1002_0162"
FT                   /gene="deoC"
FT                   /product="Deoxyribose-phosphate aldolase"
FT                   /protein_id="gnl|ufmg|Cp1002_0162|gb|ADL20066"
FT   gene            167383..169047
FT                   /locus_tag="Cp1002_0163"
FT                   /gene="pmmB"
FT   CDS             167383..169047
FT                   /locus_tag="Cp1002_0163"
FT                   /gene="pmmB"
FT                   /product="Phosphoglucosamine mutase"
FT                   /protein_id="gnl|ufmg|Cp1002_0163|gb|ADL20067"
FT   gene            169628..171184
FT                   /locus_tag="Cp1002_0164"
FT                   /gene=""
FT   CDS             169628..171184
FT                   /locus_tag="Cp1002_0164"
FT                   /gene=""
FT                   /product="Hypothetical protein"
FT                   /protein_id="gnl|ufmg|Cp1002_0164|gb|ADL20068"
FT   gene            171794..173965
FT                   /locus_tag="Cp1002_0165"
FT                   /gene="sdrC"
FT   CDS             171794..173965
FT                   /locus_tag="Cp1002_0165"
FT                   /gene="sdrC"
FT                   /product="Serine-aspartate repeat-containing protein"
FT                   /protein_id="gnl|ufmg|Cp1002_0165|gb|ADL20069"
FT   gene            174026..175129
FT                   /locus_tag="Cp1002_0166"
FT                   /gene="sdrD"
FT   CDS             174026..175129
FT                   /locus_tag="Cp1002_0166"
FT                   /gene="sdrD"
FT                   /product="Serine-aspartate repeat-containing protein D"
FT                   /protein_id="gnl|ufmg|Cp1002_0166|gb|ADL20070"
FT   gene            175386..176477
FT                   /locus_tag="Cp1002_0167"
FT                   /gene=""
FT   CDS             175386..176477
FT                   /locus_tag="Cp1002_0167"
FT                   /gene=""
FT                   /product="Hypothetical protein"
FT                   /protein_id="gnl|ufmg|Cp1002_0167|gb|ADL20071"
FT   gene            complement(176478..177323)
FT                   /locus_tag="Cp1002_0168"
FT                   /gene=""
FT   CDS             complement(176478..177323)
FT                   /locus_tag="Cp1002_0168"
FT                   /gene=""
FT                   /product="Hypothetical protein"
FT                   /protein_id="gnl|ufmg|Cp1002_0168|gb|ADL20072"
FT   gene            177622..178893
FT                   /locus_tag="Cp1002_0169"
FT                   /gene="lysC"
FT   CDS             177622..178893
FT                   /locus_tag="Cp1002_0169"
FT                   /gene="lysC"
FT                   /product="Aspartate kinase"
FT                   /protein_id="gnl|ufmg|Cp1002_0169|gb|ADL20073"
FT   gene            179199..182501
FT                   /locus_tag="Cp1002_0170"
FT                   /gene=""
FT   CDS             179199..182501
FT                   /locus_tag="Cp1002_0170"
FT                   /gene=""
FT                   /product="Surface antigen"
FT                   /protein_id="gnl|ufmg|Cp1002_0170|gb|ADL20074"
FT   gene            182756..183787
FT                   /locus_tag="Cp1002_0171"
FT                   /gene="asd"
FT   CDS             182756..183787
FT                   /locus_tag="Cp1002_0171"
FT                   /gene="asd"
FT                   /product="Aspartate-semialdehyde dehydrogenase"
FT                   /protein_id="gnl|ufmg|Cp1002_0171|gb|ADL20075"
FT   gene            complement(183856..184419)
FT                   /locus_tag="Cp1002_0172"
FT                   /gene="sigC"
FT   CDS             complement(183856..184419)
FT                   /locus_tag="Cp1002_0172"
FT                   /gene="sigC"
FT                   /product="RNA polymerase sigma factor"
FT                   /protein_id="gnl|ufmg|Cp1002_0172|gb|ADL20076"
FT   gene            184562..186100
FT                   /locus_tag="Cp1002_0173"
FT                   /gene="katA"
FT   CDS             184562..186100
FT                   /locus_tag="Cp1002_0173"
FT                   /gene="katA"
FT                   /product="Catalase"
FT                   /protein_id="gnl|ufmg|Cp1002_0173|gb|ADL20077"
FT   gene            complement(186112..186231)
FT                   /locus_tag="Cp1002_0174"
FT                   /gene=""
FT   CDS             complement(186112..186231)
FT                   /locus_tag="Cp1002_0174"
FT                   /gene=""
FT                   /product="Hypothetical protein"
FT                   /protein_id="gnl|ufmg|Cp1002_0174|gb|ADL20078"
FT   gene            186708..187469
FT                   /locus_tag="Cp1002_0175"
FT                   /gene=""
FT   CDS             186708..187469
FT                   /locus_tag="Cp1002_0175"
FT                   /gene=""
FT                   /product="Hypothetical protein"
FT                   /protein_id="gnl|ufmg|Cp1002_0175|gb|ADL20079"
FT   gene            187472..187678
FT                   /locus_tag="Cp1002_0176"
FT                   /gene=""
FT   CDS             187472..187678
FT                   /locus_tag="Cp1002_0176"
FT                   /gene=""
FT                   /product="Hypothetical protein"
FT                   /protein_id="gnl|ufmg|Cp1002_0176|gb|ADL20080"
FT   gene            188286..188420
FT                   /locus_tag="Cp1002_0177"
FT                   /gene=""
FT   CDS             188286..188420
FT                   /locus_tag="Cp1002_0177"
FT                   /gene=""
FT                   /product="Hypothetical protein"
FT                   /protein_id="gnl|ufmg|Cp1002_0177|gb|ADL20081"
FT   gene            188435..189058
FT                   /locus_tag="Cp1002_0178"
FT                   /gene=""
FT   CDS             188435..189058
FT                   /locus_tag="Cp1002_0178"
FT                   /gene=""
FT                   /product="Hypothetical protein"
FT                   /protein_id="gnl|ufmg|Cp1002_0178|gb|ADL20082"
FT   gene            189058..190002
FT                   /locus_tag="Cp1002_0179"
FT                   /gene=""
FT   CDS             189058..190002
FT                   /locus_tag="Cp1002_0179"
FT                   /gene=""
FT                   /product="Hypothetical protein"
FT                   /protein_id="gnl|ufmg|Cp1002_0179|gb|ADL20083"
FT   gene            complement(190056..191108)
FT                   /locus_tag="Cp1002_0180"
FT                   /gene="potA"
FT   CDS             complement(190056..191108)
FT                   /locus_tag="Cp1002_0180"
FT                   /gene="potA"
FT                   /product="Spermidine/putrescine import ATP-binding protein
FT                   PotA"
FT                   /protein_id="gnl|ufmg|Cp1002_0180|gb|ADL20084"
FT   gene            complement(191099..192661)
FT                   /locus_tag="Cp1002_0181"
FT                   /gene="potC"
FT   CDS             complement(191099..192661)
FT                   /locus_tag="Cp1002_0181"
FT                   /gene="potC"
FT                   /product="Spermidine/putrescine transport system permease
FT                   protein PotC"
FT                   /protein_id="gnl|ufmg|Cp1002_0181|gb|ADL20085"
FT   gene            complement(192672..193673)
FT                   /locus_tag="Cp1002_0182"
FT                   /gene="potD"
FT   CDS             complement(192672..193673)
FT                   /locus_tag="Cp1002_0182"
FT                   /gene="potD"
FT                   /product="Spermidine/putrescine-binding periplasmic
FT                   protein"
FT                   /protein_id="gnl|ufmg|Cp1002_0182|gb|ADL20086"
FT   gene            complement(193753..195150)
FT                   /locus_tag="Cp1002_0183"
FT                   /gene="glpT"
FT   CDS             complement(193753..195150)
FT                   /locus_tag="Cp1002_0183"
FT                   /gene="glpT"
FT                   /product="Glycerol-3-phosphate transporter"
FT                   /protein_id="gnl|ufmg|Cp1002_0183|gb|ADL20087"
FT   gene            complement(195252..195953)
FT                   /locus_tag="Cp1002_0184"
FT                   /gene="mprA"
FT   CDS             complement(195252..195953)
FT                   /locus_tag="Cp1002_0184"
FT                   /gene="mprA"
FT                   /product="Response regulator mprA"
FT                   /protein_id="gnl|ufmg|Cp1002_0184|gb|ADL20088"
FT   gene            complement(195946..196731)
FT                   /locus_tag="Cp1002_0185"
FT                   /gene="senX3"
FT   CDS             complement(195946..196731)
FT                   /locus_tag="Cp1002_0185"
FT                   /gene="senX3"
FT                   /product="Sensor-like histidine kinase senX3"
FT                   /protein_id="gnl|ufmg|Cp1002_0185|gb|ADL20089"
FT   gene            complement(196853..197161)
FT                   /locus_tag="Cp1002_0186"
FT                   /gene="mrpG"
FT   CDS             complement(196853..197161)
FT                   /locus_tag="Cp1002_0186"
FT                   /gene="mrpG"
FT                   /product="Na(+)/H(+) antiporter subunit G"
FT                   /protein_id="gnl|ufmg|Cp1002_0186|gb|ADL20090"
FT   gene            complement(197161..197427)
FT                   /locus_tag="Cp1002_0187"
FT                   /gene="mrpF"
FT   CDS             complement(197161..197427)
FT                   /locus_tag="Cp1002_0187"
FT                   /gene="mrpF"
FT                   /product="Na(+)/H(+) antiporter subunit F"
FT                   /protein_id="gnl|ufmg|Cp1002_0187|gb|ADL20091"
FT   gene            complement(197427..197846)
FT                   /locus_tag="Cp1002_0188"
FT                   /gene="mrpE"
FT   CDS             complement(197427..197846)
FT                   /locus_tag="Cp1002_0188"
FT                   /gene="mrpE"
FT                   /product="Na(+)/H(+) antiporter subunit E"
FT                   /protein_id="gnl|ufmg|Cp1002_0188|gb|ADL20092"
FT   gene            complement(197846..199384)
FT                   /locus_tag="Cp1002_0189"
FT                   /gene="mrpD"
FT   CDS             complement(197846..199384)
FT                   /locus_tag="Cp1002_0189"
FT                   /gene="mrpD"
FT                   /product="Na(+)/H(+) antiporter subunit D"
FT                   /protein_id="gnl|ufmg|Cp1002_0189|gb|ADL20093"
FT   gene            complement(199384..199839)
FT                   /locus_tag="Cp1002_0190"
FT                   /gene="mrpC"
FT   CDS             complement(199384..199839)
FT                   /locus_tag="Cp1002_0190"
FT                   /gene="mrpC"
FT                   /product="Na(+)/H(+) antiporter subunit C"
FT                   /protein_id="gnl|ufmg|Cp1002_0190|gb|ADL20094"
FT   gene            complement(199840..202830)
FT                   /locus_tag="Cp1002_0191"
FT                   /gene="mrpA"
FT   CDS             complement(199840..202830)
FT                   /locus_tag="Cp1002_0191"
FT                   /gene="mrpA"
FT                   /product="Na(+)/H(+) antiporter subunit A"
FT                   /protein_id="gnl|ufmg|Cp1002_0191|gb|ADL20095"
FT   gene            203015..204448
FT                   /locus_tag="Cp1002_0192"
FT                   /gene=""
FT   CDS             203015..204448
FT                   /locus_tag="Cp1002_0192"
FT                   /gene=""
FT                   /product="Hypothetical protein"
FT                   /protein_id="gnl|ufmg|Cp1002_0192|gb|ADL20096"
FT   gene            complement(204445..205851)
FT                   /locus_tag="Cp1002_0193"
FT                   /gene=""
FT   CDS             complement(204445..205851)
FT                   /locus_tag="Cp1002_0193"
FT                   /gene=""
FT                   /product="Hypothetical protein"
FT                   /protein_id="gnl|ufmg|Cp1002_0193|gb|ADL20097"
FT   gene            complement(206246..207073)
FT                   /locus_tag="Cp1002_0194"
FT                   /gene="yhaP"
FT   CDS             complement(206246..207073)
FT                   /locus_tag="Cp1002_0194"
FT                   /gene="yhaP"
FT                   /product="Protein yhaP"
FT                   /protein_id="gnl|ufmg|Cp1002_0194|gb|ADL20098"
FT   gene            complement(207077..207991)
FT                   /locus_tag="Cp1002_0195"
FT                   /gene="yhaQ"
FT   CDS             complement(207077..207991)
FT                   /locus_tag="Cp1002_0195"
FT                   /gene="yhaQ"
FT                   /product="ABC transporter ATP-binding protein YhaQ"
FT                   /protein_id="gnl|ufmg|Cp1002_0195|gb|ADL20099"
FT   gene            complement(208711..209190)
FT                   /locus_tag="Cp1002_0196"
FT                   /gene=""
FT   CDS             complement(208711..209190)
FT                   /locus_tag="Cp1002_0196"
FT                   /gene=""
FT                   /product="Hypothetical protein"
FT                   /protein_id="gnl|ufmg|Cp1002_0196|gb|ADL20100"
FT   gene            complement(209212..210351)
FT                   /locus_tag="Cp1002_0197"
FT                   /gene=""
FT                   /pseudo
FT                   /product="Transposase, Mutator family"
FT   gene            complement(210570..210646)
FT                   /locus_tag="Cp1002_t11"
FT   tRNA            complement(210570..210646)
FT                   /product="tRNA-Pro"
FT   gene            complement(210704..211642)
FT                   /locus_tag="Cp1002_0198"
FT                   /gene="ykuE"
FT   CDS             complement(210704..211642)
FT                   /locus_tag="Cp1002_0198"
FT                   /gene="ykuE"
FT                   /product="Uncharacterized metallophosphoesterase ykuE"
FT                   /protein_id="gnl|ufmg|Cp1002_0198|gb|ADL20101"
FT   gene            211641..212102
FT                   /locus_tag="Cp1002_0199"
FT                   /gene="yqeY"
FT   CDS             211641..212102
FT                   /locus_tag="Cp1002_0199"
FT                   /gene="yqeY"
FT                   /product="Uncharacterized protein yqeY"
FT                   /protein_id="gnl|ufmg|Cp1002_0199|gb|ADL20102"
FT   gene            complement(212128..214500)
FT                   /locus_tag="Cp1002_0200"
FT                   /gene="pbpB"
FT   CDS             complement(212128..214500)
FT                   /locus_tag="Cp1002_0200"
FT                   /gene="pbpB"
FT                   /product="Penicillin binding protein transpeptidase"
FT                   /protein_id="gnl|ufmg|Cp1002_0200|gb|ADL20103"
FT   gene            214693..215040
FT                   /locus_tag="Cp1002_0201"
FT                   /gene="whiB"
FT   CDS             214693..215040
FT                   /locus_tag="Cp1002_0201"
FT                   /gene="whiB"
FT                   /product="Transcription factor WhiB"
FT                   /protein_id="gnl|ufmg|Cp1002_0201|gb|ADL20104"
FT   gene            215142..215297
FT                   /locus_tag="Cp1002_0202"
FT                   /gene=""
FT   CDS             215142..215297
FT                   /locus_tag="Cp1002_0202"
FT                   /gene=""
FT                   /product="Hypothetical protein"
FT                   /protein_id="gnl|ufmg|Cp1002_0202|gb|ADL20105"
FT   gene            215297..215755
FT                   /locus_tag="Cp1002_0203"
FT                   /gene="yabJ"
FT   CDS             215297..215755
FT                   /locus_tag="Cp1002_0203"
FT                   /gene="yabJ"
FT                   /product="RutC family protein yabJ"
FT                   /protein_id="gnl|ufmg|Cp1002_0203|gb|ADL20106"
FT   gene            215837..216670
FT                   /locus_tag="Cp1002_0204"
FT                   /gene=""
FT   CDS             215837..216670
FT                   /locus_tag="Cp1002_0204"
FT                   /gene=""
FT                   /product="Metallo-beta-lactamase superfamily protein"
FT                   /protein_id="gnl|ufmg|Cp1002_0204|gb|ADL20107"
FT   gene            complement(216750..217433)
FT                   /locus_tag="Cp1002_0205"
FT                   /gene="glxR"
FT   CDS             complement(216750..217433)
FT                   /locus_tag="Cp1002_0205"
FT                   /gene="glxR"
FT                   /product="CRP/FNR family transcriptional regulator"
FT                   /protein_id="gnl|ufmg|Cp1002_0205|gb|ADL20108"
FT   gene            complement(217735..218043)
FT                   /locus_tag="Cp1002_0206"
FT                   /gene=""
FT   CDS             complement(217735..218043)
FT                   /locus_tag="Cp1002_0206"
FT                   /gene=""
FT                   /product="Hypothetical protein"
FT                   /protein_id="gnl|ufmg|Cp1002_0206|gb|ADL20109"
FT   gene            218042..218848
FT                   /locus_tag="Cp1002_0207"
FT                   /gene="nth"
FT   CDS             218042..218848
FT                   /locus_tag="Cp1002_0207"
FT                   /gene="nth"
FT                   /product="Endonuclease III"
FT                   /protein_id="gnl|ufmg|Cp1002_0207|gb|ADL20110"
FT   gene            218852..219457
FT                   /locus_tag="Cp1002_0208"
FT                   /gene=""
FT   CDS             218852..219457
FT                   /locus_tag="Cp1002_0208"
FT                   /gene=""
FT                   /product="Thioredoxin-related protein"
FT                   /protein_id="gnl|ufmg|Cp1002_0208|gb|ADL20111"
FT   gene            219457..220236
FT                   /locus_tag="Cp1002_0209"
FT                   /gene="nudL"
FT   CDS             219457..220236
FT                   /locus_tag="Cp1002_0209"
FT                   /gene="nudL"
FT                   /product="Uncharacterized Nudix hydrolase nudL"
FT                   /protein_id="gnl|ufmg|Cp1002_0209|gb|ADL20112"
FT   gene            220308..221504
FT                   /locus_tag="Cp1002_0210"
FT                   /gene="htrA2"
FT   CDS             220308..221504
FT                   /locus_tag="Cp1002_0210"
FT                   /gene="htrA2"
FT                   /product="Trypsin-like serine proteases"
FT                   /protein_id="gnl|ufmg|Cp1002_0210|gb|ADL20113"
FT   gene            complement(221497..222414)
FT                   /locus_tag="Cp1002_0211"
FT                   /gene="mhpC"
FT   CDS             complement(221497..222414)
FT                   /locus_tag="Cp1002_0211"
FT                   /gene="mhpC"
FT                   /product="Alpha/beta hydrolase family"
FT                   /protein_id="gnl|ufmg|Cp1002_0211|gb|ADL20114"
FT   gene            complement(222504..223004)
FT                   /locus_tag="Cp1002_0212"
FT                   /gene=""
FT   CDS             complement(222504..223004)
FT                   /locus_tag="Cp1002_0212"
FT                   /gene=""
FT                   /product="Hypothetical protein"
FT                   /protein_id="gnl|ufmg|Cp1002_0212|gb|ADL20115"
FT   gene            223121..223786
FT                   /locus_tag="Cp1002_0213"
FT                   /gene=""
FT   CDS             223121..223786
FT                   /locus_tag="Cp1002_0213"
FT                   /gene=""
FT                   /product="Hypothetical protein"
FT                   /protein_id="gnl|ufmg|Cp1002_0213|gb|ADL20116"
FT   gene            complement(223830..224702)
FT                   /locus_tag="Cp1002_0214"
FT                   /gene="serB"
FT   CDS             complement(223830..224702)
FT                   /locus_tag="Cp1002_0214"
FT                   /gene="serB"
FT                   /product="Phosphoserine phosphatase"
FT                   /protein_id="gnl|ufmg|Cp1002_0214|gb|ADL20117"
FT   gene            complement(224985..225200)
FT                   /locus_tag="Cp1002_0215"
FT                   /gene=""
FT   CDS             complement(224985..225200)
FT                   /locus_tag="Cp1002_0215"
FT                   /gene=""
FT                   /product="Hypothetical protein"
FT                   /protein_id="gnl|ufmg|Cp1002_0215|gb|ADL20118"
FT   gene            225532..226563
FT                   /locus_tag="Cp1002_0216"
FT                   /gene="cpaE"
FT   CDS             225532..226563
FT                   /locus_tag="Cp1002_0216"
FT                   /gene="cpaE"
FT                   /product="Pilus assembly protein CpaE"
FT                   /protein_id="gnl|ufmg|Cp1002_0216|gb|ADL20119"
FT   gene            226560..227684
FT                   /locus_tag="Cp1002_0217"
FT                   /gene="gspE"
FT   CDS             226560..227684
FT                   /locus_tag="Cp1002_0217"
FT                   /gene="gspE"
FT                   /product="GSPII_E, type II/IV secretion system protein"
FT                   /protein_id="gnl|ufmg|Cp1002_0217|gb|ADL20120"
FT   gene            227684..228439
FT                   /locus_tag="Cp1002_0218"
FT                   /gene=""
FT   CDS             227684..228439
FT                   /locus_tag="Cp1002_0218"
FT                   /gene=""
FT                   /product="Hypothetical protein"
FT                   /protein_id="gnl|ufmg|Cp1002_0218|gb|ADL20121"
FT   gene            228436..229059
FT                   /locus_tag="Cp1002_0219"
FT                   /gene="gspF"
FT   CDS             228436..229059
FT                   /locus_tag="Cp1002_0219"
FT                   /gene="gspF"
FT                   /product="Bacterial type II secretion system protein F
FT                   domain"
FT                   /protein_id="gnl|ufmg|Cp1002_0219|gb|ADL20122"
FT   gene            229124..229318
FT                   /locus_tag="Cp1002_0220"
FT                   /gene=""
FT   CDS             229124..229318
FT                   /locus_tag="Cp1002_0220"
FT                   /gene=""
FT                   /product="Hypothetical protein"
FT                   /protein_id="gnl|ufmg|Cp1002_0220|gb|ADL20123"
FT   gene            229329..229601
FT                   /locus_tag="Cp1002_0221"
FT                   /gene=""
FT   CDS             229329..229601
FT                   /locus_tag="Cp1002_0221"
FT                   /gene=""
FT                   /product="Hypothetical protein"
FT                   /protein_id="gnl|ufmg|Cp1002_0221|gb|ADL20124"
FT   gene            229598..229930
FT                   /locus_tag="Cp1002_0222"
FT                   /gene=""
FT   CDS             229598..229930
FT                   /locus_tag="Cp1002_0222"
FT                   /gene=""
FT                   /product="Hypothetical protein"
FT                   /protein_id="gnl|ufmg|Cp1002_0222|gb|ADL20125"
FT   gene            complement(229962..232319)
FT                   /locus_tag="Cp1002_0223"
FT                   /gene=""
FT   CDS             complement(229962..232319)
FT                   /locus_tag="Cp1002_0223"
FT                   /gene=""
FT                   /product="DEAD-box ATP dependent DNA helicase"
FT                   /protein_id="gnl|ufmg|Cp1002_0223|gb|ADL20126"
FT   gene            232569..232772
FT                   /locus_tag="Cp1002_0224"
FT                   /gene="cspA"
FT   CDS             232569..232772
FT                   /locus_tag="Cp1002_0224"
FT                   /gene="cspA"
FT                   /product="Cold-shock protein"
FT                   /protein_id="gnl|ufmg|Cp1002_0224|gb|ADL20127"
FT   gene            233014..235950
FT                   /locus_tag="Cp1002_0225"
FT                   /gene="topA"
FT   CDS             233014..235950
FT                   /locus_tag="Cp1002_0225"
FT                   /gene="topA"
FT                   /product="DNA topoisomerase I"
FT                   /protein_id="gnl|ufmg|Cp1002_0225|gb|ADL20128"
FT   gene            complement(236085..238058)
FT                   /locus_tag="Cp1002_0226"
FT                   /gene="opt"
FT   CDS             complement(236085..238058)
FT                   /locus_tag="Cp1002_0226"
FT                   /gene="opt"
FT                   /product="OPT family protein"
FT                   /protein_id="gnl|ufmg|Cp1002_0226|gb|ADL20129"
FT   gene            complement(238266..239783)
FT                   /locus_tag="Cp1002_0227"
FT                   /gene="cyaA"
FT   CDS             complement(238266..239783)
FT                   /locus_tag="Cp1002_0227"
FT                   /gene="cyaA"
FT                   /product="Adenylate cyclase"
FT                   /protein_id="gnl|ufmg|Cp1002_0227|gb|ADL20130"
FT   gene            239840..241042
FT                   /locus_tag="Cp1002_0228"
FT                   /gene="dnaX"
FT   CDS             239840..241042
FT                   /locus_tag="Cp1002_0228"
FT                   /gene="dnaX"
FT                   /product="DNA polymerase III subunit gamma/tau"
FT                   /protein_id="gnl|ufmg|Cp1002_0228|gb|ADL20131"
FT   gene            241145..241220
FT                   /locus_tag="Cp1002_t12"
FT   tRNA            241145..241220
FT                   /product="tRNA-Thr"
FT   gene            complement(241362..241598)
FT                   /locus_tag="Cp1002_0229"
FT                   /gene=""
FT   CDS             complement(241362..241598)
FT                   /locus_tag="Cp1002_0229"
FT                   /gene=""
FT                   /product="Hypothetical protein"
FT                   /protein_id="gnl|ufmg|Cp1002_0229|gb|ADL20132"
FT   gene            complement(241732..243378)
FT                   /locus_tag="Cp1002_0230"
FT                   /gene="acsA"
FT   CDS             complement(241732..243378)
FT                   /locus_tag="Cp1002_0230"
FT                   /gene="acsA"
FT                   /product="Acetyl-coenzyme A synthetase"
FT                   /protein_id="gnl|ufmg|Cp1002_0230|gb|ADL20133"
FT   gene            243587..244396
FT                   /locus_tag="Cp1002_0231"
FT                   /gene=""
FT   CDS             243587..244396
FT                   /locus_tag="Cp1002_0231"
FT                   /gene=""
FT                   /product="Hydrolase domain-containing protein"
FT                   /protein_id="gnl|ufmg|Cp1002_0231|gb|ADL20134"
FT   gene            complement(244501..245370)
FT                   /locus_tag="Cp1002_0232"
FT                   /gene="rfbA"
FT   CDS             complement(244501..245370)
FT                   /locus_tag="Cp1002_0232"
FT                   /gene="rfbA"
FT                   /product="Glucose-1-phosphate thymidylyltransferase"
FT                   /protein_id="gnl|ufmg|Cp1002_0232|gb|ADL20135"
FT   gene            complement(245374..246756)
FT                   /locus_tag="Cp1002_0233"
FT                   /gene="rmlD"
FT   CDS             complement(245374..246756)
FT                   /locus_tag="Cp1002_0233"
FT                   /gene="rmlD"
FT                   /product="dTDP-4-dehydrorhamnose reductase"
FT                   /protein_id="gnl|ufmg|Cp1002_0233|gb|ADL20136"
FT   gene            complement(246756..247760)
FT                   /locus_tag="Cp1002_0234"
FT                   /gene="rmlB"
FT   CDS             complement(246756..247760)
FT                   /locus_tag="Cp1002_0234"
FT                   /gene="rmlB"
FT                   /product="dTDP-4-dehydrorhamnose 3,5-epimerase"
FT                   /protein_id="gnl|ufmg|Cp1002_0234|gb|ADL20137"
FT   gene            complement(247784..249142)
FT                   /locus_tag="Cp1002_0235"
FT                   /gene=""
FT   CDS             complement(247784..249142)
FT                   /locus_tag="Cp1002_0235"
FT                   /gene=""
FT                   /product="Peptidase family M1 containing protein"
FT                   /protein_id="gnl|ufmg|Cp1002_0235|gb|ADL20138"
FT   gene            complement(249150..251231)
FT                   /locus_tag="Cp1002_0236"
FT                   /gene=""
FT   CDS             complement(249150..251231)
FT                   /locus_tag="Cp1002_0236"
FT                   /gene=""
FT                   /product="Serine proteases of the peptidase family S9A"
FT                   /protein_id="gnl|ufmg|Cp1002_0236|gb|ADL20139"
FT   gene            complement(251316..252395)
FT                   /locus_tag="Cp1002_0237"
FT                   /gene="slpA"
FT   CDS             complement(251316..252395)
FT                   /locus_tag="Cp1002_0237"
FT                   /gene="slpA"
FT                   /product="Surface layer protein A"
FT                   /protein_id="gnl|ufmg|Cp1002_0237|gb|ADL20140"
FT   gene            252792..252926
FT                   /locus_tag="Cp1002_0238"
FT                   /gene=""
FT   CDS             252792..252926
FT                   /locus_tag="Cp1002_0238"
FT                   /gene=""
FT                   /product="Hypothetical protein"
FT                   /protein_id="gnl|ufmg|Cp1002_0238|gb|ADL20141"
FT   gene            complement(252909..253172)
FT                   /locus_tag="Cp1002_0239"
FT                   /gene=""
FT   CDS             complement(252909..253172)
FT                   /locus_tag="Cp1002_0239"
FT                   /gene=""
FT                   /product="Hypothetical protein"
FT                   /protein_id="gnl|ufmg|Cp1002_0239|gb|ADL20142"
FT   gene            253216..254625
FT                   /locus_tag="Cp1002_0240"
FT                   /gene="lpd"
FT   CDS             253216..254625
FT                   /locus_tag="Cp1002_0240"
FT                   /gene="lpd"
FT                   /product="Dihydrolipoamide dehydrogenase"
FT                   /protein_id="gnl|ufmg|Cp1002_0240|gb|ADL20143"
FT   gene            complement(254694..256121)
FT                   /locus_tag="Cp1002_0241"
FT                   /gene=""
FT   CDS             complement(254694..256121)
FT                   /locus_tag="Cp1002_0241"
FT                   /gene=""
FT                   /product="HTH-type transcriptional regulator"
FT                   /protein_id="gnl|ufmg|Cp1002_0241|gb|ADL20144"
FT   gene            256597..257355
FT                   /locus_tag="Cp1002_0242"
FT                   /gene="sdhC"
FT   CDS             256597..257355
FT                   /locus_tag="Cp1002_0242"
FT                   /gene="sdhC"
FT                   /product="Succinate dehydrogenase cytochrome b556 subunit"
FT                   /protein_id="gnl|ufmg|Cp1002_0242|gb|ADL20145"
FT   gene            257374..259389
FT                   /locus_tag="Cp1002_0243"
FT                   /gene="sdhA"
FT   CDS             257374..259389
FT                   /locus_tag="Cp1002_0243"
FT                   /gene="sdhA"
FT                   /product="Succinate dehydrogenase flavoprotein subunit"
FT                   /protein_id="gnl|ufmg|Cp1002_0243|gb|ADL20146"
FT   gene            259389..260138
FT                   /locus_tag="Cp1002_0244"
FT                   /gene="sdhB"
FT   CDS             259389..260138
FT                   /locus_tag="Cp1002_0244"
FT                   /gene="sdhB"
FT                   /product="Succinate dehydrogenase iron-sulfur subunit"
FT                   /protein_id="gnl|ufmg|Cp1002_0244|gb|ADL20147"
FT   gene            260200..260550
FT                   /locus_tag="Cp1002_0245"
FT                   /gene=""
FT   CDS             260200..260550
FT                   /locus_tag="Cp1002_0245"
FT                   /gene=""
FT                   /product="Hypothetical protein"
FT                   /protein_id="gnl|ufmg|Cp1002_0245|gb|ADL20148"
FT   gene            260809..262116
FT                   /locus_tag="Cp1002_0246"
FT                   /gene="yjiN"
FT   CDS             260809..262116
FT                   /locus_tag="Cp1002_0246"
FT                   /gene="yjiN"
FT                   /product="Uncharacterized protein yjiN"
FT                   /protein_id="gnl|ufmg|Cp1002_0246|gb|ADL20149"
FT   gene            262178..262468
FT                   /locus_tag="Cp1002_0247"
FT                   /gene=""
FT   CDS             262178..262468
FT                   /locus_tag="Cp1002_0247"
FT                   /gene=""
FT                   /product="Hypothetical protein"
FT                   /protein_id="gnl|ufmg|Cp1002_0247|gb|ADL20150"
FT   gene            262476..263051
FT                   /locus_tag="Cp1002_0248"
FT                   /gene="deoC"
FT   CDS             262476..263051
FT                   /locus_tag="Cp1002_0248"
FT                   /gene="deoC"
FT                   /product="Deoxyribose-phosphate aldolase"
FT                   /protein_id="gnl|ufmg|Cp1002_0248|gb|ADL20151"
FT   gene            complement(263048..263896)
FT                   /locus_tag="Cp1002_0249"
FT                   /gene=""
FT   CDS             complement(263048..263896)
FT                   /locus_tag="Cp1002_0249"
FT                   /gene=""
FT                   /product="Hypothetical protein"
FT                   /protein_id="gnl|ufmg|Cp1002_0249|gb|ADL20152"
FT   gene            complement(263988..264857)
FT                   /locus_tag="Cp1002_0250"
FT                   /gene="pflA"
FT   CDS             complement(263988..264857)
FT                   /locus_tag="Cp1002_0250"
FT                   /gene="pflA"
FT                   /product="Pyruvate formate-lyase-activating enzyme"
FT                   /protein_id="gnl|ufmg|Cp1002_0250|gb|ADL20153"
FT   gene            complement(265039..265290)
FT                   /locus_tag="Cp1002_0251"
FT                   /gene="pfl"
FT   CDS             complement(265039..265290)
FT                   /locus_tag="Cp1002_0251"
FT                   /gene="pfl"
FT                   /product="Formate acetyltransferase"
FT                   /protein_id="gnl|ufmg|Cp1002_0251|gb|ADL20154"
FT   gene            complement(265342..267438)
FT                   /locus_tag="Cp1002_0252"
FT                   /gene="pflB"
FT   CDS             complement(265342..267438)
FT                   /locus_tag="Cp1002_0252"
FT                   /gene="pflB"
FT                   /product="Formate acetyltransferase 1"
FT                   /protein_id="gnl|ufmg|Cp1002_0252|gb|ADL20155"
FT   gene            complement(268013..268597)
FT                   /locus_tag="Cp1002_0253"
FT                   /gene=""
FT   CDS             complement(268013..268597)
FT                   /locus_tag="Cp1002_0253"
FT                   /gene=""
FT                   /product="Hypothetical protein"
FT                   /protein_id="gnl|ufmg|Cp1002_0253|gb|ADL20156"
FT   gene            complement(268836..269339)
FT                   /locus_tag="Cp1002_0254"
FT                   /gene=""
FT   CDS             complement(268836..269339)
FT                   /locus_tag="Cp1002_0254"
FT                   /gene=""
FT                   /product="Hypothetical protein"
FT                   /protein_id="gnl|ufmg|Cp1002_0254|gb|ADL20157"
FT   gene            269363..270502
FT                   /locus_tag="Cp1002_0255"
FT                   /gene="murB"
FT   CDS             269363..270502
FT                   /locus_tag="Cp1002_0255"
FT                   /gene="murB"
FT                   /product="UDP-N-acetylenolpyruvoylglucosamine reductase"
FT                   /protein_id="gnl|ufmg|Cp1002_0255|gb|ADL20158"
FT   gene            complement(270597..272303)
FT                   /locus_tag="Cp1002_0256"
FT                   /gene="lcfA1"
FT   CDS             complement(270597..272303)
FT                   /locus_tag="Cp1002_0256"
FT                   /gene="lcfA1"
FT                   /product="Long-chain-fatty-acid--CoA ligase"
FT                   /protein_id="gnl|ufmg|Cp1002_0256|gb|ADL20159"
FT   gene            272622..273893
FT                   /locus_tag="Cp1002_0257"
FT                   /gene="mshA"
FT   CDS             272622..273893
FT                   /locus_tag="Cp1002_0257"
FT                   /gene="mshA"
FT                   /product="D-inositol-3-phosphate glycosyltransferase"
FT                   /protein_id="gnl|ufmg|Cp1002_0257|gb|ADL20160"
FT   gene            273987..274763
FT                   /locus_tag="Cp1002_0258"
FT                   /gene="gpmA"
FT   CDS             273987..274763
FT                   /locus_tag="Cp1002_0258"
FT                   /gene="gpmA"
FT                   /product="Phosphoglyceromutase"
FT                   /protein_id="gnl|ufmg|Cp1002_0258|gb|ADL20161"
FT   gene            274784..276022
FT                   /locus_tag="Cp1002_0259"
FT                   /gene="senX3"
FT   CDS             274784..276022
FT                   /locus_tag="Cp1002_0259"
FT                   /gene="senX3"
FT                   /product="Signal-transduction histidine kinase senX3"
FT                   /protein_id="gnl|ufmg|Cp1002_0259|gb|ADL20162"
FT   gene            276023..276718
FT                   /locus_tag="Cp1002_0260"
FT                   /gene="regX3"
FT   CDS             276023..276718
FT                   /locus_tag="Cp1002_0260"
FT                   /gene="regX3"
FT                   /product="Sensory transduction protein regX3"
FT                   /protein_id="gnl|ufmg|Cp1002_0260|gb|ADL20163"
FT   gene            complement(276715..277782)
FT                   /locus_tag="Cp1002_0261"
FT                   /gene=""
FT   CDS             complement(276715..277782)
FT                   /locus_tag="Cp1002_0261"
FT                   /gene=""
FT                   /product="Hypothetical protein"
FT                   /protein_id="gnl|ufmg|Cp1002_0261|gb|ADL20164"
FT   gene            277794..278636
FT                   /locus_tag="Cp1002_0262"
FT                   /gene="gppA1"
FT   CDS             277794..278636
FT                   /locus_tag="Cp1002_0262"
FT                   /gene="gppA1"
FT                   /product="Ppx/GppA phosphatase family"
FT                   /protein_id="gnl|ufmg|Cp1002_0262|gb|ADL20165"
FT   gene            278642..279748
FT                   /locus_tag="Cp1002_0263"
FT                   /gene=""
FT   CDS             278642..279748
FT                   /locus_tag="Cp1002_0263"
FT                   /gene=""
FT                   /product="Hypothetical protein"
FT                   /protein_id="gnl|ufmg|Cp1002_0263|gb|ADL20166"
FT   gene            279837..280649
FT                   /locus_tag="Cp1002_0264"
FT                   /gene="proC"
FT   CDS             279837..280649
FT                   /locus_tag="Cp1002_0264"
FT                   /gene="proC"
FT                   /product="Pyrroline-5-carboxylate reductase"
FT                   /protein_id="gnl|ufmg|Cp1002_0264|gb|ADL20167"
FT   gene            complement(280654..280851)
FT                   /locus_tag="Cp1002_0265"
FT                   /gene=""
FT   CDS             complement(280654..280851)
FT                   /locus_tag="Cp1002_0265"
FT                   /gene=""
FT                   /product="Hypothetical protein"
FT                   /protein_id="gnl|ufmg|Cp1002_0265|gb|ADL20168"
FT   gene            280936..281127
FT                   /locus_tag="Cp1002_0266"
FT                   /gene="xis"
FT   CDS             280936..281127
FT                   /locus_tag="Cp1002_0266"
FT                   /gene="xis"
FT                   /product="DNA-binding (excisionase) protein"
FT                   /protein_id="gnl|ufmg|Cp1002_0266|gb|ADL20169"
FT   gene            281205..281327
FT                   /locus_tag="Cp1002_0267"
FT                   /gene=""
FT   CDS             281205..281327
FT                   /locus_tag="Cp1002_0267"
FT                   /gene=""
FT                   /product="Hypothetical protein"
FT                   /protein_id="gnl|ufmg|Cp1002_0267|gb|ADL20170"
FT   gene            281364..281540
FT                   /locus_tag="Cp1002_0268"
FT                   /gene=""
FT   CDS             281364..281540
FT                   /locus_tag="Cp1002_0268"
FT                   /gene=""
FT                   /product="Hypothetical protein"
FT                   /protein_id="gnl|ufmg|Cp1002_0268|gb|ADL20171"
FT   gene            281623..282504
FT                   /locus_tag="Cp1002_0269"
FT                   /gene="dsbA"
FT   CDS             281623..282504
FT                   /locus_tag="Cp1002_0269"
FT                   /gene="dsbA"
FT                   /product="Thiol:disulfide interchange protein DsbA"
FT                   /protein_id="gnl|ufmg|Cp1002_0269|gb|ADL20172"
FT   gene            282497..283321
FT                   /locus_tag="Cp1002_0270"
FT                   /gene="dsbD"
FT   CDS             282497..283321
FT                   /locus_tag="Cp1002_0270"
FT                   /gene="dsbD"
FT                   /product="Thiol:disulfide interchange protein DsbD"
FT                   /protein_id="gnl|ufmg|Cp1002_0270|gb|ADL20173"
FT   gene            complement(283318..284361)
FT                   /locus_tag="Cp1002_0271"
FT                   /gene=""
FT   CDS             complement(283318..284361)
FT                   /locus_tag="Cp1002_0271"
FT                   /gene=""
FT                   /product="Haloacid dehalogenase-like hydrolase"
FT                   /protein_id="gnl|ufmg|Cp1002_0271|gb|ADL20174"
FT   gene            284455..284709
FT                   /locus_tag="Cp1002_0272"
FT                   /gene=""
FT   CDS             284455..284709
FT                   /locus_tag="Cp1002_0272"
FT                   /gene=""
FT                   /product="Glutaredoxin-like domain"
FT                   /protein_id="gnl|ufmg|Cp1002_0272|gb|ADL20175"
FT   gene            284872..286236
FT                   /locus_tag="Cp1002_0273"
FT                   /gene="hemA"
FT   CDS             284872..286236
FT                   /locus_tag="Cp1002_0273"
FT                   /gene="hemA"
FT                   /product="Glutamyl-tRNA reductase"
FT                   /protein_id="gnl|ufmg|Cp1002_0273|gb|ADL20176"
FT   gene            286239..287129
FT                   /locus_tag="Cp1002_0274"
FT                   /gene="hemC"
FT   CDS             286239..287129
FT                   /locus_tag="Cp1002_0274"
FT                   /gene="hemC"
FT                   /product="Porphobilinogen deaminase"
FT                   /protein_id="gnl|ufmg|Cp1002_0274|gb|ADL20177"
FT   gene            287383..289071
FT                   /locus_tag="Cp1002_0275"
FT                   /gene="hemD"
FT   CDS             287383..289071
FT                   /locus_tag="Cp1002_0275"
FT                   /gene="hemD"
FT                   /product="Uroporphyrinogen-III synthase"
FT                   /protein_id="gnl|ufmg|Cp1002_0275|gb|ADL20178"
FT   gene            289118..290125
FT                   /locus_tag="Cp1002_0276"
FT                   /gene="hemB"
FT   CDS             289118..290125
FT                   /locus_tag="Cp1002_0276"
FT                   /gene="hemB"
FT                   /product="Delta-aminolevulinic acid dehydratase"
FT                   /protein_id="gnl|ufmg|Cp1002_0276|gb|ADL20179"
FT   gene            290133..290714
FT                   /locus_tag="Cp1002_0277"
FT                   /gene=""
FT   CDS             290133..290714
FT                   /locus_tag="Cp1002_0277"
FT                   /gene=""
FT                   /product="Hypothetical protein"
FT                   /protein_id="gnl|ufmg|Cp1002_0277|gb|ADL20180"
FT   gene            290944..293334
FT                   /locus_tag="Cp1002_0278"
FT                   /gene="ctpA"
FT   CDS             290944..293334
FT                   /locus_tag="Cp1002_0278"
FT                   /gene="ctpA"
FT                   /product="Cation-transporting P-type ATPase A"
FT                   /protein_id="gnl|ufmg|Cp1002_0278|gb|ADL20181"
FT   gene            293399..294514
FT                   /locus_tag="Cp1002_0279"
FT                   /gene="hemE"
FT   CDS             293399..294514
FT                   /locus_tag="Cp1002_0279"
FT                   /gene="hemE"
FT                   /product="Uroporphyrinogen decarboxylase"
FT                   /protein_id="gnl|ufmg|Cp1002_0279|gb|ADL20182"
FT   gene            294582..295967
FT                   /locus_tag="Cp1002_0280"
FT                   /gene="hemY"
FT   CDS             294582..295967
FT                   /locus_tag="Cp1002_0280"
FT                   /gene="hemY"
FT                   /product="Protoporphyrinogen oxidase"
FT                   /protein_id="gnl|ufmg|Cp1002_0280|gb|ADL20183"
FT   gene            complement(295974..296810)
FT                   /locus_tag="Cp1002_0281"
FT                   /gene="mmsB"
FT   CDS             complement(295974..296810)
FT                   /locus_tag="Cp1002_0281"
FT                   /gene="mmsB"
FT                   /product="3-hydroxyisobutyrate dehydrogenase"
FT                   /protein_id="gnl|ufmg|Cp1002_0281|gb|ADL20184"
FT   gene            296897..298222
FT                   /locus_tag="Cp1002_0282"
FT                   /gene="hemL"
FT   CDS             296897..298222
FT                   /locus_tag="Cp1002_0282"
FT                   /gene="hemL"
FT                   /product="Glutamate-1-semialdehyde 2,1-aminomutase"
FT                   /protein_id="gnl|ufmg|Cp1002_0282|gb|ADL20185"
FT   gene            298231..298839
FT                   /locus_tag="Cp1002_0283"
FT                   /gene="gpmB"
FT   CDS             298231..298839
FT                   /locus_tag="Cp1002_0283"
FT                   /gene="gpmB"
FT                   /product="Phosphoglycerate mutase"
FT                   /protein_id="gnl|ufmg|Cp1002_0283|gb|ADL20186"
FT   gene            298842..299426
FT                   /locus_tag="Cp1002_0284"
FT                   /gene="ccsX"
FT   CDS             298842..299426
FT                   /locus_tag="Cp1002_0284"
FT                   /gene="ccsX"
FT                   /product="Thiol-disulfide isomerase/thioredoxin"
FT                   /protein_id="gnl|ufmg|Cp1002_0284|gb|ADL20187"
FT   gene            299423..300229
FT                   /locus_tag="Cp1002_0285"
FT                   /gene="ccdA"
FT   CDS             299423..300229
FT                   /locus_tag="Cp1002_0285"
FT                   /gene="ccdA"
FT                   /product="Cytochrome c-type biogenesis protein CcdA"
FT                   /protein_id="gnl|ufmg|Cp1002_0285|gb|ADL20188"
FT   gene            300243..301850
FT                   /locus_tag="Cp1002_0286"
FT                   /gene="ccsB"
FT   CDS             300243..301850
FT                   /locus_tag="Cp1002_0286"
FT                   /gene="ccsB"
FT                   /product="Cytochrome C biosynthesis protein ResB"
FT                   /protein_id="gnl|ufmg|Cp1002_0286|gb|ADL20189"
FT   gene            complement(301854..302615)
FT                   /locus_tag="Cp1002_0287"
FT                   /gene=""
FT   CDS             complement(301854..302615)
FT                   /locus_tag="Cp1002_0287"
FT                   /gene=""
FT                   /product="Methyltransferase"
FT                   /protein_id="gnl|ufmg|Cp1002_0287|gb|ADL20190"
FT   gene            complement(302635..303405)
FT                   /locus_tag="Cp1002_0288"
FT                   /gene=""
FT   CDS             complement(302635..303405)
FT                   /locus_tag="Cp1002_0288"
FT                   /gene=""
FT                   /product="ABC transporter ATP-binding protein"
FT                   /protein_id="gnl|ufmg|Cp1002_0288|gb|ADL20191"
FT   gene            complement(303412..304398)
FT                   /locus_tag="Cp1002_0289"
FT                   /gene=""
FT   CDS             complement(303412..304398)
FT                   /locus_tag="Cp1002_0289"
FT                   /gene=""
FT                   /product="ABC-type transporter"
FT                   /protein_id="gnl|ufmg|Cp1002_0289|gb|ADL20192"
FT   gene            complement(304447..305499)
FT                   /locus_tag="Cp1002_0290"
FT                   /gene=""
FT   CDS             complement(304447..305499)
FT                   /locus_tag="Cp1002_0290"
FT                   /gene=""
FT                   /product="Membrane permease protein"
FT                   /protein_id="gnl|ufmg|Cp1002_0290|gb|ADL20193"
FT   gene            305739..306740
FT                   /locus_tag="Cp1002_0291"
FT                   /gene="ccsA"
FT   CDS             305739..306740
FT                   /locus_tag="Cp1002_0291"
FT                   /gene="ccsA"
FT                   /product="Cytochrome c biogenesis protein CcsA"
FT                   /protein_id="gnl|ufmg|Cp1002_0291|gb|ADL20194"
FT   gene            complement(306870..307175)
FT                   /locus_tag="Cp1002_0292"
FT                   /gene=""
FT   CDS             complement(306870..307175)
FT                   /locus_tag="Cp1002_0292"
FT                   /gene=""
FT                   /product="Hypothetical protein"
FT                   /protein_id="gnl|ufmg|Cp1002_0292|gb|ADL20195"
FT   gene            307244..307579
FT                   /locus_tag="Cp1002_0293"
FT                   /gene=""
FT   CDS             307244..307579
FT                   /locus_tag="Cp1002_0293"
FT                   /gene=""
FT                   /product="Hypothetical protein"
FT                   /protein_id="gnl|ufmg|Cp1002_0293|gb|ADL20196"
FT   gene            complement(307565..308440)
FT                   /locus_tag="Cp1002_0294"
FT                   /gene="menA"
FT   CDS             complement(307565..308440)
FT                   /locus_tag="Cp1002_0294"
FT                   /gene="menA"
FT                   /product="1,4-dihydroxy-2-naphthoate
FT                   octaprenyltransferase"
FT                   /protein_id="gnl|ufmg|Cp1002_0294|gb|ADL20197"
FT   gene            complement(308454..309581)
FT                   /locus_tag="Cp1002_0295"
FT                   /gene="menE"
FT   CDS             complement(308454..309581)
FT                   /locus_tag="Cp1002_0295"
FT                   /gene="menE"
FT                   /product="O-succinylbenzoic acid--CoA ligase"
FT                   /protein_id="gnl|ufmg|Cp1002_0295|gb|ADL20198"
FT   gene            complement(309644..310612)
FT                   /locus_tag="Cp1002_0296"
FT                   /gene="menB"
FT   CDS             complement(309644..310612)
FT                   /locus_tag="Cp1002_0296"
FT                   /gene="menB"
FT                   /product="Naphthoate synthase"
FT                   /protein_id="gnl|ufmg|Cp1002_0296|gb|ADL20199"
FT   gene            complement(310744..312165)
FT                   /locus_tag="Cp1002_0297"
FT                   /gene="yhcL"
FT   CDS             complement(310744..312165)
FT                   /locus_tag="Cp1002_0297"
FT                   /gene="yhcL"
FT                   /product="Cryptic C4-dicarboxylate membrane transporter
FT                   dcuD"
FT                   /protein_id="gnl|ufmg|Cp1002_0297|gb|ADL20200"
FT   gene            312469..313506
FT                   /locus_tag="Cp1002_0298"
FT                   /gene="menC"
FT   CDS             312469..313506
FT                   /locus_tag="Cp1002_0298"
FT                   /gene="menC"
FT                   /product="O-succinylbenzoate synthase"
FT                   /protein_id="gnl|ufmg|Cp1002_0298|gb|ADL20201"
FT   gene            313570..315183
FT                   /locus_tag="Cp1002_0299"
FT                   /gene="menD"
FT   CDS             313570..315183
FT                   /locus_tag="Cp1002_0299"
FT                   /gene="menD"
FT                   /product="2-oxoglutarate
FT                   decarboxylase/2-succinyl-6-hydroxy-2,4-cyclohexadiene-1-carboxylate
FT                   synthase"
FT                   /protein_id="gnl|ufmg|Cp1002_0299|gb|ADL20202"
FT   gene            315180..315635
FT                   /locus_tag="Cp1002_0300"
FT                   /gene=""
FT   CDS             315180..315635
FT                   /locus_tag="Cp1002_0300"
FT                   /gene=""
FT                   /product="Hypothetical protein"
FT                   /protein_id="gnl|ufmg|Cp1002_0300|gb|ADL20203"
FT   gene            315673..316731
FT                   /locus_tag="Cp1002_0301"
FT                   /gene=""
FT   CDS             315673..316731
FT                   /locus_tag="Cp1002_0301"
FT                   /gene=""
FT                   /product="Glycosyl transferase group 1"
FT                   /protein_id="gnl|ufmg|Cp1002_0301|gb|ADL20204"
FT   gene            316724..317422
FT                   /locus_tag="Cp1002_0302"
FT                   /gene="ubiE"
FT   CDS             316724..317422
FT                   /locus_tag="Cp1002_0302"
FT                   /gene="ubiE"
FT                   /product="Ubiquinone/menaquinone biosynthesis
FT                   methyltransferase"
FT                   /protein_id="gnl|ufmg|Cp1002_0302|gb|ADL20205"
FT   gene            complement(317502..318464)
FT                   /locus_tag="Cp1002_0303"
FT                   /gene="ldh"
FT   CDS             complement(317502..318464)
FT                   /locus_tag="Cp1002_0303"
FT                   /gene="ldh"
FT                   /product="L-lactate dehydrogenase"
FT                   /protein_id="gnl|ufmg|Cp1002_0303|gb|ADL20206"
FT   gene            complement(318562..319839)
FT                   /locus_tag="Cp1002_0304"
FT                   /gene=""
FT   CDS             complement(318562..319839)
FT                   /locus_tag="Cp1002_0304"
FT                   /gene=""
FT                   /product="FAD-linked oxidoreductase"
FT                   /protein_id="gnl|ufmg|Cp1002_0304|gb|ADL20207"
FT   gene            319994..321013
FT                   /locus_tag="Cp1002_0305"
FT                   /gene="ispB"
FT   CDS             319994..321013
FT                   /locus_tag="Cp1002_0305"
FT                   /gene="ispB"
FT                   /product="Polyprenyl synthetase"
FT                   /protein_id="gnl|ufmg|Cp1002_0305|gb|ADL20208"
FT   gene            321092..321176
FT                   /locus_tag="Cp1002_t13"
FT   tRNA            321092..321176
FT                   /product="tRNA-Tyr"
FT   gene            321479..321552
FT                   /locus_tag="Cp1002_t14"
FT   tRNA            321479..321552
FT                   /product="tRNA-Thr"
FT   gene            321590..321662
FT                   /locus_tag="Cp1002_t15"
FT   tRNA            321590..321662
FT                   /product="tRNA-Met"
FT   gene            321789..321862
FT                   /locus_tag="Cp1002_t16"
FT   tRNA            321789..321862
FT                   /product="tRNA-Trp"
FT   gene            322188..322514
FT                   /locus_tag="Cp1002_0306"
FT                   /gene="secE"
FT   CDS             322188..322514
FT                   /locus_tag="Cp1002_0306"
FT                   /gene="secE"
FT                   /product="Preprotein translocase subunit SecE"
FT                   /protein_id="gnl|ufmg|Cp1002_0306|gb|ADL20209"
FT   gene            322576..323463
FT                   /locus_tag="Cp1002_0307"
FT                   /gene="nusG"
FT   CDS             322576..323463
FT                   /locus_tag="Cp1002_0307"
FT                   /gene="nusG"
FT                   /product="Transcription anti-termination protein NusG"
FT                   /protein_id="gnl|ufmg|Cp1002_0307|gb|ADL20210"
FT   gene            323760..324191
FT                   /locus_tag="Cp1002_0308"
FT                   /gene="rplK"
FT   CDS             323760..324191
FT                   /locus_tag="Cp1002_0308"
FT                   /gene="rplK"
FT                   /product="50S ribosomal protein L11"
FT                   /protein_id="gnl|ufmg|Cp1002_0308|gb|ADL20211"
FT   gene            324270..324980
FT                   /locus_tag="Cp1002_0309"
FT                   /gene="rplA"
FT   CDS             324270..324980
FT                   /locus_tag="Cp1002_0309"
FT                   /gene="rplA"
FT                   /product="50S ribosomal protein L1"
FT                   /protein_id="gnl|ufmg|Cp1002_0309|gb|ADL20212"
FT   gene            325089..326425
FT                   /locus_tag="Cp1002_0310"
FT                   /gene="pepG"
FT                   /pseudo
FT                   /product="Aminopeptidase G"
FT   gene            326465..327766
FT                   /locus_tag="Cp1002_0311"
FT                   /gene="pepC1"
FT   CDS             326465..327766
FT                   /locus_tag="Cp1002_0311"
FT                   /gene="pepC1"
FT                   /product="Aminopeptidase C"
FT                   /protein_id="gnl|ufmg|Cp1002_0311|gb|ADL20213"
FT   gene            327892..328965
FT                   /locus_tag="Cp1002_0312"
FT                   /gene="nemA"
FT   CDS             327892..328965
FT                   /locus_tag="Cp1002_0312"
FT                   /gene="nemA"
FT                   /product="N-ethylmaleimide reductase"
FT                   /protein_id="gnl|ufmg|Cp1002_0312|gb|ADL20214"
FT   gene            329194..329814
FT                   /locus_tag="Cp1002_0313"
FT                   /gene="rplJ"
FT   CDS             329194..329814
FT                   /locus_tag="Cp1002_0313"
FT                   /gene="rplJ"
FT                   /product="50S ribosomal protein L10"
FT                   /protein_id="gnl|ufmg|Cp1002_0313|gb|ADL20215"
FT   gene            329893..330276
FT                   /locus_tag="Cp1002_0314"
FT                   /gene="rplL"
FT   CDS             329893..330276
FT                   /locus_tag="Cp1002_0314"
FT                   /gene="rplL"
FT                   /product="50S ribosomal protein L7/L12"
FT                   /protein_id="gnl|ufmg|Cp1002_0314|gb|ADL20216"
FT   gene            330611..331564
FT                   /locus_tag="Cp1002_0315"
FT                   /gene=""
FT   CDS             330611..331564
FT                   /locus_tag="Cp1002_0315"
FT                   /gene=""
FT                   /product="Hypothetical protein"
FT                   /protein_id="gnl|ufmg|Cp1002_0315|gb|ADL20217"
FT   gene            331573..333198
FT                   /locus_tag="Cp1002_0316"
FT                   /gene=""
FT   CDS             331573..333198
FT                   /locus_tag="Cp1002_0316"
FT                   /gene=""
FT                   /product="ABC-type metal ion transport system, periplasmic
FT                   component/surface adhesin"
FT                   /protein_id="gnl|ufmg|Cp1002_0316|gb|ADL20218"
FT   gene            333290..334324
FT                   /locus_tag="Cp1002_0317"
FT                   /gene=""
FT   CDS             333290..334324
FT                   /locus_tag="Cp1002_0317"
FT                   /gene=""
FT                   /product="Hypothetical protein"
FT                   /protein_id="gnl|ufmg|Cp1002_0317|gb|ADL20219"
FT   gene            334321..335121
FT                   /locus_tag="Cp1002_0318"
FT                   /gene="mntB"
FT   CDS             334321..335121
FT                   /locus_tag="Cp1002_0318"
FT                   /gene="mntB"
FT                   /product="Manganese transport system ATP-binding protein
FT                   MntB"
FT                   /protein_id="gnl|ufmg|Cp1002_0318|gb|ADL20220"
FT   gene            335118..335999
FT                   /locus_tag="Cp1002_0319"
FT                   /gene="mntD"
FT   CDS             335118..335999
FT                   /locus_tag="Cp1002_0319"
FT                   /gene="mntD"
FT                   /product="Manganese transport system membrane protein
FT                   mntD"
FT                   /protein_id="gnl|ufmg|Cp1002_0319|gb|ADL20221"
FT   gene            335996..337957
FT                   /locus_tag="Cp1002_0320"
FT                   /gene=""
FT   CDS             335996..337957
FT                   /locus_tag="Cp1002_0320"
FT                   /gene=""
FT                   /product="Hypothetical protein"
FT                   /protein_id="gnl|ufmg|Cp1002_0320|gb|ADL20222"
FT   gene            338062..339003
FT                   /locus_tag="Cp1002_0321"
FT                   /gene=""
FT   CDS             338062..339003
FT                   /locus_tag="Cp1002_0321"
FT                   /gene=""
FT                   /product="Hypothetical protein"
FT                   /protein_id="gnl|ufmg|Cp1002_0321|gb|ADL20223"
FT   gene            339230..342730
FT                   /locus_tag="Cp1002_0323"
FT                   /gene="rpoB"
FT   CDS             339230..342730
FT                   /locus_tag="Cp1002_0323"
FT                   /gene="rpoB"
FT                   /product="DNA-directed RNA polymerase subunit beta"
FT                   /protein_id="gnl|ufmg|Cp1002_0323|gb|ADL20225"
FT   gene            342836..346846
FT                   /locus_tag="Cp1002_0324"
FT                   /gene="rpoC"
FT   CDS             342836..346846
FT                   /locus_tag="Cp1002_0324"
FT                   /gene="rpoC"
FT                   /product="DNA-directed RNA polymerase subunit beta"
FT                   /protein_id="gnl|ufmg|Cp1002_0324|gb|ADL20226"
FT   gene            346996..348267
FT                   /locus_tag="Cp1002_0325"
FT                   /gene="cstS"
FT   CDS             346996..348267
FT                   /locus_tag="Cp1002_0325"
FT                   /gene="cstS"
FT                   /product="Two-component system sensor kinase protein"
FT                   /protein_id="gnl|ufmg|Cp1002_0325|gb|ADL20227"
FT   gene            348281..348946
FT                   /locus_tag="Cp1002_0326"
FT                   /gene="cstA"
FT   CDS             348281..348946
FT                   /locus_tag="Cp1002_0326"
FT                   /gene="cstA"
FT                   /product="Response regulator"
FT                   /protein_id="gnl|ufmg|Cp1002_0326|gb|ADL20228"
FT   gene            349126..349371
FT                   /locus_tag="Cp1002_0327"
FT                   /gene=""
FT   CDS             349126..349371
FT                   /locus_tag="Cp1002_0327"
FT                   /gene=""
FT                   /product="Hypothetical protein"
FT                   /protein_id="gnl|ufmg|Cp1002_0327|gb|ADL20229"
FT   gene            349476..350486
FT                   /locus_tag="Cp1002_0328"
FT                   /gene=""
FT   CDS             349476..350486
FT                   /locus_tag="Cp1002_0328"
FT                   /gene=""
FT                   /product="ABC transporter ATP-binding protein"
FT                   /protein_id="gnl|ufmg|Cp1002_0328|gb|ADL20230"
FT   gene            350525..351286
FT                   /locus_tag="Cp1002_0329"
FT                   /gene=""
FT   CDS             350525..351286
FT                   /locus_tag="Cp1002_0329"
FT                   /gene=""
FT                   /product="ABC transporter inner membrane protein"
FT                   /protein_id="gnl|ufmg|Cp1002_0329|gb|ADL20231"
FT   gene            351408..352133
FT                   /locus_tag="Cp1002_0330"
FT                   /gene=""
FT   CDS             351408..352133
FT                   /locus_tag="Cp1002_0330"
FT                   /gene=""
FT                   /product="Hypothetical protein"
FT                   /protein_id="gnl|ufmg|Cp1002_0330|gb|ADL20232"
FT   gene            352130..353092
FT                   /locus_tag="Cp1002_0331"
FT                   /gene=""
FT   CDS             352130..353092
FT                   /locus_tag="Cp1002_0331"
FT                   /gene=""
FT                   /product="Permease"
FT                   /protein_id="gnl|ufmg|Cp1002_0331|gb|ADL20233"
FT   gene            complement(353089..353748)
FT                   /locus_tag="Cp1002_0332"
FT                   /gene="nrdG"
FT   CDS             complement(353089..353748)
FT                   /locus_tag="Cp1002_0332"
FT                   /gene="nrdG"
FT                   /product="Anaerobic ribonucleoside-triphosphate reductase
FT                   activating protein"
FT                   /protein_id="gnl|ufmg|Cp1002_0332|gb|ADL20234"
FT   gene            complement(353741..355537)
FT                   /locus_tag="Cp1002_0333"
FT                   /gene="nrdD"
FT   CDS             complement(353741..355537)
FT                   /locus_tag="Cp1002_0333"
FT                   /gene="nrdD"
FT                   /product="Anaerobic ribonucleoside triphosphate reductase"
FT                   /protein_id="gnl|ufmg|Cp1002_0333|gb|ADL20235"
FT   gene            355743..356192
FT                   /locus_tag="Cp1002_0334"
FT                   /gene=""
FT   CDS             355743..356192
FT                   /locus_tag="Cp1002_0334"
FT                   /gene=""
FT                   /product="Hypothetical protein"
FT                   /protein_id="gnl|ufmg|Cp1002_0334|gb|ADL20236"
FT   gene            356628..356999
FT                   /locus_tag="Cp1002_0335"
FT                   /gene="rpsL"
FT   CDS             356628..356999
FT                   /locus_tag="Cp1002_0335"
FT                   /gene="rpsL"
FT                   /product="30S ribosomal protein S12"
FT                   /protein_id="gnl|ufmg|Cp1002_0335|gb|ADL20237"
FT   gene            357003..357470
FT                   /locus_tag="Cp1002_0336"
FT                   /gene="rpsG"
FT   CDS             357003..357470
FT                   /locus_tag="Cp1002_0336"
FT                   /gene="rpsG"
FT                   /product="30S ribosomal protein S7"
FT                   /protein_id="gnl|ufmg|Cp1002_0336|gb|ADL20238"
FT   gene            357759..359885
FT                   /locus_tag="Cp1002_0337"
FT                   /gene="fusA"
FT   CDS             357759..359885
FT                   /locus_tag="Cp1002_0337"
FT                   /gene="fusA"
FT                   /product="Elongation factor G"
FT                   /protein_id="gnl|ufmg|Cp1002_0337|gb|ADL20239"
FT   gene            360193..361383
FT                   /locus_tag="Cp1002_0338"
FT                   /gene="tuf"
FT   CDS             360193..361383
FT                   /locus_tag="Cp1002_0338"
FT                   /gene="tuf"
FT                   /product="Elongation factor Tu"
FT                   /protein_id="gnl|ufmg|Cp1002_0338|gb|ADL20240"
FT   gene            361452..362108
FT                   /locus_tag="Cp1002_0339"
FT                   /gene=""
FT   CDS             361452..362108
FT                   /locus_tag="Cp1002_0339"
FT                   /gene=""
FT                   /product="Hypothetical protein"
FT                   /protein_id="gnl|ufmg|Cp1002_0339|gb|ADL20241"
FT   gene            362149..362253
FT                   /locus_tag="Cp1002_0339a"
FT                   /gene=""
FT   CDS             362149..362253
FT                   /locus_tag="Cp1002_0339a"
FT                   /gene=""
FT                   /product="Hypothetical protein"
FT                   /protein_id="gnl|ufmg|Cp1002_0339a"
FT   gene            complement(362250..362795)
FT                   /locus_tag="Cp1002_0340"
FT                   /gene=""
FT   CDS             complement(362250..362795)
FT                   /locus_tag="Cp1002_0340"
FT                   /gene=""
FT                   /product="Hypothetical protein"
FT                   /protein_id="gnl|ufmg|Cp1002_0340|gb|ADL20242"
FT   gene            complement(362797..363348)
FT                   /locus_tag="Cp1002_0341"
FT                   /gene=""
FT   CDS             complement(362797..363348)
FT                   /locus_tag="Cp1002_0341"
FT                   /gene=""
FT                   /product="Hypothetical protein"
FT                   /protein_id="gnl|ufmg|Cp1002_0341|gb|ADL20243"
FT   gene            complement(363341..363802)
FT                   /locus_tag="Cp1002_0342"
FT                   /gene=""
FT   CDS             complement(363341..363802)
FT                   /locus_tag="Cp1002_0342"
FT                   /gene=""
FT                   /product="Hypothetical protein"
FT                   /protein_id="gnl|ufmg|Cp1002_0342|gb|ADL20244"
FT   gene            complement(363802..364008)
FT                   /locus_tag="Cp1002_0343"
FT                   /gene=""
FT   CDS             complement(363802..364008)
FT                   /locus_tag="Cp1002_0343"
FT                   /gene=""
FT                   /product="Hypothetical protein"
FT                   /protein_id="gnl|ufmg|Cp1002_0343|gb|ADL20245"
FT   gene            complement(364018..364356)
FT                   /locus_tag="Cp1002_0344"
FT                   /gene=""
FT   CDS             complement(364018..364356)
FT                   /locus_tag="Cp1002_0344"
FT                   /gene=""
FT                   /product="Hypothetical protein"
FT                   /protein_id="gnl|ufmg|Cp1002_0344|gb|ADL20246"
FT   gene            complement(364369..364836)
FT                   /locus_tag="Cp1002_0345"
FT                   /gene=""
FT   CDS             complement(364369..364836)
FT                   /locus_tag="Cp1002_0345"
FT                   /gene=""
FT                   /product="Hypothetical protein"
FT                   /protein_id="gnl|ufmg|Cp1002_0345|gb|ADL20247"
FT   gene            365575..365880
FT                   /locus_tag="Cp1002_0346"
FT                   /gene="rpsJ"
FT   CDS             365575..365880
FT                   /locus_tag="Cp1002_0346"
FT                   /gene="rpsJ"
FT                   /product="30S ribosomal protein S10"
FT                   /protein_id="gnl|ufmg|Cp1002_0346|gb|ADL20248"
FT   gene            365913..366569
FT                   /locus_tag="Cp1002_0347"
FT                   /gene="rplC"
FT   CDS             365913..366569
FT                   /locus_tag="Cp1002_0347"
FT                   /gene="rplC"
FT                   /product="50S ribosomal protein L3"
FT                   /protein_id="gnl|ufmg|Cp1002_0347|gb|ADL20249"
FT   gene            366566..367219
FT                   /locus_tag="Cp1002_0348"
FT                   /gene="rplD"
FT   CDS             366566..367219
FT                   /locus_tag="Cp1002_0348"
FT                   /gene="rplD"
FT                   /product="50S ribosomal protein L4"
FT                   /protein_id="gnl|ufmg|Cp1002_0348|gb|ADL20250"
FT   gene            367219..367524
FT                   /locus_tag="Cp1002_0349"
FT                   /gene="rplW"
FT   CDS             367219..367524
FT                   /locus_tag="Cp1002_0349"
FT                   /gene="rplW"
FT                   /product="50S ribosomal protein L23"
FT                   /protein_id="gnl|ufmg|Cp1002_0349|gb|ADL20251"
FT   gene            367546..368388
FT                   /locus_tag="Cp1002_0350"
FT                   /gene="rplB"
FT   CDS             367546..368388
FT                   /locus_tag="Cp1002_0350"
FT                   /gene="rplB"
FT                   /product="50S ribosomal protein L2"
FT                   /protein_id="gnl|ufmg|Cp1002_0350|gb|ADL20252"
FT   gene            368405..368683
FT                   /locus_tag="Cp1002_0351"
FT                   /gene="rpsS"
FT   CDS             368405..368683
FT                   /locus_tag="Cp1002_0351"
FT                   /gene="rpsS"
FT                   /product="30S ribosomal protein S19"
FT                   /protein_id="gnl|ufmg|Cp1002_0351|gb|ADL20253"
FT   gene            368687..369049
FT                   /locus_tag="Cp1002_0352"
FT                   /gene="rplV"
FT   CDS             368687..369049
FT                   /locus_tag="Cp1002_0352"
FT                   /gene="rplV"
FT                   /product="50S ribosomal protein L22"
FT                   /protein_id="gnl|ufmg|Cp1002_0352|gb|ADL20254"
FT   gene            369049..369795
FT                   /locus_tag="Cp1002_0353"
FT                   /gene="rpsC"
FT   CDS             369049..369795
FT                   /locus_tag="Cp1002_0353"
FT                   /gene="rpsC"
FT                   /product="30S ribosomal protein S3"
FT                   /protein_id="gnl|ufmg|Cp1002_0353|gb|ADL20255"
FT   gene            369798..370214
FT                   /locus_tag="Cp1002_0354"
FT                   /gene="rplP"
FT   CDS             369798..370214
FT                   /locus_tag="Cp1002_0354"
FT                   /gene="rplP"
FT                   /product="50S ribosomal protein L16"
FT                   /protein_id="gnl|ufmg|Cp1002_0354|gb|ADL20256"
FT   gene            370214..370444
FT                   /locus_tag="Cp1002_0355"
FT                   /gene="rpmC"
FT   CDS             370214..370444
FT                   /locus_tag="Cp1002_0355"
FT                   /gene="rpmC"
FT                   /product="50S ribosomal protein L29"
FT                   /protein_id="gnl|ufmg|Cp1002_0355|gb|ADL20257"
FT   gene            370447..370725
FT                   /locus_tag="Cp1002_0356"
FT                   /gene="rpsQ"
FT   CDS             370447..370725
FT                   /locus_tag="Cp1002_0356"
FT                   /gene="rpsQ"
FT                   /product="30S ribosomal protein S17"
FT                   /protein_id="gnl|ufmg|Cp1002_0356|gb|ADL20258"
FT   gene            complement(370886..372568)
FT                   /locus_tag="Cp1002_0357"
FT                   /gene="oppA1"
FT   CDS             complement(370886..372568)
FT                   /locus_tag="Cp1002_0357"
FT                   /gene="oppA1"
FT                   /product="Oligopeptide-binding protein oppA"
FT                   /protein_id="gnl|ufmg|Cp1002_0357|gb|ADL20259"
FT   gene            complement(372593..374665)
FT                   /locus_tag="Cp1002_0358"
FT                   /gene="oppDF1"
FT   CDS             complement(372593..374665)
FT                   /locus_tag="Cp1002_0358"
FT                   /gene="oppDF1"
FT                   /product="Oligopeptide transport ATP-binding protein"
FT                   /protein_id="gnl|ufmg|Cp1002_0358|gb|ADL20260"
FT   gene            complement(374669..375709)
FT                   /locus_tag="Cp1002_0359"
FT                   /gene="oppC1"
FT   CDS             complement(374669..375709)
FT                   /locus_tag="Cp1002_0359"
FT                   /gene="oppC1"
FT                   /product="Oligopeptide transport system permease protein
FT                   oppC"
FT                   /protein_id="gnl|ufmg|Cp1002_0359|gb|ADL20261"
FT   gene            complement(375711..376694)
FT                   /locus_tag="Cp1002_0360"
FT                   /gene="oppB1"
FT   CDS             complement(375711..376694)
FT                   /locus_tag="Cp1002_0360"
FT                   /gene="oppB1"
FT                   /product="Oligopeptide transport system permease protein
FT                   oppB"
FT                   /protein_id="gnl|ufmg|Cp1002_0360|gb|ADL20262"
FT   gene            complement(376812..376973)
FT                   /locus_tag="Cp1002_0361"
FT                   /gene=""
FT   CDS             complement(376812..376973)
FT                   /locus_tag="Cp1002_0361"
FT                   /gene=""
FT                   /product="Hypothetical protein"
FT                   /protein_id="gnl|ufmg|Cp1002_0361|gb|ADL20263"
FT   gene            377026..377145
FT                   /locus_tag="Cp1002_0362"
FT                   /gene=""
FT   CDS             377026..377145
FT                   /locus_tag="Cp1002_0362"
FT                   /gene=""
FT                   /product="Hypothetical protein"
FT                   /protein_id="gnl|ufmg|Cp1002_0362|gb|ADL20264"
FT   gene            377407..377775
FT                   /locus_tag="Cp1002_0363"
FT                   /gene="rplN"
FT   CDS             377407..377775
FT                   /locus_tag="Cp1002_0363"
FT                   /gene="rplN"
FT                   /product="50S ribosomal protein L14"
FT                   /protein_id="gnl|ufmg|Cp1002_0363|gb|ADL20265"
FT   gene            377778..378092
FT                   /locus_tag="Cp1002_0364"
FT                   /gene="rplX"
FT   CDS             377778..378092
FT                   /locus_tag="Cp1002_0364"
FT                   /gene="rplX"
FT                   /product="50S ribosomal protein L24"
FT                   /protein_id="gnl|ufmg|Cp1002_0364|gb|ADL20266"
FT   gene            378095..378658
FT                   /locus_tag="Cp1002_0365"
FT                   /gene="rplE"
FT   CDS             378095..378658
FT                   /locus_tag="Cp1002_0365"
FT                   /gene="rplE"
FT                   /product="50S ribosomal protein L5"
FT                   /protein_id="gnl|ufmg|Cp1002_0365|gb|ADL20267"
FT   gene            379322..380695
FT                   /locus_tag="Cp1002_0366"
FT                   /gene="sdaC"
FT   CDS             379322..380695
FT                   /locus_tag="Cp1002_0366"
FT                   /gene="sdaC"
FT                   /product="Serine transporter"
FT                   /protein_id="gnl|ufmg|Cp1002_0366|gb|ADL20268"
FT   gene            380747..382123
FT                   /locus_tag="Cp1002_0367"
FT                   /gene="sdaA"
FT   CDS             380747..382123
FT                   /locus_tag="Cp1002_0367"
FT                   /gene="sdaA"
FT                   /product="L-serine dehydratase 1"
FT                   /protein_id="gnl|ufmg|Cp1002_0367|gb|ADL20269"
FT   gene            382185..382310
FT                   /locus_tag="Cp1002_0367a"
FT                   /gene=""
FT   CDS             382185..382310
FT                   /locus_tag="Cp1002_0367a"
FT                   /gene=""
FT                   /product="Hypothetical protein"
FT                   /protein_id="gnl|ufmg|Cp1002_0367a"
FT   gene            382332..383408
FT                   /locus_tag="Cp1002_0368"
FT                   /gene="ansA"
FT   CDS             382332..383408
FT                   /locus_tag="Cp1002_0368"
FT                   /gene="ansA"
FT                   /product="L-asparaginase"
FT                   /protein_id="gnl|ufmg|Cp1002_0368|gb|ADL20270"
FT   gene            383874..385102
FT                   /locus_tag="Cp1002_0369"
FT                   /gene=""
FT                   /pseudo
FT                   /product="PAP2 superfamily protein"
FT   gene            385398..385796
FT                   /locus_tag="Cp1002_0370"
FT                   /gene="rpsH"
FT   CDS             385398..385796
FT                   /locus_tag="Cp1002_0370"
FT                   /gene="rpsH"
FT                   /product="30S ribosomal protein S8"
FT                   /protein_id="gnl|ufmg|Cp1002_0370|gb|ADL20271"
FT   gene            385813..386349
FT                   /locus_tag="Cp1002_0371"
FT                   /gene="rplF"
FT   CDS             385813..386349
FT                   /locus_tag="Cp1002_0371"
FT                   /gene="rplF"
FT                   /product="50S ribosomal protein L6"
FT                   /protein_id="gnl|ufmg|Cp1002_0371|gb|ADL20272"
FT   gene            386353..386760
FT                   /locus_tag="Cp1002_0372"
FT                   /gene="rplR"
FT   CDS             386353..386760
FT                   /locus_tag="Cp1002_0372"
FT                   /gene="rplR"
FT                   /product="50S ribosomal protein L18"
FT                   /protein_id="gnl|ufmg|Cp1002_0372|gb|ADL20273"
FT   gene            386801..387427
FT                   /locus_tag="Cp1002_0373"
FT                   /gene="rpsE"
FT   CDS             386801..387427
FT                   /locus_tag="Cp1002_0373"
FT                   /gene="rpsE"
FT                   /product="30S ribosomal protein S5"
FT                   /protein_id="gnl|ufmg|Cp1002_0373|gb|ADL20274"
FT   gene            387430..387615
FT                   /locus_tag="Cp1002_0374"
FT                   /gene="rpmD"
FT   CDS             387430..387615
FT                   /locus_tag="Cp1002_0374"
FT                   /gene="rpmD"
FT                   /product="50S ribosomal protein L30"
FT                   /protein_id="gnl|ufmg|Cp1002_0374|gb|ADL20275"
FT   gene            387619..388065
FT                   /locus_tag="Cp1002_0375"
FT                   /gene="rplO"
FT   CDS             387619..388065
FT                   /locus_tag="Cp1002_0375"
FT                   /gene="rplO"
FT                   /product="50S ribosomal protein L15"
FT                   /protein_id="gnl|ufmg|Cp1002_0375|gb|ADL20276"
FT   gene            388292..388747
FT                   /locus_tag="Cp1002_0376"
FT                   /gene=""
FT   CDS             388292..388747
FT                   /locus_tag="Cp1002_0376"
FT                   /gene=""
FT                   /product="Hypothetical protein"
FT                   /protein_id="gnl|ufmg|Cp1002_0376|gb|ADL20277"
FT   gene            389218..390465
FT                   /locus_tag="Cp1002_0377"
FT                   /gene="malE"
FT   CDS             389218..390465
FT                   /locus_tag="Cp1002_0377"
FT                   /gene="malE"
FT                   /product="Maltotriose-binding protein"
FT                   /protein_id="gnl|ufmg|Cp1002_0377|gb|ADL20278"
FT   gene            390575..391981
FT                   /locus_tag="Cp1002_0378"
FT                   /gene="malF"
FT   CDS             390575..391981
FT                   /locus_tag="Cp1002_0378"
FT                   /gene="malF"
FT                   /product="Maltose transport system permease protein"
FT                   /protein_id="gnl|ufmg|Cp1002_0378|gb|ADL20279"
FT   gene            391981..392859
FT                   /locus_tag="Cp1002_0379"
FT                   /gene="malG"
FT   CDS             391981..392859
FT                   /locus_tag="Cp1002_0379"
FT                   /gene="malG"
FT                   /product="Maltose transport system permease"
FT                   /protein_id="gnl|ufmg|Cp1002_0379|gb|ADL20280"
FT   gene            392992..393735
FT                   /locus_tag="Cp1002_0380"
FT                   /gene="traX"
FT   CDS             392992..393735
FT                   /locus_tag="Cp1002_0380"
FT                   /gene="traX"
FT                   /product="Protein traX"
FT                   /protein_id="gnl|ufmg|Cp1002_0380|gb|ADL20281"
FT   gene            393946..394701
FT                   /locus_tag="Cp1002_0381"
FT                   /gene="nirC"
FT   CDS             393946..394701
FT                   /locus_tag="Cp1002_0381"
FT                   /gene="nirC"
FT                   /product="FNT family formate-nitrite transporter"
FT                   /protein_id="gnl|ufmg|Cp1002_0381|gb|ADL20282"
FT   gene            complement(394722..396068)
FT                   /locus_tag="Cp1002_0382"
FT                   /gene=""
FT   CDS             complement(394722..396068)
FT                   /locus_tag="Cp1002_0382"
FT                   /gene=""
FT                   /product="Lipopolysaccharide kinase (Kdo/WaaP) family"
FT                   /protein_id="gnl|ufmg|Cp1002_0382|gb|ADL20283"
FT   gene            complement(396085..397221)
FT                   /locus_tag="Cp1002_0383"
FT                   /gene="malK"
FT   CDS             complement(396085..397221)
FT                   /locus_tag="Cp1002_0383"
FT                   /gene="malK"
FT                   /product="Glycerol-3-phosphate-transporting ATPase"
FT                   /protein_id="gnl|ufmg|Cp1002_0383|gb|ADL20284"
FT   gene            397923..399245
FT                   /locus_tag="Cp1002_0384"
FT                   /gene="secY"
FT   CDS             397923..399245
FT                   /locus_tag="Cp1002_0384"
FT                   /gene="secY"
FT                   /product="Preprotein translocase subunit secY"
FT                   /protein_id="gnl|ufmg|Cp1002_0384|gb|ADL20285"
FT   gene            399245..399790
FT                   /locus_tag="Cp1002_0385"
FT                   /gene="adk"
FT   CDS             399245..399790
FT                   /locus_tag="Cp1002_0385"
FT                   /gene="adk"
FT                   /product="Adenylate kinase"
FT                   /protein_id="gnl|ufmg|Cp1002_0385|gb|ADL20286"
FT   gene            399952..400736
FT                   /locus_tag="Cp1002_0386"
FT                   /gene="mapA"
FT                   /pseudo
FT                   /product="Methionine aminopeptidase"
FT   gene            401124..403208
FT                   /locus_tag="Cp1002_0387"
FT                   /gene="nanH"
FT   CDS             401124..403208
FT                   /locus_tag="Cp1002_0387"
FT                   /gene="nanH"
FT                   /product="Neuraminidase (sialidase)"
FT                   /protein_id="gnl|ufmg|Cp1002_0387|gb|ADL20287"
FT   gene            403357..404124
FT                   /locus_tag="Cp1002_0388"
FT                   /gene=""
FT   CDS             403357..404124
FT                   /locus_tag="Cp1002_0388"
FT                   /gene=""
FT                   /product="L,D-transpeptidase catalytic domain, region
FT                   YkuD"
FT                   /protein_id="gnl|ufmg|Cp1002_0388|gb|ADL20288"
FT   gene            404344..404640
FT                   /locus_tag="Cp1002_0389"
FT                   /gene="infA"
FT   CDS             404344..404640
FT                   /locus_tag="Cp1002_0389"
FT                   /gene="infA"
FT                   /product="Translation initiation factor IF-1"
FT                   /protein_id="gnl|ufmg|Cp1002_0389|gb|ADL20289"
FT   gene            404771..405202
FT                   /locus_tag="Cp1002_0390"
FT                   /gene="rpsM"
FT   CDS             404771..405202
FT                   /locus_tag="Cp1002_0390"
FT                   /gene="rpsM"
FT                   /product="30S ribosomal protein S13"
FT                   /protein_id="gnl|ufmg|Cp1002_0390|gb|ADL20290"
FT   gene            405206..405610
FT                   /locus_tag="Cp1002_0391"
FT                   /gene="rpsK"
FT   CDS             405206..405610
FT                   /locus_tag="Cp1002_0391"
FT                   /gene="rpsK"
FT                   /product="30S ribosomal protein S11"
FT                   /protein_id="gnl|ufmg|Cp1002_0391|gb|ADL20291"
FT   gene            405634..406239
FT                   /locus_tag="Cp1002_0392"
FT                   /gene="rpsD"
FT   CDS             405634..406239
FT                   /locus_tag="Cp1002_0392"
FT                   /gene="rpsD"
FT                   /product="30S ribosomal protein S4"
FT                   /protein_id="gnl|ufmg|Cp1002_0392|gb|ADL20292"
FT   gene            406379..407395
FT                   /locus_tag="Cp1002_0393"
FT                   /gene="rpoA"
FT   CDS             406379..407395
FT                   /locus_tag="Cp1002_0393"
FT                   /gene="rpoA"
FT                   /product="DNA-directed RNA polymerase subunit alpha"
FT                   /protein_id="gnl|ufmg|Cp1002_0393|gb|ADL20293"
FT   gene            407471..407956
FT                   /locus_tag="Cp1002_0394"
FT                   /gene="rplQ"
FT   CDS             407471..407956
FT                   /locus_tag="Cp1002_0394"
FT                   /gene="rplQ"
FT                   /product="50S ribosomal protein L17"
FT                   /protein_id="gnl|ufmg|Cp1002_0394|gb|ADL20294"
FT   gene            408088..409047
FT                   /locus_tag="Cp1002_0395"
FT                   /gene="truA"
FT   CDS             408088..409047
FT                   /locus_tag="Cp1002_0395"
FT                   /gene="truA"
FT                   /product="tRNA pseudouridine synthase A"
FT                   /protein_id="gnl|ufmg|Cp1002_0395|gb|ADL20295"
FT   gene            409112..410464
FT                   /locus_tag="Cp1002_0396"
FT                   /gene=""
FT   CDS             409112..410464
FT                   /locus_tag="Cp1002_0396"
FT                   /gene=""
FT                   /product="Hypothetical protein"
FT                   /protein_id="gnl|ufmg|Cp1002_0396|gb|ADL20296"
FT   gene            410549..410971
FT                   /locus_tag="Cp1002_0397"
FT                   /gene=""
FT   CDS             410549..410971
FT                   /locus_tag="Cp1002_0397"
FT                   /gene=""
FT                   /product="Hypothetical protein"
FT                   /protein_id="gnl|ufmg|Cp1002_0397|gb|ADL20297"
FT   gene            complement(410992..412098)
FT                   /locus_tag="Cp1002_0398"
FT                   /gene="mycP"
FT   CDS             complement(410992..412098)
FT                   /locus_tag="Cp1002_0398"
FT                   /gene="mycP"
FT                   /product="Subtilisin-like serine proteases"
FT                   /protein_id="gnl|ufmg|Cp1002_0398|gb|ADL20298"
FT   gene            complement(412173..413609)
FT                   /locus_tag="Cp1002_0399"
FT                   /gene=""
FT   CDS             complement(412173..413609)
FT                   /locus_tag="Cp1002_0399"
FT                   /gene=""
FT                   /product="Hypothetical protein"
FT                   /protein_id="gnl|ufmg|Cp1002_0399|gb|ADL20299"
FT   gene            413756..417607
FT                   /locus_tag="Cp1002_0401"
FT                   /gene="eccC3"
FT   CDS             413756..417607
FT                   /locus_tag="Cp1002_0401"
FT                   /gene="eccC3"
FT                   /product="ESX-3 secretion system protein eccC3"
FT                   /protein_id="gnl|ufmg|Cp1002_0401|gb|ADL20301"
FT   gene            417600..418655
FT                   /locus_tag="Cp1002_0402"
FT                   /gene=""
FT   CDS             417600..418655
FT                   /locus_tag="Cp1002_0402"
FT                   /gene=""
FT                   /product="Hypothetical protein"
FT                   /protein_id="gnl|ufmg|Cp1002_0402|gb|ADL20302"
FT   gene            418802..419131
FT                   /locus_tag="Cp1002_0403"
FT                   /gene=""
FT   CDS             418802..419131
FT                   /locus_tag="Cp1002_0403"
FT                   /gene=""
FT                   /product="WXG domain-containing protein"
FT                   /protein_id="gnl|ufmg|Cp1002_0403|gb|ADL20303"
FT   gene            419145..419426
FT                   /locus_tag="Cp1002_0404"
FT                   /gene="esxT"
FT   CDS             419145..419426
FT                   /locus_tag="Cp1002_0404"
FT                   /gene="esxT"
FT                   /product="ESAT-6-like protein"
FT                   /protein_id="gnl|ufmg|Cp1002_0404|gb|ADL20304"
FT   gene            419759..420202
FT                   /locus_tag="Cp1002_0405"
FT                   /gene="rplM"
FT   CDS             419759..420202
FT                   /locus_tag="Cp1002_0405"
FT                   /gene="rplM"
FT                   /product="50S ribosomal protein L13"
FT                   /protein_id="gnl|ufmg|Cp1002_0405|gb|ADL20305"
FT   gene            420199..420732
FT                   /locus_tag="Cp1002_0406"
FT                   /gene="rpsI"
FT   CDS             420199..420732
FT                   /locus_tag="Cp1002_0406"
FT                   /gene="rpsI"
FT                   /product="30S ribosomal protein S9"
FT                   /protein_id="gnl|ufmg|Cp1002_0406|gb|ADL20306"
FT   gene            420930..422273
FT                   /locus_tag="Cp1002_0407"
FT                   /gene="glmM"
FT   CDS             420930..422273
FT                   /locus_tag="Cp1002_0407"
FT                   /gene="glmM"
FT                   /product="Phosphoglucosamine mutase"
FT                   /protein_id="gnl|ufmg|Cp1002_0407|gb|ADL20307"
FT   gene            422344..422643
FT                   /locus_tag="Cp1002_0408"
FT                   /gene=""
FT   CDS             422344..422643
FT                   /locus_tag="Cp1002_0408"
FT                   /gene=""
FT                   /product="Hypothetical protein"
FT                   /protein_id="gnl|ufmg|Cp1002_0408|gb|ADL20308"
FT   gene            422678..423820
FT                   /locus_tag="Cp1002_0409"
FT                   /gene=""
FT   CDS             422678..423820
FT                   /locus_tag="Cp1002_0409"
FT                   /gene=""
FT                   /product="Hypothetical protein"
FT                   /protein_id="gnl|ufmg|Cp1002_0409|gb|ADL20309"
FT   gene            423814..424119
FT                   /locus_tag="Cp1002_0410"
FT                   /gene=""
FT   CDS             423814..424119
FT                   /locus_tag="Cp1002_0410"
FT                   /gene=""
FT                   /product="Hypothetical protein"
FT                   /protein_id="gnl|ufmg|Cp1002_0410|gb|ADL20310"
FT   gene            complement(424169..425011)
FT                   /locus_tag="Cp1002_0411"
FT                   /gene=""
FT   CDS             complement(424169..425011)
FT                   /locus_tag="Cp1002_0411"
FT                   /gene=""
FT                   /product="Abhydrolase domain-containing protein 5"
FT                   /protein_id="gnl|ufmg|Cp1002_0411|gb|ADL20311"
FT   gene            425167..426279
FT                   /locus_tag="Cp1002_0412"
FT                   /gene="alr"
FT   CDS             425167..426279
FT                   /locus_tag="Cp1002_0412"
FT                   /gene="alr"
FT                   /product="Alanine racemase"
FT                   /protein_id="gnl|ufmg|Cp1002_0412|gb|ADL20312"
FT   gene            426431..426925
FT                   /locus_tag="Cp1002_0413"
FT                   /gene="ydiB"
FT   CDS             426431..426925
FT                   /locus_tag="Cp1002_0413"
FT                   /gene="ydiB"
FT                   /product="UPF0079 ATP-binding protein"
FT                   /protein_id="gnl|ufmg|Cp1002_0413|gb|ADL20313"
FT   gene            427098..427199
FT                   /locus_tag="Cp1002_0413a"
FT                   /gene=""
FT   CDS             427098..427199
FT                   /locus_tag="Cp1002_0413a"
FT                   /gene=""
FT                   /product="Hypothetical protein"
FT                   /protein_id="gnl|ufmg|Cp1002_0413a"
FT   gene            427467..429073
FT                   /locus_tag="Cp1002_0414"
FT                   /gene=""
FT                   /pseudo
FT                   /product="AspT/YidE/YbjL antiporter duplication
FT                   domain-containing protein"
FT   gene            429260..429736
FT                   /locus_tag="Cp1002_0415"
FT                   /gene=""
FT   CDS             429260..429736
FT                   /locus_tag="Cp1002_0415"
FT                   /gene=""
FT                   /product="Hypothetical protein"
FT                   /protein_id="gnl|ufmg|Cp1002_0415|gb|ADL20314"
FT   gene            429854..430528
FT                   /locus_tag="Cp1002_0416"
FT                   /gene=""
FT   CDS             429854..430528
FT                   /locus_tag="Cp1002_0416"
FT                   /gene=""
FT                   /product="Hypothetical protein"
FT                   /protein_id="gnl|ufmg|Cp1002_0416|gb|ADL20315"
FT   gene            430529..431020
FT                   /locus_tag="Cp1002_0417"
FT                   /gene="rimI"
FT   CDS             430529..431020
FT                   /locus_tag="Cp1002_0417"
FT                   /gene="rimI"
FT                   /product="Ribosomal-protein-alanine N-acetyltransferase"
FT                   /protein_id="gnl|ufmg|Cp1002_0417|gb|ADL20316"
FT   gene            431022..432077
FT                   /locus_tag="Cp1002_0418"
FT                   /gene="gcp"
FT   CDS             431022..432077
FT                   /locus_tag="Cp1002_0418"
FT                   /gene="gcp"
FT                   /product="tRNA threonylcarbamoyladenosine biosynthesis
FT                   protein Gcp"
FT                   /protein_id="gnl|ufmg|Cp1002_0418|gb|ADL20317"
FT   gene            432239..432535
FT                   /locus_tag="Cp1002_0419"
FT                   /gene="groES"
FT   CDS             432239..432535
FT                   /locus_tag="Cp1002_0419"
FT                   /gene="groES"
FT                   /product="Chaperonin"
FT                   /protein_id="gnl|ufmg|Cp1002_0419|gb|ADL20318"
FT   gene            432547..434169
FT                   /locus_tag="Cp1002_0420"
FT                   /gene="groEL"
FT   CDS             432547..434169
FT                   /locus_tag="Cp1002_0420"
FT                   /gene="groEL"
FT                   /product="Chaperonin"
FT                   /protein_id="gnl|ufmg|Cp1002_0420|gb|ADL20319"
FT   gene            434235..434426
FT                   /locus_tag="Cp1002_0420a"
FT                   /gene=""
FT   CDS             434235..434426
FT                   /locus_tag="Cp1002_0420a"
FT                   /gene=""
FT                   /product="Hypothetical protein"
FT                   /protein_id="gnl|ufmg|Cp1002_0420a"
FT   gene            434548..434640
FT                   /locus_tag="Cp1002_0420b"
FT                   /gene=""
FT   CDS             434548..434640
FT                   /locus_tag="Cp1002_0420b"
FT                   /gene=""
FT                   /product="Hypothetical protein"
FT                   /protein_id="gnl|ufmg|Cp1002_0420b"
FT   gene            434847..435437
FT                   /locus_tag="Cp1002_0421"
FT                   /gene="sigD"
FT   CDS             434847..435437
FT                   /locus_tag="Cp1002_0421"
FT                   /gene="sigD"
FT                   /product="RNA polymerase sigma-D factor"
FT                   /protein_id="gnl|ufmg|Cp1002_0421|gb|ADL20320"
FT   gene            435440..436321
FT                   /locus_tag="Cp1002_0422"
FT                   /gene=""
FT   CDS             435440..436321
FT                   /locus_tag="Cp1002_0422"
FT                   /gene=""
FT                   /product="Hypothetical protein"
FT                   /protein_id="gnl|ufmg|Cp1002_0422|gb|ADL20321"
FT   gene            complement(436335..436717)
FT                   /locus_tag="Cp1002_0423"
FT                   /gene=""
FT                   /pseudo
FT                   /product="Hypothetical protein"
FT   gene            436887..438407
FT                   /locus_tag="Cp1002_0424"
FT                   /gene="guaB"
FT   CDS             436887..438407
FT                   /locus_tag="Cp1002_0424"
FT                   /gene="guaB"
FT                   /product="Inosine-5'-monophosphate dehydrogenase"
FT                   /protein_id="gnl|ufmg|Cp1002_0424|gb|ADL20322"
FT   gene            438435..439577
FT                   /locus_tag="Cp1002_0425"
FT                   /gene="guaB2"
FT   CDS             438435..439577
FT                   /locus_tag="Cp1002_0425"
FT                   /gene="guaB2"
FT                   /product="Inosine-5'-monophosphate dehydrogenase"
FT                   /protein_id="gnl|ufmg|Cp1002_0425|gb|ADL20323"
FT   gene            439740..441593
FT                   /locus_tag="Cp1002_0426"
FT                   /gene=""
FT   CDS             439740..441593
FT                   /locus_tag="Cp1002_0426"
FT                   /gene=""
FT                   /product="Hypothetical protein"
FT                   /protein_id="gnl|ufmg|Cp1002_0426|gb|ADL20324"
FT   gene            441654..443234
FT                   /locus_tag="Cp1002_0427"
FT                   /gene="guaA"
FT   CDS             441654..443234
FT                   /locus_tag="Cp1002_0427"
FT                   /gene="guaA"
FT                   /product="GMP synthase [glutamine-hydrolyzing]"
FT                   /protein_id="gnl|ufmg|Cp1002_0427|gb|ADL20325"
FT   gene            443376..443825
FT                   /locus_tag="Cp1002_0428"
FT                   /gene=""
FT   CDS             443376..443825
FT                   /locus_tag="Cp1002_0428"
FT                   /gene=""
FT                   /product="Hypothetical protein"
FT                   /protein_id="gnl|ufmg|Cp1002_0428|gb|ADL20326"
FT   gene            complement(443831..444883)
FT                   /locus_tag="Cp1002_0429"
FT                   /gene="pspC"
FT   CDS             complement(443831..444883)
FT                   /locus_tag="Cp1002_0429"
FT                   /gene="pspC"
FT                   /product="Phage shock protein C"
FT                   /protein_id="gnl|ufmg|Cp1002_0429|gb|ADL20327"
FT   gene            444952..446148
FT                   /locus_tag="Cp1002_0430"
FT                   /gene="tcsS3"
FT   CDS             444952..446148
FT                   /locus_tag="Cp1002_0430"
FT                   /gene="tcsS3"
FT                   /product="Two-component system sensor kinase"
FT                   /protein_id="gnl|ufmg|Cp1002_0430|gb|ADL20328"
FT   gene            446153..446830
FT                   /locus_tag="Cp1002_0431"
FT                   /gene="tcsR3"
FT   CDS             446153..446830
FT                   /locus_tag="Cp1002_0431"
FT                   /gene="tcsR3"
FT                   /product="Two-component system transcriptional regulatory
FT                   protein"
FT                   /protein_id="gnl|ufmg|Cp1002_0431|gb|ADL20329"
FT   gene            complement(446834..447466)
FT                   /locus_tag="Cp1002_0432"
FT                   /gene=""
FT   CDS             complement(446834..447466)
FT                   /locus_tag="Cp1002_0432"
FT                   /gene=""
FT                   /product="Hypothetical protein"
FT                   /protein_id="gnl|ufmg|Cp1002_0432|gb|ADL20330"
FT   gene            447645..448517
FT                   /locus_tag="Cp1002_0433"
FT                   /gene=""
FT   CDS             447645..448517
FT                   /locus_tag="Cp1002_0433"
FT                   /gene=""
FT                   /product="Sucrase ferredoxin-like protein"
FT                   /protein_id="gnl|ufmg|Cp1002_0433|gb|ADL20331"
FT   gene            complement(448649..449326)
FT                   /locus_tag="Cp1002_0434"
FT                   /gene="metI"
FT   CDS             complement(448649..449326)
FT                   /locus_tag="Cp1002_0434"
FT                   /gene="metI"
FT                   /product="Methionine import system permease protein metI"
FT                   /protein_id="gnl|ufmg|Cp1002_0434|gb|ADL20332"
FT   gene            complement(449323..450345)
FT                   /locus_tag="Cp1002_0435"
FT                   /gene="metN"
FT   CDS             complement(449323..450345)
FT                   /locus_tag="Cp1002_0435"
FT                   /gene="metN"
FT                   /product="Methionine import ATP-binding protein MetN"
FT                   /protein_id="gnl|ufmg|Cp1002_0435|gb|ADL20333"
FT   gene            complement(450400..451257)
FT                   /locus_tag="Cp1002_0436"
FT                   /gene="metQ"
FT   CDS             complement(450400..451257)
FT                   /locus_tag="Cp1002_0436"
FT                   /gene="metQ"
FT                   /product="D-methionine-binding lipoprotein metQ"
FT                   /protein_id="gnl|ufmg|Cp1002_0436|gb|ADL20334"
FT   gene            complement(451470..452339)
FT                   /locus_tag="Cp1002_0437"
FT                   /gene="metQ1"
FT   CDS             complement(451470..452339)
FT                   /locus_tag="Cp1002_0437"
FT                   /gene="metQ1"
FT                   /product="D-methionine-binding lipoprotein metQ"
FT                   /protein_id="gnl|ufmg|Cp1002_0437|gb|ADL20335"
FT   gene            complement(453179..453583)
FT                   /locus_tag="Cp1002_0438"
FT                   /gene=""
FT   CDS             complement(453179..453583)
FT                   /locus_tag="Cp1002_0438"
FT                   /gene=""
FT                   /product="Hypothetical protein"
FT                   /protein_id="gnl|ufmg|Cp1002_0438|gb|ADL20336"
FT   gene            complement(453747..454229)
FT                   /locus_tag="Cp1002_0438a"
FT                   /gene=""
FT   CDS             complement(453747..454229)
FT                   /locus_tag="Cp1002_0438a"
FT                   /gene=""
FT                   /product="Hypothetical protein"
FT                   /protein_id="gnl|ufmg|Cp1002_0438a"
FT   gene            454572..455528
FT                   /locus_tag="Cp1002_0439"
FT                   /gene=""
FT   CDS             454572..455528
FT                   /locus_tag="Cp1002_0439"
FT                   /gene=""
FT                   /product="Manganese ABC transporter substrate-binding
FT                   protein"
FT                   /protein_id="gnl|ufmg|Cp1002_0439|gb|ADL20337"
FT   gene            455646..456368
FT                   /locus_tag="Cp1002_0440"
FT                   /gene="mntB"
FT   CDS             455646..456368
FT                   /locus_tag="Cp1002_0440"
FT                   /gene="mntB"
FT                   /product="Manganese ABC transporter ATP-binding protein"
FT                   /protein_id="gnl|ufmg|Cp1002_0440|gb|ADL20338"
FT   gene            456361..457203
FT                   /locus_tag="Cp1002_0441"
FT                   /gene="mntC"
FT   CDS             456361..457203
FT                   /locus_tag="Cp1002_0441"
FT                   /gene="mntC"
FT                   /product="Manganese ABC transporter membrane protein"
FT                   /protein_id="gnl|ufmg|Cp1002_0441|gb|ADL20339"
FT   gene            457197..458006
FT                   /locus_tag="Cp1002_0442"
FT                   /gene="mntD"
FT   CDS             457197..458006
FT                   /locus_tag="Cp1002_0442"
FT                   /gene="mntD"
FT                   /product="Manganese ABC transporter membrane protein"
FT                   /protein_id="gnl|ufmg|Cp1002_0442|gb|ADL20340"
FT   gene            458003..458644
FT                   /locus_tag="Cp1002_0443"
FT                   /gene="mntR"
FT   CDS             458003..458644
FT                   /locus_tag="Cp1002_0443"
FT                   /gene="mntR"
FT                   /product="DtxR family transcriptional regulator"
FT                   /protein_id="gnl|ufmg|Cp1002_0443|gb|ADL20341"
FT   gene            complement(458663..459193)
FT                   /locus_tag="Cp1002_0444"
FT                   /gene="spoU"
FT   CDS             complement(458663..459193)
FT                   /locus_tag="Cp1002_0444"
FT                   /gene="spoU"
FT                   /product="tRNA/rRNA methyltransferase, SpoU"
FT                   /protein_id="gnl|ufmg|Cp1002_0444|gb|ADL20342"
FT   gene            459205..460050
FT                   /locus_tag="Cp1002_0445"
FT                   /gene="folD"
FT   CDS             459205..460050
FT                   /locus_tag="Cp1002_0445"
FT                   /gene="folD"
FT                   /product="Bifunctional protein folD"
FT                   /protein_id="gnl|ufmg|Cp1002_0445|gb|ADL20343"
FT   gene            460043..460369
FT                   /locus_tag="Cp1002_0446"
FT                   /gene=""
FT   CDS             460043..460369
FT                   /locus_tag="Cp1002_0446"
FT                   /gene=""
FT                   /product="Hypothetical protein"
FT                   /protein_id="gnl|ufmg|Cp1002_0446|gb|ADL20344"
FT   gene            complement(460376..461476)
FT                   /locus_tag="Cp1002_0447"
FT                   /gene=""
FT   CDS             complement(460376..461476)
FT                   /locus_tag="Cp1002_0447"
FT                   /gene=""
FT                   /product="Hypothetical protein"
FT                   /protein_id="gnl|ufmg|Cp1002_0447|gb|ADL20345"
FT   gene            complement(461758..462849)
FT                   /locus_tag="Cp1002_0448"
FT                   /gene="metX"
FT                   /pseudo
FT                   /product="Homoserine O-acetyltransferase"
FT   gene            complement(462928..463431)
FT                   /locus_tag="Cp1002_0449"
FT                   /gene="htaB"
FT   CDS             complement(462928..463431)
FT                   /locus_tag="Cp1002_0449"
FT                   /gene="htaB"
FT                   /product="Cell-surface hemin receptor"
FT                   /protein_id="gnl|ufmg|Cp1002_0449|gb|ADL20346"
FT   gene            463632..465479
FT                   /locus_tag="Cp1002_0450"
FT                   /gene="htaA"
FT   CDS             463632..465479
FT                   /locus_tag="Cp1002_0450"
FT                   /gene="htaA"
FT                   /product="Cell-surface hemin receptor"
FT                   /protein_id="gnl|ufmg|Cp1002_0450|gb|ADL20347"
FT   gene            465605..466660
FT                   /locus_tag="Cp1002_0451"
FT                   /gene="hmuT"
FT   CDS             465605..466660
FT                   /locus_tag="Cp1002_0451"
FT                   /gene="hmuT"
FT                   /product="Hemin-binding periplasmic protein hmuT"
FT                   /protein_id="gnl|ufmg|Cp1002_0451|gb|ADL20348"
FT   gene            466731..467696
FT                   /locus_tag="Cp1002_0452"
FT                   /gene="hmuU"
FT   CDS             466731..467696
FT                   /locus_tag="Cp1002_0452"
FT                   /gene="hmuU"
FT                   /product="Hemin import ATP-binding protein"
FT                   /protein_id="gnl|ufmg|Cp1002_0452|gb|ADL20349"
FT   gene            467693..468535
FT                   /locus_tag="Cp1002_0453"
FT                   /gene="hmuV"
FT   CDS             467693..468535
FT                   /locus_tag="Cp1002_0453"
FT                   /gene="hmuV"
FT                   /product="Hemin import ATP-binding protein HmuV"
FT                   /protein_id="gnl|ufmg|Cp1002_0453|gb|ADL20350"
FT   gene            468681..469589
FT                   /locus_tag="Cp1002_0454"
FT                   /gene="htaC"
FT   CDS             468681..469589
FT                   /locus_tag="Cp1002_0454"
FT                   /gene="htaC"
FT                   /product="Hypothetical protein"
FT                   /protein_id="gnl|ufmg|Cp1002_0454|gb|ADL20351"
FT   gene            complement(469657..470971)
FT                   /locus_tag="Cp1002_0455"
FT                   /gene="metB"
FT                   /pseudo
FT                   /product="Cystathionine gamma-synthase"
FT   gene            complement(471154..473364)
FT                   /locus_tag="Cp1002_0456"
FT                   /gene="icd"
FT   CDS             complement(471154..473364)
FT                   /locus_tag="Cp1002_0456"
FT                   /gene="icd"
FT                   /product="Isocitrate dehydrogenase [NADP]"
FT                   /protein_id="gnl|ufmg|Cp1002_0456|gb|ADL20352"
FT   gene            473617..474846
FT                   /locus_tag="Cp1002_0457"
FT                   /gene="araJ"
FT   CDS             473617..474846
FT                   /locus_tag="Cp1002_0457"
FT                   /gene="araJ"
FT                   /product="Arabinose efflux permease"
FT                   /protein_id="gnl|ufmg|Cp1002_0457|gb|ADL20353"
FT   gene            complement(474843..475613)
FT                   /locus_tag="Cp1002_0458"
FT                   /gene="tipA"
FT   CDS             complement(474843..475613)
FT                   /locus_tag="Cp1002_0458"
FT                   /gene="tipA"
FT                   /product="HTH-type transcriptional activator tipA"
FT                   /protein_id="gnl|ufmg|Cp1002_0458|gb|ADL20354"
FT   gene            475683..476582
FT                   /locus_tag="Cp1002_0459"
FT                   /gene=""
FT   CDS             475683..476582
FT                   /locus_tag="Cp1002_0459"
FT                   /gene=""
FT                   /product="Endonuclease/Exonuclease/phosphatase family"
FT                   /protein_id="gnl|ufmg|Cp1002_0459|gb|ADL20355"
FT   gene            476669..476848
FT                   /locus_tag="Cp1002_0460"
FT                   /gene=""
FT   CDS             476669..476848
FT                   /locus_tag="Cp1002_0460"
FT                   /gene=""
FT                   /product="Hypothetical protein"
FT                   /protein_id="gnl|ufmg|Cp1002_0460|gb|ADL20356"
FT   gene            477018..478046
FT                   /locus_tag="Cp1002_0461"
FT                   /gene="trpS"
FT   CDS             477018..478046
FT                   /locus_tag="Cp1002_0461"
FT                   /gene="trpS"
FT                   /product="Tryptophanyl-tRNA synthetase"
FT                   /protein_id="gnl|ufmg|Cp1002_0461|gb|ADL20357"
FT   gene            478182..479267
FT                   /locus_tag="Cp1002_0462"
FT                   /gene=""
FT   CDS             478182..479267
FT                   /locus_tag="Cp1002_0462"
FT                   /gene=""
FT                   /product="Ribonuclease BN-like family"
FT                   /protein_id="gnl|ufmg|Cp1002_0462|gb|ADL20358"
FT   gene            complement(479365..480579)
FT                   /locus_tag="Cp1002_0463"
FT                   /gene="dacA"
FT   CDS             complement(479365..480579)
FT                   /locus_tag="Cp1002_0463"
FT                   /gene="dacA"
FT                   /product="D-alanyl-D-alanine carboxypeptidase dacA"
FT                   /protein_id="gnl|ufmg|Cp1002_0463|gb|ADL20359"
FT   gene            480615..481505
FT                   /locus_tag="Cp1002_0464"
FT                   /gene="add"
FT   CDS             480615..481505
FT                   /locus_tag="Cp1002_0464"
FT                   /gene="add"
FT                   /product="Adenosine deaminase"
FT                   /protein_id="gnl|ufmg|Cp1002_0464|gb|ADL20360"
FT   gene            complement(481567..482802)
FT                   /locus_tag="Cp1002_0465"
FT                   /gene=""
FT   CDS             complement(481567..482802)
FT                   /locus_tag="Cp1002_0465"
FT                   /gene=""
FT                   /product="Hypothetical protein"
FT                   /protein_id="gnl|ufmg|Cp1002_0465|gb|ADL20361"
FT   gene            complement(482823..483712)
FT                   /locus_tag="Cp1002_0466"
FT                   /gene=""
FT                   /pseudo
FT                   /product="NlpC/P60 family protein"
FT   gene            complement(483709..483978)
FT                   /locus_tag="Cp1002_0467"
FT                   /gene=""
FT   CDS             complement(483709..483978)
FT                   /locus_tag="Cp1002_0467"
FT                   /gene=""
FT                   /product="Hypothetical protein"
FT                   /protein_id="gnl|ufmg|Cp1002_0467|gb|ADL20362"
FT   gene            484043..484678
FT                   /locus_tag="Cp1002_0468"
FT                   /gene="upp"
FT   CDS             484043..484678
FT                   /locus_tag="Cp1002_0468"
FT                   /gene="upp"
FT                   /product="Uracil phosphoribosyltransferase"
FT                   /protein_id="gnl|ufmg|Cp1002_0468|gb|ADL20363"
FT   gene            484850..485317
FT                   /locus_tag="Cp1002_0469"
FT                   /gene=""
FT   CDS             484850..485317
FT                   /locus_tag="Cp1002_0469"
FT                   /gene=""
FT                   /product="HTH-type transcriptional regulator"
FT                   /protein_id="gnl|ufmg|Cp1002_0469|gb|ADL20364"
FT   gene            complement(485340..486941)
FT                   /locus_tag="Cp1002_0470"
FT                   /gene="manB"
FT   CDS             complement(485340..486941)
FT                   /locus_tag="Cp1002_0470"
FT                   /gene="manB"
FT                   /product="Phosphoglucomutase/phosphomannomutase"
FT                   /protein_id="gnl|ufmg|Cp1002_0470|gb|ADL20365"
FT   gene            487219..488415
FT                   /locus_tag="Cp1002_0471"
FT                   /gene="abgB"
FT   CDS             487219..488415
FT                   /locus_tag="Cp1002_0471"
FT                   /gene="abgB"
FT                   /product="Aminobenzoyl-glutamate utilization protein B"
FT                   /protein_id="gnl|ufmg|Cp1002_0471|gb|ADL20366"
FT   gene            488495..489964
FT                   /locus_tag="Cp1002_0472"
FT                   /gene="lpdA"
FT   CDS             488495..489964
FT                   /locus_tag="Cp1002_0472"
FT                   /gene="lpdA"
FT                   /product="Flavoprotein disulfide reductase"
FT                   /protein_id="gnl|ufmg|Cp1002_0472|gb|ADL20367"
FT   gene            490488..493913
FT                   /locus_tag="Cp1002_0473"
FT                   /gene="pyc"
FT   CDS             490488..493913
FT                   /locus_tag="Cp1002_0473"
FT                   /gene="pyc"
FT                   /product="Pyruvate carboxylase"
FT                   /protein_id="gnl|ufmg|Cp1002_0473|gb|ADL20368"
FT   gene            complement(493984..495441)
FT                   /locus_tag="Cp1002_0474"
FT                   /gene="lmrB"
FT   CDS             complement(493984..495441)
FT                   /locus_tag="Cp1002_0474"
FT                   /gene="lmrB"
FT                   /product="Lincomycin resistance protein"
FT                   /protein_id="gnl|ufmg|Cp1002_0474|gb|ADL20369"
FT   gene            complement(495552..495938)
FT                   /locus_tag="Cp1002_0475"
FT                   /gene=""
FT   CDS             complement(495552..495938)
FT                   /locus_tag="Cp1002_0475"
FT                   /gene=""
FT                   /product="Hypothetical protein"
FT                   /protein_id="gnl|ufmg|Cp1002_0475|gb|ADL20370"
FT   gene            complement(496055..497830)
FT                   /locus_tag="Cp1002_0476"
FT                   /gene="accBC"
FT   CDS             complement(496055..497830)
FT                   /locus_tag="Cp1002_0476"
FT                   /gene="accBC"
FT                   /product="Acyl coenzyme A carboxylase"
FT                   /protein_id="gnl|ufmg|Cp1002_0476|gb|ADL20371"
FT   gene            complement(498075..498953)
FT                   /locus_tag="Cp1002_0477"
FT                   /gene="cysA"
FT   CDS             complement(498075..498953)
FT                   /locus_tag="Cp1002_0477"
FT                   /gene="cysA"
FT                   /product="Thiosulfate sulfurtransferase"
FT                   /protein_id="gnl|ufmg|Cp1002_0477|gb|ADL20372"
FT   gene            complement(499031..499189)
FT                   /locus_tag="Cp1002_0478"
FT                   /gene=""
FT   CDS             complement(499031..499189)
FT                   /locus_tag="Cp1002_0478"
FT                   /gene=""
FT                   /product="Hypothetical protein"
FT                   /protein_id="gnl|ufmg|Cp1002_0478|gb|ADL20373"
FT   gene            499672..500750
FT                   /locus_tag="Cp1002_0479"
FT                   /gene=""
FT                   /pseudo
FT                   /product="Hypothetical protein"
FT   gene            501041..503155
FT                   /locus_tag="Cp1002_0480"
FT                   /gene="oatA"
FT   CDS             501041..503155
FT                   /locus_tag="Cp1002_0480"
FT                   /gene="oatA"
FT                   /product="O-acetyltransferase OatA"
FT                   /protein_id="gnl|ufmg|Cp1002_0480|gb|ADL20374"
FT   gene            complement(503193..503609)
FT                   /locus_tag="Cp1002_0481"
FT                   /gene=""
FT   CDS             complement(503193..503609)
FT                   /locus_tag="Cp1002_0481"
FT                   /gene=""
FT                   /product="Hypothetical protein"
FT                   /protein_id="gnl|ufmg|Cp1002_0481|gb|ADL20375"
FT   gene            complement(503614..504243)
FT                   /locus_tag="Cp1002_0482"
FT                   /gene="maf"
FT   CDS             complement(503614..504243)
FT                   /locus_tag="Cp1002_0482"
FT                   /gene="maf"
FT                   /product="Maf-like protein"
FT                   /protein_id="gnl|ufmg|Cp1002_0482|gb|ADL20376"
FT   gene            complement(504263..505165)
FT                   /locus_tag="Cp1002_0483"
FT                   /gene="rbsK"
FT   CDS             complement(504263..505165)
FT                   /locus_tag="Cp1002_0483"
FT                   /gene="rbsK"
FT                   /product="Ribokinase"
FT                   /protein_id="gnl|ufmg|Cp1002_0483|gb|ADL20377"
FT   gene            complement(505233..506297)
FT                   /locus_tag="Cp1002_0484"
FT                   /gene="rbsR"
FT   CDS             complement(505233..506297)
FT                   /locus_tag="Cp1002_0484"
FT                   /gene="rbsR"
FT                   /product="Ribose operon repressor"
FT                   /protein_id="gnl|ufmg|Cp1002_0484|gb|ADL20378"
FT   gene            complement(506447..506695)
FT                   /locus_tag="Cp1002_0485"
FT                   /gene=""
FT   CDS             complement(506447..506695)
FT                   /locus_tag="Cp1002_0485"
FT                   /gene=""
FT                   /product="Hypothetical protein"
FT                   /protein_id="gnl|ufmg|Cp1002_0485|gb|ADL20379"
FT   gene            complement(506797..508428)
FT                   /locus_tag="Cp1002_0486"
FT                   /gene="pccB1"
FT   CDS             complement(506797..508428)
FT                   /locus_tag="Cp1002_0486"
FT                   /gene="pccB1"
FT                   /product="Propionyl CoA carboxylase beta chain 1"
FT                   /protein_id="gnl|ufmg|Cp1002_0486|gb|ADL20380"
FT   gene            complement(508687..510318)
FT                   /locus_tag="Cp1002_0487"
FT                   /gene="pccB2"
FT   CDS             complement(508687..510318)
FT                   /locus_tag="Cp1002_0487"
FT                   /gene="pccB2"
FT                   /product="Propionyl-CoA carboxylase beta chain 2"
FT                   /protein_id="gnl|ufmg|Cp1002_0487|gb|ADL20381"
FT   gene            complement(510337..510498)
FT                   /locus_tag="Cp1002_0487a"
FT                   /gene=""
FT   CDS             complement(510337..510498)
FT                   /locus_tag="Cp1002_0487a"
FT                   /gene=""
FT                   /product="Hypothetical protein"
FT                   /protein_id="gnl|ufmg|Cp1002_0487a"
FT   gene            510678..511439
FT                   /locus_tag="Cp1002_0488"
FT                   /gene="birA"
FT   CDS             510678..511439
FT                   /locus_tag="Cp1002_0488"
FT                   /gene="birA"
FT                   /product="Biotin-(acetyl-CoA carboxylase) ligase"
FT                   /protein_id="gnl|ufmg|Cp1002_0488|gb|ADL20382"
FT   gene            511440..511910
FT                   /locus_tag="Cp1002_0489"
FT                   /gene=""
FT   CDS             511440..511910
FT                   /locus_tag="Cp1002_0489"
FT                   /gene=""
FT                   /product="Hypothetical protein"
FT                   /protein_id="gnl|ufmg|Cp1002_0489|gb|ADL20383"
FT   gene            511964..513169
FT                   /locus_tag="Cp1002_0490"
FT                   /gene="purK"
FT   CDS             511964..513169
FT                   /locus_tag="Cp1002_0490"
FT                   /gene="purK"
FT                   /product="Phosphoribosyl amino imidazole carboxylase
FT                   ATPase subunit"
FT                   /protein_id="gnl|ufmg|Cp1002_0490|gb|ADL20384"
FT   gene            513210..513710
FT                   /locus_tag="Cp1002_0491"
FT                   /gene="purE"
FT   CDS             513210..513710
FT                   /locus_tag="Cp1002_0491"
FT                   /gene="purE"
FT                   /product="Phosphoribosyl amino imidazole carboxylase
FT                   catalytic subunit"
FT                   /protein_id="gnl|ufmg|Cp1002_0491|gb|ADL20385"
FT   gene            513716..514183
FT                   /locus_tag="Cp1002_0492"
FT                   /gene=""
FT   CDS             513716..514183
FT                   /locus_tag="Cp1002_0492"
FT                   /gene=""
FT                   /product="Hypothetical protein"
FT                   /protein_id="gnl|ufmg|Cp1002_0492|gb|ADL20386"
FT   gene            complement(514245..514448)
FT                   /locus_tag="Cp1002_0493"
FT                   /gene=""
FT   CDS             complement(514245..514448)
FT                   /locus_tag="Cp1002_0493"
FT                   /gene=""
FT                   /product="Hypothetical protein"
FT                   /protein_id="gnl|ufmg|Cp1002_0493|gb|ADL20387"
FT   gene            complement(514488..515324)
FT                   /locus_tag="Cp1002_0494"
FT                   /gene="malG"
FT   CDS             complement(514488..515324)
FT                   /locus_tag="Cp1002_0494"
FT                   /gene="malG"
FT                   /product="Maltose transport system permease protein malG"
FT                   /protein_id="gnl|ufmg|Cp1002_0494|gb|ADL20388"
FT   gene            complement(515321..516406)
FT                   /locus_tag="Cp1002_0495"
FT                   /gene="malF"
FT   CDS             complement(515321..516406)
FT                   /locus_tag="Cp1002_0495"
FT                   /gene="malF"
FT                   /product="Maltose transport system permease protein malF"
FT                   /protein_id="gnl|ufmg|Cp1002_0495|gb|ADL20389"
FT   gene            516424..516534
FT                   /locus_tag="Cp1002_0496"
FT                   /gene=""
FT   CDS             516424..516534
FT                   /locus_tag="Cp1002_0496"
FT                   /gene=""
FT                   /product="Hypothetical protein"
FT                   /protein_id="gnl|ufmg|Cp1002_0496|gb|ADL20390"
FT   gene            complement(516584..517876)
FT                   /locus_tag="Cp1002_0497"
FT                   /gene="malE"
FT   CDS             complement(516584..517876)
FT                   /locus_tag="Cp1002_0497"
FT                   /gene="malE"
FT                   /product="Maltose/maltodextrin transport system
FT                   substrate-binding protein"
FT                   /protein_id="gnl|ufmg|Cp1002_0497|gb|ADL20391"
FT   gene            complement(518002..518679)
FT                   /locus_tag="Cp1002_0498"
FT                   /gene=""
FT   CDS             complement(518002..518679)
FT                   /locus_tag="Cp1002_0498"
FT                   /gene=""
FT                   /product="Hypothetical protein"
FT                   /protein_id="gnl|ufmg|Cp1002_0498|gb|ADL20392"
FT   gene            complement(518796..520364)
FT                   /locus_tag="Cp1002_0499"
FT                   /gene="lytR"
FT   CDS             complement(518796..520364)
FT                   /locus_tag="Cp1002_0499"
FT                   /gene="lytR"
FT                   /product="Transcriptional regulator lytR"
FT                   /protein_id="gnl|ufmg|Cp1002_0499|gb|ADL20393"
FT   gene            520493..521431
FT                   /locus_tag="Cp1002_0500"
FT                   /gene="wbbL"
FT   CDS             520493..521431
FT                   /locus_tag="Cp1002_0500"
FT                   /gene="wbbL"
FT                   /product="dTDP-Rha:alpha-D-GlcNAc-pyrophosphate
FT                   polyprenol, alpha-3-L-rhamnosyltransferase"
FT                   /protein_id="gnl|ufmg|Cp1002_0500|gb|ADL20394"
FT   gene            521440..521544
FT                   /locus_tag="Cp1002_0501"
FT                   /gene=""
FT   CDS             521440..521544
FT                   /locus_tag="Cp1002_0501"
FT                   /gene=""
FT                   /product="Hypothetical protein"
FT                   /protein_id="gnl|ufmg|Cp1002_0501|gb|ADL20395"
FT   gene            521606..522694
FT                   /locus_tag="Cp1002_0502"
FT                   /gene="manC"
FT   CDS             521606..522694
FT                   /locus_tag="Cp1002_0502"
FT                   /gene="manC"
FT                   /product="Mannose-1-phosphate guanylyltransferase"
FT                   /protein_id="gnl|ufmg|Cp1002_0502|gb|ADL20396"
FT   gene            complement(522892..523194)
FT                   /locus_tag="Cp1002_0503"
FT                   /gene=""
FT   CDS             complement(522892..523194)
FT                   /locus_tag="Cp1002_0503"
FT                   /gene=""
FT                   /product="Hypothetical protein"
FT                   /protein_id="gnl|ufmg|Cp1002_0503|gb|ADL20397"
FT   gene            523213..523512
FT                   /locus_tag="Cp1002_0504"
FT                   /gene="whiB"
FT   CDS             523213..523512
FT                   /locus_tag="Cp1002_0504"
FT                   /gene="whiB"
FT                   /product="Transcription factor WhiB"
FT                   /protein_id="gnl|ufmg|Cp1002_0504|gb|ADL20398"
FT   gene            complement(523605..524060)
FT                   /locus_tag="Cp1002_0505"
FT                   /gene=""
FT   CDS             complement(523605..524060)
FT                   /locus_tag="Cp1002_0505"
FT                   /gene=""
FT                   /product="Hypothetical protein"
FT                   /protein_id="gnl|ufmg|Cp1002_0505|gb|ADL20399"
FT   gene            524161..524556
FT                   /locus_tag="Cp1002_0506"
FT                   /gene=""
FT   CDS             524161..524556
FT                   /locus_tag="Cp1002_0506"
FT                   /gene=""
FT                   /product="Hypothetical protein"
FT                   /protein_id="gnl|ufmg|Cp1002_0506|gb|ADL20400"
FT   gene            524743..526122
FT                   /locus_tag="Cp1002_0507"
FT                   /gene="manB"
FT   CDS             524743..526122
FT                   /locus_tag="Cp1002_0507"
FT                   /gene="manB"
FT                   /product="Phosphomannomutase ManB"
FT                   /protein_id="gnl|ufmg|Cp1002_0507|gb|ADL20401"
FT   gene            526260..527246
FT                   /locus_tag="Cp1002_0508"
FT                   /gene=""
FT   CDS             526260..527246
FT                   /locus_tag="Cp1002_0508"
FT                   /gene=""
FT                   /product="Hypothetical protein"
FT                   /protein_id="gnl|ufmg|Cp1002_0508|gb|ADL20402"
FT   gene            527302..528459
FT                   /locus_tag="Cp1002_0509"
FT                   /gene="manA"
FT   CDS             527302..528459
FT                   /locus_tag="Cp1002_0509"
FT                   /gene="manA"
FT                   /product="Mannose-6-phosphate isomerase manA"
FT                   /protein_id="gnl|ufmg|Cp1002_0509|gb|ADL20403"
FT   gene            complement(528529..529311)
FT                   /locus_tag="Cp1002_0510"
FT                   /gene=""
FT   CDS             complement(528529..529311)
FT                   /locus_tag="Cp1002_0510"
FT                   /gene=""
FT                   /product="Hypothetical protein"
FT                   /protein_id="gnl|ufmg|Cp1002_0510|gb|ADL20404"
FT   gene            complement(529548..529721)
FT                   /locus_tag="Cp1002_0511"
FT                   /gene=""
FT   CDS             complement(529548..529721)
FT                   /locus_tag="Cp1002_0511"
FT                   /gene=""
FT                   /product="Hypothetical protein"
FT                   /protein_id="gnl|ufmg|Cp1002_0511|gb|ADL20405"
FT   gene            529919..530272
FT                   /locus_tag="Cp1002_0512"
FT                   /gene=""
FT   CDS             529919..530272
FT                   /locus_tag="Cp1002_0512"
FT                   /gene=""
FT                   /product="Hypothetical protein"
FT                   /protein_id="gnl|ufmg|Cp1002_0512|gb|ADL20406"
FT   gene            530464..531903
FT                   /locus_tag="Cp1002_0513"
FT                   /gene="ahcY"
FT   CDS             530464..531903
FT                   /locus_tag="Cp1002_0513"
FT                   /gene="ahcY"
FT                   /product="S-adenosyl-L-homocysteine hydrolase"
FT                   /protein_id="gnl|ufmg|Cp1002_0513|gb|ADL20407"
FT   gene            531903..532523
FT                   /locus_tag="Cp1002_0514"
FT                   /gene="tmk"
FT   CDS             531903..532523
FT                   /locus_tag="Cp1002_0514"
FT                   /gene="tmk"
FT                   /product="Thymidylate kinase"
FT                   /protein_id="gnl|ufmg|Cp1002_0514|gb|ADL20408"
FT   gene            532662..533339
FT                   /locus_tag="Cp1002_0515"
FT                   /gene="mtrA"
FT   CDS             532662..533339
FT                   /locus_tag="Cp1002_0515"
FT                   /gene="mtrA"
FT                   /product="DNA-binding response regulator mtrA"
FT                   /protein_id="gnl|ufmg|Cp1002_0515|gb|ADL20409"
FT   gene            533513..535027
FT                   /locus_tag="Cp1002_0516"
FT                   /gene="mtrB"
FT   CDS             533513..535027
FT                   /locus_tag="Cp1002_0516"
FT                   /gene="mtrB"
FT                   /product="Sensor histidine kinase mtrB"
FT                   /protein_id="gnl|ufmg|Cp1002_0516|gb|ADL20410"
FT   gene            535020..536756
FT                   /locus_tag="Cp1002_0517"
FT                   /gene="lpqB"
FT   CDS             535020..536756
FT                   /locus_tag="Cp1002_0517"
FT                   /gene="lpqB"
FT                   /product="Lipoprotein LpqB"
FT                   /protein_id="gnl|ufmg|Cp1002_0517|gb|ADL20411"
FT   gene            536778..537383
FT                   /locus_tag="Cp1002_0518"
FT                   /gene=""
FT   CDS             536778..537383
FT                   /locus_tag="Cp1002_0518"
FT                   /gene=""
FT                   /product="Phosphoribosyl transferase"
FT                   /protein_id="gnl|ufmg|Cp1002_0518|gb|ADL20412"
FT   gene            537521..538183
FT                   /locus_tag="Cp1002_0519"
FT                   /gene=""
FT   CDS             537521..538183
FT                   /locus_tag="Cp1002_0519"
FT                   /gene=""
FT                   /product="Ribosomal protein S30AE family protein"
FT                   /protein_id="gnl|ufmg|Cp1002_0519|gb|ADL20413"
FT   gene            538338..540881
FT                   /locus_tag="Cp1002_0520"
FT                   /gene="secA"
FT   CDS             538338..540881
FT                   /locus_tag="Cp1002_0520"
FT                   /gene="secA"
FT                   /product="Preprotein translocase subunit SecA"
FT                   /protein_id="gnl|ufmg|Cp1002_0520|gb|ADL20414"
FT   gene            complement(540894..541325)
FT                   /locus_tag="Cp1002_0521"
FT                   /gene=""
FT   CDS             complement(540894..541325)
FT                   /locus_tag="Cp1002_0521"
FT                   /gene=""
FT                   /product="Hypothetical protein"
FT                   /protein_id="gnl|ufmg|Cp1002_0521|gb|ADL20415"
FT   gene            541482..541892
FT                   /locus_tag="Cp1002_0522"
FT                   /gene=""
FT   CDS             541482..541892
FT                   /locus_tag="Cp1002_0522"
FT                   /gene=""
FT                   /product="Haloacid dehalogenase-like hydrolase"
FT                   /protein_id="gnl|ufmg|Cp1002_0522|gb|ADL20416"
FT   gene            541892..542398
FT                   /locus_tag="Cp1002_0523"
FT                   /gene=""
FT   CDS             541892..542398
FT                   /locus_tag="Cp1002_0523"
FT                   /gene=""
FT                   /product="Hypothetical protein"
FT                   /protein_id="gnl|ufmg|Cp1002_0523|gb|ADL20417"
FT   gene            542587..543645
FT                   /locus_tag="Cp1002_0524"
FT                   /gene=""
FT   CDS             542587..543645
FT                   /locus_tag="Cp1002_0524"
FT                   /gene=""
FT                   /product="Stearoyl-CoA 9-desaturase electron transfer
FT                   partner"
FT                   /protein_id="gnl|ufmg|Cp1002_0524|gb|ADL20418"
FT   gene            543662..544936
FT                   /locus_tag="Cp1002_0525"
FT                   /gene="desA3"
FT   CDS             543662..544936
FT                   /locus_tag="Cp1002_0525"
FT                   /gene="desA3"
FT                   /product="Stearoyl-CoA 9-desaturase"
FT                   /protein_id="gnl|ufmg|Cp1002_0525|gb|ADL20419"
FT   gene            complement(544947..545963)
FT                   /locus_tag="Cp1002_0526"
FT                   /gene="rsgA"
FT   CDS             complement(544947..545963)
FT                   /locus_tag="Cp1002_0526"
FT                   /gene="rsgA"
FT                   /product="Ribosome biogenesis GTPase RsgA"
FT                   /protein_id="gnl|ufmg|Cp1002_0526|gb|ADL20420"
FT   gene            complement(545963..547237)
FT                   /locus_tag="Cp1002_0527"
FT                   /gene="aroA"
FT   CDS             complement(545963..547237)
FT                   /locus_tag="Cp1002_0527"
FT                   /gene="aroA"
FT                   /product="3-phosphoshikimate 1-carboxyvinyltransferase"
FT                   /protein_id="gnl|ufmg|Cp1002_0527|gb|ADL20421"
FT   gene            547258..547926
FT                   /locus_tag="Cp1002_0528"
FT                   /gene=""
FT   CDS             547258..547926
FT                   /locus_tag="Cp1002_0528"
FT                   /gene=""
FT                   /product="Hypothetical protein"
FT                   /protein_id="gnl|ufmg|Cp1002_0528|gb|ADL20422"
FT   gene            complement(547885..548388)
FT                   /locus_tag="Cp1002_0529"
FT                   /gene="ybaK"
FT   CDS             complement(547885..548388)
FT                   /locus_tag="Cp1002_0529"
FT                   /gene="ybaK"
FT                   /product="Cys-tRNA(Pro)/Cys-tRNA(Cys) deacylase ybaK"
FT                   /protein_id="gnl|ufmg|Cp1002_0529|gb|ADL20423"
FT   gene            548436..549107
FT                   /locus_tag="Cp1002_0530"
FT                   /gene="sigH"
FT   CDS             548436..549107
FT                   /locus_tag="Cp1002_0530"
FT                   /gene="sigH"
FT                   /product="RNA polymerase sigma-H factor"
FT                   /protein_id="gnl|ufmg|Cp1002_0530|gb|ADL20424"
FT   gene            549164..549388
FT                   /locus_tag="Cp1002_0531"
FT                   /gene=""
FT   CDS             549164..549388
FT                   /locus_tag="Cp1002_0531"
FT                   /gene=""
FT                   /product="Anti-sigma factor"
FT                   /protein_id="gnl|ufmg|Cp1002_0531|gb|ADL20425"
FT   gene            complement(549472..549546)
FT                   /locus_tag="Cp1002_0532"
FT                   /gene=""
FT   CDS             complement(549472..549546)
FT                   /locus_tag="Cp1002_0532"
FT                   /gene=""
FT                   /product="Hypothetical protein"
FT                   /protein_id="gnl|ufmg|Cp1002_0532|gb|ADL20426"
FT   gene            complement(549627..549887)
FT                   /locus_tag="Cp1002_0533"
FT                   /gene="whiB"
FT   CDS             complement(549627..549887)
FT                   /locus_tag="Cp1002_0533"
FT                   /gene="whiB"
FT                   /product="Transcription factor WhiB"
FT                   /protein_id="gnl|ufmg|Cp1002_0533|gb|ADL20427"
FT   gene            550502..550924
FT                   /locus_tag="Cp1002_0534"
FT                   /gene=""
FT   CDS             550502..550924
FT                   /locus_tag="Cp1002_0534"
FT                   /gene=""
FT                   /product="Hypothetical protein"
FT                   /protein_id="gnl|ufmg|Cp1002_0534|gb|ADL20428"
FT   gene            complement(550991..551848)
FT                   /locus_tag="Cp1002_0535"
FT                   /gene=""
FT   CDS             complement(550991..551848)
FT                   /locus_tag="Cp1002_0535"
FT                   /gene=""
FT                   /product="Hydrolase domain-containing protein"
FT                   /protein_id="gnl|ufmg|Cp1002_0535|gb|ADL20429"
FT   gene            complement(551953..553158)
FT                   /locus_tag="Cp1002_0536"
FT                   /gene=""
FT   CDS             complement(551953..553158)
FT                   /locus_tag="Cp1002_0536"
FT                   /gene=""
FT                   /product="Hypothetical protein"
FT                   /protein_id="gnl|ufmg|Cp1002_0536|gb|ADL20430"
FT   gene            complement(553155..554480)
FT                   /locus_tag="Cp1002_0537"
FT                   /gene="rhlE"
FT   CDS             complement(553155..554480)
FT                   /locus_tag="Cp1002_0537"
FT                   /gene="rhlE"
FT                   /product="ATP-dependent RNA helicase rhlE"
FT                   /protein_id="gnl|ufmg|Cp1002_0537|gb|ADL20431"
FT   gene            554763..554990
FT                   /locus_tag="Cp1002_0538"
FT                   /gene=""
FT   CDS             554763..554990
FT                   /locus_tag="Cp1002_0538"
FT                   /gene=""
FT                   /product="Hypothetical protein"
FT                   /protein_id="gnl|ufmg|Cp1002_0538|gb|ADL20432"
FT   gene            554993..555883
FT                   /locus_tag="Cp1002_0539"
FT                   /gene=""
FT   CDS             554993..555883
FT                   /locus_tag="Cp1002_0539"
FT                   /gene=""
FT                   /product="Hypothetical protein"
FT                   /protein_id="gnl|ufmg|Cp1002_0539|gb|ADL20433"
FT   gene            555952..556791
FT                   /locus_tag="Cp1002_0540"
FT                   /gene=""
FT   CDS             555952..556791
FT                   /locus_tag="Cp1002_0540"
FT                   /gene=""
FT                   /product="Hypothetical protein"
FT                   /protein_id="gnl|ufmg|Cp1002_0540|gb|ADL20434"
FT   gene            556795..559983
FT                   /locus_tag="Cp1002_0541"
FT                   /gene="uvrD"
FT   CDS             556795..559983
FT                   /locus_tag="Cp1002_0541"
FT                   /gene="uvrD"
FT                   /product="DNA helicase, UvrD/REP type"
FT                   /protein_id="gnl|ufmg|Cp1002_0541|gb|ADL20435"
FT   gene            559980..563204
FT                   /locus_tag="Cp1002_0542"
FT                   /gene="uvrD"
FT   CDS             559980..563204
FT                   /locus_tag="Cp1002_0542"
FT                   /gene="uvrD"
FT                   /product="DNA helicase, UvrD/REP type"
FT                   /protein_id="gnl|ufmg|Cp1002_0542|gb|ADL20436"
FT   gene            563241..564320
FT                   /locus_tag="Cp1002_0543"
FT                   /gene="trkA"
FT   CDS             563241..564320
FT                   /locus_tag="Cp1002_0543"
FT                   /gene="trkA"
FT                   /product="Trk system potassium uptake protein trkA"
FT                   /protein_id="gnl|ufmg|Cp1002_0543|gb|ADL20437"
FT   gene            564376..565035
FT                   /locus_tag="Cp1002_0544"
FT                   /gene="nudC"
FT   CDS             564376..565035
FT                   /locus_tag="Cp1002_0544"
FT                   /gene="nudC"
FT                   /product="NADH pyrophosphatase"
FT                   /protein_id="gnl|ufmg|Cp1002_0544|gb|ADL20438"
FT   gene            565028..567079
FT                   /locus_tag="Cp1002_0545"
FT                   /gene="uvrD"
FT   CDS             565028..567079
FT                   /locus_tag="Cp1002_0545"
FT                   /gene="uvrD"
FT                   /product="DNA helicase II"
FT                   /protein_id="gnl|ufmg|Cp1002_0545|gb|ADL20439"
FT   gene            complement(567073..567924)
FT                   /locus_tag="Cp1002_0546"
FT                   /gene=""
FT   CDS             complement(567073..567924)
FT                   /locus_tag="Cp1002_0546"
FT                   /gene=""
FT                   /product="Hypothetical protein"
FT                   /protein_id="gnl|ufmg|Cp1002_0546|gb|ADL20440"
FT   gene            567959..568474
FT                   /locus_tag="Cp1002_0547"
FT                   /gene=""
FT   CDS             567959..568474
FT                   /locus_tag="Cp1002_0547"
FT                   /gene=""
FT                   /product="Hypothetical protein"
FT                   /protein_id="gnl|ufmg|Cp1002_0547|gb|ADL20441"
FT   gene            complement(568542..569930)
FT                   /locus_tag="Cp1002_0548"
FT                   /gene=""
FT   CDS             complement(568542..569930)
FT                   /locus_tag="Cp1002_0548"
FT                   /gene=""
FT                   /product="Hypothetical protein"
FT                   /protein_id="gnl|ufmg|Cp1002_0548|gb|ADL20442"
FT   gene            570012..571067
FT                   /locus_tag="Cp1002_0549"
FT                   /gene="lon"
FT   CDS             570012..571067
FT                   /locus_tag="Cp1002_0549"
FT                   /gene="lon"
FT                   /product="Lon protease"
FT                   /protein_id="gnl|ufmg|Cp1002_0549|gb|ADL20443"
FT   gene            complement(571084..571788)
FT                   /locus_tag="Cp1002_0550"
FT                   /gene=""
FT   CDS             complement(571084..571788)
FT                   /locus_tag="Cp1002_0550"
FT                   /gene=""
FT                   /product="Hypothetical protein"
FT                   /protein_id="gnl|ufmg|Cp1002_0550|gb|ADL20444"
FT   gene            complement(571833..572336)
FT                   /locus_tag="Cp1002_0551"
FT                   /gene=""
FT   CDS             complement(571833..572336)
FT                   /locus_tag="Cp1002_0551"
FT                   /gene=""
FT                   /product="Hypothetical protein"
FT                   /protein_id="gnl|ufmg|Cp1002_0551|gb|ADL20445"
FT   gene            572478..575444
FT                   /locus_tag="Cp1002_0552"
FT                   /gene=""
FT   CDS             572478..575444
FT                   /locus_tag="Cp1002_0552"
FT                   /gene=""
FT                   /product="UPF0182 protein"
FT                   /protein_id="gnl|ufmg|Cp1002_0552|gb|ADL20446"
FT   gene            575570..575646
FT                   /locus_tag="Cp1002_t17"
FT   tRNA            575570..575646
FT                   /product="tRNA-Met"
FT   gene            complement(575655..575864)
FT                   /locus_tag="Cp1002_0553"
FT                   /gene="betR"
FT   CDS             complement(575655..575864)
FT                   /locus_tag="Cp1002_0553"
FT                   /gene="betR"
FT                   /product="Transcription regulator BetR, N-terminal"
FT                   /protein_id="gnl|ufmg|Cp1002_0553|gb|ADL20447"
FT   gene            575863..576684
FT                   /locus_tag="Cp1002_0554"
FT                   /gene=""
FT   CDS             575863..576684
FT                   /locus_tag="Cp1002_0554"
FT                   /gene=""
FT                   /product="Abi-like protein"
FT                   /protein_id="gnl|ufmg|Cp1002_0554|gb|ADL20448"
FT   gene            576841..577827
FT                   /locus_tag="Cp1002_0555"
FT                   /gene=""
FT   CDS             576841..577827
FT                   /locus_tag="Cp1002_0555"
FT                   /gene=""
FT                   /product="Hypothetical protein"
FT                   /protein_id="gnl|ufmg|Cp1002_0555|gb|ADL20449"
FT   gene            577847..578305
FT                   /locus_tag="Cp1002_0556"
FT                   /gene=""
FT   CDS             577847..578305
FT                   /locus_tag="Cp1002_0556"
FT                   /gene=""
FT                   /product="Hypothetical protein"
FT                   /protein_id="gnl|ufmg|Cp1002_0556|gb|ADL20450"
FT   gene            complement(578603..583469)
FT                   /locus_tag="Cp1002_0557"
FT                   /gene="uvrB"
FT                   /pseudo
FT                   /product="UvrABC system protein B"
FT   gene            583791..583946
FT                   /locus_tag="Cp1002_2111"
FT                   /gene=""
FT   CDS             583791..583946
FT                   /locus_tag="Cp1002_2111"
FT                   /gene=""
FT                   /product="Hypothetical protein"
FT                   /protein_id="gnl|ufmg|Cp1002_2111"
FT   gene            583960..584130
FT                   /locus_tag="Cp1002_2112"
FT                   /gene=""
FT   CDS             583960..584130
FT                   /locus_tag="Cp1002_2112"
FT                   /gene=""
FT                   /product="Hypothetical protein"
FT                   /protein_id="gnl|ufmg|Cp1002_2112"
FT   gene            584304..584600
FT                   /locus_tag="Cp1002_0558"
FT                   /gene=""
FT   CDS             584304..584600
FT                   /locus_tag="Cp1002_0558"
FT                   /gene=""
FT                   /product="Hypothetical protein"
FT                   /protein_id="gnl|ufmg|Cp1002_0558|gb|ADL20451"
FT   gene            584645..585721
FT                   /locus_tag="Cp1002_0559"
FT                   /gene=""
FT   CDS             584645..585721
FT                   /locus_tag="Cp1002_0559"
FT                   /gene=""
FT                   /product="Hypothetical protein"
FT                   /protein_id="gnl|ufmg|Cp1002_0559|gb|ADL20452"
FT   gene            585733..588366
FT                   /locus_tag="Cp1002_0560"
FT                   /gene="aniA"
FT   CDS             585733..588366
FT                   /locus_tag="Cp1002_0560"
FT                   /gene="aniA"
FT                   /product="Copper-containing nitrite reductase"
FT                   /protein_id="gnl|ufmg|Cp1002_0560|gb|ADL20453"
FT   gene            588554..588625
FT                   /locus_tag="Cp1002_0561"
FT                   /gene=""
FT   CDS             588554..588625
FT                   /locus_tag="Cp1002_0561"
FT                   /gene=""
FT                   /product="Hypothetical protein"
FT                   /protein_id="gnl|ufmg|Cp1002_0561|gb|ADL20454"
FT   gene            588659..589333
FT                   /locus_tag="Cp1002_0562"
FT                   /gene="sprT"
FT   CDS             588659..589333
FT                   /locus_tag="Cp1002_0562"
FT                   /gene="sprT"
FT                   /product="Trypsin"
FT                   /protein_id="gnl|ufmg|Cp1002_0562|gb|ADL20455"
FT   gene            complement(589671..590327)
FT                   /locus_tag="Cp1002_0563"
FT                   /gene=""
FT   CDS             complement(589671..590327)
FT                   /locus_tag="Cp1002_0563"
FT                   /gene=""
FT                   /product="Hypothetical protein"
FT                   /protein_id="gnl|ufmg|Cp1002_0563|gb|ADL20456"
FT   gene            complement(590536..591903)
FT                   /locus_tag="Cp1002_0564"
FT                   /gene=""
FT   CDS             complement(590536..591903)
FT                   /locus_tag="Cp1002_0564"
FT                   /gene=""
FT                   /product="Hypothetical protein"
FT                   /protein_id="gnl|ufmg|Cp1002_0564|gb|ADL20457"
FT   gene            complement(591937..595935)
FT                   /locus_tag="Cp1002_0565"
FT                   /gene=""
FT   CDS             complement(591937..595935)
FT                   /locus_tag="Cp1002_0565"
FT                   /gene=""
FT                   /product="Non-ribosomal peptide synthetase"
FT                   /protein_id="gnl|ufmg|Cp1002_0565|gb|ADL20458"
FT   gene            complement(596420..596602)
FT                   /locus_tag="Cp1002_0566"
FT                   /gene=""
FT   CDS             complement(596420..596602)
FT                   /locus_tag="Cp1002_0566"
FT                   /gene=""
FT                   /product="Hypothetical protein"
FT                   /protein_id="gnl|ufmg|Cp1002_0566|gb|ADL20459"
FT   gene            597106..597396
FT                   /locus_tag="Cp1002_0567"
FT                   /gene=""
FT   CDS             597106..597396
FT                   /locus_tag="Cp1002_0567"
FT                   /gene=""
FT                   /product="Hypothetical protein"
FT                   /protein_id="gnl|ufmg|Cp1002_0567|gb|ADL20460"
FT   gene            597465..597557
FT                   /locus_tag="Cp1002_0567a"
FT                   /gene=""
FT   CDS             597465..597557
FT                   /locus_tag="Cp1002_0567a"
FT                   /gene=""
FT                   /product="Hypothetical protein"
FT                   /protein_id="gnl|ufmg|Cp1002_0567a"
FT   gene            597778..599217
FT                   /locus_tag="Cp1002_0568"
FT                   /gene="ansP"
FT   CDS             597778..599217
FT                   /locus_tag="Cp1002_0568"
FT                   /gene="ansP"
FT                   /product="L-asparagine permease"
FT                   /protein_id="gnl|ufmg|Cp1002_0568|gb|ADL20461"
FT   gene            599522..601003
FT                   /locus_tag="Cp1002_0569"
FT                   /gene=""
FT   CDS             599522..601003
FT                   /locus_tag="Cp1002_0569"
FT                   /gene=""
FT                   /product="Methylmalonyl-CoA carboxyltransferase 5S
FT                   subunit"
FT                   /protein_id="gnl|ufmg|Cp1002_0569|gb|ADL20462"
FT   gene            601019..602575
FT                   /locus_tag="Cp1002_0570"
FT                   /gene=""
FT   CDS             601019..602575
FT                   /locus_tag="Cp1002_0570"
FT                   /gene=""
FT                   /product="Methylmalonyl-CoA carboxyltransferase 12S
FT                   subunit"
FT                   /protein_id="gnl|ufmg|Cp1002_0570|gb|ADL20463"
FT   gene            602585..602848
FT                   /locus_tag="Cp1002_0571"
FT                   /gene=""
FT   CDS             602585..602848
FT                   /locus_tag="Cp1002_0571"
FT                   /gene=""
FT                   /product="Hypothetical protein"
FT                   /protein_id="gnl|ufmg|Cp1002_0571|gb|ADL20464"
FT   gene            602873..603235
FT                   /locus_tag="Cp1002_0572"
FT                   /gene=""
FT   CDS             602873..603235
FT                   /locus_tag="Cp1002_0572"
FT                   /gene=""
FT                   /product="Methylmalonyl-CoA carboxyltransferase 1.3S
FT                   subunit"
FT                   /protein_id="gnl|ufmg|Cp1002_0572|gb|ADL20465"
FT   gene            603331..604515
FT                   /locus_tag="Cp1002_0573"
FT                   /gene=""
FT   CDS             603331..604515
FT                   /locus_tag="Cp1002_0573"
FT                   /gene=""
FT                   /product="Hypothetical protein"
FT                   /protein_id="gnl|ufmg|Cp1002_0573|gb|ADL20466"
FT   gene            complement(604590..605396)
FT                   /locus_tag="Cp1002_0574"
FT                   /gene="hisN"
FT   CDS             complement(604590..605396)
FT                   /locus_tag="Cp1002_0574"
FT                   /gene="hisN"
FT                   /product="Histidinol-phosphatase"
FT                   /protein_id="gnl|ufmg|Cp1002_0574|gb|ADL20467"
FT   gene            complement(605438..606322)
FT                   /locus_tag="Cp1002_0575"
FT                   /gene="impA"
FT   CDS             complement(605438..606322)
FT                   /locus_tag="Cp1002_0575"
FT                   /gene="impA"
FT                   /product="Inositol-1-monophosphatase ImpA"
FT                   /protein_id="gnl|ufmg|Cp1002_0575|gb|ADL20468"
FT   gene            606436..607536
FT                   /locus_tag="Cp1002_0576"
FT                   /gene="prfB"
FT   CDS             606436..607536
FT                   /locus_tag="Cp1002_0576"
FT                   /gene="prfB"
FT                   /product="Peptide chain release factor 2 (RF-2)"
FT                   /protein_id="gnl|ufmg|Cp1002_0576|gb|ADL20469"
FT   gene            complement(607571..608044)
FT                   /locus_tag="Cp1002_0577"
FT                   /gene="flaR"
FT   CDS             complement(607571..608044)
FT                   /locus_tag="Cp1002_0577"
FT                   /gene="flaR"
FT                   /product="Topology modulation protein"
FT                   /protein_id="gnl|ufmg|Cp1002_0577|gb|ADL20470"
FT   gene            complement(608105..609733)
FT                   /locus_tag="Cp1002_0578"
FT                   /gene="abgT"
FT   CDS             complement(608105..609733)
FT                   /locus_tag="Cp1002_0578"
FT                   /gene="abgT"
FT                   /product="Aminobenzoyl-glutamate transport protein"
FT                   /protein_id="gnl|ufmg|Cp1002_0578|gb|ADL20471"
FT   gene            complement(609820..609999)
FT                   /locus_tag="Cp1002_0579"
FT                   /gene=""
FT   CDS             complement(609820..609999)
FT                   /locus_tag="Cp1002_0579"
FT                   /gene=""
FT                   /product="Hypothetical protein"
FT                   /protein_id="gnl|ufmg|Cp1002_0579|gb|ADL20472"
FT   gene            609992..610681
FT                   /locus_tag="Cp1002_0580"
FT                   /gene="ftsE"
FT   CDS             609992..610681
FT                   /locus_tag="Cp1002_0580"
FT                   /gene="ftsE"
FT                   /product="Cell division ATP-binding protein FtsE"
FT                   /protein_id="gnl|ufmg|Cp1002_0580|gb|ADL20473"
FT   gene            610703..611605
FT                   /locus_tag="Cp1002_0581"
FT                   /gene="ftsX"
FT   CDS             610703..611605
FT                   /locus_tag="Cp1002_0581"
FT                   /gene="ftsX"
FT                   /product="Cell division protein ftsX"
FT                   /protein_id="gnl|ufmg|Cp1002_0581|gb|ADL20474"
FT   gene            611712..612203
FT                   /locus_tag="Cp1002_0582"
FT                   /gene="smpB"
FT   CDS             611712..612203
FT                   /locus_tag="Cp1002_0582"
FT                   /gene="smpB"
FT                   /product="SsrA-binding protein/SmpB superfamily"
FT                   /protein_id="gnl|ufmg|Cp1002_0582|gb|ADL20475"
FT   gene            complement(612953..613078)
FT                   /locus_tag="Cp1002_0583"
FT                   /gene=""
FT   CDS             complement(612953..613078)
FT                   /locus_tag="Cp1002_0583"
FT                   /gene=""
FT                   /product="Hypothetical protein"
FT                   /protein_id="gnl|ufmg|Cp1002_0583|gb|ADL20476"
FT   gene            613077..613799
FT                   /locus_tag="Cp1002_0584"
FT                   /gene="cynT"
FT   CDS             613077..613799
FT                   /locus_tag="Cp1002_0584"
FT                   /gene="cynT"
FT                   /product="Carbonic anhydrase"
FT                   /protein_id="gnl|ufmg|Cp1002_0584|gb|ADL20477"
FT   gene            614409..615401
FT                   /locus_tag="Cp1002_0585"
FT                   /gene="fecB"
FT   CDS             614409..615401
FT                   /locus_tag="Cp1002_0585"
FT                   /gene="fecB"
FT                   /product="Periplasmic binding protein"
FT                   /protein_id="gnl|ufmg|Cp1002_0585|gb|ADL20478"
FT   gene            615517..616482
FT                   /locus_tag="Cp1002_0586"
FT                   /gene="fecCD"
FT   CDS             615517..616482
FT                   /locus_tag="Cp1002_0586"
FT                   /gene="fecCD"
FT                   /product="FecCD family membrane transport protein"
FT                   /protein_id="gnl|ufmg|Cp1002_0586|gb|ADL20479"
FT   gene            616475..617533
FT                   /locus_tag="Cp1002_0587"
FT                   /gene="fecC"
FT   CDS             616475..617533
FT                   /locus_tag="Cp1002_0587"
FT                   /gene="fecC"
FT                   /product="ABC transporter iron (III)"
FT                   /protein_id="gnl|ufmg|Cp1002_0587|gb|ADL20480"
FT   gene            617530..618285
FT                   /locus_tag="Cp1002_0588"
FT                   /gene="fecE"
FT   CDS             617530..618285
FT                   /locus_tag="Cp1002_0588"
FT                   /gene="fecE"
FT                   /product="Fe(3+) dicitrate transport ATP-binding protein
FT                   FecE"
FT                   /protein_id="gnl|ufmg|Cp1002_0588|gb|ADL20481"
FT   gene            complement(618677..618988)
FT                   /locus_tag="Cp1002_0588a"
FT                   /gene=""
FT                   /pseudo
FT                   /product="Hypothetical protein"
FT   gene            619083..620590
FT                   /locus_tag="Cp1002_r01"
FT   rRNA            619083..620590
FT                   /product="16S ribosomal RNA"
FT   gene            620967..624048
FT                   /locus_tag="Cp1002_r02"
FT   rRNA            620967..624048
FT                   /product="23S ribosomal RNA"
FT   gene            624163..624278
FT                   /locus_tag="Cp1002_r03"
FT   rRNA            624163..624278
FT                   /product="5S ribosomal RNA"
FT   gene            complement(624359..625527)
FT                   /locus_tag="Cp1002_0589"
FT                   /gene=""
FT                   /pseudo
FT                   /product="Aminotransferase class I and II"
FT   gene            complement(625527..626168)
FT                   /locus_tag="Cp1002_0591"
FT                   /gene=""
FT   CDS             complement(625527..626168)
FT                   /locus_tag="Cp1002_0591"
FT                   /gene=""
FT                   /product="Hypothetical protein"
FT                   /protein_id="gnl|ufmg|Cp1002_0591|gb|ADL20484"
FT   gene            complement(626234..627883)
FT                   /locus_tag="Cp1002_0592"
FT                   /gene="uvrB"
FT   CDS             complement(626234..627883)
FT                   /locus_tag="Cp1002_0592"
FT                   /gene="uvrB"
FT                   /product="UvrABC system protein B"
FT                   /protein_id="gnl|ufmg|Cp1002_0592|gb|ADL20485"
FT   gene            complement(627999..630497)
FT                   /locus_tag="Cp1002_0593"
FT                   /gene=""
FT   CDS             complement(627999..630497)
FT                   /locus_tag="Cp1002_0593"
FT                   /gene=""
FT                   /product="Hypothetical protein"
FT                   /protein_id="gnl|ufmg|Cp1002_0593|gb|ADL20486"
FT   gene            complement(630738..631361)
FT                   /locus_tag="Cp1002_0594"
FT                   /gene="rpfA"
FT   CDS             complement(630738..631361)
FT                   /locus_tag="Cp1002_0594"
FT                   /gene="rpfA"
FT                   /product="Resuscitation-promoting factor"
FT                   /protein_id="gnl|ufmg|Cp1002_0594|gb|ADL20487"
FT   gene            631656..631799
FT                   /locus_tag="Cp1002_0594a"
FT                   /gene=""
FT   CDS             631656..631799
FT                   /locus_tag="Cp1002_0594a"
FT                   /gene=""
FT                   /product="Hypothetical protein"
FT                   /protein_id="gnl|ufmg|Cp1002_0594a"
FT   gene            632186..632578
FT                   /locus_tag="Cp1002_0595"
FT                   /gene="cspB"
FT   CDS             632186..632578
FT                   /locus_tag="Cp1002_0595"
FT                   /gene="cspB"
FT                   /product="Cold shock protein B"
FT                   /protein_id="gnl|ufmg|Cp1002_0595|gb|ADL20488"
FT   gene            complement(632647..633174)
FT                   /locus_tag="Cp1002_0596"
FT                   /gene=""
FT   CDS             complement(632647..633174)
FT                   /locus_tag="Cp1002_0596"
FT                   /gene=""
FT                   /product="Hypothetical protein"
FT                   /protein_id="gnl|ufmg|Cp1002_0596|gb|ADL20489"
FT   gene            complement(633203..634144)
FT                   /locus_tag="Cp1002_0597"
FT                   /gene=""
FT   CDS             complement(633203..634144)
FT                   /locus_tag="Cp1002_0597"
FT                   /gene=""
FT                   /product="Glutamine cyclotransferase"
FT                   /protein_id="gnl|ufmg|Cp1002_0597|gb|ADL20490"
FT   gene            634201..634935
FT                   /locus_tag="Cp1002_0598"
FT                   /gene=""
FT   CDS             634201..634935
FT                   /locus_tag="Cp1002_0598"
FT                   /gene=""
FT                   /product="Hypothetical protein"
FT                   /protein_id="gnl|ufmg|Cp1002_0598|gb|ADL20491"
FT   gene            634938..635036
FT                   /locus_tag="Cp1002_0598a"
FT                   /gene=""
FT   CDS             634938..635036
FT                   /locus_tag="Cp1002_0598a"
FT                   /gene=""
FT                   /product="Hypothetical protein"
FT                   /protein_id="gnl|ufmg|Cp1002_0598a"
FT   gene            635149..636627
FT                   /locus_tag="Cp1002_0599"
FT                   /gene="pbuX"
FT   CDS             635149..636627
FT                   /locus_tag="Cp1002_0599"
FT                   /gene="pbuX"
FT                   /product="Xanthine permease"
FT                   /protein_id="gnl|ufmg|Cp1002_0599|gb|ADL20492"
FT   gene            636714..637586
FT                   /locus_tag="Cp1002_0600"
FT                   /gene="spoU"
FT   CDS             636714..637586
FT                   /locus_tag="Cp1002_0600"
FT                   /gene="spoU"
FT                   /product="tRNA/rRNA methyltransferase, SpoU"
FT                   /protein_id="gnl|ufmg|Cp1002_0600|gb|ADL20493"
FT   gene            complement(637587..638489)
FT                   /locus_tag="Cp1002_0601"
FT                   /gene=""
FT   CDS             complement(637587..638489)
FT                   /locus_tag="Cp1002_0601"
FT                   /gene=""
FT                   /product="Hypothetical protein"
FT                   /protein_id="gnl|ufmg|Cp1002_0601|gb|ADL20494"
FT   gene            complement(638551..639636)
FT                   /locus_tag="Cp1002_0602"
FT                   /gene=""
FT   CDS             complement(638551..639636)
FT                   /locus_tag="Cp1002_0602"
FT                   /gene=""
FT                   /product="Hypothetical protein"
FT                   /protein_id="gnl|ufmg|Cp1002_0602|gb|ADL20495"
FT   gene            complement(639814..640947)
FT                   /locus_tag="Cp1002_0603"
FT                   /gene="serC"
FT   CDS             complement(639814..640947)
FT                   /locus_tag="Cp1002_0603"
FT                   /gene="serC"
FT                   /product="Phosphoserine aminotransferase"
FT                   /protein_id="gnl|ufmg|Cp1002_0603|gb|ADL20496"
FT   gene            641216..641320
FT                   /locus_tag="Cp1002_0603a"
FT                   /gene=""
FT   CDS             641216..641320
FT                   /locus_tag="Cp1002_0603a"
FT                   /gene=""
FT                   /product="Hypothetical protein"
FT                   /protein_id="gnl|ufmg|Cp1002_0603a"
FT   gene            641616..642911
FT                   /locus_tag="Cp1002_0604"
FT                   /gene="gltA"
FT   CDS             641616..642911
FT                   /locus_tag="Cp1002_0604"
FT                   /gene="gltA"
FT                   /product="Citrate synthase"
FT                   /protein_id="gnl|ufmg|Cp1002_0604|gb|ADL20497"
FT   gene            643094..643453
FT                   /locus_tag="Cp1002_0605"
FT                   /gene="fkbP"
FT   CDS             643094..643453
FT                   /locus_tag="Cp1002_0605"
FT                   /gene="fkbP"
FT                   /product="Peptidyl-prolyl cis-trans isomerase, FKBP-type"
FT                   /protein_id="gnl|ufmg|Cp1002_0605|gb|ADL20498"
FT   gene            complement(643527..645032)
FT                   /locus_tag="Cp1002_0606"
FT                   /gene="accDA"
FT   CDS             complement(643527..645032)
FT                   /locus_tag="Cp1002_0606"
FT                   /gene="accDA"
FT                   /product="Acetyl-CoA carboxylase carboxyl transferase"
FT                   /protein_id="gnl|ufmg|Cp1002_0606|gb|ADL20499"
FT   gene            complement(645210..645830)
FT                   /locus_tag="Cp1002_0607"
FT                   /gene="sodC"
FT   CDS             complement(645210..645830)
FT                   /locus_tag="Cp1002_0607"
FT                   /gene="sodC"
FT                   /product="Superoxide dismutase"
FT                   /protein_id="gnl|ufmg|Cp1002_0607|gb|ADL20500"
FT   gene            645829..645990
FT                   /locus_tag="Cp1002_0608"
FT                   /gene=""
FT   CDS             645829..645990
FT                   /locus_tag="Cp1002_0608"
FT                   /gene=""
FT                   /product="Hypothetical protein"
FT                   /protein_id="gnl|ufmg|Cp1002_0608|gb|ADL20501"
FT   gene            646269..647129
FT                   /locus_tag="Cp1002_0609"
FT                   /gene="dkgA"
FT   CDS             646269..647129
FT                   /locus_tag="Cp1002_0609"
FT                   /gene="dkgA"
FT                   /product="2,5-diketo-D-gluconic acid reductase A"
FT                   /protein_id="gnl|ufmg|Cp1002_0609|gb|ADL20502"
FT   gene            647195..647881
FT                   /locus_tag="Cp1002_0610"
FT                   /gene="echA6"
FT   CDS             647195..647881
FT                   /locus_tag="Cp1002_0610"
FT                   /gene="echA6"
FT                   /product="Enoyl-CoA hydratase echA6"
FT                   /protein_id="gnl|ufmg|Cp1002_0610|gb|ADL20503"
FT   gene            648434..648775
FT                   /locus_tag="Cp1002_0611"
FT                   /gene=""
FT   CDS             648434..648775
FT                   /locus_tag="Cp1002_0611"
FT                   /gene=""
FT                   /product="Hypothetical protein"
FT                   /protein_id="gnl|ufmg|Cp1002_0611|gb|ADL20504"
FT   gene            648779..650422
FT                   /locus_tag="Cp1002_0612"
FT                   /gene="actP"
FT   CDS             648779..650422
FT                   /locus_tag="Cp1002_0612"
FT                   /gene="actP"
FT                   /product="Cation/acetate symporter ActP"
FT                   /protein_id="gnl|ufmg|Cp1002_0612|gb|ADL20505"
FT   gene            650569..651388
FT                   /locus_tag="Cp1002_0613"
FT                   /gene=""
FT                   /pseudo
FT                   /product="Hypothetical protein"
FT   gene            complement(651431..652339)
FT                   /locus_tag="Cp1002_0615"
FT                   /gene=""
FT   CDS             complement(651431..652339)
FT                   /locus_tag="Cp1002_0615"
FT                   /gene=""
FT                   /product="Hypothetical protein"
FT                   /protein_id="gnl|ufmg|Cp1002_0615|gb|ADL20508"
FT   gene            complement(652578..653810)
FT                   /locus_tag="Cp1002_0616"
FT                   /gene=""
FT   CDS             complement(652578..653810)
FT                   /locus_tag="Cp1002_0616"
FT                   /gene=""
FT                   /product="Na(+)/H(+) antiporter-like protein"
FT                   /protein_id="gnl|ufmg|Cp1002_0616|gb|ADL20509"
FT   gene            complement(653939..654520)
FT                   /locus_tag="Cp1002_0617"
FT                   /gene=""
FT   CDS             complement(653939..654520)
FT                   /locus_tag="Cp1002_0617"
FT                   /gene=""
FT                   /product="Hypothetical protein"
FT                   /protein_id="gnl|ufmg|Cp1002_0617|gb|ADL20510"
FT   gene            complement(654872..656290)
FT                   /locus_tag="Cp1002_0618"
FT                   /gene="norM"
FT   CDS             complement(654872..656290)
FT                   /locus_tag="Cp1002_0618"
FT                   /gene="norM"
FT                   /product="Multidrug resistance protein norM"
FT                   /protein_id="gnl|ufmg|Cp1002_0618|gb|ADL20511"
FT   gene            complement(656281..657351)
FT                   /locus_tag="Cp1002_0619"
FT                   /gene="cbs"
FT   CDS             complement(656281..657351)
FT                   /locus_tag="Cp1002_0619"
FT                   /gene="cbs"
FT                   /product="Cystathionine beta-synthase"
FT                   /protein_id="gnl|ufmg|Cp1002_0619|gb|ADL20512"
FT   gene            complement(657348..658706)
FT                   /locus_tag="Cp1002_0620"
FT                   /gene="lysA"
FT   CDS             complement(657348..658706)
FT                   /locus_tag="Cp1002_0620"
FT                   /gene="lysA"
FT                   /product="Diaminopimelate decarboxylase"
FT                   /protein_id="gnl|ufmg|Cp1002_0620|gb|ADL20513"
FT   gene            complement(658700..659686)
FT                   /locus_tag="Cp1002_0621"
FT                   /gene="arcB"
FT   CDS             complement(658700..659686)
FT                   /locus_tag="Cp1002_0621"
FT                   /gene="arcB"
FT                   /product="Ornithine cyclodeaminase"
FT                   /protein_id="gnl|ufmg|Cp1002_0621|gb|ADL20514"
FT   gene            complement(659683..660651)
FT                   /locus_tag="Cp1002_0622"
FT                   /gene="tauD"
FT   CDS             complement(659683..660651)
FT                   /locus_tag="Cp1002_0622"
FT                   /gene="tauD"
FT                   /product="Alpha-ketoglutarate-dependent taurine
FT                   dioxygenase"
FT                   /protein_id="gnl|ufmg|Cp1002_0622|gb|ADL20515"
FT   gene            660841..662373
FT                   /locus_tag="Cp1002_0623"
FT                   /gene="oppA2"
FT   CDS             660841..662373
FT                   /locus_tag="Cp1002_0623"
FT                   /gene="oppA2"
FT                   /product="Oligopeptide-binding protein oppA"
FT                   /protein_id="gnl|ufmg|Cp1002_0623|gb|ADL20516"
FT   gene            662377..663333
FT                   /locus_tag="Cp1002_0624"
FT                   /gene="oppB2"
FT   CDS             662377..663333
FT                   /locus_tag="Cp1002_0624"
FT                   /gene="oppB2"
FT                   /product="Oligopeptide transport system permease protein
FT                   oppB"
FT                   /protein_id="gnl|ufmg|Cp1002_0624|gb|ADL20517"
FT   gene            663330..664106
FT                   /locus_tag="Cp1002_0625"
FT                   /gene="oppC2"
FT   CDS             663330..664106
FT                   /locus_tag="Cp1002_0625"
FT                   /gene="oppC2"
FT                   /product="Oligopeptide transport system permease protein
FT                   oppC"
FT                   /protein_id="gnl|ufmg|Cp1002_0625|gb|ADL20518"
FT   gene            664109..665551
FT                   /locus_tag="Cp1002_0626"
FT                   /gene="oppD1"
FT   CDS             664109..665551
FT                   /locus_tag="Cp1002_0626"
FT                   /gene="oppD1"
FT                   /product="Oligopeptide transport ATP-binding protein OppD"
FT                   /protein_id="gnl|ufmg|Cp1002_0626|gb|ADL20519"
FT   gene            666017..666196
FT                   /locus_tag="Cp1002_0627"
FT                   /gene=""
FT   CDS             666017..666196
FT                   /locus_tag="Cp1002_0627"
FT                   /gene=""
FT                   /product="Hypothetical protein"
FT                   /protein_id="gnl|ufmg|Cp1002_0627|gb|ADL20520"
FT   gene            complement(666356..666429)
FT                   /locus_tag="Cp1002_t18"
FT   tRNA            complement(666356..666429)
FT                   /product="tRNA-Arg"
FT   gene            666603..666881
FT                   /locus_tag="Cp1002_0628"
FT                   /gene=""
FT   CDS             666603..666881
FT                   /locus_tag="Cp1002_0628"
FT                   /gene=""
FT                   /product="Hypothetical protein"
FT                   /protein_id="gnl|ufmg|Cp1002_0628|gb|ADL20521"
FT   gene            666888..667643
FT                   /locus_tag="Cp1002_0629"
FT                   /gene="cobF"
FT   CDS             666888..667643
FT                   /locus_tag="Cp1002_0629"
FT                   /gene="cobF"
FT                   /product="Precorrin-6A synthase [deacetylating]"
FT                   /protein_id="gnl|ufmg|Cp1002_0629|gb|ADL20522"
FT   gene            complement(667640..667894)
FT                   /locus_tag="Cp1002_0630"
FT                   /gene=""
FT   CDS             complement(667640..667894)
FT                   /locus_tag="Cp1002_0630"
FT                   /gene=""
FT                   /product="Glutaredoxin"
FT                   /protein_id="gnl|ufmg|Cp1002_0630|gb|ADL20523"
FT   gene            complement(667913..668440)
FT                   /locus_tag="Cp1002_0631"
FT                   /gene="folA"
FT   CDS             complement(667913..668440)
FT                   /locus_tag="Cp1002_0631"
FT                   /gene="folA"
FT                   /product="Dihydrofolate reductase"
FT                   /protein_id="gnl|ufmg|Cp1002_0631|gb|ADL20524"
FT   gene            complement(668440..669237)
FT                   /locus_tag="Cp1002_0632"
FT                   /gene="thyA"
FT   CDS             complement(668440..669237)
FT                   /locus_tag="Cp1002_0632"
FT                   /gene="thyA"
FT                   /product="Thymidylate synthase"
FT                   /protein_id="gnl|ufmg|Cp1002_0632|gb|ADL20525"
FT   gene            complement(669350..670108)
FT                   /locus_tag="Cp1002_0633"
FT                   /gene="cysQ"
FT   CDS             complement(669350..670108)
FT                   /locus_tag="Cp1002_0633"
FT                   /gene="cysQ"
FT                   /product="3'-phosphoadenosine 5'-phosphate phosphatase"
FT                   /protein_id="gnl|ufmg|Cp1002_0633|gb|ADL20526"
FT   gene            complement(670194..670319)
FT                   /locus_tag="Cp1002_0634"
FT                   /gene=""
FT   CDS             complement(670194..670319)
FT                   /locus_tag="Cp1002_0634"
FT                   /gene=""
FT                   /product="Hypothetical protein"
FT                   /protein_id="gnl|ufmg|Cp1002_0634|gb|ADL20527"
FT   gene            670442..675313
FT                   /locus_tag="Cp1002_0635"
FT                   /gene="lhr"
FT   CDS             670442..675313
FT                   /locus_tag="Cp1002_0635"
FT                   /gene="lhr"
FT                   /product="ATP-dependent helicase lhr"
FT                   /protein_id="gnl|ufmg|Cp1002_0635|gb|ADL20528"
FT   gene            complement(675310..675945)
FT                   /locus_tag="Cp1002_0636"
FT                   /gene="mug"
FT   CDS             complement(675310..675945)
FT                   /locus_tag="Cp1002_0636"
FT                   /gene="mug"
FT                   /product="G/U mismatch-specific DNA glycosylase"
FT                   /protein_id="gnl|ufmg|Cp1002_0636|gb|ADL20529"
FT   gene            676019..676840
FT                   /locus_tag="Cp1002_0637"
FT                   /gene="nei"
FT   CDS             676019..676840
FT                   /locus_tag="Cp1002_0637"
FT                   /gene="nei"
FT                   /product="DNA glycosylase"
FT                   /protein_id="gnl|ufmg|Cp1002_0637|gb|ADL20530"
FT   gene            676840..677295
FT                   /locus_tag="Cp1002_0638"
FT                   /gene=""
FT   CDS             676840..677295
FT                   /locus_tag="Cp1002_0638"
FT                   /gene=""
FT                   /product="Hypothetical protein"
FT                   /protein_id="gnl|ufmg|Cp1002_0638|gb|ADL20531"
FT   gene            complement(677372..679015)
FT                   /locus_tag="Cp1002_0639"
FT                   /gene="pgi"
FT   CDS             complement(677372..679015)
FT                   /locus_tag="Cp1002_0639"
FT                   /gene="pgi"
FT                   /product="Glucose-6-phosphate isomerase"
FT                   /protein_id="gnl|ufmg|Cp1002_0639|gb|ADL20532"
FT   gene            679193..680680
FT                   /locus_tag="Cp1002_0640"
FT                   /gene="gabD"
FT   CDS             679193..680680
FT                   /locus_tag="Cp1002_0640"
FT                   /gene="gabD"
FT                   /product="Succinate-semialdehyde dehydrogenase [NADP+]"
FT                   /protein_id="gnl|ufmg|Cp1002_0640|gb|ADL20533"
FT   gene            complement(680730..681032)
FT                   /locus_tag="Cp1002_0641"
FT                   /gene="csm"
FT   CDS             complement(680730..681032)
FT                   /locus_tag="Cp1002_0641"
FT                   /gene="csm"
FT                   /product="Chorismate mutase"
FT                   /protein_id="gnl|ufmg|Cp1002_0641|gb|ADL20534"
FT   gene            681355..683712
FT                   /locus_tag="Cp1002_0642"
FT                   /gene="pcrA"
FT   CDS             681355..683712
FT                   /locus_tag="Cp1002_0642"
FT                   /gene="pcrA"
FT                   /product="ATP-dependent DNA helicase pcrA"
FT                   /protein_id="gnl|ufmg|Cp1002_0642|gb|ADL20535"
FT   gene            complement(683803..684516)
FT                   /locus_tag="Cp1002_0643"
FT                   /gene=""
FT   CDS             complement(683803..684516)
FT                   /locus_tag="Cp1002_0643"
FT                   /gene=""
FT                   /product="Uncharacterized metalloprotease"
FT                   /protein_id="gnl|ufmg|Cp1002_0643|gb|ADL20536"
FT   gene            684941..686512
FT                   /locus_tag="Cp1002_0644"
FT                   /gene=""
FT   CDS             684941..686512
FT                   /locus_tag="Cp1002_0644"
FT                   /gene=""
FT                   /product="Hypothetical protein"
FT                   /protein_id="gnl|ufmg|Cp1002_0644|gb|ADL20537"
FT   gene            686560..687186
FT                   /locus_tag="Cp1002_0645"
FT                   /gene="purN"
FT   CDS             686560..687186
FT                   /locus_tag="Cp1002_0645"
FT                   /gene="purN"
FT                   /product="Phosphoribosylglycinamide formyltransferase"
FT                   /protein_id="gnl|ufmg|Cp1002_0645|gb|ADL20538"
FT   gene            687179..688756
FT                   /locus_tag="Cp1002_0646"
FT                   /gene="purH"
FT   CDS             687179..688756
FT                   /locus_tag="Cp1002_0646"
FT                   /gene="purH"
FT                   /product="Bifunctional purine biosynthesis protein purH"
FT                   /protein_id="gnl|ufmg|Cp1002_0646|gb|ADL20539"
FT   gene            689018..689776
FT                   /locus_tag="Cp1002_0647"
FT                   /gene="gluA"
FT   CDS             689018..689776
FT                   /locus_tag="Cp1002_0647"
FT                   /gene="gluA"
FT                   /product="Glutamate ABC transporter domain-containing
FT                   ATP-binding protein"
FT                   /protein_id="gnl|ufmg|Cp1002_0647|gb|ADL20540"
FT   gene            689823..690704
FT                   /locus_tag="Cp1002_0648"
FT                   /gene="gluB"
FT   CDS             689823..690704
FT                   /locus_tag="Cp1002_0648"
FT                   /gene="gluB"
FT                   /product="Glutamate-binding protein GluB"
FT                   /protein_id="gnl|ufmg|Cp1002_0648|gb|ADL20541"
FT   gene            690740..691426
FT                   /locus_tag="Cp1002_0649"
FT                   /gene="gluC"
FT   CDS             690740..691426
FT                   /locus_tag="Cp1002_0649"
FT                   /gene="gluC"
FT                   /product="Glutamate transport system permease protein
FT                   gluC"
FT                   /protein_id="gnl|ufmg|Cp1002_0649|gb|ADL20542"
FT   gene            691423..692361
FT                   /locus_tag="Cp1002_0650"
FT                   /gene="gluD"
FT   CDS             691423..692361
FT                   /locus_tag="Cp1002_0650"
FT                   /gene="gluD"
FT                   /product="Glutamate transport system permease protein
FT                   gluD"
FT                   /protein_id="gnl|ufmg|Cp1002_0650|gb|ADL20543"
FT   gene            692438..693268
FT                   /locus_tag="Cp1002_0651"
FT                   /gene="citE"
FT   CDS             692438..693268
FT                   /locus_tag="Cp1002_0651"
FT                   /gene="citE"
FT                   /product="Citrate lyase subunit beta"
FT                   /protein_id="gnl|ufmg|Cp1002_0651|gb|ADL20544"
FT   gene            complement(693311..693994)
FT                   /locus_tag="Cp1002_0652"
FT                   /gene="amtR"
FT   CDS             complement(693311..693994)
FT                   /locus_tag="Cp1002_0652"
FT                   /gene="amtR"
FT                   /product="TetR family regulatory protein"
FT                   /protein_id="gnl|ufmg|Cp1002_0652|gb|ADL20545"
FT   gene            complement(694170..695066)
FT                   /locus_tag="Cp1002_0653"
FT                   /gene=""
FT   CDS             complement(694170..695066)
FT                   /locus_tag="Cp1002_0653"
FT                   /gene=""
FT                   /product="Nucleotidyltransferase substrate binding domain"
FT                   /protein_id="gnl|ufmg|Cp1002_0653|gb|ADL20546"
FT   gene            complement(695292..695510)
FT                   /locus_tag="Cp1002_0654"
FT                   /gene="rpsR"
FT   CDS             complement(695292..695510)
FT                   /locus_tag="Cp1002_0654"
FT                   /gene="rpsR"
FT                   /product="30S ribosomal protein S18"
FT                   /protein_id="gnl|ufmg|Cp1002_0654|gb|ADL20547"
FT   gene            complement(695555..695860)
FT                   /locus_tag="Cp1002_0655"
FT                   /gene="rpsN"
FT   CDS             complement(695555..695860)
FT                   /locus_tag="Cp1002_0655"
FT                   /gene="rpsN"
FT                   /product="30S ribosomal protein S14"
FT                   /protein_id="gnl|ufmg|Cp1002_0655|gb|ADL20548"
FT   gene            complement(695864..696028)
FT                   /locus_tag="Cp1002_0656"
FT                   /gene="rpmG"
FT   CDS             complement(695864..696028)
FT                   /locus_tag="Cp1002_0656"
FT                   /gene="rpmG"
FT                   /product="50S ribosomal protein L33"
FT                   /protein_id="gnl|ufmg|Cp1002_0656|gb|ADL20549"
FT   gene            complement(696032..696268)
FT                   /locus_tag="Cp1002_0657"
FT                   /gene="rpmB"
FT   CDS             complement(696032..696268)
FT                   /locus_tag="Cp1002_0657"
FT                   /gene="rpmB"
FT                   /product="50S ribosomal protein L28"
FT                   /protein_id="gnl|ufmg|Cp1002_0657|gb|ADL20550"
FT   gene            696808..697074
FT                   /locus_tag="Cp1002_0658"
FT                   /gene="rpmE"
FT   CDS             696808..697074
FT                   /locus_tag="Cp1002_0658"
FT                   /gene="rpmE"
FT                   /product="50S ribosomal protein L31"
FT                   /protein_id="gnl|ufmg|Cp1002_0658|gb|ADL20551"
FT   gene            697093..697266
FT                   /locus_tag="Cp1002_0659"
FT                   /gene="rpmF"
FT   CDS             697093..697266
FT                   /locus_tag="Cp1002_0659"
FT                   /gene="rpmF"
FT                   /product="50S ribosomal protein L32"
FT                   /protein_id="gnl|ufmg|Cp1002_0659|gb|ADL20552"
FT   gene            697408..698100
FT                   /locus_tag="Cp1002_0660"
FT                   /gene="tcsR4"
FT   CDS             697408..698100
FT                   /locus_tag="Cp1002_0660"
FT                   /gene="tcsR4"
FT                   /product="Two component system response regulator"
FT                   /protein_id="gnl|ufmg|Cp1002_0660|gb|ADL20553"
FT   gene            698214..699641
FT                   /locus_tag="Cp1002_0661"
FT                   /gene="tcsS4"
FT   CDS             698214..699641
FT                   /locus_tag="Cp1002_0661"
FT                   /gene="tcsS4"
FT                   /product="Two component system sensor kinase protein"
FT                   /protein_id="gnl|ufmg|Cp1002_0661|gb|ADL20554"
FT   gene            699712..701298
FT                   /locus_tag="Cp1002_0662"
FT                   /gene="pepD"
FT   CDS             699712..701298
FT                   /locus_tag="Cp1002_0662"
FT                   /gene="pepD"
FT                   /product="Serine protease"
FT                   /protein_id="gnl|ufmg|Cp1002_0662|gb|ADL20555"
FT   gene            701392..701991
FT                   /locus_tag="Cp1002_0663"
FT                   /gene="moaB"
FT   CDS             701392..701991
FT                   /locus_tag="Cp1002_0663"
FT                   /gene="moaB"
FT                   /product="Molybdenum cofactor biosynthesis protein B"
FT                   /protein_id="gnl|ufmg|Cp1002_0663|gb|ADL20556"
FT   gene            702006..702215
FT                   /locus_tag="Cp1002_0664"
FT                   /gene=""
FT   CDS             702006..702215
FT                   /locus_tag="Cp1002_0664"
FT                   /gene=""
FT                   /product="Hypothetical protein"
FT                   /protein_id="gnl|ufmg|Cp1002_0664|gb|ADL20557"
FT   gene            complement(702271..702693)
FT                   /locus_tag="Cp1002_0665"
FT                   /gene="mscL"
FT   CDS             complement(702271..702693)
FT                   /locus_tag="Cp1002_0665"
FT                   /gene="mscL"
FT                   /product="Large-conductance mechanosensitive channel"
FT                   /protein_id="gnl|ufmg|Cp1002_0665|gb|ADL20558"
FT   gene            complement(702778..703530)
FT                   /locus_tag="Cp1002_0666"
FT                   /gene=""
FT   CDS             complement(702778..703530)
FT                   /locus_tag="Cp1002_0666"
FT                   /gene=""
FT                   /product="Hypothetical protein"
FT                   /protein_id="gnl|ufmg|Cp1002_0666|gb|ADL20559"
FT   gene            complement(703546..704154)
FT                   /locus_tag="Cp1002_0667"
FT                   /gene=""
FT   CDS             complement(703546..704154)
FT                   /locus_tag="Cp1002_0667"
FT                   /gene=""
FT                   /product="5-formyltetrahydrofolate cyclo-ligase"
FT                   /protein_id="gnl|ufmg|Cp1002_0667|gb|ADL20560"
FT   gene            704285..705214
FT                   /locus_tag="Cp1002_0668"
FT                   /gene="galU"
FT   CDS             704285..705214
FT                   /locus_tag="Cp1002_0668"
FT                   /gene="galU"
FT                   /product="UTP--glucose-1-phosphate uridylyltransferase"
FT                   /protein_id="gnl|ufmg|Cp1002_0668|gb|ADL20561"
FT   gene            705469..706734
FT                   /locus_tag="Cp1002_0669"
FT                   /gene="moeA"
FT   CDS             705469..706734
FT                   /locus_tag="Cp1002_0669"
FT                   /gene="moeA"
FT                   /product="Molybdopterin molybdenumtransferase"
FT                   /protein_id="gnl|ufmg|Cp1002_0669|gb|ADL20562"
FT   gene            706763..707470
FT                   /locus_tag="Cp1002_0670"
FT                   /gene="rimJ"
FT   CDS             706763..707470
FT                   /locus_tag="Cp1002_0670"
FT                   /gene="rimJ"
FT                   /product="Ribosomal-protein-alanine acetyltransferase"
FT                   /protein_id="gnl|ufmg|Cp1002_0670|gb|ADL20563"
FT   gene            707632..708795
FT                   /locus_tag="Cp1002_0671"
FT                   /gene=""
FT   CDS             707632..708795
FT                   /locus_tag="Cp1002_0671"
FT                   /gene=""
FT                   /product="Hypothetical protein"
FT                   /protein_id="gnl|ufmg|Cp1002_0671|gb|ADL20564"
FT   gene            708819..709232
FT                   /locus_tag="Cp1002_0672"
FT                   /gene="mhqP"
FT   CDS             708819..709232
FT                   /locus_tag="Cp1002_0672"
FT                   /gene="mhqP"
FT                   /product="Oxidoreductase mhqP"
FT                   /protein_id="gnl|ufmg|Cp1002_0672|gb|ADL20565"
FT   gene            709237..709902
FT                   /locus_tag="Cp1002_0673"
FT                   /gene=""
FT   CDS             709237..709902
FT                   /locus_tag="Cp1002_0673"
FT                   /gene=""
FT                   /product="Hypothetical protein"
FT                   /protein_id="gnl|ufmg|Cp1002_0673|gb|ADL20566"
FT   gene            complement(710119..711843)
FT                   /locus_tag="Cp1002_0674"
FT                   /gene=""
FT   CDS             complement(710119..711843)
FT                   /locus_tag="Cp1002_0674"
FT                   /gene=""
FT                   /product="Dolichyl-phosphate-mannose-protein
FT                   mannosyltransferase"
FT                   /protein_id="gnl|ufmg|Cp1002_0674|gb|ADL20567"
FT   gene            complement(711854..712066)
FT                   /locus_tag="Cp1002_0675"
FT                   /gene=""
FT   CDS             complement(711854..712066)
FT                   /locus_tag="Cp1002_0675"
FT                   /gene=""
FT                   /product="Hypothetical protein"
FT                   /protein_id="gnl|ufmg|Cp1002_0675|gb|ADL20568"
FT   gene            712228..714219
FT                   /locus_tag="Cp1002_0676"
FT                   /gene="betP"
FT   CDS             712228..714219
FT                   /locus_tag="Cp1002_0676"
FT                   /gene="betP"
FT                   /product="Glycine betaine transporter"
FT                   /protein_id="gnl|ufmg|Cp1002_0676|gb|ADL20569"
FT   gene            714367..715911
FT                   /locus_tag="Cp1002_0677"
FT                   /gene=""
FT   CDS             714367..715911
FT                   /locus_tag="Cp1002_0677"
FT                   /gene=""
FT                   /product="Hypothetical protein"
FT                   /protein_id="gnl|ufmg|Cp1002_0677|gb|ADL20570"
FT   gene            716095..716970
FT                   /locus_tag="Cp1002_0678"
FT                   /gene="rsmI"
FT   CDS             716095..716970
FT                   /locus_tag="Cp1002_0678"
FT                   /gene="rsmI"
FT                   /product="Ribosomal RNA small subunit methyltransferase I"
FT                   /protein_id="gnl|ufmg|Cp1002_0678|gb|ADL20571"
FT   gene            716991..718823
FT                   /locus_tag="Cp1002_0679"
FT                   /gene="metG"
FT   CDS             716991..718823
FT                   /locus_tag="Cp1002_0679"
FT                   /gene="metG"
FT                   /product="Methionyl-tRNA synthetase"
FT                   /protein_id="gnl|ufmg|Cp1002_0679|gb|ADL20572"
FT   gene            718894..719736
FT                   /locus_tag="Cp1002_0680"
FT                   /gene="tatD"
FT   CDS             718894..719736
FT                   /locus_tag="Cp1002_0680"
FT                   /gene="tatD"
FT                   /product="TatD family hydrolase"
FT                   /protein_id="gnl|ufmg|Cp1002_0680|gb|ADL20573"
FT   gene            720073..721224
FT                   /locus_tag="Cp1002_0681"
FT                   /gene="rpfB"
FT   CDS             720073..721224
FT                   /locus_tag="Cp1002_0681"
FT                   /gene="rpfB"
FT                   /product="Resuscitation-promoting factor RpfB"
FT                   /protein_id="gnl|ufmg|Cp1002_0681|gb|ADL20574"
FT   gene            721418..722290
FT                   /locus_tag="Cp1002_0682"
FT                   /gene="ksgA"
FT   CDS             721418..722290
FT                   /locus_tag="Cp1002_0682"
FT                   /gene="ksgA"
FT                   /product="Dimethyladenosine transferase"
FT                   /protein_id="gnl|ufmg|Cp1002_0682|gb|ADL20575"
FT   gene            722299..723258
FT                   /locus_tag="Cp1002_0683"
FT                   /gene="ispE"
FT   CDS             722299..723258
FT                   /locus_tag="Cp1002_0683"
FT                   /gene="ispE"
FT                   /product="4-diphosphocytidyl-2-C-methyl-D-erythritol
FT                   kinase"
FT                   /protein_id="gnl|ufmg|Cp1002_0683|gb|ADL20576"
FT   gene            723272..725086
FT                   /locus_tag="Cp1002_0684"
FT                   /gene=""
FT   CDS             723272..725086
FT                   /locus_tag="Cp1002_0684"
FT                   /gene=""
FT                   /product="ABC transporter ATP-binding protein"
FT                   /protein_id="gnl|ufmg|Cp1002_0684|gb|ADL20577"
FT   gene            725135..725458
FT                   /locus_tag="Cp1002_0685"
FT                   /gene=""
FT   CDS             725135..725458
FT                   /locus_tag="Cp1002_0685"
FT                   /gene=""
FT                   /product="Antibiotic biosynthesis monooxygenase"
FT                   /protein_id="gnl|ufmg|Cp1002_0685|gb|ADL20578"
FT   gene            725606..725884
FT                   /locus_tag="Cp1002_0686"
FT                   /gene=""
FT   CDS             725606..725884
FT                   /locus_tag="Cp1002_0686"
FT                   /gene=""
FT                   /product="Hypothetical protein"
FT                   /protein_id="gnl|ufmg|Cp1002_0686"
FT   gene            726142..727005
FT                   /locus_tag="Cp1002_0687"
FT                   /gene="pvdS"
FT   CDS             726142..727005
FT                   /locus_tag="Cp1002_0687"
FT                   /gene="pvdS"
FT                   /product="Transcriptional regulatory protein PvdS"
FT                   /protein_id="gnl|ufmg|Cp1002_0687|gb|ADL20579"
FT   gene            complement(727080..727790)
FT                   /locus_tag="Cp1002_0688"
FT                   /gene="pnuC"
FT   CDS             complement(727080..727790)
FT                   /locus_tag="Cp1002_0688"
FT                   /gene="pnuC"
FT                   /product="Nicotinamide riboside transporter pnuC"
FT                   /protein_id="gnl|ufmg|Cp1002_0688|gb|ADL20580"
FT   gene            complement(727819..728636)
FT                   /locus_tag="Cp1002_0689"
FT                   /gene="ybjI"
FT                   /pseudo
FT                   /product="Phosphatase YbjI"
FT   gene            728782..729849
FT                   /locus_tag="Cp1002_0690"
FT                   /gene="echA"
FT   CDS             728782..729849
FT                   /locus_tag="Cp1002_0690"
FT                   /gene="echA"
FT                   /product="Enoyl-CoA hydratase"
FT                   /protein_id="gnl|ufmg|Cp1002_0690|gb|ADL20581"
FT   gene            complement(729850..731100)
FT                   /locus_tag="Cp1002_0691"
FT                   /gene=""
FT   CDS             complement(729850..731100)
FT                   /locus_tag="Cp1002_0691"
FT                   /gene=""
FT                   /product="Hypothetical protein"
FT                   /protein_id="gnl|ufmg|Cp1002_0691|gb|ADL20582"
FT   gene            complement(731257..731550)
FT                   /locus_tag="Cp1002_0691a"
FT                   /gene=""
FT   CDS             complement(731257..731550)
FT                   /locus_tag="Cp1002_0691a"
FT                   /gene=""
FT                   /product="Hypothetical protein"
FT                   /protein_id="gnl|ufmg|Cp1002_0691a"
FT   gene            complement(731620..731742)
FT                   /locus_tag="Cp1002_0691b"
FT                   /gene=""
FT   CDS             complement(731620..731742)
FT                   /locus_tag="Cp1002_0691b"
FT                   /gene=""
FT                   /product="Hypothetical protein"
FT                   /protein_id="gnl|ufmg|Cp1002_0691b"
FT   gene            complement(732173..733603)
FT                   /locus_tag="Cp1002_0692"
FT                   /gene="gapA"
FT   CDS             complement(732173..733603)
FT                   /locus_tag="Cp1002_0692"
FT                   /gene="gapA"
FT                   /product="Glyceraldehyde-3-phosphate dehydrogenase A"
FT                   /protein_id="gnl|ufmg|Cp1002_0692|gb|ADL20583"
FT   gene            733997..734650
FT                   /locus_tag="Cp1002_0693"
FT                   /gene=""
FT   CDS             733997..734650
FT                   /locus_tag="Cp1002_0693"
FT                   /gene=""
FT                   /product="Hypothetical protein"
FT                   /protein_id="gnl|ufmg|Cp1002_0693|gb|ADL20584"
FT   gene            734730..735749
FT                   /locus_tag="Cp1002_0694"
FT                   /gene="pip"
FT   CDS             734730..735749
FT                   /locus_tag="Cp1002_0694"
FT                   /gene="pip"
FT                   /product="Proline iminopeptidase"
FT                   /protein_id="gnl|ufmg|Cp1002_0694|gb|ADL20585"
FT   gene            complement(735815..737449)
FT                   /locus_tag="Cp1002_0695"
FT                   /gene="prfC"
FT   CDS             complement(735815..737449)
FT                   /locus_tag="Cp1002_0695"
FT                   /gene="prfC"
FT                   /product="Peptide chain release factor 3"
FT                   /protein_id="gnl|ufmg|Cp1002_0695|gb|ADL20586"
FT   gene            complement(737565..738419)
FT                   /locus_tag="Cp1002_0697"
FT                   /gene=""
FT   CDS             complement(737565..738419)
FT                   /locus_tag="Cp1002_0697"
FT                   /gene=""
FT                   /product="Short chain dehydrogenase"
FT                   /protein_id="gnl|ufmg|Cp1002_0697|gb|ADL20588"
FT   gene            complement(738433..739086)
FT                   /locus_tag="Cp1002_0698"
FT                   /gene="pth2"
FT   CDS             complement(738433..739086)
FT                   /locus_tag="Cp1002_0698"
FT                   /gene="pth2"
FT                   /product="Peptidyl-tRNA hydrolase 2"
FT                   /protein_id="gnl|ufmg|Cp1002_0698|gb|ADL20589"
FT   gene            739116..740165
FT                   /locus_tag="Cp1002_0699"
FT                   /gene="yrpB"
FT   CDS             739116..740165
FT                   /locus_tag="Cp1002_0699"
FT                   /gene="yrpB"
FT                   /product="Nitronate monooxygenase"
FT                   /protein_id="gnl|ufmg|Cp1002_0699|gb|ADL20590"
FT   gene            740197..740376
FT                   /locus_tag="Cp1002_0700"
FT                   /gene=""
FT   CDS             740197..740376
FT                   /locus_tag="Cp1002_0700"
FT                   /gene=""
FT                   /product="Hypothetical protein"
FT                   /protein_id="gnl|ufmg|Cp1002_0700|gb|ADL20591"
FT   gene            complement(740354..740914)
FT                   /locus_tag="Cp1002_0701"
FT                   /gene="pth1"
FT   CDS             complement(740354..740914)
FT                   /locus_tag="Cp1002_0701"
FT                   /gene="pth1"
FT                   /product="Peptidyl-tRNA hydrolase 1"
FT                   /protein_id="gnl|ufmg|Cp1002_0701|gb|ADL20592"
FT   gene            complement(740987..741604)
FT                   /locus_tag="Cp1002_0702"
FT                   /gene="rplY"
FT   CDS             complement(740987..741604)
FT                   /locus_tag="Cp1002_0702"
FT                   /gene="rplY"
FT                   /product="50S ribosomal protein L25"
FT                   /protein_id="gnl|ufmg|Cp1002_0702|gb|ADL20593"
FT   gene            complement(741888..743762)
FT                   /locus_tag="Cp1002_0703"
FT                   /gene="pulA"
FT   CDS             complement(741888..743762)
FT                   /locus_tag="Cp1002_0703"
FT                   /gene="pulA"
FT                   /product="Pullulanase"
FT                   /protein_id="gnl|ufmg|Cp1002_0703|gb|ADL20594"
FT   gene            complement(743858..744838)
FT                   /locus_tag="Cp1002_0704"
FT                   /gene="prsA"
FT   CDS             complement(743858..744838)
FT                   /locus_tag="Cp1002_0704"
FT                   /gene="prsA"
FT                   /product="Ribose-phosphate pyrophosphokinase"
FT                   /protein_id="gnl|ufmg|Cp1002_0704|gb|ADL20595"
FT   gene            complement(744850..746313)
FT                   /locus_tag="Cp1002_0705"
FT                   /gene="glmU"
FT   CDS             complement(744850..746313)
FT                   /locus_tag="Cp1002_0705"
FT                   /gene="glmU"
FT                   /product="N-acetyl glucosamine-1-phosphate uridyl
FT                   transferase"
FT                   /protein_id="gnl|ufmg|Cp1002_0705|gb|ADL20596"
FT   gene            746594..748165
FT                   /locus_tag="Cp1002_0706"
FT                   /gene=""
FT   CDS             746594..748165
FT                   /locus_tag="Cp1002_0706"
FT                   /gene=""
FT                   /product="Multicopper oxidase"
FT                   /protein_id="gnl|ufmg|Cp1002_0706|gb|ADL20597"
FT   gene            748258..749397
FT                   /locus_tag="Cp1002_0707"
FT                   /gene="tehA"
FT   CDS             748258..749397
FT                   /locus_tag="Cp1002_0707"
FT                   /gene="tehA"
FT                   /product="C4-dicarboxylate transporter/malic acid
FT                   transport protein"
FT                   /protein_id="gnl|ufmg|Cp1002_0707|gb|ADL20598"
FT   gene            749531..749603
FT                   /locus_tag="Cp1002_t19"
FT   tRNA            749531..749603
FT                   /product="tRNA-Gln"
FT   gene            749727..750374
FT                   /locus_tag="Cp1002_0709"
FT                   /gene="tetR1"
FT   CDS             749727..750374
FT                   /locus_tag="Cp1002_0709"
FT                   /gene="tetR1"
FT                   /product="TetR family transcriptional regulator"
FT                   /protein_id="gnl|ufmg|Cp1002_0709|gb|ADL20600"
FT   gene            750458..754252
FT                   /locus_tag="Cp1002_0710"
FT                   /gene="mfd"
FT   CDS             750458..754252
FT                   /locus_tag="Cp1002_0710"
FT                   /gene="mfd"
FT                   /product="Transcription-repair-coupling factor"
FT                   /protein_id="gnl|ufmg|Cp1002_0710|gb|ADL20601"
FT   gene            754249..754359
FT                   /locus_tag="Cp1002_0710a"
FT                   /gene=""
FT   CDS             754249..754359
FT                   /locus_tag="Cp1002_0710a"
FT                   /gene=""
FT                   /product="Hypothetical protein"
FT                   /protein_id="gnl|ufmg|Cp1002_0710a"
FT   gene            complement(754427..755917)
FT                   /locus_tag="Cp1002_0711"
FT                   /gene="lysI"
FT   CDS             complement(754427..755917)
FT                   /locus_tag="Cp1002_0711"
FT                   /gene="lysI"
FT                   /product="L-Lysine transport protein"
FT                   /protein_id="gnl|ufmg|Cp1002_0711|gb|ADL20602"
FT   gene            756171..756788
FT                   /locus_tag="Cp1002_0712"
FT                   /gene=""
FT   CDS             756171..756788
FT                   /locus_tag="Cp1002_0712"
FT                   /gene=""
FT                   /product="Transcriptional regulator, MazG family"
FT                   /protein_id="gnl|ufmg|Cp1002_0712|gb|ADL20603"
FT   gene            756891..757676
FT                   /locus_tag="Cp1002_0713"
FT                   /gene="lpqU"
FT   CDS             756891..757676
FT                   /locus_tag="Cp1002_0713"
FT                   /gene="lpqU"
FT                   /product="LpqU family protein"
FT                   /protein_id="gnl|ufmg|Cp1002_0713|gb|ADL20604"
FT   gene            757877..759154
FT                   /locus_tag="Cp1002_0714"
FT                   /gene="eno"
FT   CDS             757877..759154
FT                   /locus_tag="Cp1002_0714"
FT                   /gene="eno"
FT                   /product="Enolase"
FT                   /protein_id="gnl|ufmg|Cp1002_0714|gb|ADL20605"
FT   gene            759352..759894
FT                   /locus_tag="Cp1002_0715"
FT                   /gene=""
FT   CDS             759352..759894
FT                   /locus_tag="Cp1002_0715"
FT                   /gene=""
FT                   /product="Septum formation initiator protein"
FT                   /protein_id="gnl|ufmg|Cp1002_0715|gb|ADL20606"
FT   gene            759958..760524
FT                   /locus_tag="Cp1002_0716"
FT                   /gene=""
FT   CDS             759958..760524
FT                   /locus_tag="Cp1002_0716"
FT                   /gene=""
FT                   /product="Hypothetical protein"
FT                   /protein_id="gnl|ufmg|Cp1002_0716|gb|ADL20607"
FT   gene            760617..761492
FT                   /locus_tag="Cp1002_0717"
FT                   /gene="gppA2"
FT   CDS             760617..761492
FT                   /locus_tag="Cp1002_0717"
FT                   /gene="gppA2"
FT                   /product="Ppx/GppA phosphatase family"
FT                   /protein_id="gnl|ufmg|Cp1002_0717|gb|ADL20608"
FT   gene            761545..761619
FT                   /locus_tag="Cp1002_t20"
FT   tRNA            761545..761619
FT                   /product="tRNA-Leu"
FT   gene            762337..763365
FT                   /locus_tag="Cp1002_0718"
FT                   /gene="ripA"
FT   CDS             762337..763365
FT                   /locus_tag="Cp1002_0718"
FT                   /gene="ripA"
FT                   /product="HTH-type transcriptional repressor of iron
FT                   protein A"
FT                   /protein_id="gnl|ufmg|Cp1002_0718|gb|ADL20609"
FT   gene            763501..764322
FT                   /locus_tag="Cp1002_0719"
FT                   /gene=""
FT   CDS             763501..764322
FT                   /locus_tag="Cp1002_0719"
FT                   /gene=""
FT                   /product="Hypothetical protein"
FT                   /protein_id="gnl|ufmg|Cp1002_0719|gb|ADL20610"
FT   gene            complement(764380..764904)
FT                   /locus_tag="Cp1002_0720"
FT                   /gene=""
FT   CDS             complement(764380..764904)
FT                   /locus_tag="Cp1002_0720"
FT                   /gene=""
FT                   /product="Hypothetical protein"
FT                   /protein_id="gnl|ufmg|Cp1002_0720|gb|ADL20611"
FT   gene            complement(764904..765425)
FT                   /locus_tag="Cp1002_0721"
FT                   /gene="greA"
FT   CDS             complement(764904..765425)
FT                   /locus_tag="Cp1002_0721"
FT                   /gene="greA"
FT                   /product="Transcription elongation factor GreA"
FT                   /protein_id="gnl|ufmg|Cp1002_0721|gb|ADL20612"
FT   gene            complement(765691..766143)
FT                   /locus_tag="Cp1002_0722"
FT                   /gene=""
FT   CDS             complement(765691..766143)
FT                   /locus_tag="Cp1002_0722"
FT                   /gene=""
FT                   /product="Hypothetical protein"
FT                   /protein_id="gnl|ufmg|Cp1002_0722|gb|ADL20613"
FT   gene            766351..767241
FT                   /locus_tag="Cp1002_0723"
FT                   /gene="mca"
FT   CDS             766351..767241
FT                   /locus_tag="Cp1002_0723"
FT                   /gene="mca"
FT                   /product="Mycothiol conjugate amidase Mca"
FT                   /protein_id="gnl|ufmg|Cp1002_0723|gb|ADL20614"
FT   gene            767560..767847
FT                   /locus_tag="Cp1002_0724"
FT                   /gene=""
FT   CDS             767560..767847
FT                   /locus_tag="Cp1002_0724"
FT                   /gene=""
FT                   /product="Hypothetical protein"
FT                   /protein_id="gnl|ufmg|Cp1002_0724|gb|ADL20615"
FT   gene            767917..768714
FT                   /locus_tag="Cp1002_0725"
FT                   /gene="uppS1"
FT   CDS             767917..768714
FT                   /locus_tag="Cp1002_0725"
FT                   /gene="uppS1"
FT                   /product="Undecaprenyl pyrophosphate synthase 1"
FT                   /protein_id="gnl|ufmg|Cp1002_0725|gb|ADL20616"
FT   gene            768711..769211
FT                   /locus_tag="Cp1002_0726"
FT                   /gene=""
FT   CDS             768711..769211
FT                   /locus_tag="Cp1002_0726"
FT                   /gene=""
FT                   /product="Hypothetical protein"
FT                   /protein_id="gnl|ufmg|Cp1002_0726|gb|ADL20617"
FT   gene            complement(769208..770137)
FT                   /locus_tag="Cp1002_0727"
FT                   /gene="coaA"
FT   CDS             complement(769208..770137)
FT                   /locus_tag="Cp1002_0727"
FT                   /gene="coaA"
FT                   /product="Pantothenate kinase"
FT                   /protein_id="gnl|ufmg|Cp1002_0727|gb|ADL20618"
FT   gene            770386..771675
FT                   /locus_tag="Cp1002_0728"
FT                   /gene="glyA"
FT   CDS             770386..771675
FT                   /locus_tag="Cp1002_0728"
FT                   /gene="glyA"
FT                   /product="Serine hydroxymethyltransferase"
FT                   /protein_id="gnl|ufmg|Cp1002_0728|gb|ADL20619"
FT   gene            complement(771755..773455)
FT                   /locus_tag="Cp1002_0729"
FT                   /gene=""
FT   CDS             complement(771755..773455)
FT                   /locus_tag="Cp1002_0729"
FT                   /gene=""
FT                   /product="Major facilitator superfamily permease"
FT                   /protein_id="gnl|ufmg|Cp1002_0729|gb|ADL20620"
FT   gene            complement(773524..774153)
FT                   /locus_tag="Cp1002_0730"
FT                   /gene="tetR2"
FT   CDS             complement(773524..774153)
FT                   /locus_tag="Cp1002_0730"
FT                   /gene="tetR2"
FT                   /product="TetR family transcriptional regulator"
FT                   /protein_id="gnl|ufmg|Cp1002_0730|gb|ADL20621"
FT   gene            complement(774392..774793)
FT                   /locus_tag="Cp1002_0731"
FT                   /gene=""
FT   CDS             complement(774392..774793)
FT                   /locus_tag="Cp1002_0731"
FT                   /gene=""
FT                   /product="Hypothetical protein"
FT                   /protein_id="gnl|ufmg|Cp1002_0731|gb|ADL20622"
FT   gene            774792..775487
FT                   /locus_tag="Cp1002_0732"
FT                   /gene="lysR"
FT   CDS             774792..775487
FT                   /locus_tag="Cp1002_0732"
FT                   /gene="lysR"
FT                   /product="Transcriptional regulator LysR family"
FT                   /protein_id="gnl|ufmg|Cp1002_0732|gb|ADL20623"
FT   gene            775624..776265
FT                   /locus_tag="Cp1002_0734"
FT                   /gene=""
FT   CDS             775624..776265
FT                   /locus_tag="Cp1002_0734"
FT                   /gene=""
FT                   /product="Hypothetical protein"
FT                   /protein_id="gnl|ufmg|Cp1002_0734|gb|ADL20625"
FT   gene            776343..776903
FT                   /locus_tag="Cp1002_0735"
FT                   /gene="ywnH"
FT   CDS             776343..776903
FT                   /locus_tag="Cp1002_0735"
FT                   /gene="ywnH"
FT                   /product="Phosphinothricin acetyltransferase YwnH"
FT                   /protein_id="gnl|ufmg|Cp1002_0735|gb|ADL20626"
FT   gene            complement(776971..778545)
FT                   /locus_tag="Cp1002_0736"
FT                   /gene=""
FT   CDS             complement(776971..778545)
FT                   /locus_tag="Cp1002_0736"
FT                   /gene=""
FT                   /product="Drug transport membrane protein"
FT                   /protein_id="gnl|ufmg|Cp1002_0736|gb|ADL20627"
FT   gene            complement(778542..779192)
FT                   /locus_tag="Cp1002_0737"
FT                   /gene="tetR3"
FT   CDS             complement(778542..779192)
FT                   /locus_tag="Cp1002_0737"
FT                   /gene="tetR3"
FT                   /product="TetR family transcriptional regulator"
FT                   /protein_id="gnl|ufmg|Cp1002_0737|gb|ADL20628"
FT   gene            complement(779324..780727)
FT                   /locus_tag="Cp1002_0738"
FT                   /gene="fumC"
FT   CDS             complement(779324..780727)
FT                   /locus_tag="Cp1002_0738"
FT                   /gene="fumC"
FT                   /product="Fumarate hydratase class II"
FT                   /protein_id="gnl|ufmg|Cp1002_0738|gb|ADL20629"
FT   gene            complement(780991..782001)
FT                   /locus_tag="Cp1002_0739"
FT                   /gene="glpX"
FT   CDS             complement(780991..782001)
FT                   /locus_tag="Cp1002_0739"
FT                   /gene="glpX"
FT                   /product="Fructose-1,6-bisphosphatase class 2"
FT                   /protein_id="gnl|ufmg|Cp1002_0739|gb|ADL20630"
FT   gene            782299..782868
FT                   /locus_tag="Cp1002_0740"
FT                   /gene=""
FT   CDS             782299..782868
FT                   /locus_tag="Cp1002_0740"
FT                   /gene=""
FT                   /product="Hypothetical protein"
FT                   /protein_id="gnl|ufmg|Cp1002_0740|gb|ADL20631"
FT   gene            complement(783269..784510)
FT                   /locus_tag="Cp1002_0741"
FT                   /gene="xseA"
FT   CDS             complement(783269..784510)
FT                   /locus_tag="Cp1002_0741"
FT                   /gene="xseA"
FT                   /product="Exodeoxyribonuclease VII large subunit"
FT                   /protein_id="gnl|ufmg|Cp1002_0741|gb|ADL20632"
FT   gene            784610..785635
FT                   /locus_tag="Cp1002_0742"
FT                   /gene="ispH"
FT   CDS             784610..785635
FT                   /locus_tag="Cp1002_0742"
FT                   /gene="ispH"
FT                   /product="4-hydroxy-3-methyl but-2-enyl diphosphate
FT                   reductase"
FT                   /protein_id="gnl|ufmg|Cp1002_0742|gb|ADL20633"
FT   gene            complement(785700..786503)
FT                   /locus_tag="Cp1002_0743"
FT                   /gene=""
FT   CDS             complement(785700..786503)
FT                   /locus_tag="Cp1002_0743"
FT                   /gene=""
FT                   /product="Hypothetical protein"
FT                   /protein_id="gnl|ufmg|Cp1002_0743|gb|ADL20634"
FT   gene            complement(786663..788237)
FT                   /locus_tag="Cp1002_0744"
FT                   /gene=""
FT   CDS             complement(786663..788237)
FT                   /locus_tag="Cp1002_0744"
FT                   /gene=""
FT                   /product="Hypothetical protein"
FT                   /protein_id="gnl|ufmg|Cp1002_0744|gb|ADL20635"
FT   gene            788371..789456
FT                   /locus_tag="Cp1002_0745"
FT                   /gene="ychF"
FT   CDS             788371..789456
FT                   /locus_tag="Cp1002_0745"
FT                   /gene="ychF"
FT                   /product="GTP-binding protein YchF"
FT                   /protein_id="gnl|ufmg|Cp1002_0745|gb|ADL20636"
FT   gene            789690..789953
FT                   /locus_tag="Cp1002_0746"
FT                   /gene=""
FT   CDS             789690..789953
FT                   /locus_tag="Cp1002_0746"
FT                   /gene=""
FT                   /product="Hypothetical protein"
FT                   /protein_id="gnl|ufmg|Cp1002_0746|gb|ADL20637"
FT   gene            complement(790117..790656)
FT                   /locus_tag="Cp1002_0747"
FT                   /gene=""
FT   CDS             complement(790117..790656)
FT                   /locus_tag="Cp1002_0747"
FT                   /gene=""
FT                   /product="Hypothetical protein"
FT                   /protein_id="gnl|ufmg|Cp1002_0747|gb|ADL20638"
FT   gene            790833..791219
FT                   /locus_tag="Cp1002_0748"
FT                   /gene="phnA"
FT   CDS             790833..791219
FT                   /locus_tag="Cp1002_0748"
FT                   /gene="phnA"
FT                   /product="Phosphonoacetate hydrolase"
FT                   /protein_id="gnl|ufmg|Cp1002_0748|gb|ADL20639"
FT   gene            complement(791285..792925)
FT                   /locus_tag="Cp1002_0749"
FT                   /gene=""
FT   CDS             complement(791285..792925)
FT                   /locus_tag="Cp1002_0749"
FT                   /gene=""
FT                   /product="ABC transporter ATP-binding protein"
FT                   /protein_id="gnl|ufmg|Cp1002_0749|gb|ADL20640"
FT   gene            complement(792922..794598)
FT                   /locus_tag="Cp1002_0750"
FT                   /gene=""
FT   CDS             complement(792922..794598)
FT                   /locus_tag="Cp1002_0750"
FT                   /gene=""
FT                   /product="ABC transporter ATP-binding protein"
FT                   /protein_id="gnl|ufmg|Cp1002_0750|gb|ADL20641"
FT   gene            complement(794674..796998)
FT                   /locus_tag="Cp1002_0751"
FT                   /gene="uvrA"
FT   CDS             complement(794674..796998)
FT                   /locus_tag="Cp1002_0751"
FT                   /gene="uvrA"
FT                   /product="UvrABC system protein A"
FT                   /protein_id="gnl|ufmg|Cp1002_0751|gb|ADL20642"
FT   gene            complement(797186..798112)
FT                   /locus_tag="Cp1002_0752"
FT                   /gene=""
FT   CDS             complement(797186..798112)
FT                   /locus_tag="Cp1002_0752"
FT                   /gene=""
FT                   /product="Hypothetical protein"
FT                   /protein_id="gnl|ufmg|Cp1002_0752|gb|ADL20643"
FT   gene            798242..799126
FT                   /locus_tag="Cp1002_0753"
FT                   /gene="panE"
FT   CDS             798242..799126
FT                   /locus_tag="Cp1002_0753"
FT                   /gene="panE"
FT                   /product="2-dehydropantoate 2-reductase"
FT                   /protein_id="gnl|ufmg|Cp1002_0753|gb|ADL20644"
FT   gene            799279..799893
FT                   /locus_tag="Cp1002_0754"
FT                   /gene="ykoE"
FT   CDS             799279..799893
FT                   /locus_tag="Cp1002_0754"
FT                   /gene="ykoE"
FT                   /product="HMP/thiamine permease protein ykoE"
FT                   /protein_id="gnl|ufmg|Cp1002_0754|gb|ADL20645"
FT   gene            800135..801535
FT                   /locus_tag="Cp1002_0755"
FT                   /gene="ykoD"
FT   CDS             800135..801535
FT                   /locus_tag="Cp1002_0755"
FT                   /gene="ykoD"
FT                   /product="HMP/thiamine import ATP-binding protein"
FT                   /protein_id="gnl|ufmg|Cp1002_0755|gb|ADL20646"
FT   gene            801532..802287
FT                   /locus_tag="Cp1002_0756"
FT                   /gene="cbiQ"
FT   CDS             801532..802287
FT                   /locus_tag="Cp1002_0756"
FT                   /gene="cbiQ"
FT                   /product="Cobalt transport protein CbiQ"
FT                   /protein_id="gnl|ufmg|Cp1002_0756|gb|ADL20647"
FT   gene            802284..802751
FT                   /locus_tag="Cp1002_0757"
FT                   /gene=""
FT   CDS             802284..802751
FT                   /locus_tag="Cp1002_0757"
FT                   /gene=""
FT                   /product="Hypothetical protein"
FT                   /protein_id="gnl|ufmg|Cp1002_0757|gb|ADL20648"
FT   gene            802748..803134
FT                   /locus_tag="Cp1002_0758"
FT                   /gene="mutT1"
FT   CDS             802748..803134
FT                   /locus_tag="Cp1002_0758"
FT                   /gene="mutT1"
FT                   /product="MutT-like protein"
FT                   /protein_id="gnl|ufmg|Cp1002_0758|gb|ADL20649"
FT   gene            803387..804967
FT                   /locus_tag="Cp1002_0759"
FT                   /gene="oppA3"
FT   CDS             803387..804967
FT                   /locus_tag="Cp1002_0759"
FT                   /gene="oppA3"
FT                   /product="Oligopeptide-binding protein oppA"
FT                   /protein_id="gnl|ufmg|Cp1002_0759|gb|ADL20650"
FT   gene            805059..805986
FT                   /locus_tag="Cp1002_0760"
FT                   /gene="oppB3"
FT                   /pseudo
FT                   /product="Oligopeptide transport system permease protein
FT                   oppB"
FT   gene            805979..806938
FT                   /locus_tag="Cp1002_0761"
FT                   /gene="oppC3"
FT   CDS             805979..806938
FT                   /locus_tag="Cp1002_0761"
FT                   /gene="oppC3"
FT                   /product="Oligopeptide transport system permease protein
FT                   oppC"
FT                   /protein_id="gnl|ufmg|Cp1002_0761|gb|ADL20651"
FT   gene            806944..808620
FT                   /locus_tag="Cp1002_0762"
FT                   /gene="oppD2"
FT   CDS             806944..808620
FT                   /locus_tag="Cp1002_0762"
FT                   /gene="oppD2"
FT                   /product="Oligopeptide transport ATP-binding protein OppD"
FT                   /protein_id="gnl|ufmg|Cp1002_0762|gb|ADL20652"
FT   gene            complement(808723..809463)
FT                   /locus_tag="Cp1002_0763"
FT                   /gene="sprX"
FT   CDS             complement(808723..809463)
FT                   /locus_tag="Cp1002_0763"
FT                   /gene="sprX"
FT                   /product="Trypsin-like serine protease"
FT                   /protein_id="gnl|ufmg|Cp1002_0763|gb|ADL20653"
FT   gene            complement(809464..809808)
FT                   /locus_tag="Cp1002_0764"
FT                   /gene="arsC"
FT   CDS             complement(809464..809808)
FT                   /locus_tag="Cp1002_0764"
FT                   /gene="arsC"
FT                   /product="Arsenate reductase"
FT                   /protein_id="gnl|ufmg|Cp1002_0764|gb|ADL20654"
FT   gene            complement(809805..810338)
FT                   /locus_tag="Cp1002_0765"
FT                   /gene=""
FT   CDS             complement(809805..810338)
FT                   /locus_tag="Cp1002_0765"
FT                   /gene=""
FT                   /product="Hypothetical protein"
FT                   /protein_id="gnl|ufmg|Cp1002_0765|gb|ADL20655"
FT   gene            complement(810338..811048)
FT                   /locus_tag="Cp1002_0766"
FT                   /gene=""
FT   CDS             complement(810338..811048)
FT                   /locus_tag="Cp1002_0766"
FT                   /gene=""
FT                   /product="Hypothetical protein"
FT                   /protein_id="gnl|ufmg|Cp1002_0766|gb|ADL20656"
FT   gene            811422..813332
FT                   /locus_tag="Cp1002_0767"
FT                   /gene="typA"
FT   CDS             811422..813332
FT                   /locus_tag="Cp1002_0767"
FT                   /gene="typA"
FT                   /product="GTP-binding protein TypA/BipA"
FT                   /protein_id="gnl|ufmg|Cp1002_0767|gb|ADL20657"
FT   gene            813427..814899
FT                   /locus_tag="Cp1002_0768"
FT                   /gene="lpqW"
FT   CDS             813427..814899
FT                   /locus_tag="Cp1002_0768"
FT                   /gene="lpqW"
FT                   /product="Monoacyl phosphatidylinositol
FT                   tetramannoside-binding protein LpqW"
FT                   /protein_id="gnl|ufmg|Cp1002_0768|gb|ADL20658"
FT   gene            814899..815783
FT                   /locus_tag="Cp1002_0769"
FT                   /gene="mshB"
FT   CDS             814899..815783
FT                   /locus_tag="Cp1002_0769"
FT                   /gene="mshB"
FT                   /product="MshB deacetylase"
FT                   /protein_id="gnl|ufmg|Cp1002_0769|gb|ADL20659"
FT   gene            815789..816190
FT                   /locus_tag="Cp1002_0770"
FT                   /gene=""
FT   CDS             815789..816190
FT                   /locus_tag="Cp1002_0770"
FT                   /gene=""
FT                   /product="Hypothetical protein"
FT                   /protein_id="gnl|ufmg|Cp1002_0770|gb|ADL20660"
FT   gene            816239..816556
FT                   /locus_tag="Cp1002_0771"
FT                   /gene="fdxA"
FT   CDS             816239..816556
FT                   /locus_tag="Cp1002_0771"
FT                   /gene="fdxA"
FT                   /product="Ferredoxin"
FT                   /protein_id="gnl|ufmg|Cp1002_0771|gb|ADL20661"
FT   gene            816577..817671
FT                   /locus_tag="Cp1002_0772"
FT                   /gene="dapC"
FT   CDS             816577..817671
FT                   /locus_tag="Cp1002_0772"
FT                   /gene="dapC"
FT                   /product="N-succinyldiaminopimelate aminotransferase"
FT                   /protein_id="gnl|ufmg|Cp1002_0772|gb|ADL20662"
FT   gene            817850..818407
FT                   /locus_tag="Cp1002_0773"
FT                   /gene=""
FT   CDS             817850..818407
FT                   /locus_tag="Cp1002_0773"
FT                   /gene=""
FT                   /product="Hypothetical protein"
FT                   /protein_id="gnl|ufmg|Cp1002_0773|gb|ADL20663"
FT   gene            complement(818410..819582)
FT                   /locus_tag="Cp1002_0774"
FT                   /gene=""
FT   CDS             complement(818410..819582)
FT                   /locus_tag="Cp1002_0774"
FT                   /gene=""
FT                   /product="Hypothetical protein"
FT                   /protein_id="gnl|ufmg|Cp1002_0774|gb|ADL20664"
FT   gene            complement(819660..821069)
FT                   /locus_tag="Cp1002_0775"
FT                   /gene="aroP1"
FT   CDS             complement(819660..821069)
FT                   /locus_tag="Cp1002_0775"
FT                   /gene="aroP1"
FT                   /product="Aromatic amino acid transport protein"
FT                   /protein_id="gnl|ufmg|Cp1002_0775|gb|ADL20665"
FT   gene            complement(821161..822135)
FT                   /locus_tag="Cp1002_0776"
FT                   /gene="dapD"
FT   CDS             complement(821161..822135)
FT                   /locus_tag="Cp1002_0776"
FT                   /gene="dapD"
FT                   /product="2,3,4,5-tetrahydropyridine-2,6-dicarboxylate
FT                   N-succinyltransferase"
FT                   /protein_id="gnl|ufmg|Cp1002_0776|gb|ADL20666"
FT   gene            complement(822146..823510)
FT                   /locus_tag="Cp1002_0777"
FT                   /gene="aroP2"
FT   CDS             complement(822146..823510)
FT                   /locus_tag="Cp1002_0777"
FT                   /gene="aroP2"
FT                   /product="Aromatic amino acid transport protein"
FT                   /protein_id="gnl|ufmg|Cp1002_0777|gb|ADL20667"
FT   gene            complement(823595..824509)
FT                   /locus_tag="Cp1002_0778"
FT                   /gene="dapD1"
FT   CDS             complement(823595..824509)
FT                   /locus_tag="Cp1002_0778"
FT                   /gene="dapD1"
FT                   /product="2,3,4,5-tetrahydropyridine-2,6-dicarboxylate
FT                   N-succinyltransferase"
FT                   /protein_id="gnl|ufmg|Cp1002_0778|gb|ADL20668"
FT   gene            824592..825665
FT                   /locus_tag="Cp1002_0779"
FT                   /gene="dapE"
FT   CDS             824592..825665
FT                   /locus_tag="Cp1002_0779"
FT                   /gene="dapE"
FT                   /product="Succinyl-diaminopimelate desuccinylase"
FT                   /protein_id="gnl|ufmg|Cp1002_0779|gb|ADL20669"
FT   gene            825674..826447
FT                   /locus_tag="Cp1002_0780"
FT                   /gene=""
FT   CDS             825674..826447
FT                   /locus_tag="Cp1002_0780"
FT                   /gene=""
FT                   /product="Lysine decarboxylase"
FT                   /protein_id="gnl|ufmg|Cp1002_0780|gb|ADL20670"
FT   gene            826440..827297
FT                   /locus_tag="Cp1002_0781"
FT                   /gene="folP"
FT   CDS             826440..827297
FT                   /locus_tag="Cp1002_0781"
FT                   /gene="folP"
FT                   /product="Dihydropteroate synthase"
FT                   /protein_id="gnl|ufmg|Cp1002_0781|gb|ADL20671"
FT   gene            827294..828028
FT                   /locus_tag="Cp1002_0782"
FT                   /gene=""
FT   CDS             827294..828028
FT                   /locus_tag="Cp1002_0782"
FT                   /gene=""
FT                   /product="Glycosyl transferase group 2"
FT                   /protein_id="gnl|ufmg|Cp1002_0782|gb|ADL20672"
FT   gene            828057..828344
FT                   /locus_tag="Cp1002_0783"
FT                   /gene=""
FT   CDS             828057..828344
FT                   /locus_tag="Cp1002_0783"
FT                   /gene=""
FT                   /product="Hypothetical protein"
FT                   /protein_id="gnl|ufmg|Cp1002_0783|gb|ADL20673"
FT   gene            828423..828590
FT                   /locus_tag="Cp1002_0784"
FT                   /gene=""
FT   CDS             828423..828590
FT                   /locus_tag="Cp1002_0784"
FT                   /gene=""
FT                   /product="Hypothetical protein"
FT                   /protein_id="gnl|ufmg|Cp1002_0784|gb|ADL20674"
FT   gene            828620..829486
FT                   /locus_tag="Cp1002_0785"
FT                   /gene="rrmA"
FT   CDS             828620..829486
FT                   /locus_tag="Cp1002_0785"
FT                   /gene="rrmA"
FT                   /product="Ribosomal RNA methyltransferase"
FT                   /protein_id="gnl|ufmg|Cp1002_0785|gb|ADL20675"
FT   gene            complement(829562..831013)
FT                   /locus_tag="Cp1002_0786"
FT                   /gene="scrB"
FT   CDS             complement(829562..831013)
FT                   /locus_tag="Cp1002_0786"
FT                   /gene="scrB"
FT                   /product="Sucrose-6-phosphate hydrolase"
FT                   /protein_id="gnl|ufmg|Cp1002_0786|gb|ADL20676"
FT   gene            complement(831025..831765)
FT                   /locus_tag="Cp1002_0787"
FT                   /gene="alsD"
FT   CDS             complement(831025..831765)
FT                   /locus_tag="Cp1002_0787"
FT                   /gene="alsD"
FT                   /product="Alpha-acetolactate decarboxylase"
FT                   /protein_id="gnl|ufmg|Cp1002_0787|gb|ADL20677"
FT   gene            complement(831814..832986)
FT                   /locus_tag="Cp1002_0788"
FT                   /gene="glgA"
FT   CDS             complement(831814..832986)
FT                   /locus_tag="Cp1002_0788"
FT                   /gene="glgA"
FT                   /product="Glycosyl transferase"
FT                   /protein_id="gnl|ufmg|Cp1002_0788|gb|ADL20678"
FT   gene            833119..834306
FT                   /locus_tag="Cp1002_0789"
FT                   /gene="glgC"
FT   CDS             833119..834306
FT                   /locus_tag="Cp1002_0789"
FT                   /gene="glgC"
FT                   /product="Glucose-1-phosphate adenylyltransferase"
FT                   /protein_id="gnl|ufmg|Cp1002_0789|gb|ADL20679"
FT   gene            complement(834356..834988)
FT                   /locus_tag="Cp1002_0790"
FT                   /gene=""
FT   CDS             complement(834356..834988)
FT                   /locus_tag="Cp1002_0790"
FT                   /gene=""
FT                   /product="O-methyltransferase"
FT                   /protein_id="gnl|ufmg|Cp1002_0790|gb|ADL20680"
FT   gene            835174..835815
FT                   /locus_tag="Cp1002_0791"
FT                   /gene="sigE"
FT   CDS             835174..835815
FT                   /locus_tag="Cp1002_0791"
FT                   /gene="sigE"
FT                   /product="RNA polymerase sigma factor SigE"
FT                   /protein_id="gnl|ufmg|Cp1002_0791|gb|ADL20681"
FT   gene            835851..836282
FT                   /locus_tag="Cp1002_0792"
FT                   /gene="cseE"
FT   CDS             835851..836282
FT                   /locus_tag="Cp1002_0792"
FT                   /gene="cseE"
FT                   /product="Anti-sigma factor"
FT                   /protein_id="gnl|ufmg|Cp1002_0792|gb|ADL20682"
FT   gene            836292..836735
FT                   /locus_tag="Cp1002_0793"
FT                   /gene="tatB"
FT   CDS             836292..836735
FT                   /locus_tag="Cp1002_0793"
FT                   /gene="tatB"
FT                   /product="Sec-independent protein translocase protein
FT                   tatB"
FT                   /protein_id="gnl|ufmg|Cp1002_0793|gb|ADL20683"
FT   gene            complement(836732..837874)
FT                   /locus_tag="Cp1002_0794"
FT                   /gene="mrp"
FT   CDS             complement(836732..837874)
FT                   /locus_tag="Cp1002_0794"
FT                   /gene="mrp"
FT                   /product="Protein mrp"
FT                   /protein_id="gnl|ufmg|Cp1002_0794|gb|ADL20684"
FT   gene            complement(837880..838479)
FT                   /locus_tag="Cp1002_0795"
FT                   /gene=""
FT   CDS             complement(837880..838479)
FT                   /locus_tag="Cp1002_0795"
FT                   /gene=""
FT                   /product="Hypothetical protein"
FT                   /protein_id="gnl|ufmg|Cp1002_0795|gb|ADL20685"
FT   gene            complement(838483..839775)
FT                   /locus_tag="Cp1002_0796"
FT                   /gene="mgtE2"
FT   CDS             complement(838483..839775)
FT                   /locus_tag="Cp1002_0796"
FT                   /gene="mgtE2"
FT                   /product="Magnesium transporter mgtE"
FT                   /protein_id="gnl|ufmg|Cp1002_0796|gb|ADL20686"
FT   gene            839939..840601
FT                   /locus_tag="Cp1002_0797"
FT                   /gene=""
FT   CDS             839939..840601
FT                   /locus_tag="Cp1002_0797"
FT                   /gene=""
FT                   /product="Hypothetical protein"
FT                   /protein_id="gnl|ufmg|Cp1002_0797|gb|ADL20687"
FT   gene            complement(840670..844356)
FT                   /locus_tag="Cp1002_0798"
FT                   /gene="odhA"
FT   CDS             complement(840670..844356)
FT                   /locus_tag="Cp1002_0798"
FT                   /gene="odhA"
FT                   /product="2-oxoglutarate dehydrogenase E1 component"
FT                   /protein_id="gnl|ufmg|Cp1002_0798|gb|ADL20688"
FT   gene            complement(844518..848213)
FT                   /locus_tag="Cp1002_0799"
FT                   /gene=""
FT   CDS             complement(844518..848213)
FT                   /locus_tag="Cp1002_0799"
FT                   /gene=""
FT                   /product="ABC transporter domain-containing ATP-binding
FT                   protein"
FT                   /protein_id="gnl|ufmg|Cp1002_0799|gb|ADL20689"
FT   gene            complement(848235..849062)
FT                   /locus_tag="Cp1002_0800"
FT                   /gene=""
FT   CDS             complement(848235..849062)
FT                   /locus_tag="Cp1002_0800"
FT                   /gene=""
FT                   /product="Hypothetical protein"
FT                   /protein_id="gnl|ufmg|Cp1002_0800|gb|ADL20690"
FT   gene            complement(849241..850056)
FT                   /locus_tag="Cp1002_0801"
FT                   /gene="aroE"
FT   CDS             complement(849241..850056)
FT                   /locus_tag="Cp1002_0801"
FT                   /gene="aroE"
FT                   /product="Shikimate 5-dehydrogenase"
FT                   /protein_id="gnl|ufmg|Cp1002_0801|gb|ADL20691"
FT   gene            850055..851674
FT                   /locus_tag="Cp1002_0802"
FT                   /gene="lipT"
FT   CDS             850055..851674
FT                   /locus_tag="Cp1002_0802"
FT                   /gene="lipT"
FT                   /product="Carboxylesterase, LipT"
FT                   /protein_id="gnl|ufmg|Cp1002_0802|gb|ADL20692"
FT   gene            851671..852465
FT                   /locus_tag="Cp1002_0803"
FT                   /gene=""
FT   CDS             851671..852465
FT                   /locus_tag="Cp1002_0803"
FT                   /gene=""
FT                   /product="Hypothetical protein"
FT                   /protein_id="gnl|ufmg|Cp1002_0803|gb|ADL20693"
FT   gene            852499..853287
FT                   /locus_tag="Cp1002_0804"
FT                   /gene=""
FT   CDS             852499..853287
FT                   /locus_tag="Cp1002_0804"
FT                   /gene=""
FT                   /product="Hypothetical protein"
FT                   /protein_id="gnl|ufmg|Cp1002_0804|gb|ADL20694"
FT   gene            complement(853338..853871)
FT                   /locus_tag="Cp1002_0804a"
FT                   /gene=""
FT   CDS             complement(853338..853871)
FT                   /locus_tag="Cp1002_0804a"
FT                   /gene=""
FT                   /product="Hypothetical protein"
FT                   /protein_id="gnl|ufmg|Cp1002_0804a"
FT   gene            854160..855047
FT                   /locus_tag="Cp1002_0805"
FT                   /gene="yihR"
FT   CDS             854160..855047
FT                   /locus_tag="Cp1002_0805"
FT                   /gene="yihR"
FT                   /product="Aldose 1-epimerase"
FT                   /protein_id="gnl|ufmg|Cp1002_0805|gb|ADL20695"
FT   gene            855087..856745
FT                   /locus_tag="Cp1002_0806"
FT                   /gene=""
FT   CDS             855087..856745
FT                   /locus_tag="Cp1002_0806"
FT                   /gene=""
FT                   /product="Sodium/solute symporter"
FT                   /protein_id="gnl|ufmg|Cp1002_0806|gb|ADL20696"
FT   gene            856778..857086
FT                   /locus_tag="Cp1002_0806a"
FT                   /gene=""
FT   CDS             856778..857086
FT                   /locus_tag="Cp1002_0806a"
FT                   /gene=""
FT                   /product="Hypothetical protein"
FT                   /protein_id="gnl|ufmg|Cp1002_0806a"
FT   gene            857086..858201
FT                   /locus_tag="Cp1002_0807"
FT                   /gene="galT"
FT   CDS             857086..858201
FT                   /locus_tag="Cp1002_0807"
FT                   /gene="galT"
FT                   /product="Galactose-1-phosphate uridylyltransferase"
FT                   /protein_id="gnl|ufmg|Cp1002_0807|gb|ADL20697"
FT   gene            858202..859425
FT                   /locus_tag="Cp1002_0808"
FT                   /gene="galK"
FT   CDS             858202..859425
FT                   /locus_tag="Cp1002_0808"
FT                   /gene="galK"
FT                   /product="Galactokinase"
FT                   /protein_id="gnl|ufmg|Cp1002_0808|gb|ADL20698"
FT   gene            859627..861609
FT                   /locus_tag="Cp1002_0809"
FT                   /gene="deaD1"
FT   CDS             859627..861609
FT                   /locus_tag="Cp1002_0809"
FT                   /gene="deaD1"
FT                   /product="DEAD-box helicase"
FT                   /protein_id="gnl|ufmg|Cp1002_0809|gb|ADL20699"
FT   gene            861697..862116
FT                   /locus_tag="Cp1002_0810"
FT                   /gene=""
FT   CDS             861697..862116
FT                   /locus_tag="Cp1002_0810"
FT                   /gene=""
FT                   /product="Hypothetical protein"
FT                   /protein_id="gnl|ufmg|Cp1002_0810|gb|ADL20700"
FT   gene            862131..862577
FT                   /locus_tag="Cp1002_0811"
FT                   /gene=""
FT   CDS             862131..862577
FT                   /locus_tag="Cp1002_0811"
FT                   /gene=""
FT                   /product="Glyoxalase/Bleomycin resistance
FT                   protein/Dihydroxybiphenyl dioxygenase"
FT                   /protein_id="gnl|ufmg|Cp1002_0811|gb|ADL20701"
FT   gene            complement(862636..863106)
FT                   /locus_tag="Cp1002_0812"
FT                   /gene=""
FT   CDS             complement(862636..863106)
FT                   /locus_tag="Cp1002_0812"
FT                   /gene=""
FT                   /product="Hypothetical protein"
FT                   /protein_id="gnl|ufmg|Cp1002_0812|gb|ADL20702"
FT   gene            complement(863145..863729)
FT                   /locus_tag="Cp1002_0813"
FT                   /gene=""
FT   CDS             complement(863145..863729)
FT                   /locus_tag="Cp1002_0813"
FT                   /gene=""
FT                   /product="Hypothetical protein"
FT                   /protein_id="gnl|ufmg|Cp1002_0813|gb|ADL20703"
FT   gene            complement(863898..865340)
FT                   /locus_tag="Cp1002_0814"
FT                   /gene="putP"
FT   CDS             complement(863898..865340)
FT                   /locus_tag="Cp1002_0814"
FT                   /gene="putP"
FT                   /product="Sodium/proline symporter"
FT                   /protein_id="gnl|ufmg|Cp1002_0814"
FT   gene            865407..868502
FT                   /locus_tag="Cp1002_0815"
FT                   /gene="helZ"
FT   CDS             865407..868502
FT                   /locus_tag="Cp1002_0815"
FT                   /gene="helZ"
FT                   /product="Helicase helZ"
FT                   /protein_id="gnl|ufmg|Cp1002_0815|gb|ADL20704"
FT   gene            868503..869288
FT                   /locus_tag="Cp1002_0816"
FT                   /gene=""
FT   CDS             868503..869288
FT                   /locus_tag="Cp1002_0816"
FT                   /gene=""
FT                   /product="Hypothetical protein"
FT                   /protein_id="gnl|ufmg|Cp1002_0816|gb|ADL20705"
FT   gene            869337..870455
FT                   /locus_tag="Cp1002_0817"
FT                   /gene="sbcD"
FT   CDS             869337..870455
FT                   /locus_tag="Cp1002_0817"
FT                   /gene="sbcD"
FT                   /product="Exonuclease, SbcD-family"
FT                   /protein_id="gnl|ufmg|Cp1002_0817|gb|ADL20706"
FT   gene            870462..873035
FT                   /locus_tag="Cp1002_0818"
FT                   /gene=""
FT   CDS             870462..873035
FT                   /locus_tag="Cp1002_0818"
FT                   /gene=""
FT                   /product="ATP-binding protein"
FT                   /protein_id="gnl|ufmg|Cp1002_0818|gb|ADL20707"
FT   gene            complement(873089..873616)
FT                   /locus_tag="Cp1002_0819"
FT                   /gene="yceI"
FT   CDS             complement(873089..873616)
FT                   /locus_tag="Cp1002_0819"
FT                   /gene="yceI"
FT                   /product="Metabolite transport protein yceI"
FT                   /protein_id="gnl|ufmg|Cp1002_0819|gb|ADL20708"
FT   gene            873805..874281
FT                   /locus_tag="Cp1002_0820"
FT                   /gene="marR1"
FT   CDS             873805..874281
FT                   /locus_tag="Cp1002_0820"
FT                   /gene="marR1"
FT                   /product="Multiple antibiotic resistance protein marR"
FT                   /protein_id="gnl|ufmg|Cp1002_0820|gb|ADL20709"
FT   gene            874386..874583
FT                   /locus_tag="Cp1002_0821"
FT                   /gene="pspC1"
FT   CDS             874386..874583
FT                   /locus_tag="Cp1002_0821"
FT                   /gene="pspC1"
FT                   /product="Phage shock protein C"
FT                   /protein_id="gnl|ufmg|Cp1002_0821|gb|ADL20710"
FT   gene            complement(874636..874995)
FT                   /locus_tag="Cp1002_0822"
FT                   /gene=""
FT   CDS             complement(874636..874995)
FT                   /locus_tag="Cp1002_0822"
FT                   /gene=""
FT                   /product="Hypothetical protein"
FT                   /protein_id="gnl|ufmg|Cp1002_0822|gb|ADL20711"
FT   gene            875117..875894
FT                   /locus_tag="Cp1002_0823"
FT                   /gene="glpR"
FT                   /pseudo
FT                   /product="Glycerol-3-phosphate regulon repressor"
FT   gene            complement(875906..876250)
FT                   /locus_tag="Cp1002_0824"
FT                   /gene=""
FT   CDS             complement(875906..876250)
FT                   /locus_tag="Cp1002_0824"
FT                   /gene=""
FT                   /product="Hypothetical protein"
FT                   /protein_id="gnl|ufmg|Cp1002_0824|gb|ADL20712"
FT   gene            complement(876423..876496)
FT                   /locus_tag="Cp1002_t21"
FT   tRNA            complement(876423..876496)
FT                   /product="tRNA-Arg"
FT   gene            complement(876600..877229)
FT                   /locus_tag="Cp1002_0825"
FT                   /gene=""
FT   CDS             complement(876600..877229)
FT                   /locus_tag="Cp1002_0825"
FT                   /gene=""
FT                   /product="Hypothetical protein"
FT                   /protein_id="gnl|ufmg|Cp1002_0825|gb|ADL20713"
FT   gene            complement(877232..878776)
FT                   /locus_tag="Cp1002_0826"
FT                   /gene="lutB"
FT   CDS             complement(877232..878776)
FT                   /locus_tag="Cp1002_0826"
FT                   /gene="lutB"
FT                   /product="Lactate utilization protein B"
FT                   /protein_id="gnl|ufmg|Cp1002_0826|gb|ADL20714"
FT   gene            complement(878773..879558)
FT                   /locus_tag="Cp1002_0827"
FT                   /gene="lutA"
FT   CDS             complement(878773..879558)
FT                   /locus_tag="Cp1002_0827"
FT                   /gene="lutA"
FT                   /product="Lactate utilization protein A"
FT                   /protein_id="gnl|ufmg|Cp1002_0827|gb|ADL20715"
FT   gene            879969..881621
FT                   /locus_tag="Cp1002_0828"
FT                   /gene="lutP"
FT   CDS             879969..881621
FT                   /locus_tag="Cp1002_0828"
FT                   /gene="lutP"
FT                   /product="L-lactate permease"
FT                   /protein_id="gnl|ufmg|Cp1002_0828|gb|ADL20716"
FT   gene            881633..883285
FT                   /locus_tag="Cp1002_0829"
FT                   /gene="argS"
FT   CDS             881633..883285
FT                   /locus_tag="Cp1002_0829"
FT                   /gene="argS"
FT                   /product="Arginyl-tRNA synthetase"
FT                   /protein_id="gnl|ufmg|Cp1002_0829|gb|ADL20717"
FT   gene            883288..884619
FT                   /locus_tag="Cp1002_0830"
FT                   /gene="lysA"
FT   CDS             883288..884619
FT                   /locus_tag="Cp1002_0830"
FT                   /gene="lysA"
FT                   /product="Diaminopimelate decarboxylase"
FT                   /protein_id="gnl|ufmg|Cp1002_0830|gb|ADL20718"
FT   gene            884853..886202
FT                   /locus_tag="Cp1002_0831"
FT                   /gene="thrA"
FT   CDS             884853..886202
FT                   /locus_tag="Cp1002_0831"
FT                   /gene="thrA"
FT                   /product="Homoserine dehydrogenase"
FT                   /protein_id="gnl|ufmg|Cp1002_0831|gb|ADL20719"
FT   gene            886212..887135
FT                   /locus_tag="Cp1002_0832"
FT                   /gene="thrB"
FT   CDS             886212..887135
FT                   /locus_tag="Cp1002_0832"
FT                   /gene="thrB"
FT                   /product="Homoserine kinase"
FT                   /protein_id="gnl|ufmg|Cp1002_0832|gb|ADL20720"
FT   gene            complement(887132..887797)
FT                   /locus_tag="Cp1002_0833"
FT                   /gene=""
FT   CDS             complement(887132..887797)
FT                   /locus_tag="Cp1002_0833"
FT                   /gene=""
FT                   /product="Hypothetical protein"
FT                   /protein_id="gnl|ufmg|Cp1002_0833|gb|ADL20721"
FT   gene            complement(887963..889696)
FT                   /locus_tag="Cp1002_0834"
FT                   /gene="lcfA2"
FT   CDS             complement(887963..889696)
FT                   /locus_tag="Cp1002_0834"
FT                   /gene="lcfA2"
FT                   /product="Long-chain-fatty-acid--CoA ligase"
FT                   /protein_id="gnl|ufmg|Cp1002_0834|gb|ADL20722"
FT   gene            890021..892207
FT                   /locus_tag="Cp1002_0835"
FT                   /gene="rho"
FT   CDS             890021..892207
FT                   /locus_tag="Cp1002_0835"
FT                   /gene="rho"
FT                   /product="Transcription termination factor Rho"
FT                   /protein_id="gnl|ufmg|Cp1002_0835|gb|ADL20723"
FT   gene            892207..893277
FT                   /locus_tag="Cp1002_0836"
FT                   /gene="prfA"
FT   CDS             892207..893277
FT                   /locus_tag="Cp1002_0836"
FT                   /gene="prfA"
FT                   /product="Peptide chain release factor 1"
FT                   /protein_id="gnl|ufmg|Cp1002_0836|gb|ADL20724"
FT   gene            893287..894105
FT                   /locus_tag="Cp1002_0837"
FT                   /gene="hemK"
FT   CDS             893287..894105
FT                   /locus_tag="Cp1002_0837"
FT                   /gene="hemK"
FT                   /product="Protein methyltransferase hemK"
FT                   /protein_id="gnl|ufmg|Cp1002_0837|gb|ADL20725"
FT   gene            894179..894829
FT                   /locus_tag="Cp1002_0838"
FT                   /gene="ywlC"
FT   CDS             894179..894829
FT                   /locus_tag="Cp1002_0838"
FT                   /gene="ywlC"
FT                   /product="tRNA threonylcarbamoyladenosine biosynthesis
FT                   protein YwlC"
FT                   /protein_id="gnl|ufmg|Cp1002_0838|gb|ADL20726"
FT   gene            894830..895984
FT                   /locus_tag="Cp1002_0839"
FT                   /gene="rfe"
FT   CDS             894830..895984
FT                   /locus_tag="Cp1002_0839"
FT                   /gene="rfe"
FT                   /product="Undecaprenyl-phosphate
FT                   alpha-N-acetylglucosaminyl 1-phosphate transferase"
FT                   /protein_id="gnl|ufmg|Cp1002_0839|gb|ADL20727"
FT   gene            896118..896552
FT                   /locus_tag="Cp1002_0840"
FT                   /gene=""
FT   CDS             896118..896552
FT                   /locus_tag="Cp1002_0840"
FT                   /gene=""
FT                   /product="Hypothetical protein"
FT                   /protein_id="gnl|ufmg|Cp1002_0840|gb|ADL20728"
FT   gene            897333..897962
FT                   /locus_tag="Cp1002_0841"
FT                   /gene="atpB"
FT   CDS             897333..897962
FT                   /locus_tag="Cp1002_0841"
FT                   /gene="atpB"
FT                   /product="ATP synthase subunit a"
FT                   /protein_id="gnl|ufmg|Cp1002_0841|gb|ADL20729"
FT   gene            898052..898291
FT                   /locus_tag="Cp1002_0842"
FT                   /gene="atpE"
FT   CDS             898052..898291
FT                   /locus_tag="Cp1002_0842"
FT                   /gene="atpE"
FT                   /product="ATP synthase subunit C"
FT                   /protein_id="gnl|ufmg|Cp1002_0842|gb|ADL20730"
FT   gene            898325..898891
FT                   /locus_tag="Cp1002_0843"
FT                   /gene="atpF"
FT   CDS             898325..898891
FT                   /locus_tag="Cp1002_0843"
FT                   /gene="atpF"
FT                   /product="ATP synthase subunit B"
FT                   /protein_id="gnl|ufmg|Cp1002_0843|gb|ADL20731"
FT   gene            898897..899718
FT                   /locus_tag="Cp1002_0844"
FT                   /gene="atpH"
FT   CDS             898897..899718
FT                   /locus_tag="Cp1002_0844"
FT                   /gene="atpH"
FT                   /product="ATP synthase subunit delta"
FT                   /protein_id="gnl|ufmg|Cp1002_0844|gb|ADL20732"
FT   gene            899780..901408
FT                   /locus_tag="Cp1002_0845"
FT                   /gene="atpA"
FT   CDS             899780..901408
FT                   /locus_tag="Cp1002_0845"
FT                   /gene="atpA"
FT                   /product="ATP synthase subunit alpha"
FT                   /protein_id="gnl|ufmg|Cp1002_0845|gb|ADL20733"
FT   gene            901464..902444
FT                   /locus_tag="Cp1002_0846"
FT                   /gene="atpG"
FT   CDS             901464..902444
FT                   /locus_tag="Cp1002_0846"
FT                   /gene="atpG"
FT                   /product="ATP synthase subunit gamma"
FT                   /protein_id="gnl|ufmg|Cp1002_0846|gb|ADL20734"
FT   gene            902448..903893
FT                   /locus_tag="Cp1002_0847"
FT                   /gene="atpD"
FT   CDS             902448..903893
FT                   /locus_tag="Cp1002_0847"
FT                   /gene="atpD"
FT                   /product="ATP synthase subunit beta"
FT                   /protein_id="gnl|ufmg|Cp1002_0847|gb|ADL20735"
FT   gene            903907..904278
FT                   /locus_tag="Cp1002_0848"
FT                   /gene="atpC"
FT   CDS             903907..904278
FT                   /locus_tag="Cp1002_0848"
FT                   /gene="atpC"
FT                   /product="ATP synthase subunit epsilon"
FT                   /protein_id="gnl|ufmg|Cp1002_0848|gb|ADL20736"
FT   gene            904479..904973
FT                   /locus_tag="Cp1002_0849"
FT                   /gene=""
FT   CDS             904479..904973
FT                   /locus_tag="Cp1002_0849"
FT                   /gene=""
FT                   /product="Hypothetical protein"
FT                   /protein_id="gnl|ufmg|Cp1002_0849|gb|ADL20737"
FT   gene            904992..905675
FT                   /locus_tag="Cp1002_0850"
FT                   /gene=""
FT   CDS             904992..905675
FT                   /locus_tag="Cp1002_0850"
FT                   /gene=""
FT                   /product="Hypothetical protein"
FT                   /protein_id="gnl|ufmg|Cp1002_0850|gb|ADL20738"
FT   gene            905675..905959
FT                   /locus_tag="Cp1002_0850a"
FT                   /gene=""
FT   CDS             905675..905959
FT                   /locus_tag="Cp1002_0850a"
FT                   /gene=""
FT                   /product="Hypothetical protein"
FT                   /protein_id="gnl|ufmg|Cp1002_0850a"
FT   gene            complement(906014..906472)
FT                   /locus_tag="Cp1002_0851"
FT                   /gene=""
FT   CDS             complement(906014..906472)
FT                   /locus_tag="Cp1002_0851"
FT                   /gene=""
FT                   /product="Methylmalonyl-CoA epimerase"
FT                   /protein_id="gnl|ufmg|Cp1002_0851|gb|ADL20739"
FT   gene            906600..906968
FT                   /locus_tag="Cp1002_0852"
FT                   /gene=""
FT   CDS             906600..906968
FT                   /locus_tag="Cp1002_0852"
FT                   /gene=""
FT                   /product="Hypothetical protein"
FT                   /protein_id="gnl|ufmg|Cp1002_0852|gb|ADL20740"
FT   gene            907070..907963
FT                   /locus_tag="Cp1002_0853"
FT                   /gene="trxA"
FT   CDS             907070..907963
FT                   /locus_tag="Cp1002_0853"
FT                   /gene="trxA"
FT                   /product="Thioredoxin TrxA"
FT                   /protein_id="gnl|ufmg|Cp1002_0853|gb|ADL20741"
FT   gene            complement(908047..910245)
FT                   /locus_tag="Cp1002_0854"
FT                   /gene="glgB"
FT   CDS             complement(908047..910245)
FT                   /locus_tag="Cp1002_0854"
FT                   /gene="glgB"
FT                   /product="Glycogen branching enzyme"
FT                   /protein_id="gnl|ufmg|Cp1002_0854|gb|ADL20742"
FT   gene            complement(910276..912201)
FT                   /locus_tag="Cp1002_0855"
FT                   /gene="glgE"
FT   CDS             complement(910276..912201)
FT                   /locus_tag="Cp1002_0855"
FT                   /gene="glgE"
FT                   /product="Glucanase GlgE"
FT                   /protein_id="gnl|ufmg|Cp1002_0855|gb|ADL20743"
FT   gene            912387..913232
FT                   /locus_tag="Cp1002_0856"
FT                   /gene="fepC1"
FT   CDS             912387..913232
FT                   /locus_tag="Cp1002_0856"
FT                   /gene="fepC1"
FT                   /product="Ferric enterobactin transport ATP-binding
FT                   protein FepC"
FT                   /protein_id="gnl|ufmg|Cp1002_0856|gb|ADL20744"
FT   gene            913334..914140
FT                   /locus_tag="Cp1002_0857"
FT                   /gene=""
FT   CDS             913334..914140
FT                   /locus_tag="Cp1002_0857"
FT                   /gene=""
FT                   /product="NUDIX hydrolase"
FT                   /protein_id="gnl|ufmg|Cp1002_0857|gb|ADL20745"
FT   gene            914158..915369
FT                   /locus_tag="Cp1002_0858"
FT                   /gene=""
FT   CDS             914158..915369
FT                   /locus_tag="Cp1002_0858"
FT                   /gene=""
FT                   /product="Hypothetical protein"
FT                   /protein_id="gnl|ufmg|Cp1002_0858|gb|ADL20746"
FT   gene            915486..916280
FT                   /locus_tag="Cp1002_0859"
FT                   /gene="etfB"
FT   CDS             915486..916280
FT                   /locus_tag="Cp1002_0859"
FT                   /gene="etfB"
FT                   /product="Electron transfer flavo protein subunit beta"
FT                   /protein_id="gnl|ufmg|Cp1002_0859|gb|ADL20747"
FT   gene            916300..917256
FT                   /locus_tag="Cp1002_0860"
FT                   /gene="etfA"
FT   CDS             916300..917256
FT                   /locus_tag="Cp1002_0860"
FT                   /gene="etfA"
FT                   /product="Electron transfer flavo protein subunit alpha"
FT                   /protein_id="gnl|ufmg|Cp1002_0860|gb|ADL20748"
FT   gene            917375..918502
FT                   /locus_tag="Cp1002_0861"
FT                   /gene="nifS"
FT   CDS             917375..918502
FT                   /locus_tag="Cp1002_0861"
FT                   /gene="nifS"
FT                   /product="Cysteine desulfurase"
FT                   /protein_id="gnl|ufmg|Cp1002_0861|gb|ADL20749"
FT   gene            complement(918499..919368)
FT                   /locus_tag="Cp1002_0862"
FT                   /gene="speE"
FT   CDS             complement(918499..919368)
FT                   /locus_tag="Cp1002_0862"
FT                   /gene="speE"
FT                   /product="Spermidine synthase"
FT                   /protein_id="gnl|ufmg|Cp1002_0862|gb|ADL20750"
FT   gene            919487..920605
FT                   /locus_tag="Cp1002_0863"
FT                   /gene="mnmA"
FT   CDS             919487..920605
FT                   /locus_tag="Cp1002_0863"
FT                   /gene="mnmA"
FT                   /product="tRNA (5-methyl
FT                   aminomethyl-2-thiouridylate)-methyltransferase"
FT                   /protein_id="gnl|ufmg|Cp1002_0863|gb|ADL20751"
FT   gene            920628..921599
FT                   /locus_tag="Cp1002_0864"
FT                   /gene=""
FT   CDS             920628..921599
FT                   /locus_tag="Cp1002_0864"
FT                   /gene=""
FT                   /product="Hypothetical protein"
FT                   /protein_id="gnl|ufmg|Cp1002_0864|gb|ADL20752"
FT   gene            complement(921619..922317)
FT                   /locus_tag="Cp1002_0865"
FT                   /gene="dnaQ2"
FT   CDS             complement(921619..922317)
FT                   /locus_tag="Cp1002_0865"
FT                   /gene="dnaQ2"
FT                   /product="DNA polymerase III subunit epsilon"
FT                   /protein_id="gnl|ufmg|Cp1002_0865|gb|ADL20753"
FT   gene            922389..924473
FT                   /locus_tag="Cp1002_0866"
FT                   /gene="ligA"
FT   CDS             922389..924473
FT                   /locus_tag="Cp1002_0866"
FT                   /gene="ligA"
FT                   /product="NAD-dependent DNA ligase LigA"
FT                   /protein_id="gnl|ufmg|Cp1002_0866|gb|ADL20754"
FT   gene            complement(924513..925175)
FT                   /locus_tag="Cp1002_0867"
FT                   /gene=""
FT   CDS             complement(924513..925175)
FT                   /locus_tag="Cp1002_0867"
FT                   /gene=""
FT                   /product="Hypothetical protein"
FT                   /protein_id="gnl|ufmg|Cp1002_0867|gb|ADL20755"
FT   gene            925572..925865
FT                   /locus_tag="Cp1002_0868"
FT                   /gene="gatC"
FT   CDS             925572..925865
FT                   /locus_tag="Cp1002_0868"
FT                   /gene="gatC"
FT                   /product="Aspartyl/glutamyl-tRNA amidotransferase subunit
FT                   C"
FT                   /protein_id="gnl|ufmg|Cp1002_0868|gb|ADL20756"
FT   gene            925871..927355
FT                   /locus_tag="Cp1002_0869"
FT                   /gene="gatA"
FT   CDS             925871..927355
FT                   /locus_tag="Cp1002_0869"
FT                   /gene="gatA"
FT                   /product="Glutamyl-tRNA(Gln) amidotransferase subunit A"
FT                   /protein_id="gnl|ufmg|Cp1002_0869|gb|ADL20757"
FT   gene            complement(927467..927961)
FT                   /locus_tag="Cp1002_0870"
FT                   /gene="mshD"
FT   CDS             complement(927467..927961)
FT                   /locus_tag="Cp1002_0870"
FT                   /gene="mshD"
FT                   /product="Mycothiol acetyltransferase"
FT                   /protein_id="gnl|ufmg|Cp1002_0870|gb|ADL20758"
FT   gene            928194..929642
FT                   /locus_tag="Cp1002_0871"
FT                   /gene="emrB"
FT   CDS             928194..929642
FT                   /locus_tag="Cp1002_0871"
FT                   /gene="emrB"
FT                   /product="Multidrug resistance protein B"
FT                   /protein_id="gnl|ufmg|Cp1002_0871|gb|ADL20759"
FT   gene            complement(929655..930017)
FT                   /locus_tag="Cp1002_0872"
FT                   /gene=""
FT   CDS             complement(929655..930017)
FT                   /locus_tag="Cp1002_0872"
FT                   /gene=""
FT                   /product="Hypothetical protein"
FT                   /protein_id="gnl|ufmg|Cp1002_0872|gb|ADL20760"
FT   gene            complement(930014..930211)
FT                   /locus_tag="Cp1002_0873"
FT                   /gene=""
FT   CDS             complement(930014..930211)
FT                   /locus_tag="Cp1002_0873"
FT                   /gene=""
FT                   /product="Hypothetical protein"
FT                   /protein_id="gnl|ufmg|Cp1002_0873|gb|ADL20761"
FT   gene            930365..931399
FT                   /locus_tag="Cp1002_0874"
FT                   /gene="fhuG"
FT   CDS             930365..931399
FT                   /locus_tag="Cp1002_0874"
FT                   /gene="fhuG"
FT                   /product="Iron(3+)-hydroxamate import system permease
FT                   protein fhuG"
FT                   /protein_id="gnl|ufmg|Cp1002_0874|gb|ADL20762"
FT   gene            931491..932168
FT                   /locus_tag="Cp1002_0875"
FT                   /gene="fhuC"
FT   CDS             931491..932168
FT                   /locus_tag="Cp1002_0875"
FT                   /gene="fhuC"
FT                   /product="Iron(3+)-hydroxamate import ATP-binding protein
FT                   FhuC"
FT                   /protein_id="gnl|ufmg|Cp1002_0875|gb|ADL20763"
FT   gene            932189..933262
FT                   /locus_tag="Cp1002_0876"
FT                   /gene="fhuD"
FT   CDS             932189..933262
FT                   /locus_tag="Cp1002_0876"
FT                   /gene="fhuD"
FT                   /product="Iron(3+)-hydroxamate-binding protein fhuD"
FT                   /protein_id="gnl|ufmg|Cp1002_0876|gb|ADL20764"
FT   gene            933547..934575
FT                   /locus_tag="Cp1002_0877"
FT                   /gene="pfkA"
FT   CDS             933547..934575
FT                   /locus_tag="Cp1002_0877"
FT                   /gene="pfkA"
FT                   /product="6-phosphofructo kinase"
FT                   /protein_id="gnl|ufmg|Cp1002_0877|gb|ADL20765"
FT   gene            934746..936251
FT                   /locus_tag="Cp1002_0878"
FT                   /gene="gatB"
FT   CDS             934746..936251
FT                   /locus_tag="Cp1002_0878"
FT                   /gene="gatB"
FT                   /product="Glutamyl-tRNA(Gln) amidotransferase subunit B"
FT                   /protein_id="gnl|ufmg|Cp1002_0878|gb|ADL20766"
FT   gene            936429..937541
FT                   /locus_tag="Cp1002_0879"
FT                   /gene="yghZ"
FT   CDS             936429..937541
FT                   /locus_tag="Cp1002_0879"
FT                   /gene="yghZ"
FT                   /product="Aldo-keto reductase"
FT                   /protein_id="gnl|ufmg|Cp1002_0879|gb|ADL20767"
FT   gene            complement(937592..938323)
FT                   /locus_tag="Cp1002_0880"
FT                   /gene="lysE"
FT   CDS             complement(937592..938323)
FT                   /locus_tag="Cp1002_0880"
FT                   /gene="lysE"
FT                   /product="Lysine exporter protein"
FT                   /protein_id="gnl|ufmg|Cp1002_0880|gb|ADL20768"
FT   gene            938394..939284
FT                   /locus_tag="Cp1002_0881"
FT                   /gene="lysG"
FT   CDS             938394..939284
FT                   /locus_tag="Cp1002_0881"
FT                   /gene="lysG"
FT                   /product="LysR family transcriptional regulator"
FT                   /protein_id="gnl|ufmg|Cp1002_0881|gb|ADL20769"
FT   gene            939721..940536
FT                   /locus_tag="Cp1002_0882"
FT                   /gene=""
FT   CDS             939721..940536
FT                   /locus_tag="Cp1002_0882"
FT                   /gene=""
FT                   /product="Hypothetical protein"
FT                   /protein_id="gnl|ufmg|Cp1002_0882|gb|ADL20770"
FT   gene            940984..942060
FT                   /locus_tag="Cp1002_0883"
FT                   /gene=""
FT   CDS             940984..942060
FT                   /locus_tag="Cp1002_0883"
FT                   /gene=""
FT                   /product="Hypothetical protein"
FT                   /protein_id="gnl|ufmg|Cp1002_0883|gb|ADL20771"
FT   gene            complement(942215..943963)
FT                   /locus_tag="Cp1002_0884"
FT                   /gene="ilvD"
FT                   /pseudo
FT                   /product="Dihydroxy-acid dehydratase"
FT   gene            complement(943971..944138)
FT                   /locus_tag="Cp1002_0885"
FT                   /gene=""
FT   CDS             complement(943971..944138)
FT                   /locus_tag="Cp1002_0885"
FT                   /gene=""
FT                   /product="Hypothetical protein"
FT                   /protein_id="gnl|ufmg|Cp1002_0885|gb|ADL20772"
FT   gene            complement(944184..944723)
FT                   /locus_tag="Cp1002_0886"
FT                   /gene="cfp6"
FT   CDS             complement(944184..944723)
FT                   /locus_tag="Cp1002_0886"
FT                   /gene="cfp6"
FT                   /product="Low molecular weight protein antigen 6"
FT                   /protein_id="gnl|ufmg|Cp1002_0886|gb|ADL20773"
FT   gene            complement(944772..946466)
FT                   /locus_tag="Cp1002_0887"
FT                   /gene="mscS"
FT   CDS             complement(944772..946466)
FT                   /locus_tag="Cp1002_0887"
FT                   /gene="mscS"
FT                   /product="Small-conductance mechanosensitive channel"
FT                   /protein_id="gnl|ufmg|Cp1002_0887|gb|ADL20774"
FT   gene            946855..948742
FT                   /locus_tag="Cp1002_0888"
FT                   /gene="ilvB"
FT                   /pseudo
FT                   /product="Acetolactate synthase large subunit"
FT   gene            948833..949351
FT                   /locus_tag="Cp1002_0889"
FT                   /gene="ilvH"
FT   CDS             948833..949351
FT                   /locus_tag="Cp1002_0889"
FT                   /gene="ilvH"
FT                   /product="Acetolactate synthase 3 regulatory subunit"
FT                   /protein_id="gnl|ufmg|Cp1002_0889|gb|ADL20775"
FT   gene            949492..950505
FT                   /locus_tag="Cp1002_0890"
FT                   /gene="ilvC"
FT   CDS             949492..950505
FT                   /locus_tag="Cp1002_0890"
FT                   /gene="ilvC"
FT                   /product="Ketol-acid reductoisomerase"
FT                   /protein_id="gnl|ufmg|Cp1002_0890|gb|ADL20776"
FT   gene            950659..951651
FT                   /locus_tag="Cp1002_0891"
FT                   /gene="czcD"
FT   CDS             950659..951651
FT                   /locus_tag="Cp1002_0891"
FT                   /gene="czcD"
FT                   /product="Cadmium, cobalt and zinc/H(+)-K(+) antiporter"
FT                   /protein_id="gnl|ufmg|Cp1002_0891|gb|ADL20777"
FT   gene            951756..953588
FT                   /locus_tag="Cp1002_0892"
FT                   /gene=""
FT   CDS             951756..953588
FT                   /locus_tag="Cp1002_0892"
FT                   /gene=""
FT                   /product="Hypothetical protein"
FT                   /protein_id="gnl|ufmg|Cp1002_0892|gb|ADL20778"
FT   gene            953631..955199
FT                   /locus_tag="Cp1002_0893"
FT                   /gene=""
FT   CDS             953631..955199
FT                   /locus_tag="Cp1002_0893"
FT                   /gene=""
FT                   /product="Hypothetical protein"
FT                   /protein_id="gnl|ufmg|Cp1002_0893|gb|ADL20779"
FT   gene            955357..956952
FT                   /locus_tag="Cp1002_0894"
FT                   /gene="serA"
FT   CDS             955357..956952
FT                   /locus_tag="Cp1002_0894"
FT                   /gene="serA"
FT                   /product="D-3-phosphoglycerate dehydrogenase"
FT                   /protein_id="gnl|ufmg|Cp1002_0894|gb|ADL20780"
FT   gene            957172..958191
FT                   /locus_tag="Cp1002_0895"
FT                   /gene="leuB"
FT   CDS             957172..958191
FT                   /locus_tag="Cp1002_0895"
FT                   /gene="leuB"
FT                   /product="3-isopropylmalate dehydrogenase"
FT                   /protein_id="gnl|ufmg|Cp1002_0895|gb|ADL20781"
FT   gene            958305..960218
FT                   /locus_tag="Cp1002_0896"
FT                   /gene=""
FT   CDS             958305..960218
FT                   /locus_tag="Cp1002_0896"
FT                   /gene=""
FT                   /product="Predicted signal-transduction protein containing
FT                   cAMP-binding and CBS domains"
FT                   /protein_id="gnl|ufmg|Cp1002_0896|gb|ADL20782"
FT   gene            960266..960784
FT                   /locus_tag="Cp1002_0897"
FT                   /gene="dnaQ3"
FT   CDS             960266..960784
FT                   /locus_tag="Cp1002_0897"
FT                   /gene="dnaQ3"
FT                   /product="DNA polymerase III subunit epsilon"
FT                   /protein_id="gnl|ufmg|Cp1002_0897|gb|ADL20783"
FT   gene            960836..961159
FT                   /locus_tag="Cp1002_0898"
FT                   /gene=""
FT   CDS             960836..961159
FT                   /locus_tag="Cp1002_0898"
FT                   /gene=""
FT                   /product="Hypothetical protein"
FT                   /protein_id="gnl|ufmg|Cp1002_0898|gb|ADL20784"
FT   gene            961284..962081
FT                   /locus_tag="Cp1002_0899"
FT                   /gene="mhpD"
FT   CDS             961284..962081
FT                   /locus_tag="Cp1002_0899"
FT                   /gene="mhpD"
FT                   /product="2-hydroxyhepta-2,4-diene-1,7-dioate isomerase"
FT                   /protein_id="gnl|ufmg|Cp1002_0899|gb|ADL20785"
FT   gene            complement(962210..963328)
FT                   /locus_tag="Cp1002_0900"
FT                   /gene="menF"
FT   CDS             complement(962210..963328)
FT                   /locus_tag="Cp1002_0900"
FT                   /gene="menF"
FT                   /product="Menaquinone-specific isochorismate synthase"
FT                   /protein_id="gnl|ufmg|Cp1002_0900|gb|ADL20786"
FT   gene            963358..964845
FT                   /locus_tag="Cp1002_0901"
FT                   /gene="gltX1"
FT   CDS             963358..964845
FT                   /locus_tag="Cp1002_0901"
FT                   /gene="gltX1"
FT                   /product="Glutamyl-tRNA synthetase"
FT                   /protein_id="gnl|ufmg|Cp1002_0901|gb|ADL20787"
FT   gene            965060..966193
FT                   /locus_tag="Cp1002_0902"
FT                   /gene="lpqC"
FT   CDS             965060..966193
FT                   /locus_tag="Cp1002_0902"
FT                   /gene="lpqC"
FT                   /product="Poly(3-hydroxybutyrate) depolymerase"
FT                   /protein_id="gnl|ufmg|Cp1002_0902|gb|ADL20788"
FT   gene            966293..966365
FT                   /locus_tag="Cp1002_t22"
FT   tRNA            966293..966365
FT                   /product="tRNA-Gln"
FT   gene            966396..966471
FT                   /locus_tag="Cp1002_t23"
FT   tRNA            966396..966471
FT                   /product="tRNA-Glu"
FT   gene            complement(966864..967868)
FT                   /locus_tag="Cp1002_0903"
FT                   /gene="bioB2"
FT   CDS             complement(966864..967868)
FT                   /locus_tag="Cp1002_0903"
FT                   /gene="bioB2"
FT                   /product="Biotin synthase 2"
FT                   /protein_id="gnl|ufmg|Cp1002_0903|gb|ADL20789"
FT   gene            967964..968539
FT                   /locus_tag="Cp1002_0904"
FT                   /gene="spoT"
FT   CDS             967964..968539
FT                   /locus_tag="Cp1002_0904"
FT                   /gene="spoT"
FT                   /product="Guanosine-3',5'-bis(diphosphate)
FT                   3'-pyrophosphohydrolase"
FT                   /protein_id="gnl|ufmg|Cp1002_0904|gb|ADL20790"
FT   gene            complement(968534..969259)
FT                   /locus_tag="Cp1002_0905"
FT                   /gene="ltbR"
FT   CDS             complement(968534..969259)
FT                   /locus_tag="Cp1002_0905"
FT                   /gene="ltbR"
FT                   /product="IclR family transcriptional regulator"
FT                   /protein_id="gnl|ufmg|Cp1002_0905|gb|ADL20791"
FT   gene            969338..970786
FT                   /locus_tag="Cp1002_0906"
FT                   /gene="leuC"
FT   CDS             969338..970786
FT                   /locus_tag="Cp1002_0906"
FT                   /gene="leuC"
FT                   /product="3-isopropylmalate dehydratase large subunit"
FT                   /protein_id="gnl|ufmg|Cp1002_0906|gb|ADL20792"
FT   gene            970794..971384
FT                   /locus_tag="Cp1002_0907"
FT                   /gene="leuD"
FT   CDS             970794..971384
FT                   /locus_tag="Cp1002_0907"
FT                   /gene="leuD"
FT                   /product="3-isopropylmalate dehydratase small subunit"
FT                   /protein_id="gnl|ufmg|Cp1002_0907|gb|ADL20793"
FT   gene            complement(971393..972394)
FT                   /locus_tag="Cp1002_0908"
FT                   /gene="mutT2"
FT   CDS             complement(971393..972394)
FT                   /locus_tag="Cp1002_0908"
FT                   /gene="mutT2"
FT                   /product="7,8-dihydro-8-oxoguanine-triphosphatase"
FT                   /protein_id="gnl|ufmg|Cp1002_0908|gb|ADL20794"
FT   gene            complement(972491..972580)
FT                   /locus_tag="Cp1002_0908a"
FT                   /gene=""
FT   CDS             complement(972491..972580)
FT                   /locus_tag="Cp1002_0908a"
FT                   /gene=""
FT                   /product="Hypothetical protein"
FT                   /protein_id="gnl|ufmg|Cp1002_0908a"
FT   gene            972573..973658
FT                   /locus_tag="Cp1002_0909"
FT                   /gene="gpsA"
FT   CDS             972573..973658
FT                   /locus_tag="Cp1002_0909"
FT                   /gene="gpsA"
FT                   /product="Glycerol-3-phosphate dehydrogenase [NAD(P)+]"
FT                   /protein_id="gnl|ufmg|Cp1002_0909|gb|ADL20795"
FT   gene            973687..974778
FT                   /locus_tag="Cp1002_0910"
FT                   /gene="ddl"
FT   CDS             973687..974778
FT                   /locus_tag="Cp1002_0910"
FT                   /gene="ddl"
FT                   /product="D-alanyl-alanine synthetase A"
FT                   /protein_id="gnl|ufmg|Cp1002_0910|gb|ADL20796"
FT   gene            complement(974851..975819)
FT                   /locus_tag="Cp1002_0911"
FT                   /gene=""
FT   CDS             complement(974851..975819)
FT                   /locus_tag="Cp1002_0911"
FT                   /gene=""
FT                   /product="Hypothetical protein"
FT                   /protein_id="gnl|ufmg|Cp1002_0911|gb|ADL20797"
FT   gene            975937..976917
FT                   /locus_tag="Cp1002_0912"
FT                   /gene="thiL"
FT   CDS             975937..976917
FT                   /locus_tag="Cp1002_0912"
FT                   /gene="thiL"
FT                   /product="Thiamine-monophosphate kinase"
FT                   /protein_id="gnl|ufmg|Cp1002_0912|gb|ADL20798"
FT   gene            976996..977715
FT                   /locus_tag="Cp1002_0913"
FT                   /gene="ung"
FT   CDS             976996..977715
FT                   /locus_tag="Cp1002_0913"
FT                   /gene="ung"
FT                   /product="Uracil-DNA glycosylase"
FT                   /protein_id="gnl|ufmg|Cp1002_0913|gb|ADL20799"
FT   gene            977727..979442
FT                   /locus_tag="Cp1002_0914"
FT                   /gene="daK2"
FT   CDS             977727..979442
FT                   /locus_tag="Cp1002_0914"
FT                   /gene="daK2"
FT                   /product="Dihydroxyacetone kinase 2"
FT                   /protein_id="gnl|ufmg|Cp1002_0914|gb|ADL20800"
FT   gene            979446..981560
FT                   /locus_tag="Cp1002_0915"
FT                   /gene="recG"
FT   CDS             979446..981560
FT                   /locus_tag="Cp1002_0915"
FT                   /gene="recG"
FT                   /product="ATP-dependent DNA helicase"
FT                   /protein_id="gnl|ufmg|Cp1002_0915|gb|ADL20801"
FT   gene            981630..981854
FT                   /locus_tag="Cp1002_0916"
FT                   /gene="yngHB"
FT   CDS             981630..981854
FT                   /locus_tag="Cp1002_0916"
FT                   /gene="yngHB"
FT                   /product="Biotin/lipoyl attachment protein"
FT                   /protein_id="gnl|ufmg|Cp1002_0916|gb|ADL20802"
FT   gene            981855..982433
FT                   /locus_tag="Cp1002_0917"
FT                   /gene="rsmD"
FT   CDS             981855..982433
FT                   /locus_tag="Cp1002_0917"
FT                   /gene="rsmD"
FT                   /product="Ribosomal RNA small subunit methyltransferase D"
FT                   /protein_id="gnl|ufmg|Cp1002_0917|gb|ADL20803"
FT   gene            982482..982970
FT                   /locus_tag="Cp1002_0918"
FT                   /gene="coaD"
FT   CDS             982482..982970
FT                   /locus_tag="Cp1002_0918"
FT                   /gene="coaD"
FT                   /product="Phosphopantetheine adenylyltransferase"
FT                   /protein_id="gnl|ufmg|Cp1002_0918|gb|ADL20804"
FT   gene            983259..983816
FT                   /locus_tag="Cp1002_0919"
FT                   /gene=""
FT   CDS             983259..983816
FT                   /locus_tag="Cp1002_0919"
FT                   /gene=""
FT                   /product="Hypothetical protein"
FT                   /protein_id="gnl|ufmg|Cp1002_0919"
FT   gene            983835..984653
FT                   /locus_tag="Cp1002_0920"
FT                   /gene="phzF"
FT   CDS             983835..984653
FT                   /locus_tag="Cp1002_0920"
FT                   /gene="phzF"
FT                   /product="PhzF family phenazine biosynthesis protein"
FT                   /protein_id="gnl|ufmg|Cp1002_0920|gb|ADL20805"
FT   gene            complement(984707..985474)
FT                   /locus_tag="Cp1002_0921"
FT                   /gene="atrC"
FT   CDS             complement(984707..985474)
FT                   /locus_tag="Cp1002_0921"
FT                   /gene="atrC"
FT                   /product="ABC transporter ATP-binding protein"
FT                   /protein_id="gnl|ufmg|Cp1002_0921|gb|ADL20806"
FT   gene            complement(985477..986433)
FT                   /locus_tag="Cp1002_0922"
FT                   /gene=""
FT   CDS             complement(985477..986433)
FT                   /locus_tag="Cp1002_0922"
FT                   /gene=""
FT                   /product="ABC transporter domain-containing protein"
FT                   /protein_id="gnl|ufmg|Cp1002_0922|gb|ADL20807"
FT   gene            complement(986481..987377)
FT                   /locus_tag="Cp1002_0923"
FT                   /gene="pknD"
FT   CDS             complement(986481..987377)
FT                   /locus_tag="Cp1002_0923"
FT                   /gene="pknD"
FT                   /product="Serine/threonine-protein kinase PknD"
FT                   /protein_id="gnl|ufmg|Cp1002_0923|gb|ADL20808"
FT   gene            complement(987546..988487)
FT                   /locus_tag="Cp1002_0924"
FT                   /gene=""
FT   CDS             complement(987546..988487)
FT                   /locus_tag="Cp1002_0924"
FT                   /gene=""
FT                   /product="Hypothetical protein"
FT                   /protein_id="gnl|ufmg|Cp1002_0924|gb|ADL20809"
FT   gene            988535..988654
FT                   /locus_tag="Cp1002_0925"
FT                   /gene=""
FT   CDS             988535..988654
FT                   /locus_tag="Cp1002_0925"
FT                   /gene=""
FT                   /product="Hypothetical protein"
FT                   /protein_id="gnl|ufmg|Cp1002_0925|gb|ADL20810"
FT   gene            complement(988705..988781)
FT                   /locus_tag="Cp1002_t24"
FT   tRNA            complement(988705..988781)
FT                   /product="tRNA-Leu"
FT   gene            988922..991582
FT                   /locus_tag="Cp1002_0926"
FT                   /gene="polA"
FT   CDS             988922..991582
FT                   /locus_tag="Cp1002_0926"
FT                   /gene="polA"
FT                   /product="DNA polymerase I"
FT                   /protein_id="gnl|ufmg|Cp1002_0926|gb|ADL20811"
FT   gene            complement(991599..992387)
FT                   /locus_tag="Cp1002_0927"
FT                   /gene=""
FT   CDS             complement(991599..992387)
FT                   /locus_tag="Cp1002_0927"
FT                   /gene=""
FT                   /product="SAM-dependent methyltransferase"
FT                   /protein_id="gnl|ufmg|Cp1002_0927|gb|ADL20812"
FT   gene            992628..994091
FT                   /locus_tag="Cp1002_0928"
FT                   /gene="rpsA"
FT   CDS             992628..994091
FT                   /locus_tag="Cp1002_0928"
FT                   /gene="rpsA"
FT                   /product="30S ribosomal protein S1"
FT                   /protein_id="gnl|ufmg|Cp1002_0928|gb|ADL20813"
FT   gene            994322..994414
FT                   /locus_tag="Cp1002_0929"
FT                   /gene=""
FT   CDS             994322..994414
FT                   /locus_tag="Cp1002_0929"
FT                   /gene=""
FT                   /product="Hypothetical protein"
FT                   /protein_id="gnl|ufmg|Cp1002_0929|gb|ADL20814"
FT   gene            994475..996487
FT                   /locus_tag="Cp1002_0930"
FT                   /gene="ptsG"
FT   CDS             994475..996487
FT                   /locus_tag="Cp1002_0930"
FT                   /gene="ptsG"
FT                   /product="Phosphotransferase system II Component"
FT                   /protein_id="gnl|ufmg|Cp1002_0930|gb|ADL20815"
FT   gene            996617..997204
FT                   /locus_tag="Cp1002_0931"
FT                   /gene="coaE"
FT   CDS             996617..997204
FT                   /locus_tag="Cp1002_0931"
FT                   /gene="coaE"
FT                   /product="Dephospho-CoA kinase"
FT                   /protein_id="gnl|ufmg|Cp1002_0931|gb|ADL20816"
FT   gene            997347..998585
FT                   /locus_tag="Cp1002_0932"
FT                   /gene="pqqE"
FT   CDS             997347..998585
FT                   /locus_tag="Cp1002_0932"
FT                   /gene="pqqE"
FT                   /product="Coenzyme PQQ synthesis protein E"
FT                   /protein_id="gnl|ufmg|Cp1002_0932|gb|ADL20817"
FT   gene            998629..1000728
FT                   /locus_tag="Cp1002_0933"
FT                   /gene="uvrB"
FT   CDS             998629..1000728
FT                   /locus_tag="Cp1002_0933"
FT                   /gene="uvrB"
FT                   /product="UvrABC system protein B"
FT                   /protein_id="gnl|ufmg|Cp1002_0933|gb|ADL20818"
FT   gene            1001002..1001529
FT                   /locus_tag="Cp1002_0934"
FT                   /gene="uspA3"
FT   CDS             1001002..1001529
FT                   /locus_tag="Cp1002_0934"
FT                   /gene="uspA3"
FT                   /product="Stress related protein"
FT                   /protein_id="gnl|ufmg|Cp1002_0934|gb|ADL20819"
FT   gene            complement(1001591..1003915)
FT                   /locus_tag="Cp1002_0935"
FT                   /gene=""
FT   CDS             complement(1001591..1003915)
FT                   /locus_tag="Cp1002_0935"
FT                   /gene=""
FT                   /product="Helicase"
FT                   /protein_id="gnl|ufmg|Cp1002_0935|gb|ADL20820"
FT   gene            complement(1004108..1004917)
FT                   /locus_tag="Cp1002_0936"
FT                   /gene="doxX"
FT   CDS             complement(1004108..1004917)
FT                   /locus_tag="Cp1002_0936"
FT                   /gene="doxX"
FT                   /product="DoxX family protein"
FT                   /protein_id="gnl|ufmg|Cp1002_0936|gb|ADL20821"
FT   gene            complement(1004939..1005049)
FT                   /locus_tag="Cp1002_0936a"
FT                   /gene=""
FT   CDS             complement(1004939..1005049)
FT                   /locus_tag="Cp1002_0936a"
FT                   /gene=""
FT                   /product="Hypothetical protein"
FT                   /protein_id="gnl|ufmg|Cp1002_0936a"
FT   gene            complement(1005165..1005893)
FT                   /locus_tag="Cp1002_0937"
FT                   /gene=""
FT   CDS             complement(1005165..1005893)
FT                   /locus_tag="Cp1002_0937"
FT                   /gene=""
FT                   /product="Metallo-beta-lactamase superfamily protein"
FT                   /protein_id="gnl|ufmg|Cp1002_0937|gb|ADL20822"
FT   gene            1006045..1008909
FT                   /locus_tag="Cp1002_0938"
FT                   /gene="uvrA"
FT   CDS             1006045..1008909
FT                   /locus_tag="Cp1002_0938"
FT                   /gene="uvrA"
FT                   /product="UvrABC system protein A"
FT                   /protein_id="gnl|ufmg|Cp1002_0938|gb|ADL20823"
FT   gene            1009309..1009755
FT                   /locus_tag="Cp1002_0939"
FT                   /gene="infC"
FT   CDS             1009309..1009755
FT                   /locus_tag="Cp1002_0939"
FT                   /gene="infC"
FT                   /product="Translation initiation factor IF-3"
FT                   /protein_id="gnl|ufmg|Cp1002_0939|gb|ADL20824"
FT   gene            1009788..1009982
FT                   /locus_tag="Cp1002_0940"
FT                   /gene="rpmI"
FT   CDS             1009788..1009982
FT                   /locus_tag="Cp1002_0940"
FT                   /gene="rpmI"
FT                   /product="50S ribosomal protein L35"
FT                   /protein_id="gnl|ufmg|Cp1002_0940|gb|ADL20825"
FT   gene            1010045..1010428
FT                   /locus_tag="Cp1002_0941"
FT                   /gene="rplT"
FT   CDS             1010045..1010428
FT                   /locus_tag="Cp1002_0941"
FT                   /gene="rplT"
FT                   /product="50S ribosomal protein L20"
FT                   /protein_id="gnl|ufmg|Cp1002_0941|gb|ADL20826"
FT   gene            complement(1010596..1011138)
FT                   /locus_tag="Cp1002_0942"
FT                   /gene=""
FT   CDS             complement(1010596..1011138)
FT                   /locus_tag="Cp1002_0942"
FT                   /gene=""
FT                   /product="Hypothetical protein"
FT                   /protein_id="gnl|ufmg|Cp1002_0942|gb|ADL20827"
FT   gene            1011312..1012169
FT                   /locus_tag="Cp1002_0943"
FT                   /gene="tsnR"
FT   CDS             1011312..1012169
FT                   /locus_tag="Cp1002_0943"
FT                   /gene="tsnR"
FT                   /product="rRNA methyltransferase"
FT                   /protein_id="gnl|ufmg|Cp1002_0943|gb|ADL20828"
FT   gene            1012323..1013378
FT                   /locus_tag="Cp1002_0944"
FT                   /gene="pheS"
FT   CDS             1012323..1013378
FT                   /locus_tag="Cp1002_0944"
FT                   /gene="pheS"
FT                   /product="Phenylalanyl-tRNA synthetase alpha chain"
FT                   /protein_id="gnl|ufmg|Cp1002_0944|gb|ADL20829"
FT   gene            1013427..1015937
FT                   /locus_tag="Cp1002_0945"
FT                   /gene="pheT"
FT   CDS             1013427..1015937
FT                   /locus_tag="Cp1002_0945"
FT                   /gene="pheT"
FT                   /product="Phenylalanyl-tRNA synthetase beta chain"
FT                   /protein_id="gnl|ufmg|Cp1002_0945|gb|ADL20830"
FT   gene            1016075..1017118
FT                   /locus_tag="Cp1002_0946"
FT                   /gene="argC"
FT   CDS             1016075..1017118
FT                   /locus_tag="Cp1002_0946"
FT                   /gene="argC"
FT                   /product="N-acetyl-gamma-glutamyl-phosphate reductase"
FT                   /protein_id="gnl|ufmg|Cp1002_0946|gb|ADL20831"
FT   gene            1017168..1018328
FT                   /locus_tag="Cp1002_0947"
FT                   /gene="argJ"
FT   CDS             1017168..1018328
FT                   /locus_tag="Cp1002_0947"
FT                   /gene="argJ"
FT                   /product="Glutamate N-acetyltransferase"
FT                   /protein_id="gnl|ufmg|Cp1002_0947|gb|ADL20832"
FT   gene            1018394..1019329
FT                   /locus_tag="Cp1002_0948"
FT                   /gene="argB"
FT   CDS             1018394..1019329
FT                   /locus_tag="Cp1002_0948"
FT                   /gene="argB"
FT                   /product="Acetylglutamate kinase"
FT                   /protein_id="gnl|ufmg|Cp1002_0948|gb|ADL20833"
FT   gene            1019329..1020579
FT                   /locus_tag="Cp1002_0949"
FT                   /gene="argD"
FT   CDS             1019329..1020579
FT                   /locus_tag="Cp1002_0949"
FT                   /gene="argD"
FT                   /product="Acetylornithine aminotransferase"
FT                   /protein_id="gnl|ufmg|Cp1002_0949|gb|ADL20834"
FT   gene            1020597..1021598
FT                   /locus_tag="Cp1002_0950"
FT                   /gene="argF"
FT   CDS             1020597..1021598
FT                   /locus_tag="Cp1002_0950"
FT                   /gene="argF"
FT                   /product="Ornithine carbamoyltransferase"
FT                   /protein_id="gnl|ufmg|Cp1002_0950|gb|ADL20835"
FT   gene            1021683..1022174
FT                   /locus_tag="Cp1002_0951"
FT                   /gene="argR"
FT   CDS             1021683..1022174
FT                   /locus_tag="Cp1002_0951"
FT                   /gene="argR"
FT                   /product="Arginine repressor"
FT                   /protein_id="gnl|ufmg|Cp1002_0951|gb|ADL20836"
FT   gene            1022450..1023649
FT                   /locus_tag="Cp1002_0952"
FT                   /gene="argG"
FT   CDS             1022450..1023649
FT                   /locus_tag="Cp1002_0952"
FT                   /gene="argG"
FT                   /product="Argininosuccinate synthase"
FT                   /protein_id="gnl|ufmg|Cp1002_0952|gb|ADL20837"
FT   gene            1023651..1025084
FT                   /locus_tag="Cp1002_0953"
FT                   /gene="argH"
FT   CDS             1023651..1025084
FT                   /locus_tag="Cp1002_0953"
FT                   /gene="argH"
FT                   /product="Argininosuccinase lyase"
FT                   /protein_id="gnl|ufmg|Cp1002_0953|gb|ADL20838"
FT   gene            1025203..1025388
FT                   /locus_tag="Cp1002_0954"
FT                   /gene=""
FT   CDS             1025203..1025388
FT                   /locus_tag="Cp1002_0954"
FT                   /gene=""
FT                   /product="Hypothetical protein"
FT                   /protein_id="gnl|ufmg|Cp1002_0954|gb|ADL20839"
FT   gene            1025436..1026716
FT                   /locus_tag="Cp1002_0955"
FT                   /gene="tyrS"
FT   CDS             1025436..1026716
FT                   /locus_tag="Cp1002_0955"
FT                   /gene="tyrS"
FT                   /product="Tyrosyl-tRNA synthetase"
FT                   /protein_id="gnl|ufmg|Cp1002_0955|gb|ADL20840"
FT   gene            1027607..1029114
FT                   /locus_tag="Cp1002_r04"
FT   rRNA            1027607..1029114
FT                   /product="16S ribosomal RNA"
FT   gene            1029491..1032572
FT                   /locus_tag="Cp1002_r05"
FT   rRNA            1029491..1032572
FT                   /product="23S ribosomal RNA"
FT   gene            1032687..1032802
FT                   /locus_tag="Cp1002_r06"
FT   rRNA            1032687..1032802
FT                   /product="5S ribosomal RNA"
FT   gene            1032913..1034130
FT                   /locus_tag="Cp1002_0956"
FT                   /gene=""
FT   CDS             1032913..1034130
FT                   /locus_tag="Cp1002_0956"
FT                   /gene=""
FT                   /product="Tetratricopeptide TPR2"
FT                   /protein_id="gnl|ufmg|Cp1002_0956|gb|ADL20841"
FT   gene            1034175..1035158
FT                   /locus_tag="Cp1002_0957"
FT                   /gene="nagD"
FT   CDS             1034175..1035158
FT                   /locus_tag="Cp1002_0957"
FT                   /gene="nagD"
FT                   /product="Haloacid dehalogenase (HAD) superfamily
FT                   hydrolase"
FT                   /protein_id="gnl|ufmg|Cp1002_0957|gb|ADL20842"
FT   gene            1035162..1035326
FT                   /locus_tag="Cp1002_0958"
FT                   /gene=""
FT   CDS             1035162..1035326
FT                   /locus_tag="Cp1002_0958"
FT                   /gene=""
FT                   /product="Hypothetical protein"
FT                   /protein_id="gnl|ufmg|Cp1002_0958|gb|ADL20843"
FT   gene            1035355..1036176
FT                   /locus_tag="Cp1002_0959"
FT                   /gene="tlyA"
FT   CDS             1035355..1036176
FT                   /locus_tag="Cp1002_0959"
FT                   /gene="tlyA"
FT                   /product="Hemolysin A"
FT                   /protein_id="gnl|ufmg|Cp1002_0959|gb|ADL20844"
FT   gene            1036173..1037132
FT                   /locus_tag="Cp1002_0960"
FT                   /gene="ppnK"
FT   CDS             1036173..1037132
FT                   /locus_tag="Cp1002_0960"
FT                   /gene="ppnK"
FT                   /product="Inorganic polyphosphate/ATP-NAD kinase"
FT                   /protein_id="gnl|ufmg|Cp1002_0960|gb|ADL20845"
FT   gene            1037197..1038945
FT                   /locus_tag="Cp1002_0961"
FT                   /gene="recN"
FT   CDS             1037197..1038945
FT                   /locus_tag="Cp1002_0961"
FT                   /gene="recN"
FT                   /product="DNA repair protein recN"
FT                   /protein_id="gnl|ufmg|Cp1002_0961|gb|ADL20846"
FT   gene            1039028..1040221
FT                   /locus_tag="Cp1002_0962"
FT                   /gene=""
FT   CDS             1039028..1040221
FT                   /locus_tag="Cp1002_0962"
FT                   /gene=""
FT                   /product="Thiamin pyrophosphokinase, catalytic
FT                   domain-containing protein"
FT                   /protein_id="gnl|ufmg|Cp1002_0962|gb|ADL20847"
FT   gene            1040243..1041196
FT                   /locus_tag="Cp1002_0963"
FT                   /gene=""
FT   CDS             1040243..1041196
FT                   /locus_tag="Cp1002_0963"
FT                   /gene=""
FT                   /product="Hypothetical protein"
FT                   /protein_id="gnl|ufmg|Cp1002_0963|gb|ADL20848"
FT   gene            1041239..1041907
FT                   /locus_tag="Cp1002_0964"
FT                   /gene="nudF"
FT   CDS             1041239..1041907
FT                   /locus_tag="Cp1002_0964"
FT                   /gene="nudF"
FT                   /product="ADP-ribose pyrophosphatase (ADPRase)"
FT                   /protein_id="gnl|ufmg|Cp1002_0964|gb|ADL20849"
FT   gene            1041904..1042836
FT                   /locus_tag="Cp1002_0965"
FT                   /gene="xerD"
FT   CDS             1041904..1042836
FT                   /locus_tag="Cp1002_0965"
FT                   /gene="xerD"
FT                   /product="Tyrosine recombinase xerD"
FT                   /protein_id="gnl|ufmg|Cp1002_0965|gb|ADL20850"
FT   gene            1043062..1043931
FT                   /locus_tag="Cp1002_0966"
FT                   /gene="soj"
FT   CDS             1043062..1043931
FT                   /locus_tag="Cp1002_0966"
FT                   /gene="soj"
FT                   /product="Chromosome partitioning ATPase protein"
FT                   /protein_id="gnl|ufmg|Cp1002_0966|gb|ADL20851"
FT   gene            1043935..1044753
FT                   /locus_tag="Cp1002_0967"
FT                   /gene="scpA"
FT   CDS             1043935..1044753
FT                   /locus_tag="Cp1002_0967"
FT                   /gene="scpA"
FT                   /product="Segregation and condensation protein A"
FT                   /protein_id="gnl|ufmg|Cp1002_0967|gb|ADL20852"
FT   gene            1044777..1044872
FT                   /locus_tag="Cp1002_0968"
FT                   /gene=""
FT   CDS             1044777..1044872
FT                   /locus_tag="Cp1002_0968"
FT                   /gene=""
FT                   /product="Hypothetical protein"
FT                   /protein_id="gnl|ufmg|Cp1002_0968|gb|ADL20853"
FT   gene            1044896..1045501
FT                   /locus_tag="Cp1002_0969"
FT                   /gene="bioD"
FT   CDS             1044896..1045501
FT                   /locus_tag="Cp1002_0969"
FT                   /gene="bioD"
FT                   /product="Dethiobiotin synthetase"
FT                   /protein_id="gnl|ufmg|Cp1002_0969|gb|ADL20854"
FT   gene            complement(1045555..1047060)
FT                   /locus_tag="Cp1002_0970"
FT                   /gene="yclF"
FT   CDS             complement(1045555..1047060)
FT                   /locus_tag="Cp1002_0970"
FT                   /gene="yclF"
FT                   /product="Uncharacterized transporter yclF"
FT                   /protein_id="gnl|ufmg|Cp1002_0970|gb|ADL20855"
FT   gene            1047156..1048454
FT                   /locus_tag="Cp1002_0971"
FT                   /gene="bioA"
FT   CDS             1047156..1048454
FT                   /locus_tag="Cp1002_0971"
FT                   /gene="bioA"
FT                   /product="Adenosylmethionine-8-amino-7-oxononanoate
FT                   aminotransferase"
FT                   /protein_id="gnl|ufmg|Cp1002_0971|gb|ADL20856"
FT   gene            1048487..1049176
FT                   /locus_tag="Cp1002_0972"
FT                   /gene="bioD1"
FT   CDS             1048487..1049176
FT                   /locus_tag="Cp1002_0972"
FT                   /gene="bioD1"
FT                   /product="Dethiobiotin synthetase"
FT                   /protein_id="gnl|ufmg|Cp1002_0972|gb|ADL20857"
FT   gene            1049304..1049927
FT                   /locus_tag="Cp1002_0973"
FT                   /gene="scpB"
FT   CDS             1049304..1049927
FT                   /locus_tag="Cp1002_0973"
FT                   /gene="scpB"
FT                   /product="Segregation and condensation protein B"
FT                   /protein_id="gnl|ufmg|Cp1002_0973|gb|ADL20858"
FT   gene            1050246..1051106
FT                   /locus_tag="Cp1002_0974"
FT                   /gene="rluB"
FT   CDS             1050246..1051106
FT                   /locus_tag="Cp1002_0974"
FT                   /gene="rluB"
FT                   /product="RNA pseudouridine synthase B"
FT                   /protein_id="gnl|ufmg|Cp1002_0974|gb|ADL20859"
FT   gene            1051115..1051831
FT                   /locus_tag="Cp1002_0975"
FT                   /gene="cmk"
FT   CDS             1051115..1051831
FT                   /locus_tag="Cp1002_0975"
FT                   /gene="cmk"
FT                   /product="Cytidylate kinase"
FT                   /protein_id="gnl|ufmg|Cp1002_0975|gb|ADL20860"
FT   gene            1051824..1053446
FT                   /locus_tag="Cp1002_0976"
FT                   /gene="engA"
FT   CDS             1051824..1053446
FT                   /locus_tag="Cp1002_0976"
FT                   /gene="engA"
FT                   /product="GTP-binding protein EngA"
FT                   /protein_id="gnl|ufmg|Cp1002_0976|gb|ADL20861"
FT   gene            1053838..1055223
FT                   /locus_tag="Cp1002_0977"
FT                   /gene="dcuB"
FT   CDS             1053838..1055223
FT                   /locus_tag="Cp1002_0977"
FT                   /gene="dcuB"
FT                   /product="Anaerobic C4-dicarboxylate transporter"
FT                   /protein_id="gnl|ufmg|Cp1002_0977|gb|ADL20862"
FT   gene            complement(1055317..1056156)
FT                   /locus_tag="Cp1002_0978"
FT                   /gene=""
FT   CDS             complement(1055317..1056156)
FT                   /locus_tag="Cp1002_0978"
FT                   /gene=""
FT                   /product="SAM-dependent methyltransferase"
FT                   /protein_id="gnl|ufmg|Cp1002_0978|gb|ADL20863"
FT   gene            1056394..1057638
FT                   /locus_tag="Cp1002_0979"
FT                   /gene=""
FT   CDS             1056394..1057638
FT                   /locus_tag="Cp1002_0979"
FT                   /gene=""
FT                   /product="Esterase"
FT                   /protein_id="gnl|ufmg|Cp1002_0979|gb|ADL20864"
FT   gene            1057638..1060334
FT                   /locus_tag="Cp1002_0980"
FT                   /gene=""
FT   CDS             1057638..1060334
FT                   /locus_tag="Cp1002_0980"
FT                   /gene=""
FT                   /product="Hypothetical protein"
FT                   /protein_id="gnl|ufmg|Cp1002_0980|gb|ADL20865"
FT   gene            1060464..1061369
FT                   /locus_tag="Cp1002_0981"
FT                   /gene="ciuA"
FT   CDS             1060464..1061369
FT                   /locus_tag="Cp1002_0981"
FT                   /gene="ciuA"
FT                   /product="Iron ABC transporter substrate-binding protein"
FT                   /protein_id="gnl|ufmg|Cp1002_0981|gb|ADL20866"
FT   gene            1061426..1062394
FT                   /locus_tag="Cp1002_0982"
FT                   /gene="ciuB"
FT   CDS             1061426..1062394
FT                   /locus_tag="Cp1002_0982"
FT                   /gene="ciuB"
FT                   /product="Iron ABC transporter domain-containing permease
FT                   protein"
FT                   /protein_id="gnl|ufmg|Cp1002_0982|gb|ADL20867"
FT   gene            1062399..1063430
FT                   /locus_tag="Cp1002_0983"
FT                   /gene="ciuC"
FT   CDS             1062399..1063430
FT                   /locus_tag="Cp1002_0983"
FT                   /gene="ciuC"
FT                   /product="Iron ABC transporter permease"
FT                   /protein_id="gnl|ufmg|Cp1002_0983|gb|ADL20868"
FT   gene            1063430..1064251
FT                   /locus_tag="Cp1002_0984"
FT                   /gene="ciuD"
FT   CDS             1063430..1064251
FT                   /locus_tag="Cp1002_0984"
FT                   /gene="ciuD"
FT                   /product="Iron ABC transporter ATP-binding protein"
FT                   /protein_id="gnl|ufmg|Cp1002_0984|gb|ADL20869"
FT   gene            1064273..1067662
FT                   /locus_tag="Cp1002_0985"
FT                   /gene="ciuE"
FT   CDS             1064273..1067662
FT                   /locus_tag="Cp1002_0985"
FT                   /gene="ciuE"
FT                   /product="Siderophore biosynthesis related protein"
FT                   /protein_id="gnl|ufmg|Cp1002_0985|gb|ADL20870"
FT   gene            1067659..1068951
FT                   /locus_tag="Cp1002_0986"
FT                   /gene="ciuF"
FT   CDS             1067659..1068951
FT                   /locus_tag="Cp1002_0986"
FT                   /gene="ciuF"
FT                   /product="Efflux protein"
FT                   /protein_id="gnl|ufmg|Cp1002_0986|gb|ADL20871"
FT   gene            1069057..1069203
FT                   /locus_tag="Cp1002_0986a"
FT                   /gene=""
FT   CDS             1069057..1069203
FT                   /locus_tag="Cp1002_0986a"
FT                   /gene=""
FT                   /product="Hypothetical protein"
FT                   /protein_id="gnl|ufmg|Cp1002_0986a"
FT   gene            complement(1069318..1069476)
FT                   /locus_tag="Cp1002_0986b"
FT                   /gene=""
FT   CDS             complement(1069318..1069476)
FT                   /locus_tag="Cp1002_0986b"
FT                   /gene=""
FT                   /product="Hypothetical protein"
FT                   /protein_id="gnl|ufmg|Cp1002_0986b"
FT   gene            complement(1069679..1069924)
FT                   /locus_tag="Cp1002_0987"
FT                   /gene=""
FT   CDS             complement(1069679..1069924)
FT                   /locus_tag="Cp1002_0987"
FT                   /gene=""
FT                   /product="Hypothetical protein"
FT                   /protein_id="gnl|ufmg|Cp1002_0987|gb|ADL20872"
FT   gene            1070436..1072007
FT                   /locus_tag="Cp1002_0988"
FT                   /gene=""
FT   CDS             1070436..1072007
FT                   /locus_tag="Cp1002_0988"
FT                   /gene=""
FT                   /product="Hypothetical protein"
FT                   /protein_id="gnl|ufmg|Cp1002_0988|gb|ADL20873"
FT   gene            1072049..1072225
FT                   /locus_tag="Cp1002_0988a"
FT                   /gene=""
FT   CDS             1072049..1072225
FT                   /locus_tag="Cp1002_0988a"
FT                   /gene=""
FT                   /product="Hypothetical protein"
FT                   /protein_id="gnl|ufmg|Cp1002_0988a"
FT   gene            1072236..1074386
FT                   /locus_tag="Cp1002_0989"
FT                   /gene=""
FT   CDS             1072236..1074386
FT                   /locus_tag="Cp1002_0989"
FT                   /gene=""
FT                   /product="Hypothetical protein"
FT                   /protein_id="gnl|ufmg|Cp1002_0989|gb|ADL20874"
FT   gene            complement(1075567..1075833)
FT                   /locus_tag="Cp1002_0990"
FT                   /gene=""
FT   CDS             complement(1075567..1075833)
FT                   /locus_tag="Cp1002_0990"
FT                   /gene=""
FT                   /product="Integrase"
FT                   /protein_id="gnl|ufmg|Cp1002_0990|gb|ADL20875"
FT   gene            complement(1076176..1076252)
FT                   /locus_tag="Cp1002_t25"
FT   tRNA            complement(1076176..1076252)
FT                   /product="tRNA-Pro"
FT   gene            complement(1076328..1076717)
FT                   /locus_tag="Cp1002_0992"
FT                   /gene=""
FT   CDS             complement(1076328..1076717)
FT                   /locus_tag="Cp1002_0992"
FT                   /gene=""
FT                   /product="UPF0225 protein"
FT                   /protein_id="gnl|ufmg|Cp1002_0992|gb|ADL20877"
FT   gene            complement(1076732..1077919)
FT                   /locus_tag="Cp1002_0993"
FT                   /gene=""
FT   CDS             complement(1076732..1077919)
FT                   /locus_tag="Cp1002_0993"
FT                   /gene=""
FT                   /product="Hydrolase alpha/beta superfamily"
FT                   /protein_id="gnl|ufmg|Cp1002_0993|gb|ADL20878"
FT   gene            1078427..1080724
FT                   /locus_tag="Cp1002_0995"
FT                   /gene="secA2"
FT   CDS             1078427..1080724
FT                   /locus_tag="Cp1002_0995"
FT                   /gene="secA2"
FT                   /product="Protein translocase subunit secA 2"
FT                   /protein_id="gnl|ufmg|Cp1002_0995|gb|ADL20880"
FT   gene            1080900..1081331
FT                   /locus_tag="Cp1002_0996"
FT                   /gene="odhI"
FT   CDS             1080900..1081331
FT                   /locus_tag="Cp1002_0996"
FT                   /gene="odhI"
FT                   /product="Oxoglutarate dehydrogenase inhibitor"
FT                   /protein_id="gnl|ufmg|Cp1002_0996|gb|ADL20881"
FT   gene            1081446..1082198
FT                   /locus_tag="Cp1002_0997"
FT                   /gene="merR2"
FT   CDS             1081446..1082198
FT                   /locus_tag="Cp1002_0997"
FT                   /gene="merR2"
FT                   /product="MerR family transcriptional regulator"
FT                   /protein_id="gnl|ufmg|Cp1002_0997|gb|ADL20882"
FT   gene            1082219..1082827
FT                   /locus_tag="Cp1002_0998"
FT                   /gene=""
FT   CDS             1082219..1082827
FT                   /locus_tag="Cp1002_0998"
FT                   /gene=""
FT                   /product="Hypothetical protein"
FT                   /protein_id="gnl|ufmg|Cp1002_0998|gb|ADL20883"
FT   gene            1082958..1083515
FT                   /locus_tag="Cp1002_0999"
FT                   /gene="merR3"
FT   CDS             1082958..1083515
FT                   /locus_tag="Cp1002_0999"
FT                   /gene="merR3"
FT                   /product="MerR family transcriptional regulator"
FT                   /protein_id="gnl|ufmg|Cp1002_0999|gb|ADL20884"
FT   gene            complement(1083677..1085107)
FT                   /locus_tag="Cp1002_1000"
FT                   /gene=""
FT   CDS             complement(1083677..1085107)
FT                   /locus_tag="Cp1002_1000"
FT                   /gene=""
FT                   /product="Hypothetical protein"
FT                   /protein_id="gnl|ufmg|Cp1002_1000|gb|ADL20885"
FT   gene            complement(1085145..1085876)
FT                   /locus_tag="Cp1002_1001"
FT                   /gene=""
FT   CDS             complement(1085145..1085876)
FT                   /locus_tag="Cp1002_1001"
FT                   /gene=""
FT                   /product="Hypothetical protein"
FT                   /protein_id="gnl|ufmg|Cp1002_1001|gb|ADL20886"
FT   gene            complement(1086036..1087088)
FT                   /locus_tag="Cp1002_1002"
FT                   /gene=""
FT   CDS             complement(1086036..1087088)
FT                   /locus_tag="Cp1002_1002"
FT                   /gene=""
FT                   /product="UPF0053 protein"
FT                   /protein_id="gnl|ufmg|Cp1002_1002|gb|ADL20887"
FT   gene            complement(1087085..1088488)
FT                   /locus_tag="Cp1002_1003"
FT                   /gene="tlyC"
FT   CDS             complement(1087085..1088488)
FT                   /locus_tag="Cp1002_1003"
FT                   /gene="tlyC"
FT                   /product="Hemolysin-related protein"
FT                   /protein_id="gnl|ufmg|Cp1002_1003|gb|ADL20888"
FT   gene            complement(1088504..1089811)
FT                   /locus_tag="Cp1002_1004"
FT                   /gene="deaD2"
FT   CDS             complement(1088504..1089811)
FT                   /locus_tag="Cp1002_1004"
FT                   /gene="deaD2"
FT                   /product="DEAD-box helicase"
FT                   /protein_id="gnl|ufmg|Cp1002_1004|gb|ADL20889"
FT   gene            complement(1089980..1091485)
FT                   /locus_tag="Cp1002_1005"
FT                   /gene="gnd"
FT   CDS             complement(1089980..1091485)
FT                   /locus_tag="Cp1002_1005"
FT                   /gene="gnd"
FT                   /product="6-phosphogluconate dehydrogenase"
FT                   /protein_id="gnl|ufmg|Cp1002_1005|gb|ADL20890"
FT   gene            1091629..1092102
FT                   /locus_tag="Cp1002_1006"
FT                   /gene=""
FT   CDS             1091629..1092102
FT                   /locus_tag="Cp1002_1006"
FT                   /gene=""
FT                   /product="Thioesterase"
FT                   /protein_id="gnl|ufmg|Cp1002_1006|gb|ADL20891"
FT   gene            complement(1092178..1093248)
FT                   /locus_tag="Cp1002_1007"
FT                   /gene="corA"
FT   CDS             complement(1092178..1093248)
FT                   /locus_tag="Cp1002_1007"
FT                   /gene="corA"
FT                   /product="Magnesium/cobalt transporter CorA"
FT                   /protein_id="gnl|ufmg|Cp1002_1007|gb|ADL20892"
FT   gene            1093308..1093895
FT                   /locus_tag="Cp1002_1008"
FT                   /gene=""
FT   CDS             1093308..1093895
FT                   /locus_tag="Cp1002_1008"
FT                   /gene=""
FT                   /product="Methyltransferase type 11"
FT                   /protein_id="gnl|ufmg|Cp1002_1008|gb|ADL20893"
FT   gene            complement(1094036..1095394)
FT                   /locus_tag="Cp1002_1009"
FT                   /gene="ndh"
FT   CDS             complement(1094036..1095394)
FT                   /locus_tag="Cp1002_1009"
FT                   /gene="ndh"
FT                   /product="NADH dehydrogenase"
FT                   /protein_id="gnl|ufmg|Cp1002_1009|gb|ADL20894"
FT   gene            1095565..1096872
FT                   /locus_tag="Cp1002_1010"
FT                   /gene="ufaA"
FT   CDS             1095565..1096872
FT                   /locus_tag="Cp1002_1010"
FT                   /gene="ufaA"
FT                   /product="Cyclopropane fatty acid synthase"
FT                   /protein_id="gnl|ufmg|Cp1002_1010|gb|ADL20895"
FT   gene            complement(1096955..1098337)
FT                   /locus_tag="Cp1002_1011"
FT                   /gene=""
FT   CDS             complement(1096955..1098337)
FT                   /locus_tag="Cp1002_1011"
FT                   /gene=""
FT                   /product="MFS family major facilitator transporter"
FT                   /protein_id="gnl|ufmg|Cp1002_1011|gb|ADL20896"
FT   gene            complement(1098606..1098953)
FT                   /locus_tag="Cp1002_1012"
FT                   /gene=""
FT   CDS             complement(1098606..1098953)
FT                   /locus_tag="Cp1002_1012"
FT                   /gene=""
FT                   /product="Hypothetical protein"
FT                   /protein_id="gnl|ufmg|Cp1002_1012|gb|ADL20897"
FT   gene            complement(1098968..1099660)
FT                   /locus_tag="Cp1002_1013"
FT                   /gene="yceI"
FT   CDS             complement(1098968..1099660)
FT                   /locus_tag="Cp1002_1013"
FT                   /gene="yceI"
FT                   /product="Protein yceI"
FT                   /protein_id="gnl|ufmg|Cp1002_1013|gb|ADL20898"
FT   gene            complement(1099680..1100006)
FT                   /locus_tag="Cp1002_1014"
FT                   /gene=""
FT   CDS             complement(1099680..1100006)
FT                   /locus_tag="Cp1002_1014"
FT                   /gene=""
FT                   /product="Hypothetical protein"
FT                   /protein_id="gnl|ufmg|Cp1002_1014|gb|ADL20899"
FT   gene            1100191..1100583
FT                   /locus_tag="Cp1002_1015"
FT                   /gene=""
FT   CDS             1100191..1100583
FT                   /locus_tag="Cp1002_1015"
FT                   /gene=""
FT                   /product="Hypothetical protein"
FT                   /protein_id="gnl|ufmg|Cp1002_1015|gb|ADL20900"
FT   gene            complement(1100669..1101466)
FT                   /locus_tag="Cp1002_1016"
FT                   /gene="ppm1"
FT   CDS             complement(1100669..1101466)
FT                   /locus_tag="Cp1002_1016"
FT                   /gene="ppm1"
FT                   /product="Polyprenol-phosphate-mannose synthase domain 1"
FT                   /protein_id="gnl|ufmg|Cp1002_1016|gb|ADL20901"
FT   gene            complement(1101500..1103068)
FT                   /locus_tag="Cp1002_1017"
FT                   /gene="lnt"
FT   CDS             complement(1101500..1103068)
FT                   /locus_tag="Cp1002_1017"
FT                   /gene="lnt"
FT                   /product="Apolipoprotein N-acyltransferase"
FT                   /protein_id="gnl|ufmg|Cp1002_1017|gb|ADL20902"
FT   gene            complement(1103215..1103745)
FT                   /locus_tag="Cp1002_1018"
FT                   /gene="fxsA"
FT   CDS             complement(1103215..1103745)
FT                   /locus_tag="Cp1002_1018"
FT                   /gene="fxsA"
FT                   /product="FxsA cytoplasmic membrane protein"
FT                   /protein_id="gnl|ufmg|Cp1002_1018|gb|ADL20903"
FT   gene            complement(1103817..1107431)
FT                   /locus_tag="Cp1002_1019"
FT                   /gene="cobN"
FT   CDS             complement(1103817..1107431)
FT                   /locus_tag="Cp1002_1019"
FT                   /gene="cobN"
FT                   /product="Cobaltochelatase"
FT                   /protein_id="gnl|ufmg|Cp1002_1019|gb|ADL20904"
FT   gene            1107820..1108995
FT                   /locus_tag="Cp1002_1020"
FT                   /gene="cobG"
FT   CDS             1107820..1108995
FT                   /locus_tag="Cp1002_1020"
FT                   /gene="cobG"
FT                   /product="Precorrin-3B synthase"
FT                   /protein_id="gnl|ufmg|Cp1002_1020|gb|ADL20905"
FT   gene            1108992..1109642
FT                   /locus_tag="Cp1002_1021"
FT                   /gene="cobH"
FT   CDS             1108992..1109642
FT                   /locus_tag="Cp1002_1021"
FT                   /gene="cobH"
FT                   /product="Precorrin-8X methyl mutase"
FT                   /protein_id="gnl|ufmg|Cp1002_1021|gb|ADL20906"
FT   gene            1109639..1111144
FT                   /locus_tag="Cp1002_1022"
FT                   /gene="cobJ"
FT   CDS             1109639..1111144
FT                   /locus_tag="Cp1002_1022"
FT                   /gene="cobJ"
FT                   /product="Precorrin-3B C(17)-methyltransferase"
FT                   /protein_id="gnl|ufmg|Cp1002_1022|gb|ADL20907"
FT   gene            complement(1111203..1111883)
FT                   /locus_tag="Cp1002_1023"
FT                   /gene="cobK"
FT   CDS             complement(1111203..1111883)
FT                   /locus_tag="Cp1002_1023"
FT                   /gene="cobK"
FT                   /product="Precorrin-6A reductase"
FT                   /protein_id="gnl|ufmg|Cp1002_1023|gb|ADL20908"
FT   gene            complement(1111922..1112695)
FT                   /locus_tag="Cp1002_1024"
FT                   /gene="cobM"
FT   CDS             complement(1111922..1112695)
FT                   /locus_tag="Cp1002_1024"
FT                   /gene="cobM"
FT                   /product="Precorrin-4 C11-methyltransferase"
FT                   /protein_id="gnl|ufmg|Cp1002_1024|gb|ADL20909"
FT   gene            complement(1112722..1113990)
FT                   /locus_tag="Cp1002_1025"
FT                   /gene="cobL"
FT   CDS             complement(1112722..1113990)
FT                   /locus_tag="Cp1002_1025"
FT                   /gene="cobL"
FT                   /product="Precorrin-6Y C5,15-methyltransferase"
FT                   /protein_id="gnl|ufmg|Cp1002_1025|gb|ADL20910"
FT   gene            complement(1114029..1114769)
FT                   /locus_tag="Cp1002_1026"
FT                   /gene=""
FT   CDS             complement(1114029..1114769)
FT                   /locus_tag="Cp1002_1026"
FT                   /gene=""
FT                   /product="Oxidoreductase"
FT                   /protein_id="gnl|ufmg|Cp1002_1026|gb|ADL20911"
FT   gene            complement(1114769..1115911)
FT                   /locus_tag="Cp1002_1027"
FT                   /gene="pepE"
FT   CDS             complement(1114769..1115911)
FT                   /locus_tag="Cp1002_1027"
FT                   /gene="pepE"
FT                   /product="Dipeptidase pepE"
FT                   /protein_id="gnl|ufmg|Cp1002_1027|gb|ADL20912"
FT   gene            complement(1115952..1118708)
FT                   /locus_tag="Cp1002_1028"
FT                   /gene="helY"
FT   CDS             complement(1115952..1118708)
FT                   /locus_tag="Cp1002_1028"
FT                   /gene="helY"
FT                   /product="ATP-dependent DNA helicase"
FT                   /protein_id="gnl|ufmg|Cp1002_1028|gb|ADL20913"
FT   gene            complement(1118728..1119816)
FT                   /locus_tag="Cp1002_1029"
FT                   /gene="tatC"
FT   CDS             complement(1118728..1119816)
FT                   /locus_tag="Cp1002_1029"
FT                   /gene="tatC"
FT                   /product="Sec-independent protein translocase protein
FT                   tatC"
FT                   /protein_id="gnl|ufmg|Cp1002_1029|gb|ADL20914"
FT   gene            complement(1119923..1120201)
FT                   /locus_tag="Cp1002_1030"
FT                   /gene="tatA"
FT   CDS             complement(1119923..1120201)
FT                   /locus_tag="Cp1002_1030"
FT                   /gene="tatA"
FT                   /product="Sec-independent protein translocase protein"
FT                   /protein_id="gnl|ufmg|Cp1002_1030|gb|ADL20915"
FT   gene            complement(1120240..1121229)
FT                   /locus_tag="Cp1002_1031"
FT                   /gene="pafC"
FT   CDS             complement(1120240..1121229)
FT                   /locus_tag="Cp1002_1031"
FT                   /gene="pafC"
FT                   /product="Protein pafC"
FT                   /protein_id="gnl|ufmg|Cp1002_1031|gb|ADL20916"
FT   gene            complement(1121229..1122218)
FT                   /locus_tag="Cp1002_1032"
FT                   /gene="pafB"
FT   CDS             complement(1121229..1122218)
FT                   /locus_tag="Cp1002_1032"
FT                   /gene="pafB"
FT                   /product="Protein pafB"
FT                   /protein_id="gnl|ufmg|Cp1002_1032|gb|ADL20917"
FT   gene            complement(1122215..1123672)
FT                   /locus_tag="Cp1002_1033"
FT                   /gene="pafA"
FT   CDS             complement(1122215..1123672)
FT                   /locus_tag="Cp1002_1033"
FT                   /gene="pafA"
FT                   /product="Pup--protein ligase"
FT                   /protein_id="gnl|ufmg|Cp1002_1033|gb|ADL20918"
FT   gene            complement(1123677..1123871)
FT                   /locus_tag="Cp1002_1034"
FT                   /gene="pup"
FT   CDS             complement(1123677..1123871)
FT                   /locus_tag="Cp1002_1034"
FT                   /gene="pup"
FT                   /product="Prokaryotic ubiquitin-like protein pup"
FT                   /protein_id="gnl|ufmg|Cp1002_1034|gb|ADL20919"
FT   gene            complement(1123973..1125505)
FT                   /locus_tag="Cp1002_1035"
FT                   /gene="pafA1"
FT   CDS             complement(1123973..1125505)
FT                   /locus_tag="Cp1002_1035"
FT                   /gene="pafA1"
FT                   /product="Proteasome accessory factor PafA2"
FT                   /protein_id="gnl|ufmg|Cp1002_1035|gb|ADL20920"
FT   gene            complement(1125502..1127157)
FT                   /locus_tag="Cp1002_1036"
FT                   /gene="arc"
FT   CDS             complement(1125502..1127157)
FT                   /locus_tag="Cp1002_1036"
FT                   /gene="arc"
FT                   /product="AAA ATPase forming ring-shaped complexes"
FT                   /protein_id="gnl|ufmg|Cp1002_1036|gb|ADL20921"
FT   gene            complement(1127277..1128113)
FT                   /locus_tag="Cp1002_1037"
FT                   /gene="pimT"
FT   CDS             complement(1127277..1128113)
FT                   /locus_tag="Cp1002_1037"
FT                   /gene="pimT"
FT                   /product="SAM-dependent methyltransferase involved in
FT                   tRNA-Met maturation"
FT                   /protein_id="gnl|ufmg|Cp1002_1037|gb|ADL20922"
FT   gene            complement(1128120..1129457)
FT                   /locus_tag="Cp1002_1038"
FT                   /gene="pepC2"
FT   CDS             complement(1128120..1129457)
FT                   /locus_tag="Cp1002_1038"
FT                   /gene="pepC2"
FT                   /product="Aminopeptidase 2"
FT                   /protein_id="gnl|ufmg|Cp1002_1038|gb|ADL20923"
FT   gene            1129591..1130502
FT                   /locus_tag="Cp1002_1039"
FT                   /gene="recB"
FT   CDS             1129591..1130502
FT                   /locus_tag="Cp1002_1039"
FT                   /gene="recB"
FT                   /product="RecB family nuclease"
FT                   /protein_id="gnl|ufmg|Cp1002_1039|gb|ADL20924"
FT   gene            1130699..1131001
FT                   /locus_tag="Cp1002_1040"
FT                   /gene="vapI"
FT   CDS             1130699..1131001
FT                   /locus_tag="Cp1002_1040"
FT                   /gene="vapI"
FT                   /product="Virulence-associated protein I"
FT                   /protein_id="gnl|ufmg|Cp1002_1040|gb|ADL20925"
FT   gene            complement(1131062..1132714)
FT                   /locus_tag="Cp1002_1041"
FT                   /gene="fhs"
FT   CDS             complement(1131062..1132714)
FT                   /locus_tag="Cp1002_1041"
FT                   /gene="fhs"
FT                   /product="Formate--tetrahydrofolate ligase"
FT                   /protein_id="gnl|ufmg|Cp1002_1041|gb|ADL20926"
FT   gene            complement(1132838..1134268)
FT                   /locus_tag="Cp1002_1042"
FT                   /gene="aspA"
FT   CDS             complement(1132838..1134268)
FT                   /locus_tag="Cp1002_1042"
FT                   /gene="aspA"
FT                   /product="Aspartate ammonia-lyase"
FT                   /protein_id="gnl|ufmg|Cp1002_1042|gb|ADL20927"
FT   gene            complement(1134627..1135934)
FT                   /locus_tag="Cp1002_1043"
FT                   /gene="dcuA"
FT   CDS             complement(1134627..1135934)
FT                   /locus_tag="Cp1002_1043"
FT                   /gene="dcuA"
FT                   /product="Anaerobic C4-dicarboxylate transporter"
FT                   /protein_id="gnl|ufmg|Cp1002_1043|gb|ADL20928"
FT   gene            complement(1135937..1136035)
FT                   /locus_tag="Cp1002_1043a"
FT                   /gene=""
FT   CDS             complement(1135937..1136035)
FT                   /locus_tag="Cp1002_1043a"
FT                   /gene=""
FT                   /product="Hypothetical protein"
FT                   /protein_id="gnl|ufmg|Cp1002_1043a"
FT   gene            complement(1136397..1137242)
FT                   /locus_tag="Cp1002_1044"
FT                   /gene="hisG"
FT   CDS             complement(1136397..1137242)
FT                   /locus_tag="Cp1002_1044"
FT                   /gene="hisG"
FT                   /product="ATP phosphoribosyl transferase"
FT                   /protein_id="gnl|ufmg|Cp1002_1044|gb|ADL20929"
FT   gene            complement(1137258..1137521)
FT                   /locus_tag="Cp1002_1045"
FT                   /gene="hisE"
FT   CDS             complement(1137258..1137521)
FT                   /locus_tag="Cp1002_1045"
FT                   /gene="hisE"
FT                   /product="Phosphoribosyl-ATP pyrophosphatase"
FT                   /protein_id="gnl|ufmg|Cp1002_1045|gb|ADL20930"
FT   gene            complement(1137550..1138233)
FT                   /locus_tag="Cp1002_1046"
FT                   /gene=""
FT   CDS             complement(1137550..1138233)
FT                   /locus_tag="Cp1002_1046"
FT                   /gene=""
FT                   /product="Haloacid dehalogenase-like hydrolase"
FT                   /protein_id="gnl|ufmg|Cp1002_1046|gb|ADL20931"
FT   gene            complement(1138325..1141924)
FT                   /locus_tag="Cp1002_1047"
FT                   /gene="metH"
FT   CDS             complement(1138325..1141924)
FT                   /locus_tag="Cp1002_1047"
FT                   /gene="metH"
FT                   /product="Methionine synthase"
FT                   /protein_id="gnl|ufmg|Cp1002_1047|gb|ADL20932"
FT   gene            complement(1142028..1142468)
FT                   /locus_tag="Cp1002_1048"
FT                   /gene=""
FT   CDS             complement(1142028..1142468)
FT                   /locus_tag="Cp1002_1048"
FT                   /gene=""
FT                   /product="Hypothetical protein"
FT                   /protein_id="gnl|ufmg|Cp1002_1048|gb|ADL20933"
FT   gene            complement(1142535..1143785)
FT                   /locus_tag="Cp1002_1049"
FT                   /gene="mshC"
FT   CDS             complement(1142535..1143785)
FT                   /locus_tag="Cp1002_1049"
FT                   /gene="mshC"
FT                   /product="L-cysteine:1D-myo-inositol
FT                   2-amino-2-deoxy-alpha-D-glucopyranoside ligase"
FT                   /protein_id="gnl|ufmg|Cp1002_1049|gb|ADL20934"
FT   gene            complement(1143901..1144788)
FT                   /locus_tag="Cp1002_1050"
FT                   /gene="uppP"
FT   CDS             complement(1143901..1144788)
FT                   /locus_tag="Cp1002_1050"
FT                   /gene="uppP"
FT                   /product="Undecaprenyl pyrophosphate phosphatase"
FT                   /protein_id="gnl|ufmg|Cp1002_1050|gb|ADL20935"
FT   gene            1144819..1145718
FT                   /locus_tag="Cp1002_1051"
FT                   /gene=""
FT   CDS             1144819..1145718
FT                   /locus_tag="Cp1002_1051"
FT                   /gene=""
FT                   /product="Aldo/keto reductase family oxidoreductase"
FT                   /protein_id="gnl|ufmg|Cp1002_1051|gb|ADL20936"
FT   gene            1145824..1146846
FT                   /locus_tag="Cp1002_1052"
FT                   /gene="lppL"
FT   CDS             1145824..1146846
FT                   /locus_tag="Cp1002_1052"
FT                   /gene="lppL"
FT                   /product="Prolipoprotein LppL"
FT                   /protein_id="gnl|ufmg|Cp1002_1052|gb|ADL20937"
FT   gene            1146888..1148000
FT                   /locus_tag="Cp1002_1053"
FT                   /gene="pyrD"
FT   CDS             1146888..1148000
FT                   /locus_tag="Cp1002_1053"
FT                   /gene="pyrD"
FT                   /product="Dihydroorotate dehydrogenase 2"
FT                   /protein_id="gnl|ufmg|Cp1002_1053|gb|ADL20938"
FT   gene            complement(1148028..1148261)
FT                   /locus_tag="Cp1002_1054"
FT                   /gene=""
FT   CDS             complement(1148028..1148261)
FT                   /locus_tag="Cp1002_1054"
FT                   /gene=""
FT                   /product="Hypothetical protein"
FT                   /protein_id="gnl|ufmg|Cp1002_1054|gb|ADL20939"
FT   gene            complement(1148463..1148855)
FT                   /locus_tag="Cp1002_1055"
FT                   /gene=""
FT   CDS             complement(1148463..1148855)
FT                   /locus_tag="Cp1002_1055"
FT                   /gene=""
FT                   /product="Hypothetical protein"
FT                   /protein_id="gnl|ufmg|Cp1002_1055|gb|ADL20940"
FT   gene            complement(1148848..1149384)
FT                   /locus_tag="Cp1002_1056"
FT                   /gene=""
FT   CDS             complement(1148848..1149384)
FT                   /locus_tag="Cp1002_1056"
FT                   /gene=""
FT                   /product="Phosphatidylethanolamine-binding protein"
FT                   /protein_id="gnl|ufmg|Cp1002_1056|gb|ADL20941"
FT   gene            complement(1149490..1150179)
[truncated: 3,558,522 more chars]
