# Supplementary material for: The Corynebacterium pseudotuberculosis in silico predicted pan-exoproteome
Source: BMC Genomics. 2012 Oct 19;13(Suppl 5):S6. doi: 10.1186/1471-2164-13-S5-S6 (PMC3476999; doi:10.1186/1471-2164-13-S5-S6)
Supplement: Additional file 1 — C. pseudotuberculosis genomes. The five C. pseudotuberculosis genomes here checked, as EMBL files. [file 1471-2164-13-S5-S6-S1.zip › CP001829-C231.embl]

FT   gene            1..1812
FT                   /locus_tag="CpC231_0001"
FT                   /gene="dnaA"
FT   CDS             1..1812
FT                   /locus_tag="CpC231_0001"
FT                   /gene="dnaA"
FT                   /product="Chromosomal replication initiation protein"
FT                   /protein_id="gnl|ufmg|CpC231_0001|gb|ADL09500"
FT   gene            complement(1821..1967)
FT                   /locus_tag="CpC231_0001a"
FT                   /gene=""
FT   CDS             complement(1821..1967)
FT                   /locus_tag="CpC231_0001a"
FT                   /gene=""
FT                   /product="Hypothetical protein"
FT                   /protein_id="gnl|ufmg|CpC231_0001a"
FT   gene            2396..3583
FT                   /locus_tag="CpC231_0002"
FT                   /gene="dnaN"
FT   CDS             2396..3583
FT                   /locus_tag="CpC231_0002"
FT                   /gene="dnaN"
FT                   /product="DNA polymerase III subunit beta"
FT                   /protein_id="gnl|ufmg|CpC231_0002|gb|ADL09501"
FT   gene            3650..4864
FT                   /locus_tag="CpC231_0003"
FT                   /gene="recF"
FT   CDS             3650..4864
FT                   /locus_tag="CpC231_0003"
FT                   /gene="recF"
FT                   /product="Recombination protein F"
FT                   /protein_id="gnl|ufmg|CpC231_0003|gb|ADL09502"
FT   gene            4854..5426
FT                   /locus_tag="CpC231_0004"
FT                   /gene=""
FT   CDS             4854..5426
FT                   /locus_tag="CpC231_0004"
FT                   /gene=""
FT                   /product="Hypothetical protein"
FT                   /protein_id="gnl|ufmg|CpC231_0004|gb|ADL09503"
FT   gene            5566..7611
FT                   /locus_tag="CpC231_0005"
FT                   /gene="gyrB"
FT   CDS             5566..7611
FT                   /locus_tag="CpC231_0005"
FT                   /gene="gyrB"
FT                   /product="DNA gyrase subunit B"
FT                   /protein_id="gnl|ufmg|CpC231_0005|gb|ADL09504"
FT   gene            complement(7693..8127)
FT                   /locus_tag="CpC231_0006"
FT                   /gene=""
FT   CDS             complement(7693..8127)
FT                   /locus_tag="CpC231_0006"
FT                   /gene=""
FT                   /product="Hypothetical protein"
FT                   /protein_id="gnl|ufmg|CpC231_0006|gb|ADL09505"
FT   gene            complement(8303..8389)
FT                   /locus_tag="CpC231_0006a"
FT                   /gene=""
FT   CDS             complement(8303..8389)
FT                   /locus_tag="CpC231_0006a"
FT                   /gene=""
FT                   /product="Hypothetical protein"
FT                   /protein_id="gnl|ufmg|CpC231_0006a"
FT   gene            complement(8441..8674)
FT                   /locus_tag="CpC231_0007"
FT                   /gene=""
FT   CDS             complement(8441..8674)
FT                   /locus_tag="CpC231_0007"
FT                   /gene=""
FT                   /product="Hypothetical protein"
FT                   /protein_id="gnl|ufmg|CpC231_0007|gb|ADL09506"
FT   gene            complement(8701..8913)
FT                   /locus_tag="CpC231_0008"
FT                   /gene=""
FT   CDS             complement(8701..8913)
FT                   /locus_tag="CpC231_0008"
FT                   /gene=""
FT                   /product="Hypothetical protein"
FT                   /protein_id="gnl|ufmg|CpC231_0008|gb|ADL09507"
FT   gene            9081..11645
FT                   /locus_tag="CpC231_0009"
FT                   /gene="gyrA"
FT   CDS             9081..11645
FT                   /locus_tag="CpC231_0009"
FT                   /gene="gyrA"
FT                   /product="DNA gyrase subunit A"
FT                   /protein_id="gnl|ufmg|CpC231_0009|gb|ADL09508"
FT   gene            11645..11989
FT                   /locus_tag="CpC231_0010"
FT                   /gene=""
FT   CDS             11645..11989
FT                   /locus_tag="CpC231_0010"
FT                   /gene=""
FT                   /product="Hypothetical protein"
FT                   /protein_id="gnl|ufmg|CpC231_0010|gb|ADL09509"
FT   gene            12175..12251
FT                   /locus_tag="CpC231_t01"
FT   tRNA            12175..12251
FT                   /product="tRNA-Ile"
FT   gene            12260..12333
FT                   /locus_tag="CpC231_t02"
FT   tRNA            12260..12333
FT                   /product="tRNA-Ala"
FT   gene            12432..13211
FT                   /locus_tag="CpC231_0011"
FT                   /gene=""
FT   CDS             12432..13211
FT                   /locus_tag="CpC231_0011"
FT                   /gene=""
FT                   /product="Hypothetical protein"
FT                   /protein_id="gnl|ufmg|CpC231_0011|gb|ADL09510"
FT   gene            13539..14054
FT                   /locus_tag="CpC231_0012"
FT                   /gene=""
FT   CDS             13539..14054
FT                   /locus_tag="CpC231_0012"
FT                   /gene=""
FT                   /product="Hypothetical protein"
FT                   /protein_id="gnl|ufmg|CpC231_0012|gb|ADL09511"
FT   gene            14287..14360
FT                   /locus_tag="CpC231_t03"
FT   tRNA            14287..14360
FT                   /product="tRNA-Ala"
FT   gene            14352..14612
FT                   /locus_tag="CpC231_0013"
FT                   /gene=""
FT   CDS             14352..14612
FT                   /locus_tag="CpC231_0013"
FT                   /gene=""
FT                   /product="Hypothetical protein"
FT                   /protein_id="gnl|ufmg|CpC231_0013|gb|ADL09512"
FT   gene            14685..15686
FT                   /locus_tag="CpC231_0014"
FT                   /gene=""
FT   CDS             14685..15686
FT                   /locus_tag="CpC231_0014"
FT                   /gene=""
FT                   /product="Periplasmic binding protein/LacI transcriptional
FT                   regulator"
FT                   /protein_id="gnl|ufmg|CpC231_0014|gb|ADL09513"
FT   gene            15683..16768
FT                   /locus_tag="CpC231_0015"
FT                   /gene="rbsC"
FT   CDS             15683..16768
FT                   /locus_tag="CpC231_0015"
FT                   /gene="rbsC"
FT                   /product="Ribose transport system permease protein rbsC"
FT                   /protein_id="gnl|ufmg|CpC231_0015|gb|ADL09514"
FT   gene            16770..17543
FT                   /locus_tag="CpC231_0016"
FT                   /gene="rbsA"
FT   CDS             16770..17543
FT                   /locus_tag="CpC231_0016"
FT                   /gene="rbsA"
FT                   /product="Ribose import ATP-binding protein RbsA"
FT                   /protein_id="gnl|ufmg|CpC231_0016|gb|ADL09515"
FT   gene            complement(17611..18282)
FT                   /locus_tag="CpC231_0017"
FT                   /gene=""
FT   CDS             complement(17611..18282)
FT                   /locus_tag="CpC231_0017"
FT                   /gene=""
FT                   /product="Hypothetical protein"
FT                   /protein_id="gnl|ufmg|CpC231_0017|gb|ADL09516"
FT   gene            18360..18896
FT                   /locus_tag="CpC231_0018"
FT                   /gene="ppiA"
FT   CDS             18360..18896
FT                   /locus_tag="CpC231_0018"
FT                   /gene="ppiA"
FT                   /product="Peptidyl-prolyl cis-trans isomerase A"
FT                   /protein_id="gnl|ufmg|CpC231_0018|gb|ADL09517"
FT   gene            18958..19728
FT                   /locus_tag="CpC231_0019"
FT                   /gene="ybhB"
FT   CDS             18958..19728
FT                   /locus_tag="CpC231_0019"
FT                   /gene="ybhB"
FT                   /product="Rhomboid family protein"
FT                   /protein_id="gnl|ufmg|CpC231_0019|gb|ADL09518"
FT   gene            19747..19854
FT                   /locus_tag="CpC231_0019a"
FT                   /gene=""
FT   CDS             19747..19854
FT                   /locus_tag="CpC231_0019a"
FT                   /gene=""
FT                   /product="Hypothetical protein"
FT                   /protein_id="gnl|ufmg|CpC231_0019a"
FT   gene            19883..20041
FT                   /locus_tag="CpC231_0020"
FT                   /gene=""
FT   CDS             19883..20041
FT                   /locus_tag="CpC231_0020"
FT                   /gene=""
FT                   /product="Hypothetical protein"
FT                   /protein_id="gnl|ufmg|CpC231_0020|gb|ADL09519"
FT   gene            20671..21018
FT                   /locus_tag="CpC231_0021"
FT                   /gene=""
FT   CDS             20671..21018
FT                   /locus_tag="CpC231_0021"
FT                   /gene=""
FT                   /product="Hypothetical protein"
FT                   /protein_id="gnl|ufmg|CpC231_0021|gb|ADL09520"
FT   gene            complement(21052..21156)
FT                   /locus_tag="CpC231_0021a"
FT                   /gene=""
FT   CDS             complement(21052..21156)
FT                   /locus_tag="CpC231_0021a"
FT                   /gene=""
FT                   /product="Hypothetical protein"
FT                   /protein_id="gnl|ufmg|CpC231_0021a"
FT   gene            complement(21572..21670)
FT                   /locus_tag="CpC231_0021b"
FT                   /gene=""
FT   CDS             complement(21572..21670)
FT                   /locus_tag="CpC231_0021b"
FT                   /gene=""
FT                   /product="Hypothetical protein"
FT                   /protein_id="gnl|ufmg|CpC231_0021b"
FT   gene            complement(21747..21893)
FT                   /locus_tag="CpC231_0021c"
FT                   /gene=""
FT   CDS             complement(21747..21893)
FT                   /locus_tag="CpC231_0021c"
FT                   /gene=""
FT                   /product="Hypothetical protein"
FT                   /protein_id="gnl|ufmg|CpC231_0021c"
FT   gene            complement(21940..22068)
FT                   /locus_tag="CpC231_0022"
FT                   /gene=""
FT   CDS             complement(21940..22068)
FT                   /locus_tag="CpC231_0022"
FT                   /gene=""
FT                   /product="Hypothetical protein"
FT                   /protein_id="gnl|ufmg|CpC231_0022|gb|ADL09521"
FT   gene            22236..22589
FT                   /locus_tag="CpC231_0023"
FT                   /gene="cas5"
FT   CDS             22236..22589
FT                   /locus_tag="CpC231_0023"
FT                   /gene="cas5"
FT                   /product="CRISPR-associated protein Cas5"
FT                   /protein_id="gnl|ufmg|CpC231_0023|gb|ADL09522"
FT   gene            complement(22664..23704)
FT                   /locus_tag="CpC231_0024"
FT                   /gene=""
FT   CDS             complement(22664..23704)
FT                   /locus_tag="CpC231_0024"
FT                   /gene=""
FT                   /product="Insertion element protein"
FT                   /protein_id="gnl|ufmg|CpC231_0024|gb|ADL09523"
FT   gene            24112..25035
FT                   /locus_tag="CpC231_0025"
FT                   /gene="pld"
FT   CDS             24112..25035
FT                   /locus_tag="CpC231_0025"
FT                   /gene="pld"
FT                   /product="Phospholipase D"
FT                   /protein_id="gnl|ufmg|CpC231_0025|gb|ADL09524"
FT   gene            complement(25088..25954)
FT                   /locus_tag="CpC231_0026"
FT                   /gene="fagC"
FT   CDS             complement(25088..25954)
FT                   /locus_tag="CpC231_0026"
FT                   /gene="fagC"
FT                   /product="ATP binding cytoplasmic membrane protein"
FT                   /protein_id="gnl|ufmg|CpC231_0026|gb|ADL09525"
FT   gene            complement(25963..26949)
FT                   /locus_tag="CpC231_0027"
FT                   /gene="fagB"
FT   CDS             complement(25963..26949)
FT                   /locus_tag="CpC231_0027"
FT                   /gene="fagB"
FT                   /product="Iron-enterobactin transporter"
FT                   /protein_id="gnl|ufmg|CpC231_0027|gb|ADL09526"
FT   gene            complement(26949..28016)
FT                   /locus_tag="CpC231_0028"
FT                   /gene="fagA"
FT   CDS             complement(26949..28016)
FT                   /locus_tag="CpC231_0028"
FT                   /gene="fagA"
FT                   /product="Hypothetical protein"
FT                   /protein_id="gnl|ufmg|CpC231_0028|gb|ADL09527"
FT   gene            28063..29115
FT                   /locus_tag="CpC231_0029"
FT                   /gene="fagD"
FT   CDS             28063..29115
FT                   /locus_tag="CpC231_0029"
FT                   /gene="fagD"
FT                   /product="Iron siderophore binding protein"
FT                   /protein_id="gnl|ufmg|CpC231_0029|gb|ADL09528"
FT   gene            complement(29247..29516)
FT                   /locus_tag="CpC231_0030"
FT                   /gene=""
FT   CDS             complement(29247..29516)
FT                   /locus_tag="CpC231_0030"
FT                   /gene=""
FT                   /product="Hypothetical protein"
FT                   /protein_id="gnl|ufmg|CpC231_0030|gb|ADL09529"
FT   gene            complement(29629..31623)
FT                   /locus_tag="CpC231_0031"
FT                   /gene="pknB"
FT   CDS             complement(29629..31623)
FT                   /locus_tag="CpC231_0031"
FT                   /gene="pknB"
FT                   /product="Serine/threonine-protein kinase"
FT                   /protein_id="gnl|ufmg|CpC231_0031|gb|ADL09530"
FT   gene            complement(31620..33140)
FT                   /locus_tag="CpC231_0032"
FT                   /gene="pknA"
FT   CDS             complement(31620..33140)
FT                   /locus_tag="CpC231_0032"
FT                   /gene="pknA"
FT                   /product="Serine/threonine-protein kinase"
FT                   /protein_id="gnl|ufmg|CpC231_0032|gb|ADL09531"
FT   gene            complement(33148..34608)
FT                   /locus_tag="CpC231_0033"
FT                   /gene="pbpA"
FT   CDS             complement(33148..34608)
FT                   /locus_tag="CpC231_0033"
FT                   /gene="pbpA"
FT                   /product="Penicillin-binding protein A"
FT                   /protein_id="gnl|ufmg|CpC231_0033|gb|ADL09532"
FT   gene            complement(34605..35978)
FT                   /locus_tag="CpC231_0034"
FT                   /gene="ftsW"
FT   CDS             complement(34605..35978)
FT                   /locus_tag="CpC231_0034"
FT                   /gene="ftsW"
FT                   /product="Cell division protein ftsW"
FT                   /protein_id="gnl|ufmg|CpC231_0034|gb|ADL09533"
FT   gene            complement(35979..37490)
FT                   /locus_tag="CpC231_0035"
FT                   /gene="pstP"
FT   CDS             complement(35979..37490)
FT                   /locus_tag="CpC231_0035"
FT                   /gene="pstP"
FT                   /product="PP2C-family Ser/Thr phosphatase"
FT                   /protein_id="gnl|ufmg|CpC231_0035|gb|ADL09534"
FT   gene            complement(37490..37969)
FT                   /locus_tag="CpC231_0036"
FT                   /gene=""
FT   CDS             complement(37490..37969)
FT                   /locus_tag="CpC231_0036"
FT                   /gene=""
FT                   /product="FHA domain-containing protein"
FT                   /protein_id="gnl|ufmg|CpC231_0036|gb|ADL09535"
FT   gene            complement(38046..38999)
FT                   /locus_tag="CpC231_0037"
FT                   /gene=""
FT   CDS             complement(38046..38999)
FT                   /locus_tag="CpC231_0037"
FT                   /gene=""
FT                   /product="Hypothetical protein"
FT                   /protein_id="gnl|ufmg|CpC231_0037|gb|ADL09536"
FT   gene            39349..39433
FT                   /locus_tag="CpC231_t04"
FT   tRNA            39349..39433
FT                   /product="tRNA-Leu"
FT   gene            complement(39655..40368)
FT                   /locus_tag="CpC231_0038"
FT                   /gene=""
FT   CDS             complement(39655..40368)
FT                   /locus_tag="CpC231_0038"
FT                   /gene=""
FT                   /product="CAAX amino terminal protease family"
FT                   /protein_id="gnl|ufmg|CpC231_0038|gb|ADL09537"
FT   gene            complement(40507..41037)
FT                   /locus_tag="CpC231_0039"
FT                   /gene=""
FT   CDS             complement(40507..41037)
FT                   /locus_tag="CpC231_0039"
FT                   /gene=""
FT                   /product="Hypothetical protein"
FT                   /protein_id="gnl|ufmg|CpC231_0039|gb|ADL09538"
FT   gene            complement(41034..41357)
FT                   /locus_tag="CpC231_0040"
FT                   /gene="padR"
FT   CDS             complement(41034..41357)
FT                   /locus_tag="CpC231_0040"
FT                   /gene="padR"
FT                   /product="Transcription regulator padR"
FT                   /protein_id="gnl|ufmg|CpC231_0040|gb|ADL09539"
FT   gene            complement(41532..42530)
FT                   /locus_tag="CpC231_0041"
FT                   /gene="znuA"
FT   CDS             complement(41532..42530)
FT                   /locus_tag="CpC231_0041"
FT                   /gene="znuA"
FT                   /product="Zinc ABC transporter substrate-binding protein"
FT                   /protein_id="gnl|ufmg|CpC231_0041|gb|ADL09540"
FT   gene            complement(42540..43310)
FT                   /locus_tag="CpC231_0042"
FT                   /gene="fecE"
FT   CDS             complement(42540..43310)
FT                   /locus_tag="CpC231_0042"
FT                   /gene="fecE"
FT                   /product="Fe(3+) dicitrate transport ATP-binding protein
FT                   FecE"
FT                   /protein_id="gnl|ufmg|CpC231_0042|gb|ADL09541"
FT   gene            complement(43307..44431)
FT                   /locus_tag="CpC231_0043"
FT                   /gene="fecD"
FT   CDS             complement(43307..44431)
FT                   /locus_tag="CpC231_0043"
FT                   /gene="fecD"
FT                   /product="Fe(3+) dicitrate transport system permease
FT                   protein fecD"
FT                   /protein_id="gnl|ufmg|CpC231_0043|gb|ADL09542"
FT   gene            complement(44502..45884)
FT                   /locus_tag="CpC231_0044"
FT                   /gene="mgtE1"
FT   CDS             complement(44502..45884)
FT                   /locus_tag="CpC231_0044"
FT                   /gene="mgtE1"
FT                   /product="Magnesium transporter mgtE"
FT                   /protein_id="gnl|ufmg|CpC231_0044|gb|ADL09543"
FT   gene            complement(46162..47760)
FT                   /locus_tag="CpC231_0045"
FT                   /gene="malL"
FT   CDS             complement(46162..47760)
FT                   /locus_tag="CpC231_0045"
FT                   /gene="malL"
FT                   /product="Oligo-1,6-glucosidase 1"
FT                   /protein_id="gnl|ufmg|CpC231_0045|gb|ADL09544"
FT   gene            48051..48341
FT                   /locus_tag="CpC231_0046"
FT                   /gene=""
FT   CDS             48051..48341
FT                   /locus_tag="CpC231_0046"
FT                   /gene=""
FT                   /product="Hypothetical protein"
FT                   /protein_id="gnl|ufmg|CpC231_0046|gb|ADL09545"
FT   gene            complement(48498..49772)
FT                   /locus_tag="CpC231_0047"
FT                   /gene=""
FT   CDS             complement(48498..49772)
FT                   /locus_tag="CpC231_0047"
FT                   /gene=""
FT                   /product="Major Facilitator Superfamily (MFS)"
FT                   /protein_id="gnl|ufmg|CpC231_0047|gb|ADL09546"
FT   gene            complement(50407..50616)
FT                   /locus_tag="CpC231_0048"
FT                   /gene=""
FT   CDS             complement(50407..50616)
FT                   /locus_tag="CpC231_0048"
FT                   /gene=""
FT                   /product="Hypothetical protein"
FT                   /protein_id="gnl|ufmg|CpC231_0048|gb|ADL09547"
FT   gene            complement(50995..51639)
FT                   /locus_tag="CpC231_0049"
FT                   /gene="cskE"
FT   CDS             complement(50995..51639)
FT                   /locus_tag="CpC231_0049"
FT                   /gene="cskE"
FT                   /product="Anti-sigma factor"
FT                   /protein_id="gnl|ufmg|CpC231_0049|gb|ADL09548"
FT   gene            complement(51636..52187)
FT                   /locus_tag="CpC231_0050"
FT                   /gene="sigK"
FT   CDS             complement(51636..52187)
FT                   /locus_tag="CpC231_0050"
FT                   /gene="sigK"
FT                   /product="ECF family sigma factor K"
FT                   /protein_id="gnl|ufmg|CpC231_0050|gb|ADL09549"
FT   gene            complement(52283..52576)
FT                   /locus_tag="CpC231_0051"
FT                   /gene=""
FT   CDS             complement(52283..52576)
FT                   /locus_tag="CpC231_0051"
FT                   /gene=""
FT                   /product="Hypothetical protein"
FT                   /protein_id="gnl|ufmg|CpC231_0051|gb|ADL09550"
FT   gene            52934..54571
FT                   /locus_tag="CpC231_0052"
FT                   /gene="dipZ"
FT   CDS             52934..54571
FT                   /locus_tag="CpC231_0052"
FT                   /gene="dipZ"
FT                   /product="Protein dipZ"
FT                   /protein_id="gnl|ufmg|CpC231_0052|gb|ADL09551"
FT   gene            54642..55403
FT                   /locus_tag="CpC231_0053"
FT                   /gene=""
FT   CDS             54642..55403
FT                   /locus_tag="CpC231_0053"
FT                   /gene=""
FT                   /product="Hypothetical protein"
FT                   /protein_id="gnl|ufmg|CpC231_0053|gb|ADL09552"
FT   gene            complement(55405..56067)
FT                   /locus_tag="CpC231_0054"
FT                   /gene="opuBB"
FT   CDS             complement(55405..56067)
FT                   /locus_tag="CpC231_0054"
FT                   /gene="opuBB"
FT                   /product="Choline transport system permease protein"
FT                   /protein_id="gnl|ufmg|CpC231_0054|gb|ADL09553"
FT   gene            complement(56064..56702)
FT                   /locus_tag="CpC231_0055"
FT                   /gene="opuBD"
FT   CDS             complement(56064..56702)
FT                   /locus_tag="CpC231_0055"
FT                   /gene="opuBD"
FT                   /product="Choline transport system permease protein opuBD"
FT                   /protein_id="gnl|ufmg|CpC231_0055|gb|ADL09554"
FT   gene            complement(56699..57586)
FT                   /locus_tag="CpC231_0056"
FT                   /gene="opuBA"
FT   CDS             complement(56699..57586)
FT                   /locus_tag="CpC231_0056"
FT                   /gene="opuBA"
FT                   /product="Choline transport ATP-binding protein OpuBA"
FT                   /protein_id="gnl|ufmg|CpC231_0056|gb|ADL09555"
FT   gene            complement(57943..58143)
FT                   /locus_tag="CpC231_0057"
FT                   /gene=""
FT   CDS             complement(57943..58143)
FT                   /locus_tag="CpC231_0057"
FT                   /gene=""
FT                   /product="Hypothetical protein"
FT                   /protein_id="gnl|ufmg|CpC231_0057|gb|ADL09556"
FT   gene            complement(58187..59524)
FT                   /locus_tag="CpC231_0058"
FT                   /gene=""
FT   CDS             complement(58187..59524)
FT                   /locus_tag="CpC231_0058"
FT                   /gene=""
FT                   /product="Peptidase family M20/M25/M40"
FT                   /protein_id="gnl|ufmg|CpC231_0058|gb|ADL09557"
FT   gene            59728..60723
FT                   /locus_tag="CpC231_0059"
FT                   /gene="bioB"
FT   CDS             59728..60723
FT                   /locus_tag="CpC231_0059"
FT                   /gene="bioB"
FT                   /product="Biotin synthase"
FT                   /protein_id="gnl|ufmg|CpC231_0059|gb|ADL09558"
FT   gene            60729..60983
FT                   /locus_tag="CpC231_0060"
FT                   /gene=""
FT   CDS             60729..60983
FT                   /locus_tag="CpC231_0060"
FT                   /gene=""
FT                   /product="Hypothetical protein"
FT                   /protein_id="gnl|ufmg|CpC231_0060|gb|ADL09559"
FT   gene            complement(61006..61437)
FT                   /locus_tag="CpC231_0061"
FT                   /gene="mepB"
FT   CDS             complement(61006..61437)
FT                   /locus_tag="CpC231_0061"
FT                   /gene="mepB"
FT                   /product="Metallopeptidase MepB"
FT                   /protein_id="gnl|ufmg|CpC231_0061|gb|ADL09560"
FT   gene            61532..62947
FT                   /locus_tag="CpC231_0062"
FT                   /gene="amn"
FT   CDS             61532..62947
FT                   /locus_tag="CpC231_0062"
FT                   /gene="amn"
FT                   /product="AMP nucleosidase"
FT                   /protein_id="gnl|ufmg|CpC231_0062|gb|ADL09561"
FT   gene            63024..64448
FT                   /locus_tag="CpC231_0063"
FT                   /gene=""
FT   CDS             63024..64448
FT                   /locus_tag="CpC231_0063"
FT                   /gene=""
FT                   /product="Hypothetical protein"
FT                   /protein_id="gnl|ufmg|CpC231_0063|gb|ADL09562"
FT   gene            64754..65923
FT                   /locus_tag="CpC231_0064"
FT                   /gene=""
FT   CDS             64754..65923
FT                   /locus_tag="CpC231_0064"
FT                   /gene=""
FT                   /product="Lysozyme M1"
FT                   /protein_id="gnl|ufmg|CpC231_0064|gb|ADL09563"
FT   gene            complement(65978..67063)
FT                   /locus_tag="CpC231_0065"
FT                   /gene="ino1"
FT   CDS             complement(65978..67063)
FT                   /locus_tag="CpC231_0065"
FT                   /gene="ino1"
FT                   /product="Inositol-3-phosphate synthase"
FT                   /protein_id="gnl|ufmg|CpC231_0065|gb|ADL09564"
FT   gene            complement(67292..68029)
FT                   /locus_tag="CpC231_0066"
FT                   /gene=""
FT   CDS             complement(67292..68029)
FT                   /locus_tag="CpC231_0066"
FT                   /gene=""
FT                   /product="Fe(2+)/Mn(2+) transporter pcl1"
FT                   /protein_id="gnl|ufmg|CpC231_0066|gb|ADL09565"
FT   gene            complement(68349..69209)
FT                   /locus_tag="CpC231_0067"
FT                   /gene=""
FT   CDS             complement(68349..69209)
FT                   /locus_tag="CpC231_0067"
FT                   /gene=""
FT                   /product="Abhydrolase domain-containing protein 6"
FT                   /protein_id="gnl|ufmg|CpC231_0067|gb|ADL09566"
FT   gene            69173..69835
FT                   /locus_tag="CpC231_0068"
FT                   /gene="noxC"
FT                   /pseudo
FT                   /product="NADH dehydrogenase"
FT   gene            69873..70430
FT                   /locus_tag="CpC231_0069"
FT                   /gene="gca"
FT   CDS             69873..70430
FT                   /locus_tag="CpC231_0069"
FT                   /gene="gca"
FT                   /product="Gamma-type carbonic anhydratase-like protein"
FT                   /protein_id="gnl|ufmg|CpC231_0069|gb|ADL09567"
FT   gene            complement(70423..71442)
FT                   /locus_tag="CpC231_0070"
FT                   /gene=""
FT   CDS             complement(70423..71442)
FT                   /locus_tag="CpC231_0070"
FT                   /gene=""
FT                   /product="Transcription factor Rok"
FT                   /protein_id="gnl|ufmg|CpC231_0070|gb|ADL09568"
FT   gene            71818..71913
FT                   /locus_tag="CpC231_0071"
FT                   /gene=""
FT   CDS             71818..71913
FT                   /locus_tag="CpC231_0071"
FT                   /gene=""
FT                   /product="Hypothetical protein"
FT                   /protein_id="gnl|ufmg|CpC231_0071|gb|ADL09569"
FT   gene            72085..73563
FT                   /locus_tag="CpC231_0072"
FT                   /gene="piuB"
FT   CDS             72085..73563
FT                   /locus_tag="CpC231_0072"
FT                   /gene="piuB"
FT                   /product="Uncharacterized iron-regulated membrane protein"
FT                   /protein_id="gnl|ufmg|CpC231_0072|gb|ADL09570"
FT   gene            73634..74704
FT                   /locus_tag="CpC231_0073"
FT                   /gene=""
FT   CDS             73634..74704
FT                   /locus_tag="CpC231_0073"
FT                   /gene=""
FT                   /product="Hypothetical protein"
FT                   /protein_id="gnl|ufmg|CpC231_0073|gb|ADL09571"
FT   gene            74819..76489
FT                   /locus_tag="CpC231_0074"
FT                   /gene=""
FT   CDS             74819..76489
FT                   /locus_tag="CpC231_0074"
FT                   /gene=""
FT                   /product="Hypothetical protein"
FT                   /protein_id="gnl|ufmg|CpC231_0074|gb|ADL09572"
FT   gene            76541..76957
FT                   /locus_tag="CpC231_0075"
FT                   /gene="marR"
FT   CDS             76541..76957
FT                   /locus_tag="CpC231_0075"
FT                   /gene="marR"
FT                   /product="Multiple antibiotic resistance protein marR"
FT                   /protein_id="gnl|ufmg|CpC231_0075|gb|ADL09573"
FT   gene            76966..77322
FT                   /locus_tag="CpC231_0076"
FT                   /gene=""
FT   CDS             76966..77322
FT                   /locus_tag="CpC231_0076"
FT                   /gene=""
FT                   /product="Hypothetical protein"
FT                   /protein_id="gnl|ufmg|CpC231_0076|gb|ADL09574"
FT   gene            77322..78158
FT                   /locus_tag="CpC231_0077"
FT                   /gene=""
FT   CDS             77322..78158
FT                   /locus_tag="CpC231_0077"
FT                   /gene=""
FT                   /product="Hypothetical protein"
FT                   /protein_id="gnl|ufmg|CpC231_0077|gb|ADL09575"
FT   gene            complement(78164..79246)
FT                   /locus_tag="CpC231_0078"
FT                   /gene="abrB"
FT   CDS             complement(78164..79246)
FT                   /locus_tag="CpC231_0078"
FT                   /gene="abrB"
FT                   /product="Ammonia monooxygenase"
FT                   /protein_id="gnl|ufmg|CpC231_0078|gb|ADL09576"
FT   gene            complement(79307..79903)
FT                   /locus_tag="CpC231_0079"
FT                   /gene=""
FT   CDS             complement(79307..79903)
FT                   /locus_tag="CpC231_0079"
FT                   /gene=""
FT                   /product="Hypothetical protein"
FT                   /protein_id="gnl|ufmg|CpC231_0079|gb|ADL09577"
FT   gene            79976..80788
FT                   /locus_tag="CpC231_0080"
FT                   /gene=""
FT   CDS             79976..80788
FT                   /locus_tag="CpC231_0080"
FT                   /gene=""
FT                   /product="Sulfite exporter TauE/SafE"
FT                   /protein_id="gnl|ufmg|CpC231_0080|gb|ADL09578"
FT   gene            80919..81734
FT                   /locus_tag="CpC231_0081"
FT                   /gene="sgaA"
FT   CDS             80919..81734
FT                   /locus_tag="CpC231_0081"
FT                   /gene="sgaA"
FT                   /product="PTS system, IIA component"
FT                   /protein_id="gnl|ufmg|CpC231_0081|gb|ADL09579"
FT   gene            81746..83287
FT                   /locus_tag="CpC231_0082"
FT                   /gene="ulaA"
FT   CDS             81746..83287
FT                   /locus_tag="CpC231_0082"
FT                   /gene="ulaA"
FT                   /product="Ascorbate-specific permease IIC component ulaA"
FT                   /protein_id="gnl|ufmg|CpC231_0082|gb|ADL09580"
FT   gene            complement(83303..85759)
FT                   /locus_tag="CpC231_0083"
FT                   /gene="hrpB"
FT   CDS             complement(83303..85759)
FT                   /locus_tag="CpC231_0083"
FT                   /gene="hrpB"
FT                   /product="ATP-dependent RNA helicase hrpB"
FT                   /protein_id="gnl|ufmg|CpC231_0083|gb|ADL09581"
FT   gene            85929..86672
FT                   /locus_tag="CpC231_0084"
FT                   /gene="alkB"
FT   CDS             85929..86672
FT                   /locus_tag="CpC231_0084"
FT                   /gene="alkB"
FT                   /product="Alpha-ketoglutarate-dependent dioxygenase AlkB"
FT                   /protein_id="gnl|ufmg|CpC231_0084|gb|ADL09582"
FT   gene            86745..87407
FT                   /locus_tag="CpC231_0085"
FT                   /gene="tagA"
FT   CDS             86745..87407
FT                   /locus_tag="CpC231_0085"
FT                   /gene="tagA"
FT                   /product="DNA-3-methyladenine glycosylase 1"
FT                   /protein_id="gnl|ufmg|CpC231_0085|gb|ADL09583"
FT   gene            87404..88105
FT                   /locus_tag="CpC231_0086"
FT                   /gene="yusR"
FT   CDS             87404..88105
FT                   /locus_tag="CpC231_0086"
FT                   /gene="yusR"
FT                   /product="Short-chain dehydrogenase/reductase yusR"
FT                   /protein_id="gnl|ufmg|CpC231_0086|gb|ADL09584"
FT   gene            88205..88525
FT                   /locus_tag="CpC231_0087"
FT                   /gene=""
FT   CDS             88205..88525
FT                   /locus_tag="CpC231_0087"
FT                   /gene=""
FT                   /product="Hypothetical protein"
FT                   /protein_id="gnl|ufmg|CpC231_0087|gb|ADL09585"
FT   gene            88564..88854
FT                   /locus_tag="CpC231_0088"
FT                   /gene="yaaA"
FT   CDS             88564..88854
FT                   /locus_tag="CpC231_0088"
FT                   /gene="yaaA"
FT                   /product="Uncharacterized protein yaaA"
FT                   /protein_id="gnl|ufmg|CpC231_0088|gb|ADL09586"
FT   gene            88854..89678
FT                   /locus_tag="CpC231_0089"
FT                   /gene="cfp30B"
FT   CDS             88854..89678
FT                   /locus_tag="CpC231_0089"
FT                   /gene="cfp30B"
FT                   /product="Antigen Cfp30B"
FT                   /protein_id="gnl|ufmg|CpC231_0089|gb|ADL09587"
FT   gene            89683..89973
FT                   /locus_tag="CpC231_0090"
FT                   /gene="ogt"
FT   CDS             89683..89973
FT                   /locus_tag="CpC231_0090"
FT                   /gene="ogt"
FT                   /product="Methylated-DNA--protein-cysteine
FT                   methyltransferase"
FT                   /protein_id="gnl|ufmg|CpC231_0090|gb|ADL09588"
FT   gene            90018..90263
FT                   /locus_tag="CpC231_0091"
FT                   /gene=""
FT   CDS             90018..90263
FT                   /locus_tag="CpC231_0091"
FT                   /gene=""
FT                   /product="Hypothetical protein"
FT                   /protein_id="gnl|ufmg|CpC231_0091|gb|ADL09589"
FT   gene            90326..91321
FT                   /locus_tag="CpC231_0092"
FT                   /gene=""
FT   CDS             90326..91321
FT                   /locus_tag="CpC231_0092"
FT                   /gene=""
FT                   /product="Hypothetical protein"
FT                   /protein_id="gnl|ufmg|CpC231_0092|gb|ADL09590"
FT   gene            complement(91318..92847)
FT                   /locus_tag="CpC231_0093"
FT                   /gene="glpK"
FT   CDS             complement(91318..92847)
FT                   /locus_tag="CpC231_0093"
FT                   /gene="glpK"
FT                   /product="Glycerol kinase"
FT                   /protein_id="gnl|ufmg|CpC231_0093|gb|ADL09591"
FT   gene            complement(92857..93630)
FT                   /locus_tag="CpC231_0094"
FT                   /gene="glpF"
FT   CDS             complement(92857..93630)
FT                   /locus_tag="CpC231_0094"
FT                   /gene="glpF"
FT                   /product="Glycerol uptake facilitator protein"
FT                   /protein_id="gnl|ufmg|CpC231_0094|gb|ADL09592"
FT   gene            complement(93639..94499)
FT                   /locus_tag="CpC231_0095"
FT                   /gene=""
FT   CDS             complement(93639..94499)
FT                   /locus_tag="CpC231_0095"
FT                   /gene=""
FT                   /product="Alpha/beta hydrolase family protein"
FT                   /protein_id="gnl|ufmg|CpC231_0095|gb|ADL09593"
FT   gene            complement(94512..96383)
FT                   /locus_tag="CpC231_0096"
FT                   /gene="pepO"
FT   CDS             complement(94512..96383)
FT                   /locus_tag="CpC231_0096"
FT                   /gene="pepO"
FT                   /product="Metalloendopeptidase"
FT                   /protein_id="gnl|ufmg|CpC231_0096|gb|ADL09594"
FT   gene            96432..96974
FT                   /locus_tag="CpC231_0097"
FT                   /gene=""
FT   CDS             96432..96974
FT                   /locus_tag="CpC231_0097"
FT                   /gene=""
FT                   /product="Hypothetical protein"
FT                   /protein_id="gnl|ufmg|CpC231_0097|gb|ADL09595"
FT   gene            96971..97873
FT                   /locus_tag="CpC231_0098"
FT                   /gene=""
FT   CDS             96971..97873
FT                   /locus_tag="CpC231_0098"
FT                   /gene=""
FT                   /product="Hypothetical protein"
FT                   /protein_id="gnl|ufmg|CpC231_0098|gb|ADL09596"
FT   gene            97866..98741
FT                   /locus_tag="CpC231_0099"
FT                   /gene="opuAC"
FT   CDS             97866..98741
FT                   /locus_tag="CpC231_0099"
FT                   /gene="opuAC"
FT                   /product="Glycine betaine-binding protein"
FT                   /protein_id="gnl|ufmg|CpC231_0099|gb|ADL09597"
FT   gene            complement(98749..101961)
FT                   /locus_tag="CpC231_0100"
FT                   /gene="embC"
FT   CDS             complement(98749..101961)
FT                   /locus_tag="CpC231_0100"
FT                   /gene="embC"
FT                   /product="Arabinosyltransferase C"
FT                   /protein_id="gnl|ufmg|CpC231_0100|gb|ADL09598"
FT   gene            complement(102026..104101)
FT                   /locus_tag="CpC231_0101"
FT                   /gene="aftA"
FT   CDS             complement(102026..104101)
FT                   /locus_tag="CpC231_0101"
FT                   /gene="aftA"
FT                   /product="Arabinofuranosyl transferase A"
FT                   /protein_id="gnl|ufmg|CpC231_0101|gb|ADL09599"
FT   gene            complement(104249..105010)
FT                   /locus_tag="CpC231_0102"
FT                   /gene=""
FT   CDS             complement(104249..105010)
FT                   /locus_tag="CpC231_0102"
FT                   /gene=""
FT                   /product="Decaprenylphosphoryl-D-2-keto erythropentose
FT                   reductase"
FT                   /protein_id="gnl|ufmg|CpC231_0102|gb|ADL09600"
FT   gene            complement(105026..106492)
FT                   /locus_tag="CpC231_0103"
FT                   /gene="dprE1"
FT   CDS             complement(105026..106492)
FT                   /locus_tag="CpC231_0103"
FT                   /gene="dprE1"
FT                   /product="Decaprenylphosphoryl-beta-D-ribose oxidase"
FT                   /protein_id="gnl|ufmg|CpC231_0103|gb|ADL09601"
FT   gene            complement(106576..106800)
FT                   /locus_tag="CpC231_0104"
FT                   /gene=""
FT   CDS             complement(106576..106800)
FT                   /locus_tag="CpC231_0104"
FT                   /gene=""
FT                   /product="Hypothetical protein"
FT                   /protein_id="gnl|ufmg|CpC231_0104|gb|ADL09602"
FT   gene            106845..107306
FT                   /locus_tag="CpC231_0105"
FT                   /gene=""
FT   CDS             106845..107306
FT                   /locus_tag="CpC231_0105"
FT                   /gene=""
FT                   /product="Hypothetical protein"
FT                   /protein_id="gnl|ufmg|CpC231_0105|gb|ADL09603"
FT   gene            107303..107833
FT                   /locus_tag="CpC231_0106"
FT                   /gene=""
FT   CDS             107303..107833
FT                   /locus_tag="CpC231_0106"
FT                   /gene=""
FT                   /product="Hypothetical protein"
FT                   /protein_id="gnl|ufmg|CpC231_0106|gb|ADL09604"
FT   gene            107854..108741
FT                   /locus_tag="CpC231_0107"
FT                   /gene=""
FT   CDS             107854..108741
FT                   /locus_tag="CpC231_0107"
FT                   /gene=""
FT                   /product="Hypothetical protein"
FT                   /protein_id="gnl|ufmg|CpC231_0107|gb|ADL09605"
FT   gene            108753..109211
FT                   /locus_tag="CpC231_0108"
FT                   /gene=""
FT   CDS             108753..109211
FT                   /locus_tag="CpC231_0108"
FT                   /gene=""
FT                   /product="GtrA-like integral membrane protein"
FT                   /protein_id="gnl|ufmg|CpC231_0108|gb|ADL09606"
FT   gene            complement(109215..110117)
FT                   /locus_tag="CpC231_0109"
FT                   /gene="glfT1"
FT   CDS             complement(109215..110117)
FT                   /locus_tag="CpC231_0109"
FT                   /gene="glfT1"
FT                   /product="UDP-galactofuranosyl transferase GlfT1"
FT                   /protein_id="gnl|ufmg|CpC231_0109|gb|ADL09607"
FT   gene            110371..111341
FT                   /locus_tag="CpC231_0110"
FT                   /gene="mntA"
FT                   /pseudo
FT                   /product="ABC-type metal ion transport system, periplasmic
FT                   component"
FT   gene            111420..112145
FT                   /locus_tag="CpC231_0112"
FT                   /gene="mntB"
FT   CDS             111420..112145
FT                   /locus_tag="CpC231_0112"
FT                   /gene="mntB"
FT                   /product="Manganese/zinc/iron transport system ATP-binding
FT                   protein"
FT                   /protein_id="gnl|ufmg|CpC231_0112|gb|ADL09610"
FT   gene            112259..112786
FT                   /locus_tag="CpC231_0113"
FT                   /gene="mntC"
FT   CDS             112259..112786
FT                   /locus_tag="CpC231_0113"
FT                   /gene="mntC"
FT                   /product="Manganese/zinc/iron transport system"
FT                   /protein_id="gnl|ufmg|CpC231_0113|gb|ADL09611"
FT   gene            112783..113658
FT                   /locus_tag="CpC231_0114"
FT                   /gene="mntD"
FT   CDS             112783..113658
FT                   /locus_tag="CpC231_0114"
FT                   /gene="mntD"
FT                   /product="Manganese/zinc/iron transport system permease
FT                   protein"
FT                   /protein_id="gnl|ufmg|CpC231_0114|gb|ADL09612"
FT   gene            113778..114770
FT                   /locus_tag="CpC231_0116"
FT                   /gene="troA"
FT   CDS             113778..114770
FT                   /locus_tag="CpC231_0116"
FT                   /gene="troA"
FT                   /product="Periplasmic zinc-binding protein troA"
FT                   /protein_id="gnl|ufmg|CpC231_0116|gb|ADL09614"
FT   gene            114817..115551
FT                   /locus_tag="CpC231_0117"
FT                   /gene="pgpB"
FT   CDS             114817..115551
FT                   /locus_tag="CpC231_0117"
FT                   /gene="pgpB"
FT                   /product="Phosphatidylglycerophosphatase B"
FT                   /protein_id="gnl|ufmg|CpC231_0117|gb|ADL09615"
FT   gene            complement(115598..116392)
FT                   /locus_tag="CpC231_0118"
FT                   /gene="rfbE"
FT   CDS             complement(115598..116392)
FT                   /locus_tag="CpC231_0118"
FT                   /gene="rfbE"
FT                   /product="O-antigen export system, ATP-binding protein"
FT                   /protein_id="gnl|ufmg|CpC231_0118|gb|ADL09616"
FT   gene            complement(116408..117313)
FT                   /locus_tag="CpC231_0119"
FT                   /gene="rfbD"
FT   CDS             complement(116408..117313)
FT                   /locus_tag="CpC231_0119"
FT                   /gene="rfbD"
FT                   /product="O-antigen export system ATP-binding protein
FT                   RfbD"
FT                   /protein_id="gnl|ufmg|CpC231_0119|gb|ADL09617"
FT   gene            117455..118648
FT                   /locus_tag="CpC231_0120"
FT                   /gene="csd"
FT   CDS             117455..118648
FT                   /locus_tag="CpC231_0120"
FT                   /gene="csd"
FT                   /product="Cysteine desulfurase"
FT                   /protein_id="gnl|ufmg|CpC231_0120|gb|ADL09618"
FT   gene            complement(118645..119604)
FT                   /locus_tag="CpC231_0121"
FT                   /gene="qorA"
FT   CDS             complement(118645..119604)
FT                   /locus_tag="CpC231_0121"
FT                   /gene="qorA"
FT                   /product="Quinone oxidoreductase 1"
FT                   /protein_id="gnl|ufmg|CpC231_0121|gb|ADL09619"
FT   gene            119685..119772
FT                   /locus_tag="CpC231_t05"
FT   tRNA            119685..119772
FT                   /product="tRNA-Ser"
FT   gene            complement(119818..120849)
FT                   /locus_tag="CpC231_0122"
FT                   /gene="pat"
FT   CDS             complement(119818..120849)
FT                   /locus_tag="CpC231_0122"
FT                   /gene="pat"
FT                   /product="Phenylalanine aminotransferase"
FT                   /protein_id="gnl|ufmg|CpC231_0122|gb|ADL09620"
FT   gene            120956..121045
FT                   /locus_tag="CpC231_t06"
FT   tRNA            120956..121045
FT                   /product="tRNA-Ser"
FT   gene            121092..121165
FT                   /locus_tag="CpC231_t07"
FT   tRNA            121092..121165
FT                   /product="tRNA-Arg"
FT   gene            121604..123178
FT                   /locus_tag="CpC231_0123"
FT                   /gene="sdcS"
FT   CDS             121604..123178
FT                   /locus_tag="CpC231_0123"
FT                   /gene="sdcS"
FT                   /product="Sodium-dependent dicarboxylate transporter sdcS"
FT                   /protein_id="gnl|ufmg|CpC231_0123|gb|ADL09621"
FT   gene            123429..124277
FT                   /locus_tag="CpC231_0124"
FT                   /gene="glcT"
FT   CDS             123429..124277
FT                   /locus_tag="CpC231_0124"
FT                   /gene="glcT"
FT                   /product="PtsGHI operon antiterminator"
FT                   /protein_id="gnl|ufmg|CpC231_0124|gb|ADL09622"
FT   gene            124281..126319
FT                   /locus_tag="CpC231_0125"
FT                   /gene="nagE"
FT                   /pseudo
FT                   /product="PTS system, N-acetylglucosamine-specific IIC
FT                   component"
FT   gene            126479..127282
FT                   /locus_tag="CpC231_0126"
FT                   /gene=""
FT   CDS             126479..127282
FT                   /locus_tag="CpC231_0126"
FT                   /gene=""
FT                   /product="Glyoxalase/Bleomycin resistance
FT                   protein/Dihydroxybiphenyl dioxygenase"
FT                   /protein_id="gnl|ufmg|CpC231_0126|gb|ADL09623"
FT   gene            127527..129827
FT                   /locus_tag="CpC231_0127"
FT                   /gene="norB"
FT   CDS             127527..129827
FT                   /locus_tag="CpC231_0127"
FT                   /gene="norB"
FT                   /product="Nitric-oxide reductase, cytochrome b-containing
FT                   subunit I"
FT                   /protein_id="gnl|ufmg|CpC231_0127|gb|ADL09624"
FT   gene            129907..129980
FT                   /locus_tag="CpC231_t08"
FT   tRNA            129907..129980
FT                   /product="tRNA-Arg"
FT   gene            complement(130145..130831)
FT                   /locus_tag="CpC231_0129"
FT                   /gene=""
FT   CDS             complement(130145..130831)
FT                   /locus_tag="CpC231_0129"
FT                   /gene=""
FT                   /product="Hypothetical protein"
FT                   /protein_id="gnl|ufmg|CpC231_0129|gb|ADL09626"
FT   gene            complement(131037..132431)
FT                   /locus_tag="CpC231_0130"
FT                   /gene="pdxR"
FT   CDS             complement(131037..132431)
FT                   /locus_tag="CpC231_0130"
FT                   /gene="pdxR"
FT                   /product="HTH-type pyridoxine biosynthesis transcriptional
FT                   regulator pdxR"
FT                   /protein_id="gnl|ufmg|CpC231_0130|gb|ADL09627"
FT   gene            132446..133417
FT                   /locus_tag="CpC231_0131"
FT                   /gene="pdxS"
FT   CDS             132446..133417
FT                   /locus_tag="CpC231_0131"
FT                   /gene="pdxS"
FT                   /product="Pyridoxal biosynthesis lyase pdxS"
FT                   /protein_id="gnl|ufmg|CpC231_0131|gb|ADL09628"
FT   gene            133411..133977
FT                   /locus_tag="CpC231_0132"
FT                   /gene="pdxT"
FT   CDS             133411..133977
FT                   /locus_tag="CpC231_0132"
FT                   /gene="pdxT"
FT                   /product="Glutamine amidotransferase subunit pdxT"
FT                   /protein_id="gnl|ufmg|CpC231_0132|gb|ADL09629"
FT   gene            complement(134004..135017)
FT                   /locus_tag="CpC231_0133"
FT                   /gene="tyrA"
FT   CDS             complement(134004..135017)
FT                   /locus_tag="CpC231_0133"
FT                   /gene="tyrA"
FT                   /product="Prephenate dehydrogenase"
FT                   /protein_id="gnl|ufmg|CpC231_0133|gb|ADL09630"
FT   gene            135025..135507
FT                   /locus_tag="CpC231_0134"
FT                   /gene=""
FT   CDS             135025..135507
FT                   /locus_tag="CpC231_0134"
FT                   /gene=""
FT                   /product="Hypothetical protein"
FT                   /protein_id="gnl|ufmg|CpC231_0134|gb|ADL09631"
FT   gene            135504..135980
FT                   /locus_tag="CpC231_0135"
FT                   /gene="tadA"
FT   CDS             135504..135980
FT                   /locus_tag="CpC231_0135"
FT                   /gene="tadA"
FT                   /product="tRNA-specific adenosine deaminase"
FT                   /protein_id="gnl|ufmg|CpC231_0135|gb|ADL09632"
FT   gene            136009..136099
FT                   /locus_tag="CpC231_t09"
FT   tRNA            136009..136099
FT                   /product="tRNA-Ser"
FT   gene            complement(136106..136408)
FT                   /locus_tag="CpC231_0136"
FT                   /gene=""
FT   CDS             complement(136106..136408)
FT                   /locus_tag="CpC231_0136"
FT                   /gene=""
FT                   /product="Hypothetical protein"
FT                   /protein_id="gnl|ufmg|CpC231_0136|gb|ADL09633"
FT   gene            136452..138839
FT                   /locus_tag="CpC231_0137"
FT                   /gene="mmpL11"
FT   CDS             136452..138839
FT                   /locus_tag="CpC231_0137"
FT                   /gene="mmpL11"
FT                   /product="Hypothetical protein mmpL11"
FT                   /protein_id="gnl|ufmg|CpC231_0137|gb|ADL09634"
FT   gene            138888..140129
FT                   /locus_tag="CpC231_0138"
FT                   /gene="tgt"
FT   CDS             138888..140129
FT                   /locus_tag="CpC231_0138"
FT                   /gene="tgt"
FT                   /product="Queuine tRNA-ribosyltransferase"
FT                   /protein_id="gnl|ufmg|CpC231_0138|gb|ADL09635"
FT   gene            140170..140982
FT                   /locus_tag="CpC231_0139"
FT                   /gene="gltX"
FT   CDS             140170..140982
FT                   /locus_tag="CpC231_0139"
FT                   /gene="gltX"
FT                   /product="Glutamyl-tRNA synthetase"
FT                   /protein_id="gnl|ufmg|CpC231_0139|gb|ADL09636"
FT   gene            141214..142602
FT                   /locus_tag="CpC231_0140"
FT                   /gene="gntP"
FT   CDS             141214..142602
FT                   /locus_tag="CpC231_0140"
FT                   /gene="gntP"
FT                   /product="Gluconate permease"
FT                   /protein_id="gnl|ufmg|CpC231_0140|gb|ADL09637"
FT   gene            complement(142586..143077)
FT                   /locus_tag="CpC231_0141"
FT                   /gene="idnK"
FT   CDS             complement(142586..143077)
FT                   /locus_tag="CpC231_0141"
FT                   /gene="idnK"
FT                   /product="Thermosensitive gluconokinase"
FT                   /protein_id="gnl|ufmg|CpC231_0141|gb|ADL09638"
FT   gene            complement(143074..144063)
FT                   /locus_tag="CpC231_0142"
FT                   /gene="idnD"
FT   CDS             complement(143074..144063)
FT                   /locus_tag="CpC231_0142"
FT                   /gene="idnD"
FT                   /product="Zinc-binding alcohol dehydrogenase"
FT                   /protein_id="gnl|ufmg|CpC231_0142|gb|ADL09639"
FT   gene            complement(144066..144815)
FT                   /locus_tag="CpC231_0143"
FT                   /gene="idnO"
FT   CDS             complement(144066..144815)
FT                   /locus_tag="CpC231_0143"
FT                   /gene="idnO"
FT                   /product="Gluconate 5-dehydrogenase"
FT                   /protein_id="gnl|ufmg|CpC231_0143|gb|ADL09640"
FT   gene            complement(144918..145006)
FT                   /locus_tag="CpC231_t10"
FT   tRNA            complement(144918..145006)
FT                   /product="tRNA-Ser"
FT   gene            145076..145189
FT                   /locus_tag="CpC231_0144"
FT                   /gene=""
FT   CDS             145076..145189
FT                   /locus_tag="CpC231_0144"
FT                   /gene=""
FT                   /product="Hypothetical protein"
FT                   /protein_id="gnl|ufmg|CpC231_0144|gb|ADL09641"
FT   gene            145431..146786
FT                   /locus_tag="CpC231_0145"
FT                   /gene="aspB"
FT   CDS             145431..146786
FT                   /locus_tag="CpC231_0145"
FT                   /gene="aspB"
FT                   /product="Aspartate transaminase"
FT                   /protein_id="gnl|ufmg|CpC231_0145|gb|ADL09642"
FT   gene            146868..147437
FT                   /locus_tag="CpC231_0146"
FT                   /gene=""
FT   CDS             146868..147437
FT                   /locus_tag="CpC231_0146"
FT                   /gene=""
FT                   /product="Hypothetical protein"
FT                   /protein_id="gnl|ufmg|CpC231_0146|gb|ADL09643"
FT   gene            147451..150000
FT                   /locus_tag="CpC231_0147"
FT                   /gene="dnaX"
FT   CDS             147451..150000
FT                   /locus_tag="CpC231_0147"
FT                   /gene="dnaX"
FT                   /product="DNA polymerase III subunit gamma/tau"
FT                   /protein_id="gnl|ufmg|CpC231_0147|gb|ADL09644"
FT   gene            150104..150424
FT                   /locus_tag="CpC231_0148"
FT                   /gene="ybaB"
FT   CDS             150104..150424
FT                   /locus_tag="CpC231_0148"
FT                   /gene="ybaB"
FT                   /product="UPF0133 protein ybaB"
FT                   /protein_id="gnl|ufmg|CpC231_0148|gb|ADL09645"
FT   gene            150536..151192
FT                   /locus_tag="CpC231_0149"
FT                   /gene="recR"
FT   CDS             150536..151192
FT                   /locus_tag="CpC231_0149"
FT                   /gene="recR"
FT                   /product="Recombination protein recR"
FT                   /protein_id="gnl|ufmg|CpC231_0149|gb|ADL09646"
FT   gene            complement(151208..152545)
FT                   /locus_tag="CpC231_0150"
FT                   /gene="ygbN"
FT   CDS             complement(151208..152545)
FT                   /locus_tag="CpC231_0150"
FT                   /gene="ygbN"
FT                   /product="Inner membrane permease ygbN"
FT                   /protein_id="gnl|ufmg|CpC231_0150|gb|ADL09647"
FT   gene            complement(152545..153453)
FT                   /locus_tag="CpC231_0151"
FT                   /gene="mmsB"
FT   CDS             complement(152545..153453)
FT                   /locus_tag="CpC231_0151"
FT                   /gene="mmsB"
FT                   /product="3-hydroxyisobutyrate dehydrogenase"
FT                   /protein_id="gnl|ufmg|CpC231_0151|gb|ADL09648"
FT   gene            complement(153464..154905)
FT                   /locus_tag="CpC231_0152"
FT                   /gene=""
FT                   /pseudo
FT                   /product="Hypothetical protein"
FT   gene            complement(155048..155752)
FT                   /locus_tag="CpC231_0153"
FT                   /gene="dgoR"
FT   CDS             complement(155048..155752)
FT                   /locus_tag="CpC231_0153"
FT                   /gene="dgoR"
FT                   /product="Galactonate operon transcriptional repressor"
FT                   /protein_id="gnl|ufmg|CpC231_0153|gb|ADL09649"
FT   gene            155864..156712
FT                   /locus_tag="CpC231_0154"
FT                   /gene="hpaF"
FT   CDS             155864..156712
FT                   /locus_tag="CpC231_0154"
FT                   /gene="hpaF"
FT                   /product="2-hydroxyhepta-2,4-diene-1,7-dioatesomerase"
FT                   /protein_id="gnl|ufmg|CpC231_0154|gb|ADL09650"
FT   gene            156834..157070
FT                   /locus_tag="CpC231_0155"
FT                   /gene=""
FT   CDS             156834..157070
FT                   /locus_tag="CpC231_0155"
FT                   /gene=""
FT                   /product="Hypothetical protein"
FT                   /protein_id="gnl|ufmg|CpC231_0155|gb|ADL09651"
FT   gene            complement(157098..157223)
FT                   /locus_tag="CpC231_0156"
FT                   /gene=""
FT   CDS             complement(157098..157223)
FT                   /locus_tag="CpC231_0156"
FT                   /gene=""
FT                   /product="Hypothetical protein"
FT                   /protein_id="gnl|ufmg|CpC231_0156|gb|ADL09652"
FT   gene            complement(157297..158049)
FT                   /locus_tag="CpC231_0157"
FT                   /gene="cobQ"
FT   CDS             complement(157297..158049)
FT                   /locus_tag="CpC231_0157"
FT                   /gene="cobQ"
FT                   /product="Cobyric acid synthase"
FT                   /protein_id="gnl|ufmg|CpC231_0157|gb|ADL09653"
FT   gene            complement(158049..159344)
FT                   /locus_tag="CpC231_0158"
FT                   /gene="murD"
FT   CDS             complement(158049..159344)
FT                   /locus_tag="CpC231_0158"
FT                   /gene="murD"
FT                   /product="UDP-N-acetylmuramoylalanine--D-glutamate ligase"
FT                   /protein_id="gnl|ufmg|CpC231_0158|gb|ADL09654"
FT   gene            complement(159356..160402)
FT                   /locus_tag="CpC231_0159"
FT                   /gene="dnaQ1"
FT   CDS             complement(159356..160402)
FT                   /locus_tag="CpC231_0159"
FT                   /gene="dnaQ1"
FT                   /product="DNA polymerase III subunit epsilon"
FT                   /protein_id="gnl|ufmg|CpC231_0159|gb|ADL09655"
FT   gene            complement(160431..161199)
FT                   /locus_tag="CpC231_0160"
FT                   /gene="nfrA"
FT                   /pseudo
FT                   /product="NADPH-dependent nitro/flavin reductase"
FT   gene            complement(161239..163056)
FT                   /locus_tag="CpC231_0161"
FT                   /gene="leuA"
FT   CDS             complement(161239..163056)
FT                   /locus_tag="CpC231_0161"
FT                   /gene="leuA"
FT                   /product="2-isopropylmalate synthase"
FT                   /protein_id="gnl|ufmg|CpC231_0161|gb|ADL09656"
FT   gene            163283..164221
FT                   /locus_tag="CpC231_0162"
FT                   /gene="deoR"
FT   CDS             163283..164221
FT                   /locus_tag="CpC231_0162"
FT                   /gene="deoR"
FT                   /product="Deoxyribonucleoside regulator"
FT                   /protein_id="gnl|ufmg|CpC231_0162|gb|ADL09657"
FT   gene            164515..165231
FT                   /locus_tag="CpC231_0163"
FT                   /gene="deoD"
FT   CDS             164515..165231
FT                   /locus_tag="CpC231_0163"
FT                   /gene="deoD"
FT                   /product="Purine nucleoside phosphorylase"
FT                   /protein_id="gnl|ufmg|CpC231_0163|gb|ADL09658"
FT   gene            165244..166623
FT                   /locus_tag="CpC231_0164"
FT                   /gene=""
FT   CDS             165244..166623
FT                   /locus_tag="CpC231_0164"
FT                   /gene=""
FT                   /product="MFS-type drug efflux transporter"
FT                   /protein_id="gnl|ufmg|CpC231_0164|gb|ADL09659"
FT   gene            166683..167348
FT                   /locus_tag="CpC231_0165"
FT                   /gene="deoC"
FT   CDS             166683..167348
FT                   /locus_tag="CpC231_0165"
FT                   /gene="deoC"
FT                   /product="Deoxyribose-phosphate aldolase"
FT                   /protein_id="gnl|ufmg|CpC231_0165|gb|ADL09660"
FT   gene            167371..169035
FT                   /locus_tag="CpC231_0166"
FT                   /gene="pmmB"
FT   CDS             167371..169035
FT                   /locus_tag="CpC231_0166"
FT                   /gene="pmmB"
FT                   /product="Phosphoglucosamine mutase"
FT                   /protein_id="gnl|ufmg|CpC231_0166|gb|ADL09661"
FT   gene            169616..171172
FT                   /locus_tag="CpC231_0167"
FT                   /gene=""
FT   CDS             169616..171172
FT                   /locus_tag="CpC231_0167"
FT                   /gene=""
FT                   /product="Hypothetical protein"
FT                   /protein_id="gnl|ufmg|CpC231_0167|gb|ADL09662"
FT   gene            171782..173953
FT                   /locus_tag="CpC231_0168"
FT                   /gene="sdrC"
FT   CDS             171782..173953
FT                   /locus_tag="CpC231_0168"
FT                   /gene="sdrC"
FT                   /product="Serine-aspartate repeat-containing protein"
FT                   /protein_id="gnl|ufmg|CpC231_0168|gb|ADL09663"
FT   gene            174014..175117
FT                   /locus_tag="CpC231_0169"
FT                   /gene="sdrD"
FT   CDS             174014..175117
FT                   /locus_tag="CpC231_0169"
FT                   /gene="sdrD"
FT                   /product="Serine-aspartate repeat-containing protein D"
FT                   /protein_id="gnl|ufmg|CpC231_0169|gb|ADL09664"
FT   gene            175359..176465
FT                   /locus_tag="CpC231_0170"
FT                   /gene=""
FT   CDS             175359..176465
FT                   /locus_tag="CpC231_0170"
FT                   /gene=""
FT                   /product="Hypothetical protein"
FT                   /protein_id="gnl|ufmg|CpC231_0170|gb|ADL09665"
FT   gene            complement(176466..177311)
FT                   /locus_tag="CpC231_0171"
FT                   /gene=""
FT   CDS             complement(176466..177311)
FT                   /locus_tag="CpC231_0171"
FT                   /gene=""
FT                   /product="Hypothetical protein"
FT                   /protein_id="gnl|ufmg|CpC231_0171|gb|ADL09666"
FT   gene            177592..178881
FT                   /locus_tag="CpC231_0172"
FT                   /gene="lysC"
FT   CDS             177592..178881
FT                   /locus_tag="CpC231_0172"
FT                   /gene="lysC"
FT                   /product="Aspartate kinase"
FT                   /protein_id="gnl|ufmg|CpC231_0172|gb|ADL09667"
FT   gene            179252..182467
FT                   /locus_tag="CpC231_0173"
FT                   /gene=""
FT   CDS             179252..182467
FT                   /locus_tag="CpC231_0173"
FT                   /gene=""
FT                   /product="Surface antigen"
FT                   /protein_id="gnl|ufmg|CpC231_0173|gb|ADL09668"
FT   gene            182722..183753
FT                   /locus_tag="CpC231_0174"
FT                   /gene="asd"
FT   CDS             182722..183753
FT                   /locus_tag="CpC231_0174"
FT                   /gene="asd"
FT                   /product="Aspartate-semialdehyde dehydrogenase"
FT                   /protein_id="gnl|ufmg|CpC231_0174|gb|ADL09669"
FT   gene            complement(183822..184385)
FT                   /locus_tag="CpC231_0175"
FT                   /gene="sigC"
FT   CDS             complement(183822..184385)
FT                   /locus_tag="CpC231_0175"
FT                   /gene="sigC"
FT                   /product="RNA polymerase sigma factor"
FT                   /protein_id="gnl|ufmg|CpC231_0175|gb|ADL09670"
FT   gene            184528..186066
FT                   /locus_tag="CpC231_0176"
FT                   /gene="katA"
FT   CDS             184528..186066
FT                   /locus_tag="CpC231_0176"
FT                   /gene="katA"
FT                   /product="Catalase"
FT                   /protein_id="gnl|ufmg|CpC231_0176|gb|ADL09671"
FT   gene            complement(186078..186197)
FT                   /locus_tag="CpC231_0177"
FT                   /gene=""
FT   CDS             complement(186078..186197)
FT                   /locus_tag="CpC231_0177"
FT                   /gene=""
FT                   /product="Hypothetical protein"
FT                   /protein_id="gnl|ufmg|CpC231_0177|gb|ADL09672"
FT   gene            186734..187435
FT                   /locus_tag="CpC231_0178"
FT                   /gene=""
FT   CDS             186734..187435
FT                   /locus_tag="CpC231_0178"
FT                   /gene=""
FT                   /product="Hypothetical protein"
FT                   /protein_id="gnl|ufmg|CpC231_0178|gb|ADL09673"
FT   gene            187438..187644
FT                   /locus_tag="CpC231_0179"
FT                   /gene=""
FT   CDS             187438..187644
FT                   /locus_tag="CpC231_0179"
FT                   /gene=""
FT                   /product="Hypothetical protein"
FT                   /protein_id="gnl|ufmg|CpC231_0179|gb|ADL09674"
FT   gene            187653..188387
FT                   /locus_tag="CpC231_0180"
FT                   /gene=""
FT   CDS             187653..188387
FT                   /locus_tag="CpC231_0180"
FT                   /gene=""
FT                   /product="Hypothetical protein"
FT                   /protein_id="gnl|ufmg|CpC231_0180|gb|ADL09675"
FT   gene            188402..189025
FT                   /locus_tag="CpC231_0181"
FT                   /gene=""
FT   CDS             188402..189025
FT                   /locus_tag="CpC231_0181"
FT                   /gene=""
FT                   /product="Hypothetical protein"
FT                   /protein_id="gnl|ufmg|CpC231_0181|gb|ADL09676"
FT   gene            189016..189969
FT                   /locus_tag="CpC231_0182"
FT                   /gene=""
FT   CDS             189016..189969
FT                   /locus_tag="CpC231_0182"
FT                   /gene=""
FT                   /product="Hypothetical protein"
FT                   /protein_id="gnl|ufmg|CpC231_0182|gb|ADL09677"
FT   gene            complement(190023..191075)
FT                   /locus_tag="CpC231_0183"
FT                   /gene="potA"
FT   CDS             complement(190023..191075)
FT                   /locus_tag="CpC231_0183"
FT                   /gene="potA"
FT                   /product="Spermidine/putrescine import ATP-binding protein
FT                   PotA"
FT                   /protein_id="gnl|ufmg|CpC231_0183|gb|ADL09678"
FT   gene            complement(191066..192466)
FT                   /locus_tag="CpC231_0184"
FT                   /gene="potC"
FT   CDS             complement(191066..192466)
FT                   /locus_tag="CpC231_0184"
FT                   /gene="potC"
FT                   /product="Spermidine/putrescine transport system permease
FT                   protein PotC"
FT                   /protein_id="gnl|ufmg|CpC231_0184|gb|ADL09679"
FT   gene            complement(192617..193618)
FT                   /locus_tag="CpC231_0185"
FT                   /gene="potD"
FT   CDS             complement(192617..193618)
FT                   /locus_tag="CpC231_0185"
FT                   /gene="potD"
FT                   /product="Spermidine/putrescine-binding periplasmic
FT                   protein"
FT                   /protein_id="gnl|ufmg|CpC231_0185|gb|ADL09680"
FT   gene            complement(193698..195095)
FT                   /locus_tag="CpC231_0186"
FT                   /gene="glpT"
FT   CDS             complement(193698..195095)
FT                   /locus_tag="CpC231_0186"
FT                   /gene="glpT"
FT                   /product="Glycerol-3-phosphate transporter"
FT                   /protein_id="gnl|ufmg|CpC231_0186|gb|ADL09681"
FT   gene            complement(195197..195898)
FT                   /locus_tag="CpC231_0187"
FT                   /gene="mprA"
FT   CDS             complement(195197..195898)
FT                   /locus_tag="CpC231_0187"
FT                   /gene="mprA"
FT                   /product="Response regulator mprA"
FT                   /protein_id="gnl|ufmg|CpC231_0187|gb|ADL09682"
FT   gene            complement(195891..196676)
FT                   /locus_tag="CpC231_0188"
FT                   /gene="senX3"
FT   CDS             complement(195891..196676)
FT                   /locus_tag="CpC231_0188"
FT                   /gene="senX3"
FT                   /product="Sensor-like histidine kinase senX3"
FT                   /protein_id="gnl|ufmg|CpC231_0188|gb|ADL09683"
FT   gene            complement(196798..197106)
FT                   /locus_tag="CpC231_0189"
FT                   /gene="mrpG"
FT   CDS             complement(196798..197106)
FT                   /locus_tag="CpC231_0189"
FT                   /gene="mrpG"
FT                   /product="Na(+)/H(+) antiporter subunit G"
FT                   /protein_id="gnl|ufmg|CpC231_0189|gb|ADL09684"
FT   gene            complement(197106..197372)
FT                   /locus_tag="CpC231_0190"
FT                   /gene="mrpF"
FT   CDS             complement(197106..197372)
FT                   /locus_tag="CpC231_0190"
FT                   /gene="mrpF"
FT                   /product="Na(+)/H(+) antiporter subunit F"
FT                   /protein_id="gnl|ufmg|CpC231_0190|gb|ADL09685"
FT   gene            complement(197372..197791)
FT                   /locus_tag="CpC231_0191"
FT                   /gene="mrpE"
FT   CDS             complement(197372..197791)
FT                   /locus_tag="CpC231_0191"
FT                   /gene="mrpE"
FT                   /product="Na(+)/H(+) antiporter subunit E"
FT                   /protein_id="gnl|ufmg|CpC231_0191|gb|ADL09686"
FT   gene            complement(197791..199329)
FT                   /locus_tag="CpC231_0192"
FT                   /gene="mrpD"
FT   CDS             complement(197791..199329)
FT                   /locus_tag="CpC231_0192"
FT                   /gene="mrpD"
FT                   /product="Na(+)/H(+) antiporter subunit D"
FT                   /protein_id="gnl|ufmg|CpC231_0192|gb|ADL09687"
FT   gene            complement(199329..199784)
FT                   /locus_tag="CpC231_0193"
FT                   /gene="mrpC"
FT   CDS             complement(199329..199784)
FT                   /locus_tag="CpC231_0193"
FT                   /gene="mrpC"
FT                   /product="Na(+)/H(+) antiporter subunit C"
FT                   /protein_id="gnl|ufmg|CpC231_0193|gb|ADL09688"
FT   gene            complement(199785..202754)
FT                   /locus_tag="CpC231_0194"
FT                   /gene="mrpA"
FT   CDS             complement(199785..202754)
FT                   /locus_tag="CpC231_0194"
FT                   /gene="mrpA"
FT                   /product="Na(+)/H(+) antiporter subunit A"
FT                   /protein_id="gnl|ufmg|CpC231_0194|gb|ADL09689"
FT   gene            202960..204393
FT                   /locus_tag="CpC231_0195"
FT                   /gene=""
FT   CDS             202960..204393
FT                   /locus_tag="CpC231_0195"
FT                   /gene=""
FT                   /product="Hypothetical protein"
FT                   /protein_id="gnl|ufmg|CpC231_0195|gb|ADL09690"
FT   gene            complement(204390..205796)
FT                   /locus_tag="CpC231_0196"
FT                   /gene=""
FT   CDS             complement(204390..205796)
FT                   /locus_tag="CpC231_0196"
FT                   /gene=""
FT                   /product="Hypothetical protein"
FT                   /protein_id="gnl|ufmg|CpC231_0196|gb|ADL09691"
FT   gene            complement(206191..207018)
FT                   /locus_tag="CpC231_0197"
FT                   /gene="yhaP"
FT   CDS             complement(206191..207018)
FT                   /locus_tag="CpC231_0197"
FT                   /gene="yhaP"
FT                   /product="Protein yhaP"
FT                   /protein_id="gnl|ufmg|CpC231_0197|gb|ADL09692"
FT   gene            complement(207025..207936)
FT                   /locus_tag="CpC231_0198"
FT                   /gene="yhaQ"
FT                   /pseudo
FT                   /product="ABC transporter ATP-binding protein YhaQ"
FT   gene            complement(208670..209149)
FT                   /locus_tag="CpC231_0199"
FT                   /gene=""
FT   CDS             complement(208670..209149)
FT                   /locus_tag="CpC231_0199"
FT                   /gene=""
FT                   /product="Hypothetical protein"
FT                   /protein_id="gnl|ufmg|CpC231_0199|gb|ADL09694"
FT   gene            complement(209171..210310)
FT                   /locus_tag="CpC231_0200"
FT                   /gene=""
FT                   /pseudo
FT                   /product="Transposase, Mutator family"
FT   gene            complement(210530..210606)
FT                   /locus_tag="CpC231_t11"
FT   tRNA            complement(210530..210606)
FT                   /product="tRNA-Pro"
FT   gene            complement(210663..211601)
FT                   /locus_tag="CpC231_0201"
FT                   /gene="ykuE"
FT   CDS             complement(210663..211601)
FT                   /locus_tag="CpC231_0201"
FT                   /gene="ykuE"
FT                   /product="Uncharacterized metallophosphoesterase ykuE"
FT                   /protein_id="gnl|ufmg|CpC231_0201|gb|ADL09695"
FT   gene            211600..212061
FT                   /locus_tag="CpC231_0202"
FT                   /gene="yqeY"
FT   CDS             211600..212061
FT                   /locus_tag="CpC231_0202"
FT                   /gene="yqeY"
FT                   /product="Uncharacterized protein yqeY"
FT                   /protein_id="gnl|ufmg|CpC231_0202|gb|ADL09696"
FT   gene            complement(212087..214459)
FT                   /locus_tag="CpC231_0203"
FT                   /gene="pbpB"
FT   CDS             complement(212087..214459)
FT                   /locus_tag="CpC231_0203"
FT                   /gene="pbpB"
FT                   /product="Penicillin binding protein transpeptidase"
FT                   /protein_id="gnl|ufmg|CpC231_0203|gb|ADL09697"
FT   gene            214652..214999
FT                   /locus_tag="CpC231_0204"
FT                   /gene="whiB"
FT   CDS             214652..214999
FT                   /locus_tag="CpC231_0204"
FT                   /gene="whiB"
FT                   /product="Transcription factor WhiB"
FT                   /protein_id="gnl|ufmg|CpC231_0204|gb|ADL09698"
FT   gene            215101..215256
FT                   /locus_tag="CpC231_0205"
FT                   /gene=""
FT   CDS             215101..215256
FT                   /locus_tag="CpC231_0205"
FT                   /gene=""
FT                   /product="Hypothetical protein"
FT                   /protein_id="gnl|ufmg|CpC231_0205|gb|ADL09699"
FT   gene            215256..215714
FT                   /locus_tag="CpC231_0206"
FT                   /gene="yabJ"
FT   CDS             215256..215714
FT                   /locus_tag="CpC231_0206"
FT                   /gene="yabJ"
FT                   /product="RutC family protein yabJ"
FT                   /protein_id="gnl|ufmg|CpC231_0206|gb|ADL09700"
FT   gene            215796..216629
FT                   /locus_tag="CpC231_0207"
FT                   /gene=""
FT   CDS             215796..216629
FT                   /locus_tag="CpC231_0207"
FT                   /gene=""
FT                   /product="Metallo-beta-lactamase superfamily protein"
FT                   /protein_id="gnl|ufmg|CpC231_0207|gb|ADL09701"
FT   gene            complement(216709..217392)
FT                   /locus_tag="CpC231_0208"
FT                   /gene="glxR"
FT   CDS             complement(216709..217392)
FT                   /locus_tag="CpC231_0208"
FT                   /gene="glxR"
FT                   /product="CRP/FNR family transcriptional regulator"
FT                   /protein_id="gnl|ufmg|CpC231_0208|gb|ADL09702"
FT   gene            complement(217694..217909)
FT                   /locus_tag="CpC231_0209"
FT                   /gene=""
FT   CDS             complement(217694..217909)
FT                   /locus_tag="CpC231_0209"
FT                   /gene=""
FT                   /product="Hypothetical protein"
FT                   /protein_id="gnl|ufmg|CpC231_0209|gb|ADL09703"
FT   gene            218001..218807
FT                   /locus_tag="CpC231_0210"
FT                   /gene="nth"
FT   CDS             218001..218807
FT                   /locus_tag="CpC231_0210"
FT                   /gene="nth"
FT                   /product="Endonuclease III"
FT                   /protein_id="gnl|ufmg|CpC231_0210|gb|ADL09704"
FT   gene            218811..219416
FT                   /locus_tag="CpC231_0211"
FT                   /gene=""
FT   CDS             218811..219416
FT                   /locus_tag="CpC231_0211"
FT                   /gene=""
FT                   /product="Thioredoxin-related protein"
FT                   /protein_id="gnl|ufmg|CpC231_0211|gb|ADL09705"
FT   gene            219416..220195
FT                   /locus_tag="CpC231_0212"
FT                   /gene="nudL"
FT   CDS             219416..220195
FT                   /locus_tag="CpC231_0212"
FT                   /gene="nudL"
FT                   /product="Uncharacterized Nudix hydrolase nudL"
FT                   /protein_id="gnl|ufmg|CpC231_0212|gb|ADL09706"
FT   gene            220267..221466
FT                   /locus_tag="CpC231_0213"
FT                   /gene="htrA2"
FT   CDS             220267..221466
FT                   /locus_tag="CpC231_0213"
FT                   /gene="htrA2"
FT                   /product="Trypsin-like serine proteases"
FT                   /protein_id="gnl|ufmg|CpC231_0213|gb|ADL09707"
FT   gene            complement(221459..222376)
FT                   /locus_tag="CpC231_0214"
FT                   /gene="mhpC"
FT   CDS             complement(221459..222376)
FT                   /locus_tag="CpC231_0214"
FT                   /gene="mhpC"
FT                   /product="Alpha/beta hydrolase family"
FT                   /protein_id="gnl|ufmg|CpC231_0214|gb|ADL09708"
FT   gene            complement(222466..222966)
FT                   /locus_tag="CpC231_0215"
FT                   /gene=""
FT   CDS             complement(222466..222966)
FT                   /locus_tag="CpC231_0215"
FT                   /gene=""
FT                   /product="Hypothetical protein"
FT                   /protein_id="gnl|ufmg|CpC231_0215|gb|ADL09709"
FT   gene            223083..223748
FT                   /locus_tag="CpC231_0216"
FT                   /gene=""
FT   CDS             223083..223748
FT                   /locus_tag="CpC231_0216"
FT                   /gene=""
FT                   /product="Hypothetical protein"
FT                   /protein_id="gnl|ufmg|CpC231_0216|gb|ADL09710"
FT   gene            complement(223792..224664)
FT                   /locus_tag="CpC231_0217"
FT                   /gene="serB"
FT   CDS             complement(223792..224664)
FT                   /locus_tag="CpC231_0217"
FT                   /gene="serB"
FT                   /product="Phosphoserine phosphatase"
FT                   /protein_id="gnl|ufmg|CpC231_0217|gb|ADL09711"
FT   gene            complement(224946..225161)
FT                   /locus_tag="CpC231_0218"
FT                   /gene=""
FT   CDS             complement(224946..225161)
FT                   /locus_tag="CpC231_0218"
FT                   /gene=""
FT                   /product="Hypothetical protein"
FT                   /protein_id="gnl|ufmg|CpC231_0218|gb|ADL09712"
FT   gene            225493..226521
FT                   /locus_tag="CpC231_0219"
FT                   /gene="cpaE"
FT   CDS             225493..226521
FT                   /locus_tag="CpC231_0219"
FT                   /gene="cpaE"
FT                   /product="Pilus assembly protein CpaE"
FT                   /protein_id="gnl|ufmg|CpC231_0219|gb|ADL09713"
FT   gene            226521..227642
FT                   /locus_tag="CpC231_0220"
FT                   /gene="gspE"
FT   CDS             226521..227642
FT                   /locus_tag="CpC231_0220"
FT                   /gene="gspE"
FT                   /product="GSPII_E, type II/IV secretion system protein"
FT                   /protein_id="gnl|ufmg|CpC231_0220|gb|ADL09714"
FT   gene            227642..228397
FT                   /locus_tag="CpC231_0221"
FT                   /gene=""
FT   CDS             227642..228397
FT                   /locus_tag="CpC231_0221"
FT                   /gene=""
FT                   /product="Hypothetical protein"
FT                   /protein_id="gnl|ufmg|CpC231_0221|gb|ADL09715"
FT   gene            228394..229017
FT                   /locus_tag="CpC231_0222"
FT                   /gene="gspF"
FT   CDS             228394..229017
FT                   /locus_tag="CpC231_0222"
FT                   /gene="gspF"
FT                   /product="Bacterial type II secretion system protein F
FT                   domain"
FT                   /protein_id="gnl|ufmg|CpC231_0222|gb|ADL09716"
FT   gene            229082..229276
FT                   /locus_tag="CpC231_0223"
FT                   /gene=""
FT   CDS             229082..229276
FT                   /locus_tag="CpC231_0223"
FT                   /gene=""
FT                   /product="Hypothetical protein"
FT                   /protein_id="gnl|ufmg|CpC231_0223|gb|ADL09717"
FT   gene            229287..229559
FT                   /locus_tag="CpC231_0224"
FT                   /gene=""
FT   CDS             229287..229559
FT                   /locus_tag="CpC231_0224"
FT                   /gene=""
FT                   /product="Hypothetical protein"
FT                   /protein_id="gnl|ufmg|CpC231_0224|gb|ADL09718"
FT   gene            229622..229888
FT                   /locus_tag="CpC231_0225"
FT                   /gene=""
FT   CDS             229622..229888
FT                   /locus_tag="CpC231_0225"
FT                   /gene=""
FT                   /product="Hypothetical protein"
FT                   /protein_id="gnl|ufmg|CpC231_0225|gb|ADL09719"
FT   gene            complement(229920..232277)
FT                   /locus_tag="CpC231_0226"
FT                   /gene=""
FT   CDS             complement(229920..232277)
FT                   /locus_tag="CpC231_0226"
FT                   /gene=""
FT                   /product="DEAD-box ATP dependent DNA helicase"
FT                   /protein_id="gnl|ufmg|CpC231_0226|gb|ADL09720"
FT   gene            232527..232730
FT                   /locus_tag="CpC231_0227"
FT                   /gene="cspA"
FT   CDS             232527..232730
FT                   /locus_tag="CpC231_0227"
FT                   /gene="cspA"
FT                   /product="Cold-shock protein"
FT                   /protein_id="gnl|ufmg|CpC231_0227|gb|ADL09721"
FT   gene            232954..235908
FT                   /locus_tag="CpC231_0228"
FT                   /gene="topA"
FT   CDS             232954..235908
FT                   /locus_tag="CpC231_0228"
FT                   /gene="topA"
FT                   /product="DNA topoisomerase I"
FT                   /protein_id="gnl|ufmg|CpC231_0228|gb|ADL09722"
FT   gene            complement(236043..238016)
FT                   /locus_tag="CpC231_0229"
FT                   /gene="opt"
FT   CDS             complement(236043..238016)
FT                   /locus_tag="CpC231_0229"
FT                   /gene="opt"
FT                   /product="OPT family protein"
FT                   /protein_id="gnl|ufmg|CpC231_0229|gb|ADL09723"
FT   gene            complement(238224..239741)
FT                   /locus_tag="CpC231_0230"
FT                   /gene="cyaA"
FT   CDS             complement(238224..239741)
FT                   /locus_tag="CpC231_0230"
FT                   /gene="cyaA"
FT                   /product="Adenylate cyclase"
FT                   /protein_id="gnl|ufmg|CpC231_0230|gb|ADL09724"
FT   gene            239798..241000
FT                   /locus_tag="CpC231_0231"
FT                   /gene="dnaX"
FT   CDS             239798..241000
FT                   /locus_tag="CpC231_0231"
FT                   /gene="dnaX"
FT                   /product="DNA polymerase III subunit gamma/tau"
FT                   /protein_id="gnl|ufmg|CpC231_0231|gb|ADL09725"
FT   gene            241104..241179
FT                   /locus_tag="CpC231_t12"
FT   tRNA            241104..241179
FT                   /product="tRNA-Thr"
FT   gene            complement(241320..241556)
FT                   /locus_tag="CpC231_0232"
FT                   /gene=""
FT   CDS             complement(241320..241556)
FT                   /locus_tag="CpC231_0232"
FT                   /gene=""
FT                   /product="Hypothetical protein"
FT                   /protein_id="gnl|ufmg|CpC231_0232|gb|ADL09726"
FT   gene            complement(241690..243336)
FT                   /locus_tag="CpC231_0233"
FT                   /gene="acsA"
FT   CDS             complement(241690..243336)
FT                   /locus_tag="CpC231_0233"
FT                   /gene="acsA"
FT                   /product="Acetyl-coenzyme A synthetase"
FT                   /protein_id="gnl|ufmg|CpC231_0233|gb|ADL09727"
FT   gene            243545..244354
FT                   /locus_tag="CpC231_0234"
FT                   /gene=""
FT   CDS             243545..244354
FT                   /locus_tag="CpC231_0234"
FT                   /gene=""
FT                   /product="Hydrolase domain-containing protein"
FT                   /protein_id="gnl|ufmg|CpC231_0234|gb|ADL09728"
FT   gene            complement(244459..245328)
FT                   /locus_tag="CpC231_0235"
FT                   /gene="rfbA"
FT   CDS             complement(244459..245328)
FT                   /locus_tag="CpC231_0235"
FT                   /gene="rfbA"
FT                   /product="Glucose-1-phosphate thymidylyltransferase"
FT                   /protein_id="gnl|ufmg|CpC231_0235|gb|ADL09729"
FT   gene            complement(245332..246714)
FT                   /locus_tag="CpC231_0236"
FT                   /gene="rmlD"
FT   CDS             complement(245332..246714)
FT                   /locus_tag="CpC231_0236"
FT                   /gene="rmlD"
FT                   /product="dTDP-4-dehydrorhamnose reductase"
FT                   /protein_id="gnl|ufmg|CpC231_0236|gb|ADL09730"
FT   gene            complement(246714..247718)
FT                   /locus_tag="CpC231_0237"
FT                   /gene="rmlB"
FT   CDS             complement(246714..247718)
FT                   /locus_tag="CpC231_0237"
FT                   /gene="rmlB"
FT                   /product="dTDP-4-dehydrorhamnose 3,5-epimerase"
FT                   /protein_id="gnl|ufmg|CpC231_0237|gb|ADL09731"
FT   gene            complement(247742..249115)
FT                   /locus_tag="CpC231_0238"
FT                   /gene=""
FT   CDS             complement(247742..249115)
FT                   /locus_tag="CpC231_0238"
FT                   /gene=""
FT                   /product="Peptidase family M1 containing protein"
FT                   /protein_id="gnl|ufmg|CpC231_0238|gb|ADL09732"
FT   gene            complement(249108..251189)
FT                   /locus_tag="CpC231_0239"
FT                   /gene=""
FT   CDS             complement(249108..251189)
FT                   /locus_tag="CpC231_0239"
FT                   /gene=""
FT                   /product="Serine proteases of the peptidase family S9A"
FT                   /protein_id="gnl|ufmg|CpC231_0239|gb|ADL09733"
FT   gene            complement(251274..252353)
FT                   /locus_tag="CpC231_0240"
FT                   /gene="slpA"
FT   CDS             complement(251274..252353)
FT                   /locus_tag="CpC231_0240"
FT                   /gene="slpA"
FT                   /product="Surface layer protein A"
FT                   /protein_id="gnl|ufmg|CpC231_0240|gb|ADL09734"
FT   gene            252750..252884
FT                   /locus_tag="CpC231_0241"
FT                   /gene=""
FT   CDS             252750..252884
FT                   /locus_tag="CpC231_0241"
FT                   /gene=""
FT                   /product="Hypothetical protein"
FT                   /protein_id="gnl|ufmg|CpC231_0241|gb|ADL09735"
FT   gene            complement(252867..253082)
FT                   /locus_tag="CpC231_0242"
FT                   /gene=""
FT   CDS             complement(252867..253082)
FT                   /locus_tag="CpC231_0242"
FT                   /gene=""
FT                   /product="Hypothetical protein"
FT                   /protein_id="gnl|ufmg|CpC231_0242|gb|ADL09736"
FT   gene            253174..254583
FT                   /locus_tag="CpC231_0243"
FT                   /gene="lpd"
FT   CDS             253174..254583
FT                   /locus_tag="CpC231_0243"
FT                   /gene="lpd"
FT                   /product="Dihydrolipoamide dehydrogenase"
FT                   /protein_id="gnl|ufmg|CpC231_0243|gb|ADL09737"
FT   gene            complement(254652..256079)
FT                   /locus_tag="CpC231_0244"
FT                   /gene=""
FT   CDS             complement(254652..256079)
FT                   /locus_tag="CpC231_0244"
FT                   /gene=""
FT                   /product="HTH-type transcriptional regulator"
FT                   /protein_id="gnl|ufmg|CpC231_0244|gb|ADL09738"
FT   gene            256555..257313
FT                   /locus_tag="CpC231_0245"
FT                   /gene="sdhC"
FT   CDS             256555..257313
FT                   /locus_tag="CpC231_0245"
FT                   /gene="sdhC"
FT                   /product="Succinate dehydrogenase cytochrome b556 subunit"
FT                   /protein_id="gnl|ufmg|CpC231_0245|gb|ADL09739"
FT   gene            257332..259347
FT                   /locus_tag="CpC231_0246"
FT                   /gene="sdhA"
FT   CDS             257332..259347
FT                   /locus_tag="CpC231_0246"
FT                   /gene="sdhA"
FT                   /product="Succinate dehydrogenase flavoprotein subunit"
FT                   /protein_id="gnl|ufmg|CpC231_0246|gb|ADL09740"
FT   gene            259347..260096
FT                   /locus_tag="CpC231_0247"
FT                   /gene="sdhB"
FT   CDS             259347..260096
FT                   /locus_tag="CpC231_0247"
FT                   /gene="sdhB"
FT                   /product="Succinate dehydrogenase iron-sulfur subunit"
FT                   /protein_id="gnl|ufmg|CpC231_0247|gb|ADL09741"
FT   gene            260158..260508
FT                   /locus_tag="CpC231_0248"
FT                   /gene=""
FT   CDS             260158..260508
FT                   /locus_tag="CpC231_0248"
FT                   /gene=""
FT                   /product="Hypothetical protein"
FT                   /protein_id="gnl|ufmg|CpC231_0248|gb|ADL09742"
FT   gene            260767..262074
FT                   /locus_tag="CpC231_0249"
FT                   /gene="yjiN"
FT   CDS             260767..262074
FT                   /locus_tag="CpC231_0249"
FT                   /gene="yjiN"
FT                   /product="Uncharacterized protein yjiN"
FT                   /protein_id="gnl|ufmg|CpC231_0249|gb|ADL09743"
FT   gene            262136..262426
FT                   /locus_tag="CpC231_0250"
FT                   /gene=""
FT   CDS             262136..262426
FT                   /locus_tag="CpC231_0250"
FT                   /gene=""
FT                   /product="Hypothetical protein"
FT                   /protein_id="gnl|ufmg|CpC231_0250|gb|ADL09744"
FT   gene            262416..263009
FT                   /locus_tag="CpC231_0251"
FT                   /gene="deoC"
FT   CDS             262416..263009
FT                   /locus_tag="CpC231_0251"
FT                   /gene="deoC"
FT                   /product="Deoxyribose-phosphate aldolase"
FT                   /protein_id="gnl|ufmg|CpC231_0251|gb|ADL09745"
FT   gene            complement(263006..263854)
FT                   /locus_tag="CpC231_0252"
FT                   /gene=""
FT   CDS             complement(263006..263854)
FT                   /locus_tag="CpC231_0252"
FT                   /gene=""
FT                   /product="Hypothetical protein"
FT                   /protein_id="gnl|ufmg|CpC231_0252|gb|ADL09746"
FT   gene            complement(263946..264815)
FT                   /locus_tag="CpC231_0253"
FT                   /gene="pflA"
FT   CDS             complement(263946..264815)
FT                   /locus_tag="CpC231_0253"
FT                   /gene="pflA"
FT                   /product="Pyruvate formate-lyase-activating enzyme"
FT                   /protein_id="gnl|ufmg|CpC231_0253|gb|ADL09747"
FT   gene            complement(264999..265250)
FT                   /locus_tag="CpC231_0254"
FT                   /gene="pfl"
FT   CDS             complement(264999..265250)
FT                   /locus_tag="CpC231_0254"
FT                   /gene="pfl"
FT                   /product="Formate acetyltransferase"
FT                   /protein_id="gnl|ufmg|CpC231_0254|gb|ADL09748"
FT   gene            complement(265302..267398)
FT                   /locus_tag="CpC231_0255"
FT                   /gene="pflB"
FT   CDS             complement(265302..267398)
FT                   /locus_tag="CpC231_0255"
FT                   /gene="pflB"
FT                   /product="Formate acetyltransferase 1"
FT                   /protein_id="gnl|ufmg|CpC231_0255|gb|ADL09749"
FT   gene            complement(267946..268773)
FT                   /locus_tag="CpC231_0256"
FT                   /gene=""
FT   CDS             complement(267946..268773)
FT                   /locus_tag="CpC231_0256"
FT                   /gene=""
FT                   /product="Hypothetical protein"
FT                   /protein_id="gnl|ufmg|CpC231_0256|gb|ADL09750"
FT   gene            complement(268796..269299)
FT                   /locus_tag="CpC231_0257"
FT                   /gene=""
FT   CDS             complement(268796..269299)
FT                   /locus_tag="CpC231_0257"
FT                   /gene=""
FT                   /product="Hypothetical protein"
FT                   /protein_id="gnl|ufmg|CpC231_0257|gb|ADL09751"
FT   gene            269323..270462
FT                   /locus_tag="CpC231_0258"
FT                   /gene="murB"
FT   CDS             269323..270462
FT                   /locus_tag="CpC231_0258"
FT                   /gene="murB"
FT                   /product="UDP-N-acetylenolpyruvoylglucosamine reductase"
FT                   /protein_id="gnl|ufmg|CpC231_0258|gb|ADL09752"
FT   gene            complement(270557..272077)
FT                   /locus_tag="CpC231_0259"
FT                   /gene="lcfA1"
FT   CDS             complement(270557..272077)
FT                   /locus_tag="CpC231_0259"
FT                   /gene="lcfA1"
FT                   /product="Long-chain-fatty-acid--CoA ligase"
FT                   /protein_id="gnl|ufmg|CpC231_0259|gb|ADL09753"
FT   gene            272428..273690
FT                   /locus_tag="CpC231_0260"
FT                   /gene="mshA"
FT   CDS             272428..273690
FT                   /locus_tag="CpC231_0260"
FT                   /gene="mshA"
FT                   /product="D-inositol-3-phosphate glycosyltransferase"
FT                   /protein_id="gnl|ufmg|CpC231_0260|gb|ADL09754"
FT   gene            273814..274560
FT                   /locus_tag="CpC231_0261"
FT                   /gene="gpmA"
FT   CDS             273814..274560
FT                   /locus_tag="CpC231_0261"
FT                   /gene="gpmA"
FT                   /product="Phosphoglyceromutase"
FT                   /protein_id="gnl|ufmg|CpC231_0261|gb|ADL09755"
FT   gene            274581..275819
FT                   /locus_tag="CpC231_0262"
FT                   /gene="senX3"
FT   CDS             274581..275819
FT                   /locus_tag="CpC231_0262"
FT                   /gene="senX3"
FT                   /product="Signal-transduction histidine kinase senX3"
FT                   /protein_id="gnl|ufmg|CpC231_0262|gb|ADL09756"
FT   gene            275820..276515
FT                   /locus_tag="CpC231_0263"
FT                   /gene="regX3"
FT   CDS             275820..276515
FT                   /locus_tag="CpC231_0263"
FT                   /gene="regX3"
FT                   /product="Sensory transduction protein regX3"
FT                   /protein_id="gnl|ufmg|CpC231_0263|gb|ADL09757"
FT   gene            complement(276512..277444)
FT                   /locus_tag="CpC231_0264"
FT                   /gene=""
FT   CDS             complement(276512..277444)
FT                   /locus_tag="CpC231_0264"
FT                   /gene=""
FT                   /product="Hypothetical protein"
FT                   /protein_id="gnl|ufmg|CpC231_0264|gb|ADL09758"
FT   gene            277561..278433
FT                   /locus_tag="CpC231_0265"
FT                   /gene="gppA1"
FT   CDS             277561..278433
FT                   /locus_tag="CpC231_0265"
FT                   /gene="gppA1"
FT                   /product="Ppx/GppA phosphatase family"
FT                   /protein_id="gnl|ufmg|CpC231_0265|gb|ADL09759"
FT   gene            278439..279545
FT                   /locus_tag="CpC231_0266"
FT                   /gene=""
FT   CDS             278439..279545
FT                   /locus_tag="CpC231_0266"
FT                   /gene=""
FT                   /product="Hypothetical protein"
FT                   /protein_id="gnl|ufmg|CpC231_0266|gb|ADL09760"
FT   gene            279643..280446
FT                   /locus_tag="CpC231_0267"
FT                   /gene="proC"
FT   CDS             279643..280446
FT                   /locus_tag="CpC231_0267"
FT                   /gene="proC"
FT                   /product="Pyrroline-5-carboxylate reductase"
FT                   /protein_id="gnl|ufmg|CpC231_0267|gb|ADL09761"
FT   gene            complement(280451..280639)
FT                   /locus_tag="CpC231_0268"
FT                   /gene=""
FT   CDS             complement(280451..280639)
FT                   /locus_tag="CpC231_0268"
FT                   /gene=""
FT                   /product="Hypothetical protein"
FT                   /protein_id="gnl|ufmg|CpC231_0268|gb|ADL09762"
FT   gene            280733..280924
FT                   /locus_tag="CpC231_0269"
FT                   /gene="xis"
FT   CDS             280733..280924
FT                   /locus_tag="CpC231_0269"
FT                   /gene="xis"
FT                   /product="DNA-binding (excisionase) protein"
FT                   /protein_id="gnl|ufmg|CpC231_0269|gb|ADL09763"
FT   gene            281002..281124
FT                   /locus_tag="CpC231_0270"
FT                   /gene=""
FT   CDS             281002..281124
FT                   /locus_tag="CpC231_0270"
FT                   /gene=""
FT                   /product="Hypothetical protein"
FT                   /protein_id="gnl|ufmg|CpC231_0270|gb|ADL09764"
FT   gene            281236..281337
FT                   /locus_tag="CpC231_0271"
FT                   /gene=""
FT   CDS             281236..281337
FT                   /locus_tag="CpC231_0271"
FT                   /gene=""
FT                   /product="Hypothetical protein"
FT                   /protein_id="gnl|ufmg|CpC231_0271|gb|ADL09765"
FT   gene            281420..282301
FT                   /locus_tag="CpC231_0272"
FT                   /gene="dsbA"
FT   CDS             281420..282301
FT                   /locus_tag="CpC231_0272"
FT                   /gene="dsbA"
FT                   /product="Thiol:disulfide interchange protein DsbA"
FT                   /protein_id="gnl|ufmg|CpC231_0272|gb|ADL09766"
FT   gene            282294..283118
FT                   /locus_tag="CpC231_0273"
FT                   /gene="dsbD"
FT   CDS             282294..283118
FT                   /locus_tag="CpC231_0273"
FT                   /gene="dsbD"
FT                   /product="Thiol:disulfide interchange protein DsbD"
FT                   /protein_id="gnl|ufmg|CpC231_0273|gb|ADL09767"
FT   gene            complement(283115..284158)
FT                   /locus_tag="CpC231_0274"
FT                   /gene=""
FT   CDS             complement(283115..284158)
FT                   /locus_tag="CpC231_0274"
FT                   /gene=""
FT                   /product="Haloacid dehalogenase-like hydrolase"
FT                   /protein_id="gnl|ufmg|CpC231_0274|gb|ADL09768"
FT   gene            284252..284506
FT                   /locus_tag="CpC231_0275"
FT                   /gene=""
FT   CDS             284252..284506
FT                   /locus_tag="CpC231_0275"
FT                   /gene=""
FT                   /product="Glutaredoxin-like domain"
FT                   /protein_id="gnl|ufmg|CpC231_0275|gb|ADL09769"
FT   gene            284663..286033
FT                   /locus_tag="CpC231_0276"
FT                   /gene="hemA"
FT   CDS             284663..286033
FT                   /locus_tag="CpC231_0276"
FT                   /gene="hemA"
FT                   /product="Glutamyl-tRNA reductase"
FT                   /protein_id="gnl|ufmg|CpC231_0276|gb|ADL09770"
FT   gene            286036..286926
FT                   /locus_tag="CpC231_0277"
FT                   /gene="hemC"
FT   CDS             286036..286926
FT                   /locus_tag="CpC231_0277"
FT                   /gene="hemC"
FT                   /product="Porphobilinogen deaminase"
FT                   /protein_id="gnl|ufmg|CpC231_0277|gb|ADL09771"
FT   gene            287180..288868
FT                   /locus_tag="CpC231_0278"
FT                   /gene="hemD"
FT   CDS             287180..288868
FT                   /locus_tag="CpC231_0278"
FT                   /gene="hemD"
FT                   /product="Uroporphyrinogen-III synthase"
FT                   /protein_id="gnl|ufmg|CpC231_0278|gb|ADL09772"
FT   gene            288915..289922
FT                   /locus_tag="CpC231_0279"
FT                   /gene="hemB"
FT   CDS             288915..289922
FT                   /locus_tag="CpC231_0279"
FT                   /gene="hemB"
FT                   /product="Delta-aminolevulinic acid dehydratase"
FT                   /protein_id="gnl|ufmg|CpC231_0279|gb|ADL09773"
FT   gene            289930..290511
FT                   /locus_tag="CpC231_0280"
FT                   /gene=""
FT   CDS             289930..290511
FT                   /locus_tag="CpC231_0280"
FT                   /gene=""
FT                   /product="Hypothetical protein"
FT                   /protein_id="gnl|ufmg|CpC231_0280|gb|ADL09774"
FT   gene            290744..293134
FT                   /locus_tag="CpC231_0281"
FT                   /gene="ctpA"
FT   CDS             290744..293134
FT                   /locus_tag="CpC231_0281"
FT                   /gene="ctpA"
FT                   /product="Cation-transporting P-type ATPase A"
FT                   /protein_id="gnl|ufmg|CpC231_0281|gb|ADL09775"
FT   gene            293199..294314
FT                   /locus_tag="CpC231_0282"
FT                   /gene="hemE"
FT   CDS             293199..294314
FT                   /locus_tag="CpC231_0282"
FT                   /gene="hemE"
FT                   /product="Uroporphyrinogen decarboxylase"
FT                   /protein_id="gnl|ufmg|CpC231_0282|gb|ADL09776"
FT   gene            294382..295767
FT                   /locus_tag="CpC231_0283"
FT                   /gene="hemY"
FT   CDS             294382..295767
FT                   /locus_tag="CpC231_0283"
FT                   /gene="hemY"
FT                   /product="Protoporphyrinogen oxidase"
FT                   /protein_id="gnl|ufmg|CpC231_0283|gb|ADL09777"
FT   gene            complement(295774..296610)
FT                   /locus_tag="CpC231_0284"
FT                   /gene="mmsB"
FT   CDS             complement(295774..296610)
FT                   /locus_tag="CpC231_0284"
FT                   /gene="mmsB"
FT                   /product="3-hydroxyisobutyrate dehydrogenase"
FT                   /protein_id="gnl|ufmg|CpC231_0284|gb|ADL09778"
FT   gene            296697..298022
FT                   /locus_tag="CpC231_0285"
FT                   /gene="hemL"
FT   CDS             296697..298022
FT                   /locus_tag="CpC231_0285"
FT                   /gene="hemL"
FT                   /product="Glutamate-1-semialdehyde 2,1-aminomutase"
FT                   /protein_id="gnl|ufmg|CpC231_0285|gb|ADL09779"
FT   gene            298031..298639
FT                   /locus_tag="CpC231_0286"
FT                   /gene="gpmB"
FT   CDS             298031..298639
FT                   /locus_tag="CpC231_0286"
FT                   /gene="gpmB"
FT                   /product="Phosphoglycerate mutase"
FT                   /protein_id="gnl|ufmg|CpC231_0286|gb|ADL09780"
FT   gene            298642..299226
FT                   /locus_tag="CpC231_0287"
FT                   /gene="ccsX"
FT   CDS             298642..299226
FT                   /locus_tag="CpC231_0287"
FT                   /gene="ccsX"
FT                   /product="Thiol-disulfide isomerase/thioredoxin"
FT                   /protein_id="gnl|ufmg|CpC231_0287|gb|ADL09781"
FT   gene            299223..300029
FT                   /locus_tag="CpC231_0288"
FT                   /gene="ccdA"
FT   CDS             299223..300029
FT                   /locus_tag="CpC231_0288"
FT                   /gene="ccdA"
FT                   /product="Cytochrome c-type biogenesis protein CcdA"
FT                   /protein_id="gnl|ufmg|CpC231_0288|gb|ADL09782"
FT   gene            300043..301650
FT                   /locus_tag="CpC231_0289"
FT                   /gene="ccsB"
FT   CDS             300043..301650
FT                   /locus_tag="CpC231_0289"
FT                   /gene="ccsB"
FT                   /product="Cytochrome C biosynthesis protein ResB"
FT                   /protein_id="gnl|ufmg|CpC231_0289|gb|ADL09783"
FT   gene            complement(301654..302415)
FT                   /locus_tag="CpC231_0290"
FT                   /gene=""
FT   CDS             complement(301654..302415)
FT                   /locus_tag="CpC231_0290"
FT                   /gene=""
FT                   /product="Methyltransferase"
FT                   /protein_id="gnl|ufmg|CpC231_0290|gb|ADL09784"
FT   gene            complement(302435..303205)
FT                   /locus_tag="CpC231_0291"
FT                   /gene=""
FT   CDS             complement(302435..303205)
FT                   /locus_tag="CpC231_0291"
FT                   /gene=""
FT                   /product="ABC transporter ATP-binding protein"
FT                   /protein_id="gnl|ufmg|CpC231_0291|gb|ADL09785"
FT   gene            complement(303212..304198)
FT                   /locus_tag="CpC231_0292"
FT                   /gene=""
FT   CDS             complement(303212..304198)
FT                   /locus_tag="CpC231_0292"
FT                   /gene=""
FT                   /product="ABC-type transporter"
FT                   /protein_id="gnl|ufmg|CpC231_0292|gb|ADL09786"
FT   gene            complement(304247..305299)
FT                   /locus_tag="CpC231_0293"
FT                   /gene=""
FT   CDS             complement(304247..305299)
FT                   /locus_tag="CpC231_0293"
FT                   /gene=""
FT                   /product="Membrane permease protein"
FT                   /protein_id="gnl|ufmg|CpC231_0293|gb|ADL09787"
FT   gene            305539..306540
FT                   /locus_tag="CpC231_0294"
FT                   /gene="ccsA"
FT   CDS             305539..306540
FT                   /locus_tag="CpC231_0294"
FT                   /gene="ccsA"
FT                   /product="Cytochrome c biogenesis protein CcsA"
FT                   /protein_id="gnl|ufmg|CpC231_0294|gb|ADL09788"
FT   gene            complement(306670..306975)
FT                   /locus_tag="CpC231_0295"
FT                   /gene=""
FT   CDS             complement(306670..306975)
FT                   /locus_tag="CpC231_0295"
FT                   /gene=""
FT                   /product="Hypothetical protein"
FT                   /protein_id="gnl|ufmg|CpC231_0295|gb|ADL09789"
FT   gene            307044..307379
FT                   /locus_tag="CpC231_0296"
FT                   /gene=""
FT   CDS             307044..307379
FT                   /locus_tag="CpC231_0296"
FT                   /gene=""
FT                   /product="Hypothetical protein"
FT                   /protein_id="gnl|ufmg|CpC231_0296|gb|ADL09790"
FT   gene            complement(307365..308240)
FT                   /locus_tag="CpC231_0297"
FT                   /gene="menA"
FT   CDS             complement(307365..308240)
FT                   /locus_tag="CpC231_0297"
FT                   /gene="menA"
FT                   /product="1,4-dihydroxy-2-naphthoate
FT                   octaprenyltransferase"
FT                   /protein_id="gnl|ufmg|CpC231_0297|gb|ADL09791"
FT   gene            complement(308254..309381)
FT                   /locus_tag="CpC231_0298"
FT                   /gene="menE"
FT   CDS             complement(308254..309381)
FT                   /locus_tag="CpC231_0298"
FT                   /gene="menE"
FT                   /product="O-succinylbenzoic acid--CoA ligase"
FT                   /protein_id="gnl|ufmg|CpC231_0298|gb|ADL09792"
FT   gene            complement(309444..310451)
FT                   /locus_tag="CpC231_0299"
FT                   /gene="menB"
FT   CDS             complement(309444..310451)
FT                   /locus_tag="CpC231_0299"
FT                   /gene="menB"
FT                   /product="Naphthoate synthase"
FT                   /protein_id="gnl|ufmg|CpC231_0299|gb|ADL09793"
FT   gene            complement(310544..311966)
FT                   /locus_tag="CpC231_0300"
FT                   /gene="yhcL"
FT                   /pseudo
FT                   /product="Cryptic C4-dicarboxylate membrane transporter
FT                   dcuD"
FT   gene            312270..313307
FT                   /locus_tag="CpC231_0302"
FT                   /gene="menC"
FT   CDS             312270..313307
FT                   /locus_tag="CpC231_0302"
FT                   /gene="menC"
FT                   /product="O-succinylbenzoate synthase"
FT                   /protein_id="gnl|ufmg|CpC231_0302|gb|ADL09796"
FT   gene            313371..314984
FT                   /locus_tag="CpC231_0303"
FT                   /gene="menD"
FT   CDS             313371..314984
FT                   /locus_tag="CpC231_0303"
FT                   /gene="menD"
FT                   /product="2-oxoglutarate
FT                   decarboxylase/2-succinyl-6-hydroxy-2,4-cyclohexadiene-1-carboxylate
FT                   synthase"
FT                   /protein_id="gnl|ufmg|CpC231_0303|gb|ADL09797"
FT   gene            314981..315436
FT                   /locus_tag="CpC231_0304"
FT                   /gene=""
FT   CDS             314981..315436
FT                   /locus_tag="CpC231_0304"
FT                   /gene=""
FT                   /product="Hypothetical protein"
FT                   /protein_id="gnl|ufmg|CpC231_0304|gb|ADL09798"
FT   gene            315474..316538
FT                   /locus_tag="CpC231_0305"
FT                   /gene=""
FT   CDS             315474..316538
FT                   /locus_tag="CpC231_0305"
FT                   /gene=""
FT                   /product="Glycosyl transferase group 1"
FT                   /protein_id="gnl|ufmg|CpC231_0305|gb|ADL09799"
FT   gene            316531..317229
FT                   /locus_tag="CpC231_0306"
FT                   /gene="ubiE"
FT   CDS             316531..317229
FT                   /locus_tag="CpC231_0306"
FT                   /gene="ubiE"
FT                   /product="Ubiquinone/menaquinone biosynthesis
FT                   methyltransferase"
FT                   /protein_id="gnl|ufmg|CpC231_0306|gb|ADL09800"
FT   gene            complement(317309..318271)
FT                   /locus_tag="CpC231_0307"
FT                   /gene="ldh"
FT   CDS             complement(317309..318271)
FT                   /locus_tag="CpC231_0307"
FT                   /gene="ldh"
FT                   /product="L-lactate dehydrogenase"
FT                   /protein_id="gnl|ufmg|CpC231_0307|gb|ADL09801"
FT   gene            complement(318369..319646)
FT                   /locus_tag="CpC231_0308"
FT                   /gene=""
FT   CDS             complement(318369..319646)
FT                   /locus_tag="CpC231_0308"
FT                   /gene=""
FT                   /product="FAD-linked oxidoreductase"
FT                   /protein_id="gnl|ufmg|CpC231_0308|gb|ADL09802"
FT   gene            319801..320820
FT                   /locus_tag="CpC231_0309"
FT                   /gene="ispB"
FT   CDS             319801..320820
FT                   /locus_tag="CpC231_0309"
FT                   /gene="ispB"
FT                   /product="Polyprenyl synthetase"
FT                   /protein_id="gnl|ufmg|CpC231_0309|gb|ADL09803"
FT   gene            320900..320984
FT                   /locus_tag="CpC231_t13"
FT   tRNA            320900..320984
FT                   /product="tRNA-Tyr"
FT   gene            321287..321360
FT                   /locus_tag="CpC231_t14"
FT   tRNA            321287..321360
FT                   /product="tRNA-Thr"
FT   gene            321398..321470
FT                   /locus_tag="CpC231_t15"
FT   tRNA            321398..321470
FT                   /product="tRNA-Met"
FT   gene            321597..321670
FT                   /locus_tag="CpC231_t16"
FT   tRNA            321597..321670
FT                   /product="tRNA-Trp"
FT   gene            321995..322321
FT                   /locus_tag="CpC231_0310"
FT                   /gene="secE"
FT   CDS             321995..322321
FT                   /locus_tag="CpC231_0310"
FT                   /gene="secE"
FT                   /product="Preprotein translocase subunit SecE"
FT                   /protein_id="gnl|ufmg|CpC231_0310|gb|ADL09804"
FT   gene            322440..323270
FT                   /locus_tag="CpC231_0311"
FT                   /gene="nusG"
FT   CDS             322440..323270
FT                   /locus_tag="CpC231_0311"
FT                   /gene="nusG"
FT                   /product="Transcription anti-termination protein NusG"
FT                   /protein_id="gnl|ufmg|CpC231_0311|gb|ADL09805"
FT   gene            323567..323998
FT                   /locus_tag="CpC231_0312"
FT                   /gene="rplK"
FT   CDS             323567..323998
FT                   /locus_tag="CpC231_0312"
FT                   /gene="rplK"
FT                   /product="50S ribosomal protein L11"
FT                   /protein_id="gnl|ufmg|CpC231_0312|gb|ADL09806"
FT   gene            324077..324787
FT                   /locus_tag="CpC231_0313"
FT                   /gene="rplA"
FT   CDS             324077..324787
FT                   /locus_tag="CpC231_0313"
FT                   /gene="rplA"
FT                   /product="50S ribosomal protein L1"
FT                   /protein_id="gnl|ufmg|CpC231_0313|gb|ADL09807"
FT   gene            324896..326232
FT                   /locus_tag="CpC231_0314"
FT                   /gene="pepG"
FT                   /pseudo
FT                   /product="Aminopeptidase G"
FT   gene            326272..327573
FT                   /locus_tag="CpC231_0315"
FT                   /gene="pepC1"
FT   CDS             326272..327573
FT                   /locus_tag="CpC231_0315"
FT                   /gene="pepC1"
FT                   /product="Aminopeptidase C"
FT                   /protein_id="gnl|ufmg|CpC231_0315|gb|ADL09808"
FT   gene            327699..328772
FT                   /locus_tag="CpC231_0316"
FT                   /gene="nemA"
FT   CDS             327699..328772
FT                   /locus_tag="CpC231_0316"
FT                   /gene="nemA"
FT                   /product="N-ethylmaleimide reductase"
FT                   /protein_id="gnl|ufmg|CpC231_0316|gb|ADL09809"
FT   gene            329106..329621
FT                   /locus_tag="CpC231_0317"
FT                   /gene="rplJ"
FT   CDS             329106..329621
FT                   /locus_tag="CpC231_0317"
FT                   /gene="rplJ"
FT                   /product="50S ribosomal protein L10"
FT                   /protein_id="gnl|ufmg|CpC231_0317|gb|ADL09810"
FT   gene            329700..330083
FT                   /locus_tag="CpC231_0318"
FT                   /gene="rplL"
FT   CDS             329700..330083
FT                   /locus_tag="CpC231_0318"
FT                   /gene="rplL"
FT                   /product="50S ribosomal protein L7/L12"
FT                   /protein_id="gnl|ufmg|CpC231_0318|gb|ADL09811"
FT   gene            330418..331371
FT                   /locus_tag="CpC231_0319"
FT                   /gene=""
FT   CDS             330418..331371
FT                   /locus_tag="CpC231_0319"
FT                   /gene=""
FT                   /product="Hypothetical protein"
FT                   /protein_id="gnl|ufmg|CpC231_0319|gb|ADL09812"
FT   gene            331380..333005
FT                   /locus_tag="CpC231_0320"
FT                   /gene=""
FT   CDS             331380..333005
FT                   /locus_tag="CpC231_0320"
FT                   /gene=""
FT                   /product="ABC-type metal ion transport system, periplasmic
FT                   component/surface adhesin"
FT                   /protein_id="gnl|ufmg|CpC231_0320|gb|ADL09813"
FT   gene            333097..334131
FT                   /locus_tag="CpC231_0321"
FT                   /gene=""
FT   CDS             333097..334131
FT                   /locus_tag="CpC231_0321"
FT                   /gene=""
FT                   /product="Hypothetical protein"
FT                   /protein_id="gnl|ufmg|CpC231_0321|gb|ADL09814"
FT   gene            334155..334928
FT                   /locus_tag="CpC231_0322"
FT                   /gene="mntB"
FT   CDS             334155..334928
FT                   /locus_tag="CpC231_0322"
FT                   /gene="mntB"
FT                   /product="Manganese transport system ATP-binding protein
FT                   MntB"
FT                   /protein_id="gnl|ufmg|CpC231_0322|gb|ADL09815"
FT   gene            334925..335806
FT                   /locus_tag="CpC231_0323"
FT                   /gene="mntD"
FT   CDS             334925..335806
FT                   /locus_tag="CpC231_0323"
FT                   /gene="mntD"
FT                   /product="Manganese transport system membrane protein
FT                   mntD"
FT                   /protein_id="gnl|ufmg|CpC231_0323|gb|ADL09816"
FT   gene            335803..337764
FT                   /locus_tag="CpC231_0324"
FT                   /gene=""
FT   CDS             335803..337764
FT                   /locus_tag="CpC231_0324"
FT                   /gene=""
FT                   /product="Hypothetical protein"
FT                   /protein_id="gnl|ufmg|CpC231_0324|gb|ADL09817"
FT   gene            337869..338810
FT                   /locus_tag="CpC231_0325"
FT                   /gene=""
FT   CDS             337869..338810
FT                   /locus_tag="CpC231_0325"
FT                   /gene=""
FT                   /product="Hypothetical protein"
FT                   /protein_id="gnl|ufmg|CpC231_0325|gb|ADL09818"
FT   gene            339001..342537
FT                   /locus_tag="CpC231_0326"
FT                   /gene="rpoB"
FT   CDS             339001..342537
FT                   /locus_tag="CpC231_0326"
FT                   /gene="rpoB"
FT                   /product="DNA-directed RNA polymerase subunit beta"
FT                   /protein_id="gnl|ufmg|CpC231_0326|gb|ADL09819"
FT   gene            342601..346653
FT                   /locus_tag="CpC231_0327"
FT                   /gene="rpoC"
FT   CDS             342601..346653
FT                   /locus_tag="CpC231_0327"
FT                   /gene="rpoC"
FT                   /product="DNA-directed RNA polymerase subunit beta"
FT                   /protein_id="gnl|ufmg|CpC231_0327|gb|ADL09820"
FT   gene            346927..348075
FT                   /locus_tag="CpC231_0328"
FT                   /gene="cstS"
FT   CDS             346927..348075
FT                   /locus_tag="CpC231_0328"
FT                   /gene="cstS"
FT                   /product="Two-component system sensor kinase protein"
FT                   /protein_id="gnl|ufmg|CpC231_0328|gb|ADL09821"
FT   gene            348089..348793
FT                   /locus_tag="CpC231_0329"
FT                   /gene="cstA"
FT   CDS             348089..348793
FT                   /locus_tag="CpC231_0329"
FT                   /gene="cstA"
FT                   /product="Response regulator"
FT                   /protein_id="gnl|ufmg|CpC231_0329|gb|ADL09822"
FT   gene            349002..349178
FT                   /locus_tag="CpC231_0330"
FT                   /gene=""
FT   CDS             349002..349178
FT                   /locus_tag="CpC231_0330"
FT                   /gene=""
FT                   /product="Hypothetical protein"
FT                   /protein_id="gnl|ufmg|CpC231_0330|gb|ADL09823"
FT   gene            349283..350273
FT                   /locus_tag="CpC231_0331"
FT                   /gene=""
FT                   /pseudo
FT                   /product="ABC transporter ATP-binding protein"
FT   gene            350312..351073
FT                   /locus_tag="CpC231_0332"
FT                   /gene=""
FT   CDS             350312..351073
FT                   /locus_tag="CpC231_0332"
FT                   /gene=""
FT                   /product="ABC transporter inner membrane protein"
FT                   /protein_id="gnl|ufmg|CpC231_0332|gb|ADL09824"
FT   gene            351195..351920
FT                   /locus_tag="CpC231_0333"
FT                   /gene=""
FT   CDS             351195..351920
FT                   /locus_tag="CpC231_0333"
FT                   /gene=""
FT                   /product="Hypothetical protein"
FT                   /protein_id="gnl|ufmg|CpC231_0333|gb|ADL09825"
FT   gene            351917..352879
FT                   /locus_tag="CpC231_0334"
FT                   /gene=""
FT   CDS             351917..352879
FT                   /locus_tag="CpC231_0334"
FT                   /gene=""
FT                   /product="Permease"
FT                   /protein_id="gnl|ufmg|CpC231_0334|gb|ADL09826"
FT   gene            complement(352876..353457)
FT                   /locus_tag="CpC231_0335"
FT                   /gene="nrdG"
FT   CDS             complement(352876..353457)
FT                   /locus_tag="CpC231_0335"
FT                   /gene="nrdG"
FT                   /product="Anaerobic ribonucleoside-triphosphate reductase
FT                   activating protein"
FT                   /protein_id="gnl|ufmg|CpC231_0335|gb|ADL09827"
FT   gene            complement(353528..355324)
FT                   /locus_tag="CpC231_0336"
FT                   /gene="nrdD"
FT   CDS             complement(353528..355324)
FT                   /locus_tag="CpC231_0336"
FT                   /gene="nrdD"
FT                   /product="Anaerobic ribonucleoside triphosphate reductase"
FT                   /protein_id="gnl|ufmg|CpC231_0336|gb|ADL09828"
FT   gene            355539..355979
FT                   /locus_tag="CpC231_0337"
FT                   /gene=""
FT   CDS             355539..355979
FT                   /locus_tag="CpC231_0337"
FT                   /gene=""
FT                   /product="Hypothetical protein"
FT                   /protein_id="gnl|ufmg|CpC231_0337|gb|ADL09829"
FT   gene            356400..356786
FT                   /locus_tag="CpC231_0338"
FT                   /gene="rpsL"
FT   CDS             356400..356786
FT                   /locus_tag="CpC231_0338"
FT                   /gene="rpsL"
FT                   /product="30S ribosomal protein S12"
FT                   /protein_id="gnl|ufmg|CpC231_0338|gb|ADL09830"
FT   gene            356790..357257
FT                   /locus_tag="CpC231_0339"
FT                   /gene="rpsG"
FT   CDS             356790..357257
FT                   /locus_tag="CpC231_0339"
FT                   /gene="rpsG"
FT                   /product="30S ribosomal protein S7"
FT                   /protein_id="gnl|ufmg|CpC231_0339|gb|ADL09831"
FT   gene            357546..359672
FT                   /locus_tag="CpC231_0340"
FT                   /gene="fusA"
FT   CDS             357546..359672
FT                   /locus_tag="CpC231_0340"
FT                   /gene="fusA"
FT                   /product="Elongation factor G"
FT                   /protein_id="gnl|ufmg|CpC231_0340|gb|ADL09832"
FT   gene            359980..361170
FT                   /locus_tag="CpC231_0341"
FT                   /gene="tuf"
FT   CDS             359980..361170
FT                   /locus_tag="CpC231_0341"
FT                   /gene="tuf"
FT                   /product="Elongation factor Tu"
FT                   /protein_id="gnl|ufmg|CpC231_0341|gb|ADL09833"
FT   gene            361266..361895
FT                   /locus_tag="CpC231_0342"
FT                   /gene=""
FT   CDS             361266..361895
FT                   /locus_tag="CpC231_0342"
FT                   /gene=""
FT                   /product="Hypothetical protein"
FT                   /protein_id="gnl|ufmg|CpC231_0342|gb|ADL09834"
FT   gene            361936..362040
FT                   /locus_tag="CpC231_0342a"
FT                   /gene=""
FT   CDS             361936..362040
FT                   /locus_tag="CpC231_0342a"
FT                   /gene=""
FT                   /product="Hypothetical protein"
FT                   /protein_id="gnl|ufmg|CpC231_0342a"
FT   gene            complement(362037..362582)
FT                   /locus_tag="CpC231_0343"
FT                   /gene=""
FT   CDS             complement(362037..362582)
FT                   /locus_tag="CpC231_0343"
FT                   /gene=""
FT                   /product="Hypothetical protein"
FT                   /protein_id="gnl|ufmg|CpC231_0343|gb|ADL09835"
FT   gene            complement(362584..363135)
FT                   /locus_tag="CpC231_0344"
FT                   /gene=""
FT   CDS             complement(362584..363135)
FT                   /locus_tag="CpC231_0344"
FT                   /gene=""
FT                   /product="Hypothetical protein"
FT                   /protein_id="gnl|ufmg|CpC231_0344|gb|ADL09836"
FT   gene            complement(363128..363589)
FT                   /locus_tag="CpC231_0345"
FT                   /gene=""
FT   CDS             complement(363128..363589)
FT                   /locus_tag="CpC231_0345"
FT                   /gene=""
FT                   /product="Hypothetical protein"
FT                   /protein_id="gnl|ufmg|CpC231_0345|gb|ADL09837"
FT   gene            complement(363589..363795)
FT                   /locus_tag="CpC231_0346"
FT                   /gene=""
FT   CDS             complement(363589..363795)
FT                   /locus_tag="CpC231_0346"
FT                   /gene=""
FT                   /product="Hypothetical protein"
FT                   /protein_id="gnl|ufmg|CpC231_0346|gb|ADL09838"
FT   gene            complement(363805..364143)
FT                   /locus_tag="CpC231_0347"
FT                   /gene=""
FT   CDS             complement(363805..364143)
FT                   /locus_tag="CpC231_0347"
FT                   /gene=""
FT                   /product="Hypothetical protein"
FT                   /protein_id="gnl|ufmg|CpC231_0347|gb|ADL09839"
FT   gene            complement(364156..364623)
FT                   /locus_tag="CpC231_0348"
FT                   /gene=""
FT   CDS             complement(364156..364623)
FT                   /locus_tag="CpC231_0348"
FT                   /gene=""
FT                   /product="Hypothetical protein"
FT                   /protein_id="gnl|ufmg|CpC231_0348|gb|ADL09840"
FT   gene            365362..365667
FT                   /locus_tag="CpC231_0349"
FT                   /gene="rpsJ"
FT   CDS             365362..365667
FT                   /locus_tag="CpC231_0349"
FT                   /gene="rpsJ"
FT                   /product="30S ribosomal protein S10"
FT                   /protein_id="gnl|ufmg|CpC231_0349|gb|ADL09841"
FT   gene            365700..366356
FT                   /locus_tag="CpC231_0350"
FT                   /gene="rplC"
FT   CDS             365700..366356
FT                   /locus_tag="CpC231_0350"
FT                   /gene="rplC"
FT                   /product="50S ribosomal protein L3"
FT                   /protein_id="gnl|ufmg|CpC231_0350|gb|ADL09842"
FT   gene            366353..367006
FT                   /locus_tag="CpC231_0351"
FT                   /gene="rplD"
FT   CDS             366353..367006
FT                   /locus_tag="CpC231_0351"
FT                   /gene="rplD"
FT                   /product="50S ribosomal protein L4"
FT                   /protein_id="gnl|ufmg|CpC231_0351|gb|ADL09843"
FT   gene            367006..367311
FT                   /locus_tag="CpC231_0352"
FT                   /gene="rplW"
FT   CDS             367006..367311
FT                   /locus_tag="CpC231_0352"
FT                   /gene="rplW"
FT                   /product="50S ribosomal protein L23"
FT                   /protein_id="gnl|ufmg|CpC231_0352|gb|ADL09844"
FT   gene            367333..368175
FT                   /locus_tag="CpC231_0353"
FT                   /gene="rplB"
FT   CDS             367333..368175
FT                   /locus_tag="CpC231_0353"
FT                   /gene="rplB"
FT                   /product="50S ribosomal protein L2"
FT                   /protein_id="gnl|ufmg|CpC231_0353|gb|ADL09845"
FT   gene            368192..368470
FT                   /locus_tag="CpC231_0354"
FT                   /gene="rpsS"
FT   CDS             368192..368470
FT                   /locus_tag="CpC231_0354"
FT                   /gene="rpsS"
FT                   /product="30S ribosomal protein S19"
FT                   /protein_id="gnl|ufmg|CpC231_0354|gb|ADL09846"
FT   gene            368474..368836
FT                   /locus_tag="CpC231_0355"
FT                   /gene="rplV"
FT   CDS             368474..368836
FT                   /locus_tag="CpC231_0355"
FT                   /gene="rplV"
FT                   /product="50S ribosomal protein L22"
FT                   /protein_id="gnl|ufmg|CpC231_0355|gb|ADL09847"
FT   gene            368836..369582
FT                   /locus_tag="CpC231_0356"
FT                   /gene="rpsC"
FT   CDS             368836..369582
FT                   /locus_tag="CpC231_0356"
FT                   /gene="rpsC"
FT                   /product="30S ribosomal protein S3"
FT                   /protein_id="gnl|ufmg|CpC231_0356|gb|ADL09848"
FT   gene            369585..370001
FT                   /locus_tag="CpC231_0357"
FT                   /gene="rplP"
FT   CDS             369585..370001
FT                   /locus_tag="CpC231_0357"
FT                   /gene="rplP"
FT                   /product="50S ribosomal protein L16"
FT                   /protein_id="gnl|ufmg|CpC231_0357|gb|ADL09849"
FT   gene            370001..370231
FT                   /locus_tag="CpC231_0358"
FT                   /gene="rpmC"
FT   CDS             370001..370231
FT                   /locus_tag="CpC231_0358"
FT                   /gene="rpmC"
FT                   /product="50S ribosomal protein L29"
FT                   /protein_id="gnl|ufmg|CpC231_0358|gb|ADL09850"
FT   gene            370234..370512
FT                   /locus_tag="CpC231_0359"
FT                   /gene="rpsQ"
FT   CDS             370234..370512
FT                   /locus_tag="CpC231_0359"
FT                   /gene="rpsQ"
FT                   /product="30S ribosomal protein S17"
FT                   /protein_id="gnl|ufmg|CpC231_0359|gb|ADL09851"
FT   gene            complement(370673..372349)
FT                   /locus_tag="CpC231_0360"
FT                   /gene="oppA1"
FT   CDS             complement(370673..372349)
FT                   /locus_tag="CpC231_0360"
FT                   /gene="oppA1"
FT                   /product="Oligopeptide-binding protein oppA"
FT                   /protein_id="gnl|ufmg|CpC231_0360|gb|ADL09852"
FT   gene            complement(372380..374452)
FT                   /locus_tag="CpC231_0361"
FT                   /gene="oppDF1"
FT   CDS             complement(372380..374452)
FT                   /locus_tag="CpC231_0361"
FT                   /gene="oppDF1"
FT                   /product="Oligopeptide transport ATP-binding protein"
FT                   /protein_id="gnl|ufmg|CpC231_0361|gb|ADL09853"
FT   gene            complement(374456..375496)
FT                   /locus_tag="CpC231_0362"
FT                   /gene="oppC1"
FT   CDS             complement(374456..375496)
FT                   /locus_tag="CpC231_0362"
FT                   /gene="oppC1"
FT                   /product="Oligopeptide transport system permease protein
FT                   oppC"
FT                   /protein_id="gnl|ufmg|CpC231_0362|gb|ADL09854"
FT   gene            complement(375498..376481)
FT                   /locus_tag="CpC231_0363"
FT                   /gene="oppB1"
FT   CDS             complement(375498..376481)
FT                   /locus_tag="CpC231_0363"
FT                   /gene="oppB1"
FT                   /product="Oligopeptide transport system permease protein
FT                   oppB"
FT                   /protein_id="gnl|ufmg|CpC231_0363|gb|ADL09855"
FT   gene            complement(376599..376760)
FT                   /locus_tag="CpC231_0364"
FT                   /gene=""
FT   CDS             complement(376599..376760)
FT                   /locus_tag="CpC231_0364"
FT                   /gene=""
FT                   /product="Hypothetical protein"
FT                   /protein_id="gnl|ufmg|CpC231_0364|gb|ADL09856"
FT   gene            376813..376932
FT                   /locus_tag="CpC231_0365"
FT                   /gene=""
FT   CDS             376813..376932
FT                   /locus_tag="CpC231_0365"
FT                   /gene=""
FT                   /product="Hypothetical protein"
FT                   /protein_id="gnl|ufmg|CpC231_0365|gb|ADL09857"
FT   gene            377194..377562
FT                   /locus_tag="CpC231_0366"
FT                   /gene="rplN"
FT   CDS             377194..377562
FT                   /locus_tag="CpC231_0366"
FT                   /gene="rplN"
FT                   /product="50S ribosomal protein L14"
FT                   /protein_id="gnl|ufmg|CpC231_0366|gb|ADL09858"
FT   gene            377565..377879
FT                   /locus_tag="CpC231_0367"
FT                   /gene="rplX"
FT   CDS             377565..377879
FT                   /locus_tag="CpC231_0367"
FT                   /gene="rplX"
FT                   /product="50S ribosomal protein L24"
FT                   /protein_id="gnl|ufmg|CpC231_0367|gb|ADL09859"
FT   gene            377882..378445
FT                   /locus_tag="CpC231_0368"
FT                   /gene="rplE"
FT   CDS             377882..378445
FT                   /locus_tag="CpC231_0368"
FT                   /gene="rplE"
FT                   /product="50S ribosomal protein L5"
FT                   /protein_id="gnl|ufmg|CpC231_0368|gb|ADL09860"
FT   gene            379139..380482
FT                   /locus_tag="CpC231_0369"
FT                   /gene="sdaC"
FT   CDS             379139..380482
FT                   /locus_tag="CpC231_0369"
FT                   /gene="sdaC"
FT                   /product="Serine transporter"
FT                   /protein_id="gnl|ufmg|CpC231_0369|gb|ADL09861"
FT   gene            380534..381910
FT                   /locus_tag="CpC231_0370"
FT                   /gene="sdaA"
FT   CDS             380534..381910
FT                   /locus_tag="CpC231_0370"
FT                   /gene="sdaA"
FT                   /product="L-serine dehydratase 1"
FT                   /protein_id="gnl|ufmg|CpC231_0370|gb|ADL09862"
FT   gene            381972..382097
FT                   /locus_tag="CpC231_0370a"
FT                   /gene=""
FT   CDS             381972..382097
FT                   /locus_tag="CpC231_0370a"
FT                   /gene=""
FT                   /product="Hypothetical protein"
FT                   /protein_id="gnl|ufmg|CpC231_0370a"
FT   gene            382119..383195
FT                   /locus_tag="CpC231_0371"
FT                   /gene="ansA"
FT   CDS             382119..383195
FT                   /locus_tag="CpC231_0371"
FT                   /gene="ansA"
FT                   /product="L-asparaginase"
FT                   /protein_id="gnl|ufmg|CpC231_0371|gb|ADL09863"
FT   gene            383661..384893
FT                   /locus_tag="CpC231_0372"
FT                   /gene=""
FT   CDS             383661..384893
FT                   /locus_tag="CpC231_0372"
FT                   /gene=""
FT                   /product="PAP2 superfamily protein"
FT                   /protein_id="gnl|ufmg|CpC231_0372|gb|ADL09864"
FT   gene            385186..385584
FT                   /locus_tag="CpC231_0373"
FT                   /gene="rpsH"
FT   CDS             385186..385584
FT                   /locus_tag="CpC231_0373"
FT                   /gene="rpsH"
FT                   /product="30S ribosomal protein S8"
FT                   /protein_id="gnl|ufmg|CpC231_0373|gb|ADL09865"
FT   gene            385601..386137
FT                   /locus_tag="CpC231_0374"
FT                   /gene="rplF"
FT   CDS             385601..386137
FT                   /locus_tag="CpC231_0374"
FT                   /gene="rplF"
FT                   /product="50S ribosomal protein L6"
FT                   /protein_id="gnl|ufmg|CpC231_0374|gb|ADL09866"
FT   gene            386141..386548
FT                   /locus_tag="CpC231_0375"
FT                   /gene="rplR"
FT   CDS             386141..386548
FT                   /locus_tag="CpC231_0375"
FT                   /gene="rplR"
FT                   /product="50S ribosomal protein L18"
FT                   /protein_id="gnl|ufmg|CpC231_0375|gb|ADL09867"
FT   gene            386589..387215
FT                   /locus_tag="CpC231_0376"
FT                   /gene="rpsE"
FT   CDS             386589..387215
FT                   /locus_tag="CpC231_0376"
FT                   /gene="rpsE"
FT                   /product="30S ribosomal protein S5"
FT                   /protein_id="gnl|ufmg|CpC231_0376|gb|ADL09868"
FT   gene            387218..387403
FT                   /locus_tag="CpC231_0377"
FT                   /gene="rpmD"
FT   CDS             387218..387403
FT                   /locus_tag="CpC231_0377"
FT                   /gene="rpmD"
FT                   /product="50S ribosomal protein L30"
FT                   /protein_id="gnl|ufmg|CpC231_0377|gb|ADL09869"
FT   gene            387407..387853
FT                   /locus_tag="CpC231_0378"
FT                   /gene="rplO"
FT   CDS             387407..387853
FT                   /locus_tag="CpC231_0378"
FT                   /gene="rplO"
FT                   /product="50S ribosomal protein L15"
FT                   /protein_id="gnl|ufmg|CpC231_0378|gb|ADL09870"
FT   gene            388080..388535
FT                   /locus_tag="CpC231_0379"
FT                   /gene=""
FT   CDS             388080..388535
FT                   /locus_tag="CpC231_0379"
FT                   /gene=""
FT                   /product="Hypothetical protein"
FT                   /protein_id="gnl|ufmg|CpC231_0379|gb|ADL09871"
FT   gene            389006..390253
FT                   /locus_tag="CpC231_0380"
FT                   /gene="malE"
FT   CDS             389006..390253
FT                   /locus_tag="CpC231_0380"
FT                   /gene="malE"
FT                   /product="Maltotriose-binding protein"
FT                   /protein_id="gnl|ufmg|CpC231_0380|gb|ADL09872"
FT   gene            390363..391769
FT                   /locus_tag="CpC231_0381"
FT                   /gene="malF"
FT   CDS             390363..391769
FT                   /locus_tag="CpC231_0381"
FT                   /gene="malF"
FT                   /product="Maltose transport system permease protein"
FT                   /protein_id="gnl|ufmg|CpC231_0381|gb|ADL09873"
FT   gene            391769..392647
FT                   /locus_tag="CpC231_0382"
FT                   /gene="malG"
FT   CDS             391769..392647
FT                   /locus_tag="CpC231_0382"
FT                   /gene="malG"
FT                   /product="Maltose transport system permease"
FT                   /protein_id="gnl|ufmg|CpC231_0382|gb|ADL09874"
FT   gene            392780..393523
FT                   /locus_tag="CpC231_0383"
FT                   /gene="traX"
FT   CDS             392780..393523
FT                   /locus_tag="CpC231_0383"
FT                   /gene="traX"
FT                   /product="Protein traX"
FT                   /protein_id="gnl|ufmg|CpC231_0383|gb|ADL09875"
FT   gene            393692..394489
FT                   /locus_tag="CpC231_0384"
FT                   /gene="nirC"
FT   CDS             393692..394489
FT                   /locus_tag="CpC231_0384"
FT                   /gene="nirC"
FT                   /product="FNT family formate-nitrite transporter"
FT                   /protein_id="gnl|ufmg|CpC231_0384|gb|ADL09876"
FT   gene            complement(394510..395825)
FT                   /locus_tag="CpC231_0385"
FT                   /gene=""
FT                   /pseudo
FT                   /product="Lipopolysaccharide kinase (Kdo/WaaP) family"
FT   gene            complement(395872..397008)
FT                   /locus_tag="CpC231_0386"
FT                   /gene="malK"
FT   CDS             complement(395872..397008)
FT                   /locus_tag="CpC231_0386"
FT                   /gene="malK"
FT                   /product="Glycerol-3-phosphate-transporting ATPase"
FT                   /protein_id="gnl|ufmg|CpC231_0386|gb|ADL09877"
FT   gene            397711..399033
FT                   /locus_tag="CpC231_0387"
FT                   /gene="secY"
FT   CDS             397711..399033
FT                   /locus_tag="CpC231_0387"
FT                   /gene="secY"
FT                   /product="Preprotein translocase subunit secY"
FT                   /protein_id="gnl|ufmg|CpC231_0387|gb|ADL09878"
FT   gene            399033..399578
FT                   /locus_tag="CpC231_0388"
FT                   /gene="adk"
FT   CDS             399033..399578
FT                   /locus_tag="CpC231_0388"
FT                   /gene="adk"
FT                   /product="Adenylate kinase"
FT                   /protein_id="gnl|ufmg|CpC231_0388|gb|ADL09879"
FT   gene            399740..400524
FT                   /locus_tag="CpC231_0389"
FT                   /gene="mapA"
FT                   /pseudo
FT                   /product="Methionine aminopeptidase"
FT   gene            400912..402996
FT                   /locus_tag="CpC231_0390"
FT                   /gene="nanH"
FT   CDS             400912..402996
FT                   /locus_tag="CpC231_0390"
FT                   /gene="nanH"
FT                   /product="Neuraminidase (sialidase)"
FT                   /protein_id="gnl|ufmg|CpC231_0390|gb|ADL09880"
FT   gene            403172..403912
FT                   /locus_tag="CpC231_0391"
FT                   /gene=""
FT   CDS             403172..403912
FT                   /locus_tag="CpC231_0391"
FT                   /gene=""
FT                   /product="L,D-transpeptidase catalytic domain, region
FT                   YkuD"
FT                   /protein_id="gnl|ufmg|CpC231_0391|gb|ADL09881"
FT   gene            404210..404428
FT                   /locus_tag="CpC231_0392"
FT                   /gene="infA"
FT   CDS             404210..404428
FT                   /locus_tag="CpC231_0392"
FT                   /gene="infA"
FT                   /product="Translation initiation factor IF-1"
FT                   /protein_id="gnl|ufmg|CpC231_0392|gb|ADL09882"
FT   gene            404622..404990
FT                   /locus_tag="CpC231_0393"
FT                   /gene="rpsM"
FT   CDS             404622..404990
FT                   /locus_tag="CpC231_0393"
FT                   /gene="rpsM"
FT                   /product="30S ribosomal protein S13"
FT                   /protein_id="gnl|ufmg|CpC231_0393|gb|ADL09883"
FT   gene            404994..405398
FT                   /locus_tag="CpC231_0394"
FT                   /gene="rpsK"
FT   CDS             404994..405398
FT                   /locus_tag="CpC231_0394"
FT                   /gene="rpsK"
FT                   /product="30S ribosomal protein S11"
FT                   /protein_id="gnl|ufmg|CpC231_0394|gb|ADL09884"
FT   gene            405422..406027
FT                   /locus_tag="CpC231_0395"
FT                   /gene="rpsD"
FT   CDS             405422..406027
FT                   /locus_tag="CpC231_0395"
FT                   /gene="rpsD"
FT                   /product="30S ribosomal protein S4"
FT                   /protein_id="gnl|ufmg|CpC231_0395|gb|ADL09885"
FT   gene            406167..407183
FT                   /locus_tag="CpC231_0396"
FT                   /gene="rpoA"
FT   CDS             406167..407183
FT                   /locus_tag="CpC231_0396"
FT                   /gene="rpoA"
FT                   /product="DNA-directed RNA polymerase subunit alpha"
FT                   /protein_id="gnl|ufmg|CpC231_0396|gb|ADL09886"
FT   gene            407259..407744
FT                   /locus_tag="CpC231_0397"
FT                   /gene="rplQ"
FT   CDS             407259..407744
FT                   /locus_tag="CpC231_0397"
FT                   /gene="rplQ"
FT                   /product="50S ribosomal protein L17"
FT                   /protein_id="gnl|ufmg|CpC231_0397|gb|ADL09887"
FT   gene            407960..408835
FT                   /locus_tag="CpC231_0398"
FT                   /gene="truA"
FT   CDS             407960..408835
FT                   /locus_tag="CpC231_0398"
FT                   /gene="truA"
FT                   /product="tRNA pseudouridine synthase A"
FT                   /protein_id="gnl|ufmg|CpC231_0398|gb|ADL09888"
FT   gene            408894..410252
FT                   /locus_tag="CpC231_0399"
FT                   /gene=""
FT   CDS             408894..410252
FT                   /locus_tag="CpC231_0399"
FT                   /gene=""
FT                   /product="Hypothetical protein"
FT                   /protein_id="gnl|ufmg|CpC231_0399|gb|ADL09889"
FT   gene            410337..410759
FT                   /locus_tag="CpC231_0400"
FT                   /gene=""
FT   CDS             410337..410759
FT                   /locus_tag="CpC231_0400"
FT                   /gene=""
FT                   /product="Hypothetical protein"
FT                   /protein_id="gnl|ufmg|CpC231_0400|gb|ADL09890"
FT   gene            complement(410780..411958)
FT                   /locus_tag="CpC231_0401"
FT                   /gene="mycP"
FT   CDS             complement(410780..411958)
FT                   /locus_tag="CpC231_0401"
FT                   /gene="mycP"
FT                   /product="Subtilisin-like serine proteases"
FT                   /protein_id="gnl|ufmg|CpC231_0401|gb|ADL09891"
FT   gene            complement(411961..413397)
FT                   /locus_tag="CpC231_0402"
FT                   /gene=""
FT   CDS             complement(411961..413397)
FT                   /locus_tag="CpC231_0402"
FT                   /gene=""
FT                   /product="Hypothetical protein"
FT                   /protein_id="gnl|ufmg|CpC231_0402|gb|ADL09892"
FT   gene            413544..417395
FT                   /locus_tag="CpC231_0404"
FT                   /gene="eccC3"
FT   CDS             413544..417395
FT                   /locus_tag="CpC231_0404"
FT                   /gene="eccC3"
FT                   /product="ESX-3 secretion system protein eccC3"
FT                   /protein_id="gnl|ufmg|CpC231_0404|gb|ADL09894"
FT   gene            417409..418443
FT                   /locus_tag="CpC231_0405"
FT                   /gene=""
FT   CDS             417409..418443
FT                   /locus_tag="CpC231_0405"
FT                   /gene=""
FT                   /product="Hypothetical protein"
FT                   /protein_id="gnl|ufmg|CpC231_0405|gb|ADL09895"
FT   gene            418623..418907
FT                   /locus_tag="CpC231_0406"
FT                   /gene=""
FT   CDS             418623..418907
FT                   /locus_tag="CpC231_0406"
FT                   /gene=""
FT                   /product="WXG domain-containing protein"
FT                   /protein_id="gnl|ufmg|CpC231_0406|gb|ADL09896"
FT   gene            418932..419213
FT                   /locus_tag="CpC231_0407"
FT                   /gene="esxT"
FT   CDS             418932..419213
FT                   /locus_tag="CpC231_0407"
FT                   /gene="esxT"
FT                   /product="ESAT-6-like protein"
FT                   /protein_id="gnl|ufmg|CpC231_0407|gb|ADL09897"
FT   gene            419546..419989
FT                   /locus_tag="CpC231_0408"
FT                   /gene="rplM"
FT   CDS             419546..419989
FT                   /locus_tag="CpC231_0408"
FT                   /gene="rplM"
FT                   /product="50S ribosomal protein L13"
FT                   /protein_id="gnl|ufmg|CpC231_0408|gb|ADL09898"
FT   gene            419986..420519
FT                   /locus_tag="CpC231_0409"
FT                   /gene="rpsI"
FT   CDS             419986..420519
FT                   /locus_tag="CpC231_0409"
FT                   /gene="rpsI"
FT                   /product="30S ribosomal protein S9"
FT                   /protein_id="gnl|ufmg|CpC231_0409|gb|ADL09899"
FT   gene            420717..422060
FT                   /locus_tag="CpC231_0410"
FT                   /gene="glmM"
FT   CDS             420717..422060
FT                   /locus_tag="CpC231_0410"
FT                   /gene="glmM"
FT                   /product="Phosphoglucosamine mutase"
FT                   /protein_id="gnl|ufmg|CpC231_0410|gb|ADL09900"
FT   gene            422131..422430
FT                   /locus_tag="CpC231_0411"
FT                   /gene=""
FT   CDS             422131..422430
FT                   /locus_tag="CpC231_0411"
FT                   /gene=""
FT                   /product="Hypothetical protein"
FT                   /protein_id="gnl|ufmg|CpC231_0411|gb|ADL09901"
FT   gene            422444..423607
FT                   /locus_tag="CpC231_0412"
FT                   /gene=""
FT   CDS             422444..423607
FT                   /locus_tag="CpC231_0412"
FT                   /gene=""
FT                   /product="Hypothetical protein"
FT                   /protein_id="gnl|ufmg|CpC231_0412|gb|ADL09902"
FT   gene            423601..423906
FT                   /locus_tag="CpC231_0413"
FT                   /gene=""
FT   CDS             423601..423906
FT                   /locus_tag="CpC231_0413"
FT                   /gene=""
FT                   /product="Hypothetical protein"
FT                   /protein_id="gnl|ufmg|CpC231_0413|gb|ADL09903"
FT   gene            complement(423956..424798)
FT                   /locus_tag="CpC231_0414"
FT                   /gene=""
FT   CDS             complement(423956..424798)
FT                   /locus_tag="CpC231_0414"
FT                   /gene=""
FT                   /product="Abhydrolase domain-containing protein 5"
FT                   /protein_id="gnl|ufmg|CpC231_0414|gb|ADL09904"
FT   gene            424954..426066
FT                   /locus_tag="CpC231_0415"
FT                   /gene="alr"
FT   CDS             424954..426066
FT                   /locus_tag="CpC231_0415"
FT                   /gene="alr"
FT                   /product="Alanine racemase"
FT                   /protein_id="gnl|ufmg|CpC231_0415|gb|ADL09905"
FT   gene            426218..426712
FT                   /locus_tag="CpC231_0416"
FT                   /gene="ydiB"
FT   CDS             426218..426712
FT                   /locus_tag="CpC231_0416"
FT                   /gene="ydiB"
FT                   /product="UPF0079 ATP-binding protein"
FT                   /protein_id="gnl|ufmg|CpC231_0416|gb|ADL09906"
FT   gene            426885..426986
FT                   /locus_tag="CpC231_0416a"
FT                   /gene=""
FT   CDS             426885..426986
FT                   /locus_tag="CpC231_0416a"
FT                   /gene=""
FT                   /product="Hypothetical protein"
FT                   /protein_id="gnl|ufmg|CpC231_0416a"
FT   gene            427254..428861
FT                   /locus_tag="CpC231_0417"
FT                   /gene=""
FT   CDS             427254..428861
FT                   /locus_tag="CpC231_0417"
FT                   /gene=""
FT                   /product="AspT/YidE/YbjL antiporter duplication
FT                   domain-containing protein"
FT                   /protein_id="gnl|ufmg|CpC231_0417|gb|ADL09907"
FT   gene            429048..429524
FT                   /locus_tag="CpC231_0418"
FT                   /gene=""
FT   CDS             429048..429524
FT                   /locus_tag="CpC231_0418"
FT                   /gene=""
FT                   /product="Hypothetical protein"
FT                   /protein_id="gnl|ufmg|CpC231_0418|gb|ADL09908"
FT   gene            429642..430316
FT                   /locus_tag="CpC231_0419"
FT                   /gene=""
FT   CDS             429642..430316
FT                   /locus_tag="CpC231_0419"
FT                   /gene=""
FT                   /product="Hypothetical protein"
FT                   /protein_id="gnl|ufmg|CpC231_0419|gb|ADL09909"
FT   gene            430317..430808
FT                   /locus_tag="CpC231_0420"
FT                   /gene="rimI"
FT   CDS             430317..430808
FT                   /locus_tag="CpC231_0420"
FT                   /gene="rimI"
FT                   /product="Ribosomal-protein-alanine N-acetyltransferase"
FT                   /protein_id="gnl|ufmg|CpC231_0420|gb|ADL09910"
FT   gene            430810..431865
FT                   /locus_tag="CpC231_0421"
FT                   /gene="gcp"
FT   CDS             430810..431865
FT                   /locus_tag="CpC231_0421"
FT                   /gene="gcp"
FT                   /product="tRNA threonylcarbamoyladenosine biosynthesis
FT                   protein Gcp"
FT                   /protein_id="gnl|ufmg|CpC231_0421|gb|ADL09911"
FT   gene            432027..432323
FT                   /locus_tag="CpC231_0422"
FT                   /gene="groES"
FT   CDS             432027..432323
FT                   /locus_tag="CpC231_0422"
FT                   /gene="groES"
FT                   /product="Chaperonin"
FT                   /protein_id="gnl|ufmg|CpC231_0422|gb|ADL09912"
FT   gene            432335..433957
FT                   /locus_tag="CpC231_0423"
FT                   /gene="groEL"
FT   CDS             432335..433957
FT                   /locus_tag="CpC231_0423"
FT                   /gene="groEL"
FT                   /product="Chaperonin"
FT                   /protein_id="gnl|ufmg|CpC231_0423|gb|ADL09913"
FT   gene            434023..434214
FT                   /locus_tag="CpC231_0423a"
FT                   /gene=""
FT   CDS             434023..434214
FT                   /locus_tag="CpC231_0423a"
FT                   /gene=""
FT                   /product="Hypothetical protein"
FT                   /protein_id="gnl|ufmg|CpC231_0423a"
FT   gene            434336..434428
FT                   /locus_tag="CpC231_0423b"
FT                   /gene=""
FT   CDS             434336..434428
FT                   /locus_tag="CpC231_0423b"
FT                   /gene=""
FT                   /product="Hypothetical protein"
FT                   /protein_id="gnl|ufmg|CpC231_0423b"
FT   gene            434635..435225
FT                   /locus_tag="CpC231_0424"
FT                   /gene="sigD"
FT   CDS             434635..435225
FT                   /locus_tag="CpC231_0424"
FT                   /gene="sigD"
FT                   /product="RNA polymerase sigma-D factor"
FT                   /protein_id="gnl|ufmg|CpC231_0424|gb|ADL09914"
FT   gene            435228..436109
FT                   /locus_tag="CpC231_0425"
FT                   /gene=""
FT   CDS             435228..436109
FT                   /locus_tag="CpC231_0425"
FT                   /gene=""
FT                   /product="Hypothetical protein"
FT                   /protein_id="gnl|ufmg|CpC231_0425|gb|ADL09915"
FT   gene            complement(436123..436505)
FT                   /locus_tag="CpC231_0426"
FT                   /gene=""
FT                   /pseudo
FT                   /product="Hypothetical protein"
FT   gene            436675..438195
FT                   /locus_tag="CpC231_0427"
FT                   /gene="guaB"
FT   CDS             436675..438195
FT                   /locus_tag="CpC231_0427"
FT                   /gene="guaB"
FT                   /product="Inosine-5'-monophosphate dehydrogenase"
FT                   /protein_id="gnl|ufmg|CpC231_0427|gb|ADL09916"
FT   gene            438223..439365
FT                   /locus_tag="CpC231_0428"
FT                   /gene="guaB2"
FT   CDS             438223..439365
FT                   /locus_tag="CpC231_0428"
FT                   /gene="guaB2"
FT                   /product="Inosine-5'-monophosphate dehydrogenase"
FT                   /protein_id="gnl|ufmg|CpC231_0428|gb|ADL09917"
FT   gene            439528..441381
FT                   /locus_tag="CpC231_0429"
FT                   /gene=""
FT   CDS             439528..441381
FT                   /locus_tag="CpC231_0429"
FT                   /gene=""
FT                   /product="Hypothetical protein"
FT                   /protein_id="gnl|ufmg|CpC231_0429|gb|ADL09918"
FT   gene            441442..443019
FT                   /locus_tag="CpC231_0430"
FT                   /gene="guaA"
FT   CDS             441442..443019
FT                   /locus_tag="CpC231_0430"
FT                   /gene="guaA"
FT                   /product="GMP synthase [glutamine-hydrolyzing]"
FT                   /protein_id="gnl|ufmg|CpC231_0430|gb|ADL09919"
FT   gene            443161..443610
FT                   /locus_tag="CpC231_0431"
FT                   /gene=""
FT   CDS             443161..443610
FT                   /locus_tag="CpC231_0431"
FT                   /gene=""
FT                   /product="Hypothetical protein"
FT                   /protein_id="gnl|ufmg|CpC231_0431|gb|ADL09920"
FT   gene            complement(443616..444668)
FT                   /locus_tag="CpC231_0432"
FT                   /gene="pspC"
FT   CDS             complement(443616..444668)
FT                   /locus_tag="CpC231_0432"
FT                   /gene="pspC"
FT                   /product="Phage shock protein C"
FT                   /protein_id="gnl|ufmg|CpC231_0432|gb|ADL09921"
FT   gene            444737..445933
FT                   /locus_tag="CpC231_0433"
FT                   /gene="tcsS3"
FT   CDS             444737..445933
FT                   /locus_tag="CpC231_0433"
FT                   /gene="tcsS3"
FT                   /product="Two-component system sensor kinase"
FT                   /protein_id="gnl|ufmg|CpC231_0433|gb|ADL09922"
FT   gene            445938..446615
FT                   /locus_tag="CpC231_0434"
FT                   /gene="tcsR3"
FT   CDS             445938..446615
FT                   /locus_tag="CpC231_0434"
FT                   /gene="tcsR3"
FT                   /product="Two-component system transcriptional regulatory
FT                   protein"
FT                   /protein_id="gnl|ufmg|CpC231_0434|gb|ADL09923"
FT   gene            complement(446619..447251)
FT                   /locus_tag="CpC231_0435"
FT                   /gene=""
FT   CDS             complement(446619..447251)
FT                   /locus_tag="CpC231_0435"
FT                   /gene=""
FT                   /product="Hypothetical protein"
FT                   /protein_id="gnl|ufmg|CpC231_0435|gb|ADL09924"
FT   gene            447430..448302
FT                   /locus_tag="CpC231_0436"
FT                   /gene=""
FT   CDS             447430..448302
FT                   /locus_tag="CpC231_0436"
FT                   /gene=""
FT                   /product="Sucrase ferredoxin-like protein"
FT                   /protein_id="gnl|ufmg|CpC231_0436|gb|ADL09925"
FT   gene            complement(448434..449111)
FT                   /locus_tag="CpC231_0437"
FT                   /gene="metI"
FT   CDS             complement(448434..449111)
FT                   /locus_tag="CpC231_0437"
FT                   /gene="metI"
FT                   /product="Methionine import system permease protein metI"
FT                   /protein_id="gnl|ufmg|CpC231_0437|gb|ADL09926"
FT   gene            complement(449108..450130)
FT                   /locus_tag="CpC231_0438"
FT                   /gene="metN"
FT   CDS             complement(449108..450130)
FT                   /locus_tag="CpC231_0438"
FT                   /gene="metN"
FT                   /product="Methionine import ATP-binding protein MetN"
FT                   /protein_id="gnl|ufmg|CpC231_0438|gb|ADL09927"
FT   gene            complement(450185..451042)
FT                   /locus_tag="CpC231_0439"
FT                   /gene="metQ"
FT   CDS             complement(450185..451042)
FT                   /locus_tag="CpC231_0439"
FT                   /gene="metQ"
FT                   /product="D-methionine-binding lipoprotein metQ"
FT                   /protein_id="gnl|ufmg|CpC231_0439|gb|ADL09928"
FT   gene            complement(451255..452259)
FT                   /locus_tag="CpC231_0440"
FT                   /gene="metQ1"
FT   CDS             complement(451255..452259)
FT                   /locus_tag="CpC231_0440"
FT                   /gene="metQ1"
FT                   /product="D-methionine-binding lipoprotein metQ"
FT                   /protein_id="gnl|ufmg|CpC231_0440|gb|ADL09929"
FT   gene            complement(452965..453369)
FT                   /locus_tag="CpC231_0441"
FT                   /gene=""
FT   CDS             complement(452965..453369)
FT                   /locus_tag="CpC231_0441"
FT                   /gene=""
FT                   /product="Hypothetical protein"
FT                   /protein_id="gnl|ufmg|CpC231_0441|gb|ADL09930"
FT   gene            complement(453533..454015)
FT                   /locus_tag="CpC231_0441a"
FT                   /gene=""
FT   CDS             complement(453533..454015)
FT                   /locus_tag="CpC231_0441a"
FT                   /gene=""
FT                   /product="Hypothetical protein"
FT                   /protein_id="gnl|ufmg|CpC231_0441a"
FT   gene            454058..454132
FT                   /locus_tag="CpC231_0442"
FT                   /gene=""
FT   CDS             454058..454132
FT                   /locus_tag="CpC231_0442"
FT                   /gene=""
FT                   /product="Hypothetical protein"
FT                   /protein_id="gnl|ufmg|CpC231_0442|gb|ADL09931"
FT   gene            454361..455317
FT                   /locus_tag="CpC231_0443"
FT                   /gene=""
FT   CDS             454361..455317
FT                   /locus_tag="CpC231_0443"
FT                   /gene=""
FT                   /product="Manganese ABC transporter substrate-binding
FT                   protein"
FT                   /protein_id="gnl|ufmg|CpC231_0443|gb|ADL09932"
FT   gene            455435..456157
FT                   /locus_tag="CpC231_0444"
FT                   /gene="mntB"
FT   CDS             455435..456157
FT                   /locus_tag="CpC231_0444"
FT                   /gene="mntB"
FT                   /product="Manganese ABC transporter ATP-binding protein"
FT                   /protein_id="gnl|ufmg|CpC231_0444|gb|ADL09933"
FT   gene            456150..456992
FT                   /locus_tag="CpC231_0445"
FT                   /gene="mntC"
FT   CDS             456150..456992
FT                   /locus_tag="CpC231_0445"
FT                   /gene="mntC"
FT                   /product="Manganese ABC transporter membrane protein"
FT                   /protein_id="gnl|ufmg|CpC231_0445|gb|ADL09934"
FT   gene            456986..457795
FT                   /locus_tag="CpC231_0446"
FT                   /gene="mntD"
FT   CDS             456986..457795
FT                   /locus_tag="CpC231_0446"
FT                   /gene="mntD"
FT                   /product="Manganese ABC transporter membrane protein"
FT                   /protein_id="gnl|ufmg|CpC231_0446|gb|ADL09935"
FT   gene            457792..458433
FT                   /locus_tag="CpC231_0447"
FT                   /gene="mntR"
FT   CDS             457792..458433
FT                   /locus_tag="CpC231_0447"
FT                   /gene="mntR"
FT                   /product="DtxR family transcriptional regulator"
FT                   /protein_id="gnl|ufmg|CpC231_0447|gb|ADL09936"
FT   gene            complement(458452..458982)
FT                   /locus_tag="CpC231_0448"
FT                   /gene="spoU"
FT   CDS             complement(458452..458982)
FT                   /locus_tag="CpC231_0448"
FT                   /gene="spoU"
FT                   /product="tRNA/rRNA methyltransferase, SpoU"
FT                   /protein_id="gnl|ufmg|CpC231_0448|gb|ADL09937"
FT   gene            458994..459839
FT                   /locus_tag="CpC231_0449"
FT                   /gene="folD"
FT   CDS             458994..459839
FT                   /locus_tag="CpC231_0449"
FT                   /gene="folD"
FT                   /product="Bifunctional protein folD"
FT                   /protein_id="gnl|ufmg|CpC231_0449|gb|ADL09938"
FT   gene            459832..460158
FT                   /locus_tag="CpC231_0450"
FT                   /gene=""
FT   CDS             459832..460158
FT                   /locus_tag="CpC231_0450"
FT                   /gene=""
FT                   /product="Hypothetical protein"
FT                   /protein_id="gnl|ufmg|CpC231_0450|gb|ADL09939"
FT   gene            complement(460165..461265)
FT                   /locus_tag="CpC231_0451"
FT                   /gene=""
FT   CDS             complement(460165..461265)
FT                   /locus_tag="CpC231_0451"
FT                   /gene=""
FT                   /product="Hypothetical protein"
FT                   /protein_id="gnl|ufmg|CpC231_0451|gb|ADL09940"
FT   gene            complement(461548..462639)
FT                   /locus_tag="CpC231_0452"
FT                   /gene="metX"
FT                   /pseudo
FT                   /product="Homoserine O-acetyltransferase"
FT   gene            complement(462718..463221)
FT                   /locus_tag="CpC231_0453"
FT                   /gene="htaB"
FT   CDS             complement(462718..463221)
FT                   /locus_tag="CpC231_0453"
FT                   /gene="htaB"
FT                   /product="Cell-surface hemin receptor"
FT                   /protein_id="gnl|ufmg|CpC231_0453|gb|ADL09941"
FT   gene            463422..465269
FT                   /locus_tag="CpC231_0454"
FT                   /gene="htaA"
FT   CDS             463422..465269
FT                   /locus_tag="CpC231_0454"
FT                   /gene="htaA"
FT                   /product="Cell-surface hemin receptor"
FT                   /protein_id="gnl|ufmg|CpC231_0454|gb|ADL09942"
FT   gene            465395..466450
FT                   /locus_tag="CpC231_0455"
FT                   /gene="hmuT"
FT   CDS             465395..466450
FT                   /locus_tag="CpC231_0455"
FT                   /gene="hmuT"
FT                   /product="Hemin-binding periplasmic protein hmuT"
FT                   /protein_id="gnl|ufmg|CpC231_0455|gb|ADL09943"
FT   gene            466521..467486
FT                   /locus_tag="CpC231_0456"
FT                   /gene="hmuU"
FT   CDS             466521..467486
FT                   /locus_tag="CpC231_0456"
FT                   /gene="hmuU"
FT                   /product="Hemin import ATP-binding protein"
FT                   /protein_id="gnl|ufmg|CpC231_0456|gb|ADL09944"
FT   gene            467483..468325
FT                   /locus_tag="CpC231_0457"
FT                   /gene="hmuV"
FT   CDS             467483..468325
FT                   /locus_tag="CpC231_0457"
FT                   /gene="hmuV"
FT                   /product="Hemin import ATP-binding protein HmuV"
FT                   /protein_id="gnl|ufmg|CpC231_0457|gb|ADL09945"
FT   gene            468471..469379
FT                   /locus_tag="CpC231_0458"
FT                   /gene="htaC"
FT   CDS             468471..469379
FT                   /locus_tag="CpC231_0458"
FT                   /gene="htaC"
FT                   /product="Hypothetical protein"
FT                   /protein_id="gnl|ufmg|CpC231_0458|gb|ADL09946"
FT   gene            complement(469447..470761)
FT                   /locus_tag="CpC231_0459"
FT                   /gene="metB"
FT                   /pseudo
FT                   /product="Cystathionine gamma-synthase"
FT   gene            complement(470944..473154)
FT                   /locus_tag="CpC231_0460"
FT                   /gene="icd"
FT   CDS             complement(470944..473154)
FT                   /locus_tag="CpC231_0460"
FT                   /gene="icd"
FT                   /product="Isocitrate dehydrogenase [NADP]"
FT                   /protein_id="gnl|ufmg|CpC231_0460|gb|ADL09947"
FT   gene            473407..474636
FT                   /locus_tag="CpC231_0461"
FT                   /gene="araJ"
FT   CDS             473407..474636
FT                   /locus_tag="CpC231_0461"
FT                   /gene="araJ"
FT                   /product="Arabinose efflux permease"
FT                   /protein_id="gnl|ufmg|CpC231_0461|gb|ADL09948"
FT   gene            complement(474633..475403)
FT                   /locus_tag="CpC231_0462"
FT                   /gene="tipA"
FT   CDS             complement(474633..475403)
FT                   /locus_tag="CpC231_0462"
FT                   /gene="tipA"
FT                   /product="HTH-type transcriptional activator tipA"
FT                   /protein_id="gnl|ufmg|CpC231_0462|gb|ADL09949"
FT   gene            475473..476372
FT                   /locus_tag="CpC231_0463"
FT                   /gene=""
FT   CDS             475473..476372
FT                   /locus_tag="CpC231_0463"
FT                   /gene=""
FT                   /product="Endonuclease/Exonuclease/phosphatase family"
FT                   /protein_id="gnl|ufmg|CpC231_0463|gb|ADL09950"
FT   gene            476459..476638
FT                   /locus_tag="CpC231_0464"
FT                   /gene=""
FT   CDS             476459..476638
FT                   /locus_tag="CpC231_0464"
FT                   /gene=""
FT                   /product="Hypothetical protein"
FT                   /protein_id="gnl|ufmg|CpC231_0464|gb|ADL09951"
FT   gene            476673..477836
FT                   /locus_tag="CpC231_0465"
FT                   /gene="trpS"
FT   CDS             476673..477836
FT                   /locus_tag="CpC231_0465"
FT                   /gene="trpS"
FT                   /product="Tryptophanyl-tRNA synthetase"
FT                   /protein_id="gnl|ufmg|CpC231_0465|gb|ADL09952"
FT   gene            477972..479057
FT                   /locus_tag="CpC231_0466"
FT                   /gene=""
FT   CDS             477972..479057
FT                   /locus_tag="CpC231_0466"
FT                   /gene=""
FT                   /product="Ribonuclease BN-like family"
FT                   /protein_id="gnl|ufmg|CpC231_0466|gb|ADL09953"
FT   gene            complement(479155..480369)
FT                   /locus_tag="CpC231_0467"
FT                   /gene="dacA"
FT   CDS             complement(479155..480369)
FT                   /locus_tag="CpC231_0467"
FT                   /gene="dacA"
FT                   /product="D-alanyl-D-alanine carboxypeptidase dacA"
FT                   /protein_id="gnl|ufmg|CpC231_0467|gb|ADL09954"
FT   gene            480405..481295
FT                   /locus_tag="CpC231_0468"
FT                   /gene="add"
FT   CDS             480405..481295
FT                   /locus_tag="CpC231_0468"
FT                   /gene="add"
FT                   /product="Adenosine deaminase"
FT                   /protein_id="gnl|ufmg|CpC231_0468|gb|ADL09955"
FT   gene            complement(481357..482592)
FT                   /locus_tag="CpC231_0469"
FT                   /gene=""
FT   CDS             complement(481357..482592)
FT                   /locus_tag="CpC231_0469"
FT                   /gene=""
FT                   /product="Hypothetical protein"
FT                   /protein_id="gnl|ufmg|CpC231_0469|gb|ADL09956"
FT   gene            complement(482613..483479)
FT                   /locus_tag="CpC231_0470"
FT                   /gene=""
FT   CDS             complement(482613..483479)
FT                   /locus_tag="CpC231_0470"
FT                   /gene=""
FT                   /product="NlpC/P60 family protein"
FT                   /protein_id="gnl|ufmg|CpC231_0470|gb|ADL09957"
FT   gene            complement(483476..483745)
FT                   /locus_tag="CpC231_0471"
FT                   /gene=""
FT   CDS             complement(483476..483745)
FT                   /locus_tag="CpC231_0471"
FT                   /gene=""
FT                   /product="Hypothetical protein"
FT                   /protein_id="gnl|ufmg|CpC231_0471"
FT   gene            483810..484445
FT                   /locus_tag="CpC231_0472"
FT                   /gene="upp"
FT   CDS             483810..484445
FT                   /locus_tag="CpC231_0472"
FT                   /gene="upp"
FT                   /product="Uracil phosphoribosyltransferase"
FT                   /protein_id="gnl|ufmg|CpC231_0472|gb|ADL09959"
FT   gene            484608..485084
FT                   /locus_tag="CpC231_0473"
FT                   /gene=""
FT   CDS             484608..485084
FT                   /locus_tag="CpC231_0473"
FT                   /gene=""
FT                   /product="HTH-type transcriptional regulator"
FT                   /protein_id="gnl|ufmg|CpC231_0473|gb|ADL09960"
FT   gene            complement(485107..486708)
FT                   /locus_tag="CpC231_0474"
FT                   /gene="manB"
FT   CDS             complement(485107..486708)
FT                   /locus_tag="CpC231_0474"
FT                   /gene="manB"
FT                   /product="Phosphoglucomutase/phosphomannomutase"
FT                   /protein_id="gnl|ufmg|CpC231_0474|gb|ADL09961"
FT   gene            486986..488182
FT                   /locus_tag="CpC231_0475"
FT                   /gene="abgB"
FT   CDS             486986..488182
FT                   /locus_tag="CpC231_0475"
FT                   /gene="abgB"
FT                   /product="Aminobenzoyl-glutamate utilization protein B"
FT                   /protein_id="gnl|ufmg|CpC231_0475|gb|ADL09962"
FT   gene            488262..489731
FT                   /locus_tag="CpC231_0476"
FT                   /gene="lpdA"
FT   CDS             488262..489731
FT                   /locus_tag="CpC231_0476"
FT                   /gene="lpdA"
FT                   /product="Flavoprotein disulfide reductase"
FT                   /protein_id="gnl|ufmg|CpC231_0476|gb|ADL09963"
FT   gene            490255..493680
FT                   /locus_tag="CpC231_0477"
FT                   /gene="pyc"
FT   CDS             490255..493680
FT                   /locus_tag="CpC231_0477"
FT                   /gene="pyc"
FT                   /product="Pyruvate carboxylase"
FT                   /protein_id="gnl|ufmg|CpC231_0477|gb|ADL09964"
FT   gene            complement(493751..495208)
FT                   /locus_tag="CpC231_0478"
FT                   /gene="lmrB"
FT   CDS             complement(493751..495208)
FT                   /locus_tag="CpC231_0478"
FT                   /gene="lmrB"
FT                   /product="Lincomycin resistance protein"
FT                   /protein_id="gnl|ufmg|CpC231_0478|gb|ADL09965"
FT   gene            complement(495319..495705)
FT                   /locus_tag="CpC231_0479"
FT                   /gene=""
FT   CDS             complement(495319..495705)
FT                   /locus_tag="CpC231_0479"
FT                   /gene=""
FT                   /product="Hypothetical protein"
FT                   /protein_id="gnl|ufmg|CpC231_0479|gb|ADL09966"
FT   gene            complement(495822..497597)
FT                   /locus_tag="CpC231_0480"
FT                   /gene="accBC"
FT   CDS             complement(495822..497597)
FT                   /locus_tag="CpC231_0480"
FT                   /gene="accBC"
FT                   /product="Acyl coenzyme A carboxylase"
FT                   /protein_id="gnl|ufmg|CpC231_0480|gb|ADL09967"
FT   gene            complement(497842..498720)
FT                   /locus_tag="CpC231_0481"
FT                   /gene="cysA"
FT   CDS             complement(497842..498720)
FT                   /locus_tag="CpC231_0481"
FT                   /gene="cysA"
FT                   /product="Thiosulfate sulfurtransferase"
FT                   /protein_id="gnl|ufmg|CpC231_0481|gb|ADL09968"
FT   gene            complement(498798..498956)
FT                   /locus_tag="CpC231_0482"
FT                   /gene=""
FT   CDS             complement(498798..498956)
FT                   /locus_tag="CpC231_0482"
FT                   /gene=""
FT                   /product="Hypothetical protein"
FT                   /protein_id="gnl|ufmg|CpC231_0482|gb|ADL09969"
FT   gene            499439..500509
FT                   /locus_tag="CpC231_0483"
FT                   /gene=""
FT   CDS             499439..500509
FT                   /locus_tag="CpC231_0483"
FT                   /gene=""
FT                   /product="Hypothetical protein"
FT                   /protein_id="gnl|ufmg|CpC231_0483|gb|ADL09970"
FT   gene            500800..502914
FT                   /locus_tag="CpC231_0484"
FT                   /gene="oatA"
FT   CDS             500800..502914
FT                   /locus_tag="CpC231_0484"
FT                   /gene="oatA"
FT                   /product="O-acetyltransferase OatA"
FT                   /protein_id="gnl|ufmg|CpC231_0484|gb|ADL09971"
FT   gene            complement(502952..503368)
FT                   /locus_tag="CpC231_0485"
FT                   /gene=""
FT   CDS             complement(502952..503368)
FT                   /locus_tag="CpC231_0485"
FT                   /gene=""
FT                   /product="Hypothetical protein"
FT                   /protein_id="gnl|ufmg|CpC231_0485|gb|ADL09972"
FT   gene            complement(503373..504002)
FT                   /locus_tag="CpC231_0486"
FT                   /gene="maf"
FT   CDS             complement(503373..504002)
FT                   /locus_tag="CpC231_0486"
FT                   /gene="maf"
FT                   /product="Maf-like protein"
FT                   /protein_id="gnl|ufmg|CpC231_0486|gb|ADL09973"
FT   gene            complement(504022..504924)
FT                   /locus_tag="CpC231_0487"
FT                   /gene="rbsK"
FT   CDS             complement(504022..504924)
FT                   /locus_tag="CpC231_0487"
FT                   /gene="rbsK"
FT                   /product="Ribokinase"
FT                   /protein_id="gnl|ufmg|CpC231_0487|gb|ADL09974"
FT   gene            complement(504992..506056)
FT                   /locus_tag="CpC231_0488"
FT                   /gene="rbsR"
FT   CDS             complement(504992..506056)
FT                   /locus_tag="CpC231_0488"
FT                   /gene="rbsR"
FT                   /product="Ribose operon repressor"
FT                   /protein_id="gnl|ufmg|CpC231_0488|gb|ADL09975"
FT   gene            complement(506206..506454)
FT                   /locus_tag="CpC231_0489"
FT                   /gene=""
FT   CDS             complement(506206..506454)
FT                   /locus_tag="CpC231_0489"
FT                   /gene=""
FT                   /product="Hypothetical protein"
FT                   /protein_id="gnl|ufmg|CpC231_0489|gb|ADL09976"
FT   gene            complement(506556..508187)
FT                   /locus_tag="CpC231_0490"
FT                   /gene="pccB1"
FT   CDS             complement(506556..508187)
FT                   /locus_tag="CpC231_0490"
FT                   /gene="pccB1"
FT                   /product="Propionyl CoA carboxylase beta chain 1"
FT                   /protein_id="gnl|ufmg|CpC231_0490|gb|ADL09977"
FT   gene            complement(508447..510090)
FT                   /locus_tag="CpC231_0491"
FT                   /gene="pccB2"
FT   CDS             complement(508447..510090)
FT                   /locus_tag="CpC231_0491"
FT                   /gene="pccB2"
FT                   /product="Propionyl-CoA carboxylase beta chain 2"
FT                   /protein_id="gnl|ufmg|CpC231_0491|gb|ADL09978"
FT   gene            complement(510097..510258)
FT                   /locus_tag="CpC231_0491a"
FT                   /gene=""
FT   CDS             complement(510097..510258)
FT                   /locus_tag="CpC231_0491a"
FT                   /gene=""
FT                   /product="Hypothetical protein"
FT                   /protein_id="gnl|ufmg|CpC231_0491a"
FT   gene            510354..511199
FT                   /locus_tag="CpC231_0492"
FT                   /gene="birA"
FT   CDS             510354..511199
FT                   /locus_tag="CpC231_0492"
FT                   /gene="birA"
FT                   /product="Biotin-(acetyl-CoA carboxylase) ligase"
FT                   /protein_id="gnl|ufmg|CpC231_0492|gb|ADL09979"
FT   gene            511200..511670
FT                   /locus_tag="CpC231_0493"
FT                   /gene=""
FT   CDS             511200..511670
FT                   /locus_tag="CpC231_0493"
FT                   /gene=""
FT                   /product="Hypothetical protein"
FT                   /protein_id="gnl|ufmg|CpC231_0493|gb|ADL09980"
FT   gene            511724..512929
FT                   /locus_tag="CpC231_0494"
FT                   /gene="purK"
FT   CDS             511724..512929
FT                   /locus_tag="CpC231_0494"
FT                   /gene="purK"
FT                   /product="Phosphoribosyl amino imidazole carboxylase
FT                   ATPase subunit"
FT                   /protein_id="gnl|ufmg|CpC231_0494|gb|ADL09981"
FT   gene            512970..513470
FT                   /locus_tag="CpC231_0495"
FT                   /gene="purE"
FT   CDS             512970..513470
FT                   /locus_tag="CpC231_0495"
FT                   /gene="purE"
FT                   /product="Phosphoribosyl amino imidazole carboxylase
FT                   catalytic subunit"
FT                   /protein_id="gnl|ufmg|CpC231_0495|gb|ADL09982"
FT   gene            513476..513943
FT                   /locus_tag="CpC231_0496"
FT                   /gene=""
FT   CDS             513476..513943
FT                   /locus_tag="CpC231_0496"
FT                   /gene=""
FT                   /product="Hypothetical protein"
FT                   /protein_id="gnl|ufmg|CpC231_0496|gb|ADL09983"
FT   gene            complement(514005..514208)
FT                   /locus_tag="CpC231_0497"
FT                   /gene=""
FT   CDS             complement(514005..514208)
FT                   /locus_tag="CpC231_0497"
FT                   /gene=""
FT                   /product="Hypothetical protein"
FT                   /protein_id="gnl|ufmg|CpC231_0497|gb|ADL09984"
FT   gene            complement(514248..515084)
FT                   /locus_tag="CpC231_0498"
FT                   /gene="malG"
FT   CDS             complement(514248..515084)
FT                   /locus_tag="CpC231_0498"
FT                   /gene="malG"
FT                   /product="Maltose transport system permease protein malG"
FT                   /protein_id="gnl|ufmg|CpC231_0498|gb|ADL09985"
FT   gene            complement(515081..516166)
FT                   /locus_tag="CpC231_0499"
FT                   /gene="malF"
FT   CDS             complement(515081..516166)
FT                   /locus_tag="CpC231_0499"
FT                   /gene="malF"
FT                   /product="Maltose transport system permease protein malF"
FT                   /protein_id="gnl|ufmg|CpC231_0499|gb|ADL09986"
FT   gene            516184..516294
FT                   /locus_tag="CpC231_0500"
FT                   /gene=""
FT   CDS             516184..516294
FT                   /locus_tag="CpC231_0500"
FT                   /gene=""
FT                   /product="Hypothetical protein"
FT                   /protein_id="gnl|ufmg|CpC231_0500|gb|ADL09987"
FT   gene            complement(516344..517603)
FT                   /locus_tag="CpC231_0501"
FT                   /gene="malE"
FT   CDS             complement(516344..517603)
FT                   /locus_tag="CpC231_0501"
FT                   /gene="malE"
FT                   /product="Maltose/maltodextrin transport system
FT                   substrate-binding protein"
FT                   /protein_id="gnl|ufmg|CpC231_0501|gb|ADL09988"
FT   gene            complement(517762..518439)
FT                   /locus_tag="CpC231_0502"
FT                   /gene=""
FT   CDS             complement(517762..518439)
FT                   /locus_tag="CpC231_0502"
FT                   /gene=""
FT                   /product="Hypothetical protein"
FT                   /protein_id="gnl|ufmg|CpC231_0502|gb|ADL09989"
FT   gene            complement(518556..520124)
FT                   /locus_tag="CpC231_0503"
FT                   /gene="lytR"
FT   CDS             complement(518556..520124)
FT                   /locus_tag="CpC231_0503"
FT                   /gene="lytR"
FT                   /product="Transcriptional regulator lytR"
FT                   /protein_id="gnl|ufmg|CpC231_0503|gb|ADL09990"
FT   gene            520241..521191
FT                   /locus_tag="CpC231_0504"
FT                   /gene="wbbL"
FT   CDS             520241..521191
FT                   /locus_tag="CpC231_0504"
FT                   /gene="wbbL"
FT                   /product="dTDP-Rha:alpha-D-GlcNAc-pyrophosphate
FT                   polyprenol, alpha-3-L-rhamnosyltransferase"
FT                   /protein_id="gnl|ufmg|CpC231_0504|gb|ADL09991"
FT   gene            521200..521304
FT                   /locus_tag="CpC231_0505"
FT                   /gene=""
FT   CDS             521200..521304
FT                   /locus_tag="CpC231_0505"
FT                   /gene=""
FT                   /product="Hypothetical protein"
FT                   /protein_id="gnl|ufmg|CpC231_0505|gb|ADL09992"
FT   gene            521366..522454
FT                   /locus_tag="CpC231_0506"
FT                   /gene="manC"
FT   CDS             521366..522454
FT                   /locus_tag="CpC231_0506"
FT                   /gene="manC"
FT                   /product="Mannose-1-phosphate guanylyltransferase"
FT                   /protein_id="gnl|ufmg|CpC231_0506|gb|ADL09993"
FT   gene            complement(522652..522954)
FT                   /locus_tag="CpC231_0507"
FT                   /gene=""
FT   CDS             complement(522652..522954)
FT                   /locus_tag="CpC231_0507"
FT                   /gene=""
FT                   /product="Hypothetical protein"
FT                   /protein_id="gnl|ufmg|CpC231_0507|gb|ADL09994"
FT   gene            522973..523272
FT                   /locus_tag="CpC231_0508"
FT                   /gene="whiB"
FT   CDS             522973..523272
FT                   /locus_tag="CpC231_0508"
FT                   /gene="whiB"
FT                   /product="Transcription factor WhiB"
FT                   /protein_id="gnl|ufmg|CpC231_0508|gb|ADL09995"
FT   gene            complement(523377..523832)
FT                   /locus_tag="CpC231_0509"
FT                   /gene=""
FT   CDS             complement(523377..523832)
FT                   /locus_tag="CpC231_0509"
FT                   /gene=""
FT                   /product="Hypothetical protein"
FT                   /protein_id="gnl|ufmg|CpC231_0509|gb|ADL09996"
FT   gene            523927..524328
FT                   /locus_tag="CpC231_0510"
FT                   /gene=""
FT   CDS             523927..524328
FT                   /locus_tag="CpC231_0510"
FT                   /gene=""
FT                   /product="Hypothetical protein"
FT                   /protein_id="gnl|ufmg|CpC231_0510|gb|ADL09997"
FT   gene            524515..525894
FT                   /locus_tag="CpC231_0511"
FT                   /gene="manB"
FT   CDS             524515..525894
FT                   /locus_tag="CpC231_0511"
FT                   /gene="manB"
FT                   /product="Phosphomannomutase ManB"
FT                   /protein_id="gnl|ufmg|CpC231_0511|gb|ADL09998"
FT   gene            526032..527018
FT                   /locus_tag="CpC231_0512"
FT                   /gene=""
FT   CDS             526032..527018
FT                   /locus_tag="CpC231_0512"
FT                   /gene=""
FT                   /product="Hypothetical protein"
FT                   /protein_id="gnl|ufmg|CpC231_0512|gb|ADL09999"
FT   gene            527074..528231
FT                   /locus_tag="CpC231_0513"
FT                   /gene="manA"
FT   CDS             527074..528231
FT                   /locus_tag="CpC231_0513"
FT                   /gene="manA"
FT                   /product="Mannose-6-phosphate isomerase manA"
FT                   /protein_id="gnl|ufmg|CpC231_0513|gb|ADL10000"
FT   gene            complement(528301..529068)
FT                   /locus_tag="CpC231_0514"
FT                   /gene=""
FT   CDS             complement(528301..529068)
FT                   /locus_tag="CpC231_0514"
FT                   /gene=""
FT                   /product="Hypothetical protein"
FT                   /protein_id="gnl|ufmg|CpC231_0514|gb|ADL10001"
FT   gene            complement(529320..529493)
FT                   /locus_tag="CpC231_0515"
FT                   /gene=""
FT   CDS             complement(529320..529493)
FT                   /locus_tag="CpC231_0515"
FT                   /gene=""
FT                   /product="Hypothetical protein"
FT                   /protein_id="gnl|ufmg|CpC231_0515|gb|ADL10002"
FT   gene            529691..530044
FT                   /locus_tag="CpC231_0516"
FT                   /gene=""
FT   CDS             529691..530044
FT                   /locus_tag="CpC231_0516"
FT                   /gene=""
FT                   /product="Hypothetical protein"
FT                   /protein_id="gnl|ufmg|CpC231_0516|gb|ADL10003"
FT   gene            530236..531675
FT                   /locus_tag="CpC231_0517"
FT                   /gene="ahcY"
FT   CDS             530236..531675
FT                   /locus_tag="CpC231_0517"
FT                   /gene="ahcY"
FT                   /product="S-adenosyl-L-homocysteine hydrolase"
FT                   /protein_id="gnl|ufmg|CpC231_0517|gb|ADL10004"
FT   gene            531675..532295
FT                   /locus_tag="CpC231_0518"
FT                   /gene="tmk"
FT   CDS             531675..532295
FT                   /locus_tag="CpC231_0518"
FT                   /gene="tmk"
FT                   /product="Thymidylate kinase"
FT                   /protein_id="gnl|ufmg|CpC231_0518|gb|ADL10005"
FT   gene            532413..533111
FT                   /locus_tag="CpC231_0519"
FT                   /gene="mtrA"
FT   CDS             532413..533111
FT                   /locus_tag="CpC231_0519"
FT                   /gene="mtrA"
FT                   /product="DNA-binding response regulator mtrA"
FT                   /protein_id="gnl|ufmg|CpC231_0519|gb|ADL10006"
FT   gene            533225..534799
FT                   /locus_tag="CpC231_0520"
FT                   /gene="mtrB"
FT   CDS             533225..534799
FT                   /locus_tag="CpC231_0520"
FT                   /gene="mtrB"
FT                   /product="Sensor histidine kinase mtrB"
FT                   /protein_id="gnl|ufmg|CpC231_0520|gb|ADL10007"
FT   gene            534843..536528
FT                   /locus_tag="CpC231_0521"
FT                   /gene="lpqB"
FT   CDS             534843..536528
FT                   /locus_tag="CpC231_0521"
FT                   /gene="lpqB"
FT                   /product="Lipoprotein LpqB"
FT                   /protein_id="gnl|ufmg|CpC231_0521|gb|ADL10008"
FT   gene            536550..537155
FT                   /locus_tag="CpC231_0522"
FT                   /gene=""
FT   CDS             536550..537155
FT                   /locus_tag="CpC231_0522"
FT                   /gene=""
FT                   /product="Phosphoribosyl transferase"
FT                   /protein_id="gnl|ufmg|CpC231_0522|gb|ADL10009"
FT   gene            537287..537955
FT                   /locus_tag="CpC231_0523"
FT                   /gene=""
FT   CDS             537287..537955
FT                   /locus_tag="CpC231_0523"
FT                   /gene=""
FT                   /product="Ribosomal protein S30AE family protein"
FT                   /protein_id="gnl|ufmg|CpC231_0523|gb|ADL10010"
FT   gene            538110..540653
FT                   /locus_tag="CpC231_0524"
FT                   /gene="secA"
FT   CDS             538110..540653
FT                   /locus_tag="CpC231_0524"
FT                   /gene="secA"
FT                   /product="Preprotein translocase subunit SecA"
FT                   /protein_id="gnl|ufmg|CpC231_0524|gb|ADL10011"
FT   gene            complement(540666..541199)
FT                   /locus_tag="CpC231_0525"
FT                   /gene=""
FT   CDS             complement(540666..541199)
FT                   /locus_tag="CpC231_0525"
FT                   /gene=""
FT                   /product="Hypothetical protein"
FT                   /protein_id="gnl|ufmg|CpC231_0525|gb|ADL10012"
FT   gene            541254..541664
FT                   /locus_tag="CpC231_0526"
FT                   /gene=""
FT   CDS             541254..541664
FT                   /locus_tag="CpC231_0526"
FT                   /gene=""
FT                   /product="Haloacid dehalogenase-like hydrolase"
FT                   /protein_id="gnl|ufmg|CpC231_0526|gb|ADL10013"
FT   gene            541664..542170
FT                   /locus_tag="CpC231_0527"
FT                   /gene=""
FT   CDS             541664..542170
FT                   /locus_tag="CpC231_0527"
FT                   /gene=""
FT                   /product="Hypothetical protein"
FT                   /protein_id="gnl|ufmg|CpC231_0527|gb|ADL10014"
FT   gene            542359..543417
FT                   /locus_tag="CpC231_0528"
FT                   /gene=""
FT   CDS             542359..543417
FT                   /locus_tag="CpC231_0528"
FT                   /gene=""
FT                   /product="Stearoyl-CoA 9-desaturase electron transfer
FT                   partner"
FT                   /protein_id="gnl|ufmg|CpC231_0528|gb|ADL10015"
FT   gene            543434..544708
FT                   /locus_tag="CpC231_0529"
FT                   /gene="desA3"
FT   CDS             543434..544708
FT                   /locus_tag="CpC231_0529"
FT                   /gene="desA3"
FT                   /product="Stearoyl-CoA 9-desaturase"
FT                   /protein_id="gnl|ufmg|CpC231_0529|gb|ADL10016"
FT   gene            complement(544719..545735)
FT                   /locus_tag="CpC231_0530"
FT                   /gene="rsgA"
FT   CDS             complement(544719..545735)
FT                   /locus_tag="CpC231_0530"
FT                   /gene="rsgA"
FT                   /product="Ribosome biogenesis GTPase RsgA"
FT                   /protein_id="gnl|ufmg|CpC231_0530|gb|ADL10017"
FT   gene            complement(545735..547009)
FT                   /locus_tag="CpC231_0531"
FT                   /gene="aroA"
FT   CDS             complement(545735..547009)
FT                   /locus_tag="CpC231_0531"
FT                   /gene="aroA"
FT                   /product="3-phosphoshikimate 1-carboxyvinyltransferase"
FT                   /protein_id="gnl|ufmg|CpC231_0531|gb|ADL10018"
FT   gene            547039..547698
FT                   /locus_tag="CpC231_0532"
FT                   /gene=""
FT   CDS             547039..547698
FT                   /locus_tag="CpC231_0532"
FT                   /gene=""
FT                   /product="Hypothetical protein"
FT                   /protein_id="gnl|ufmg|CpC231_0532|gb|ADL10019"
FT   gene            complement(547657..548160)
FT                   /locus_tag="CpC231_0533"
FT                   /gene="ybaK"
FT   CDS             complement(547657..548160)
FT                   /locus_tag="CpC231_0533"
FT                   /gene="ybaK"
FT                   /product="Cys-tRNA(Pro)/Cys-tRNA(Cys) deacylase ybaK"
FT                   /protein_id="gnl|ufmg|CpC231_0533|gb|ADL10020"
FT   gene            548208..548879
FT                   /locus_tag="CpC231_0534"
FT                   /gene="sigH"
FT   CDS             548208..548879
FT                   /locus_tag="CpC231_0534"
FT                   /gene="sigH"
FT                   /product="RNA polymerase sigma-H factor"
FT                   /protein_id="gnl|ufmg|CpC231_0534|gb|ADL10021"
FT   gene            548879..549160
FT                   /locus_tag="CpC231_0535"
FT                   /gene=""
FT   CDS             548879..549160
FT                   /locus_tag="CpC231_0535"
FT                   /gene=""
FT                   /product="Anti-sigma factor"
FT                   /protein_id="gnl|ufmg|CpC231_0535|gb|ADL10022"
FT   gene            complement(549244..549318)
FT                   /locus_tag="CpC231_0535a"
FT                   /gene=""
FT   CDS             complement(549244..549318)
FT                   /locus_tag="CpC231_0535a"
FT                   /gene=""
FT                   /product="Hypothetical protein"
FT                   /protein_id="gnl|ufmg|CpC231_0535a"
FT   gene            complement(549399..549659)
FT                   /locus_tag="CpC231_0536"
FT                   /gene="whiB"
FT   CDS             complement(549399..549659)
FT                   /locus_tag="CpC231_0536"
FT                   /gene="whiB"
FT                   /product="Transcription factor WhiB"
FT                   /protein_id="gnl|ufmg|CpC231_0536|gb|ADL10023"
FT   gene            550274..550696
FT                   /locus_tag="CpC231_0537"
FT                   /gene=""
FT   CDS             550274..550696
FT                   /locus_tag="CpC231_0537"
FT                   /gene=""
FT                   /product="Hypothetical protein"
FT                   /protein_id="gnl|ufmg|CpC231_0537|gb|ADL10024"
FT   gene            complement(550763..551635)
FT                   /locus_tag="CpC231_0538"
FT                   /gene=""
FT   CDS             complement(550763..551635)
FT                   /locus_tag="CpC231_0538"
FT                   /gene=""
FT                   /product="Hydrolase domain-containing protein"
FT                   /protein_id="gnl|ufmg|CpC231_0538|gb|ADL10025"
FT   gene            complement(551725..552930)
FT                   /locus_tag="CpC231_0539"
FT                   /gene=""
FT   CDS             complement(551725..552930)
FT                   /locus_tag="CpC231_0539"
FT                   /gene=""
FT                   /product="Hypothetical protein"
FT                   /protein_id="gnl|ufmg|CpC231_0539|gb|ADL10026"
FT   gene            complement(552927..554252)
FT                   /locus_tag="CpC231_0540"
FT                   /gene="rhlE"
FT   CDS             complement(552927..554252)
FT                   /locus_tag="CpC231_0540"
FT                   /gene="rhlE"
FT                   /product="ATP-dependent RNA helicase rhlE"
FT                   /protein_id="gnl|ufmg|CpC231_0540|gb|ADL10027"
FT   gene            554535..554762
FT                   /locus_tag="CpC231_0541"
FT                   /gene=""
FT   CDS             554535..554762
FT                   /locus_tag="CpC231_0541"
FT                   /gene=""
FT                   /product="Hypothetical protein"
FT                   /protein_id="gnl|ufmg|CpC231_0541|gb|ADL10028"
FT   gene            554765..555655
FT                   /locus_tag="CpC231_0542"
FT                   /gene=""
FT   CDS             554765..555655
FT                   /locus_tag="CpC231_0542"
FT                   /gene=""
FT                   /product="Hypothetical protein"
FT                   /protein_id="gnl|ufmg|CpC231_0542|gb|ADL10029"
FT   gene            555724..556563
FT                   /locus_tag="CpC231_0543"
FT                   /gene=""
FT   CDS             555724..556563
FT                   /locus_tag="CpC231_0543"
FT                   /gene=""
FT                   /product="Hypothetical protein"
FT                   /protein_id="gnl|ufmg|CpC231_0543|gb|ADL10030"
FT   gene            556567..559755
FT                   /locus_tag="CpC231_0544"
FT                   /gene="uvrD"
FT   CDS             556567..559755
FT                   /locus_tag="CpC231_0544"
FT                   /gene="uvrD"
FT                   /product="DNA helicase, UvrD/REP type"
FT                   /protein_id="gnl|ufmg|CpC231_0544|gb|ADL10031"
FT   gene            559752..562976
FT                   /locus_tag="CpC231_0545"
FT                   /gene="uvrD"
FT   CDS             559752..562976
FT                   /locus_tag="CpC231_0545"
FT                   /gene="uvrD"
FT                   /product="DNA helicase, UvrD/REP type"
FT                   /protein_id="gnl|ufmg|CpC231_0545|gb|ADL10032"
FT   gene            563013..564092
FT                   /locus_tag="CpC231_0546"
FT                   /gene="trkA"
FT   CDS             563013..564092
FT                   /locus_tag="CpC231_0546"
FT                   /gene="trkA"
FT                   /product="Trk system potassium uptake protein trkA"
FT                   /protein_id="gnl|ufmg|CpC231_0546|gb|ADL10033"
FT   gene            564148..564807
FT                   /locus_tag="CpC231_0547"
FT                   /gene="nudC"
FT   CDS             564148..564807
FT                   /locus_tag="CpC231_0547"
FT                   /gene="nudC"
FT                   /product="NADH pyrophosphatase"
FT                   /protein_id="gnl|ufmg|CpC231_0547|gb|ADL10034"
FT   gene            564800..566851
FT                   /locus_tag="CpC231_0548"
FT                   /gene="uvrD"
FT   CDS             564800..566851
FT                   /locus_tag="CpC231_0548"
FT                   /gene="uvrD"
FT                   /product="DNA helicase II"
FT                   /protein_id="gnl|ufmg|CpC231_0548|gb|ADL10035"
FT   gene            complement(566845..567696)
FT                   /locus_tag="CpC231_0549"
FT                   /gene=""
FT   CDS             complement(566845..567696)
FT                   /locus_tag="CpC231_0549"
FT                   /gene=""
FT                   /product="Hypothetical protein"
FT                   /protein_id="gnl|ufmg|CpC231_0549|gb|ADL10036"
FT   gene            567695..568246
FT                   /locus_tag="CpC231_0550"
FT                   /gene=""
FT   CDS             567695..568246
FT                   /locus_tag="CpC231_0550"
FT                   /gene=""
FT                   /product="Hypothetical protein"
FT                   /protein_id="gnl|ufmg|CpC231_0550|gb|ADL10037"
FT   gene            complement(568314..569702)
FT                   /locus_tag="CpC231_0551"
FT                   /gene=""
FT   CDS             complement(568314..569702)
FT                   /locus_tag="CpC231_0551"
FT                   /gene=""
FT                   /product="Hypothetical protein"
FT                   /protein_id="gnl|ufmg|CpC231_0551|gb|ADL10038"
FT   gene            569784..570839
FT                   /locus_tag="CpC231_0552"
FT                   /gene="lon"
FT   CDS             569784..570839
FT                   /locus_tag="CpC231_0552"
FT                   /gene="lon"
FT                   /product="Lon protease"
FT                   /protein_id="gnl|ufmg|CpC231_0552|gb|ADL10039"
FT   gene            complement(570856..571560)
FT                   /locus_tag="CpC231_0553"
FT                   /gene=""
FT   CDS             complement(570856..571560)
FT                   /locus_tag="CpC231_0553"
FT                   /gene=""
FT                   /product="Hypothetical protein"
FT                   /protein_id="gnl|ufmg|CpC231_0553|gb|ADL10040"
FT   gene            complement(571605..572108)
FT                   /locus_tag="CpC231_0554"
FT                   /gene=""
FT   CDS             complement(571605..572108)
FT                   /locus_tag="CpC231_0554"
FT                   /gene=""
FT                   /product="Hypothetical protein"
FT                   /protein_id="gnl|ufmg|CpC231_0554|gb|ADL10041"
FT   gene            572184..575216
FT                   /locus_tag="CpC231_0555"
FT                   /gene=""
FT   CDS             572184..575216
FT                   /locus_tag="CpC231_0555"
FT                   /gene=""
FT                   /product="UPF0182 protein"
FT                   /protein_id="gnl|ufmg|CpC231_0555|gb|ADL10042"
FT   gene            575343..575419
FT                   /locus_tag="CpC231_t17"
FT   tRNA            575343..575419
FT                   /product="tRNA-Met"
FT   gene            complement(575427..575597)
FT                   /locus_tag="CpC231_0556"
FT                   /gene="betR"
FT   CDS             complement(575427..575597)
FT                   /locus_tag="CpC231_0556"
FT                   /gene="betR"
FT                   /product="Transcription regulator BetR, N-terminal"
FT                   /protein_id="gnl|ufmg|CpC231_0556|gb|ADL10043"
FT   gene            575620..576456
FT                   /locus_tag="CpC231_0557"
FT                   /gene=""
FT   CDS             575620..576456
FT                   /locus_tag="CpC231_0557"
FT                   /gene=""
FT                   /product="Abi-like protein"
FT                   /protein_id="gnl|ufmg|CpC231_0557|gb|ADL10044"
FT   gene            576613..577599
FT                   /locus_tag="CpC231_0558"
FT                   /gene=""
FT   CDS             576613..577599
FT                   /locus_tag="CpC231_0558"
FT                   /gene=""
FT                   /product="Hypothetical protein"
FT                   /protein_id="gnl|ufmg|CpC231_0558|gb|ADL10045"
FT   gene            577619..578077
FT                   /locus_tag="CpC231_0558a"
FT                   /gene=""
FT   CDS             577619..578077
FT                   /locus_tag="CpC231_0558a"
FT                   /gene=""
FT                   /product="Hypothetical protein"
FT                   /protein_id="gnl|ufmg|CpC231_0558a"
FT   gene            complement(578375..583321)
FT                   /locus_tag="CpC231_0559"
FT                   /gene="uvrB"
FT   CDS             complement(578375..583321)
FT                   /locus_tag="CpC231_0559"
FT                   /gene="uvrB"
FT                   /product="UvrABC system protein B"
FT                   /protein_id="gnl|ufmg|CpC231_0559|gb|ADL10046"
FT   gene            583562..583717
FT                   /locus_tag="CpC231_0560"
FT                   /gene=""
FT   CDS             583562..583717
FT                   /locus_tag="CpC231_0560"
FT                   /gene=""
FT                   /product="Hypothetical protein"
FT                   /protein_id="gnl|ufmg|CpC231_0560|gb|ADL10047"
FT   gene            583731..583901
FT                   /locus_tag="CpC231_0560a"
FT                   /gene=""
FT   CDS             583731..583901
FT                   /locus_tag="CpC231_0560a"
FT                   /gene=""
FT                   /product="Hypothetical protein"
FT                   /protein_id="gnl|ufmg|CpC231_0560a"
FT   gene            584075..584371
FT                   /locus_tag="CpC231_0561"
FT                   /gene=""
FT   CDS             584075..584371
FT                   /locus_tag="CpC231_0561"
FT                   /gene=""
FT                   /product="Hypothetical protein"
FT                   /protein_id="gnl|ufmg|CpC231_0561|gb|ADL10048"
FT   gene            584440..585492
FT                   /locus_tag="CpC231_0562"
FT                   /gene=""
FT   CDS             584440..585492
FT                   /locus_tag="CpC231_0562"
FT                   /gene=""
FT                   /product="Hypothetical protein"
FT                   /protein_id="gnl|ufmg|CpC231_0562|gb|ADL10049"
FT   gene            585504..588137
FT                   /locus_tag="CpC231_0563"
FT                   /gene="aniA"
FT   CDS             585504..588137
FT                   /locus_tag="CpC231_0563"
FT                   /gene="aniA"
FT                   /product="Copper-containing nitrite reductase"
FT                   /protein_id="gnl|ufmg|CpC231_0563|gb|ADL10050"
FT   gene            588325..588396
FT                   /locus_tag="CpC231_0563a"
FT                   /gene=""
FT   CDS             588325..588396
FT                   /locus_tag="CpC231_0563a"
FT                   /gene=""
FT                   /product="Hypothetical protein"
FT                   /protein_id="gnl|ufmg|CpC231_0563a"
FT   gene            588430..589104
FT                   /locus_tag="CpC231_0564"
FT                   /gene="sprT"
FT   CDS             588430..589104
FT                   /locus_tag="CpC231_0564"
FT                   /gene="sprT"
FT                   /product="Trypsin"
FT                   /protein_id="gnl|ufmg|CpC231_0564|gb|ADL10051"
FT   gene            complement(589442..590098)
FT                   /locus_tag="CpC231_0565"
FT                   /gene=""
FT   CDS             complement(589442..590098)
FT                   /locus_tag="CpC231_0565"
FT                   /gene=""
FT                   /product="Hypothetical protein"
FT                   /protein_id="gnl|ufmg|CpC231_0565|gb|ADL10052"
FT   gene            complement(590307..591674)
FT                   /locus_tag="CpC231_0566"
FT                   /gene=""
FT   CDS             complement(590307..591674)
FT                   /locus_tag="CpC231_0566"
FT                   /gene=""
FT                   /product="Hypothetical protein"
FT                   /protein_id="gnl|ufmg|CpC231_0566|gb|ADL10053"
FT   gene            complement(591708..595706)
FT                   /locus_tag="CpC231_0567"
FT                   /gene=""
FT   CDS             complement(591708..595706)
FT                   /locus_tag="CpC231_0567"
FT                   /gene=""
FT                   /product="Non-ribosomal peptide synthetase"
FT                   /protein_id="gnl|ufmg|CpC231_0567|gb|ADL10054"
FT   gene            complement(596191..596373)
FT                   /locus_tag="CpC231_0568"
FT                   /gene=""
FT   CDS             complement(596191..596373)
FT                   /locus_tag="CpC231_0568"
FT                   /gene=""
FT                   /product="Hypothetical protein"
FT                   /protein_id="gnl|ufmg|CpC231_0568|gb|ADL10055"
FT   gene            596877..597155
FT                   /locus_tag="CpC231_0569"
FT                   /gene=""
FT   CDS             596877..597155
FT                   /locus_tag="CpC231_0569"
FT                   /gene=""
FT                   /product="Hypothetical protein"
FT                   /protein_id="gnl|ufmg|CpC231_0569|gb|ADL10056"
FT   gene            597224..597316
FT                   /locus_tag="CpC231_0569a"
FT                   /gene=""
FT   CDS             597224..597316
FT                   /locus_tag="CpC231_0569a"
FT                   /gene=""
FT                   /product="Hypothetical protein"
FT                   /protein_id="gnl|ufmg|CpC231_0569a"
FT   gene            597537..598976
FT                   /locus_tag="CpC231_0570"
FT                   /gene="ansP"
FT   CDS             597537..598976
FT                   /locus_tag="CpC231_0570"
FT                   /gene="ansP"
FT                   /product="L-asparagine permease"
FT                   /protein_id="gnl|ufmg|CpC231_0570|gb|ADL10057"
FT   gene            599281..600762
FT                   /locus_tag="CpC231_0571"
FT                   /gene=""
FT   CDS             599281..600762
FT                   /locus_tag="CpC231_0571"
FT                   /gene=""
FT                   /product="Methylmalonyl-CoA carboxyltransferase 5S
FT                   subunit"
FT                   /protein_id="gnl|ufmg|CpC231_0571|gb|ADL10058"
FT   gene            600778..602334
FT                   /locus_tag="CpC231_0572"
FT                   /gene=""
FT   CDS             600778..602334
FT                   /locus_tag="CpC231_0572"
FT                   /gene=""
FT                   /product="Methylmalonyl-CoA carboxyltransferase 12S
FT                   subunit"
FT                   /protein_id="gnl|ufmg|CpC231_0572|gb|ADL10059"
FT   gene            602344..602607
FT                   /locus_tag="CpC231_0573"
FT                   /gene=""
FT   CDS             602344..602607
FT                   /locus_tag="CpC231_0573"
FT                   /gene=""
FT                   /product="Hypothetical protein"
FT                   /protein_id="gnl|ufmg|CpC231_0573|gb|ADL10060"
FT   gene            602632..602994
FT                   /locus_tag="CpC231_0574"
FT                   /gene=""
FT   CDS             602632..602994
FT                   /locus_tag="CpC231_0574"
FT                   /gene=""
FT                   /product="Methylmalonyl-CoA carboxyltransferase 1.3S
FT                   subunit"
FT                   /protein_id="gnl|ufmg|CpC231_0574|gb|ADL10061"
FT   gene            603090..604274
FT                   /locus_tag="CpC231_0575"
FT                   /gene=""
FT   CDS             603090..604274
FT                   /locus_tag="CpC231_0575"
FT                   /gene=""
FT                   /product="Hypothetical protein"
FT                   /protein_id="gnl|ufmg|CpC231_0575|gb|ADL10062"
FT   gene            complement(604349..605155)
FT                   /locus_tag="CpC231_0576"
FT                   /gene="hisN"
FT   CDS             complement(604349..605155)
FT                   /locus_tag="CpC231_0576"
FT                   /gene="hisN"
FT                   /product="Histidinol-phosphatase"
FT                   /protein_id="gnl|ufmg|CpC231_0576|gb|ADL10063"
FT   gene            complement(605197..606081)
FT                   /locus_tag="CpC231_0577"
FT                   /gene="impA"
FT   CDS             complement(605197..606081)
FT                   /locus_tag="CpC231_0577"
FT                   /gene="impA"
FT                   /product="Inositol-1-monophosphatase ImpA"
FT                   /protein_id="gnl|ufmg|CpC231_0577|gb|ADL10064"
FT   gene            606195..607295
FT                   /locus_tag="CpC231_0578"
FT                   /gene="prfB"
FT   CDS             606195..607295
FT                   /locus_tag="CpC231_0578"
FT                   /gene="prfB"
FT                   /product="Peptide chain release factor 2 (RF-2)"
FT                   /protein_id="gnl|ufmg|CpC231_0578|gb|ADL10065"
FT   gene            complement(607330..607803)
FT                   /locus_tag="CpC231_0579"
FT                   /gene="flaR"
FT   CDS             complement(607330..607803)
FT                   /locus_tag="CpC231_0579"
FT                   /gene="flaR"
FT                   /product="Topology modulation protein"
FT                   /protein_id="gnl|ufmg|CpC231_0579|gb|ADL10066"
FT   gene            complement(607864..609491)
FT                   /locus_tag="CpC231_0580"
FT                   /gene="abgT"
FT                   /pseudo
FT                   /product="Aminobenzoyl-glutamate transport protein"
FT   gene            complement(609578..609724)
FT                   /locus_tag="CpC231_2104"
FT                   /gene=""
FT   CDS             complement(609578..609724)
FT                   /locus_tag="CpC231_2104"
FT                   /gene=""
FT                   /product="Hypothetical protein"
FT                   /protein_id="gnl|ufmg|CpC231_2104"
FT   gene            609750..610439
FT                   /locus_tag="CpC231_0581"
FT                   /gene="ftsE"
FT   CDS             609750..610439
FT                   /locus_tag="CpC231_0581"
FT                   /gene="ftsE"
FT                   /product="Cell division ATP-binding protein FtsE"
FT                   /protein_id="gnl|ufmg|CpC231_0581|gb|ADL10067"
FT   gene            610461..611363
FT                   /locus_tag="CpC231_0582"
FT                   /gene="ftsX"
FT   CDS             610461..611363
FT                   /locus_tag="CpC231_0582"
FT                   /gene="ftsX"
FT                   /product="Cell division protein ftsX"
FT                   /protein_id="gnl|ufmg|CpC231_0582|gb|ADL10068"
FT   gene            611470..611961
FT                   /locus_tag="CpC231_0583"
FT                   /gene="smpB"
FT   CDS             611470..611961
FT                   /locus_tag="CpC231_0583"
FT                   /gene="smpB"
FT                   /product="SsrA-binding protein/SmpB superfamily"
FT                   /protein_id="gnl|ufmg|CpC231_0583|gb|ADL10069"
FT   gene            complement(612711..612836)
FT                   /locus_tag="CpC231_0584"
FT                   /gene=""
FT   CDS             complement(612711..612836)
FT                   /locus_tag="CpC231_0584"
FT                   /gene=""
FT                   /product="Hypothetical protein"
FT                   /protein_id="gnl|ufmg|CpC231_0584|gb|ADL10070"
FT   gene            612835..613557
FT                   /locus_tag="CpC231_0585"
FT                   /gene="cynT"
FT   CDS             612835..613557
FT                   /locus_tag="CpC231_0585"
FT                   /gene="cynT"
FT                   /product="Carbonic anhydrase"
FT                   /protein_id="gnl|ufmg|CpC231_0585|gb|ADL10071"
FT   gene            614167..615159
FT                   /locus_tag="CpC231_0586"
FT                   /gene="fecB"
FT   CDS             614167..615159
FT                   /locus_tag="CpC231_0586"
FT                   /gene="fecB"
FT                   /product="Periplasmic binding protein"
FT                   /protein_id="gnl|ufmg|CpC231_0586|gb|ADL10072"
FT   gene            615275..616240
FT                   /locus_tag="CpC231_0587"
FT                   /gene="fecCD"
FT   CDS             615275..616240
FT                   /locus_tag="CpC231_0587"
FT                   /gene="fecCD"
FT                   /product="FecCD family membrane transport protein"
FT                   /protein_id="gnl|ufmg|CpC231_0587|gb|ADL10073"
FT   gene            616233..617291
FT                   /locus_tag="CpC231_0588"
FT                   /gene="fecC"
FT   CDS             616233..617291
FT                   /locus_tag="CpC231_0588"
FT                   /gene="fecC"
FT                   /product="ABC transporter iron (III)"
FT                   /protein_id="gnl|ufmg|CpC231_0588|gb|ADL10074"
FT   gene            617288..618043
FT                   /locus_tag="CpC231_0589"
FT                   /gene="fecE"
FT   CDS             617288..618043
FT                   /locus_tag="CpC231_0589"
FT                   /gene="fecE"
FT                   /product="Fe(3+) dicitrate transport ATP-binding protein
FT                   FecE"
FT                   /protein_id="gnl|ufmg|CpC231_0589|gb|ADL10075"
FT   gene            complement(618436..618747)
FT                   /locus_tag="CpC231_0589a"
FT                   /gene=""
FT   CDS             complement(618436..618747)
FT                   /locus_tag="CpC231_0589a"
FT                   /gene=""
FT                   /product="Hypothetical protein"
FT                   /protein_id="gnl|ufmg|CpC231_0589a"
FT   gene            618844..620351
FT                   /locus_tag="CpC231_r01"
FT   rRNA            618844..620351
FT                   /product="16S ribosomal RNA"
FT   gene            620728..623809
FT                   /locus_tag="CpC231_r02"
FT   rRNA            620728..623809
FT                   /product="23S ribosomal RNA"
FT   gene            623924..624039
FT                   /locus_tag="CpC231_r03"
FT   rRNA            623924..624039
FT                   /product="5S ribosomal RNA"
FT   gene            complement(624118..625286)
FT                   /locus_tag="CpC231_0590"
FT                   /gene=""
FT                   /pseudo
FT                   /product="Aminotransferase class I and II"
FT   gene            complement(625286..625927)
FT                   /locus_tag="CpC231_0591"
FT                   /gene=""
FT   CDS             complement(625286..625927)
FT                   /locus_tag="CpC231_0591"
FT                   /gene=""
FT                   /product="Hypothetical protein"
FT                   /protein_id="gnl|ufmg|CpC231_0591|gb|ADL10076"
FT   gene            complement(625994..627643)
FT                   /locus_tag="CpC231_0592"
FT                   /gene="uvrB"
FT   CDS             complement(625994..627643)
FT                   /locus_tag="CpC231_0592"
FT                   /gene="uvrB"
FT                   /product="UvrABC system protein B"
FT                   /protein_id="gnl|ufmg|CpC231_0592|gb|ADL10077"
FT   gene            complement(627759..630257)
FT                   /locus_tag="CpC231_0593"
FT                   /gene=""
FT   CDS             complement(627759..630257)
FT                   /locus_tag="CpC231_0593"
FT                   /gene=""
FT                   /product="Hypothetical protein"
FT                   /protein_id="gnl|ufmg|CpC231_0593|gb|ADL10078"
FT   gene            complement(630498..631121)
FT                   /locus_tag="CpC231_0595"
FT                   /gene="rpfA"
FT   CDS             complement(630498..631121)
FT                   /locus_tag="CpC231_0595"
FT                   /gene="rpfA"
FT                   /product="Resuscitation-promoting factor"
FT                   /protein_id="gnl|ufmg|CpC231_0595|gb|ADL10080"
FT   gene            631416..631559
FT                   /locus_tag="CpC231_0595a"
FT                   /gene=""
FT   CDS             631416..631559
FT                   /locus_tag="CpC231_0595a"
FT                   /gene=""
FT                   /product="Hypothetical protein"
FT                   /protein_id="gnl|ufmg|CpC231_0595a"
FT   gene            631946..632338
FT                   /locus_tag="CpC231_0596"
FT                   /gene="cspB"
FT   CDS             631946..632338
FT                   /locus_tag="CpC231_0596"
FT                   /gene="cspB"
FT                   /product="Cold shock protein B"
FT                   /protein_id="gnl|ufmg|CpC231_0596|gb|ADL10081"
FT   gene            complement(632407..632934)
FT                   /locus_tag="CpC231_0597"
FT                   /gene=""
FT   CDS             complement(632407..632934)
FT                   /locus_tag="CpC231_0597"
FT                   /gene=""
FT                   /product="Hypothetical protein"
FT                   /protein_id="gnl|ufmg|CpC231_0597|gb|ADL10082"
FT   gene            complement(632963..633904)
FT                   /locus_tag="CpC231_0598"
FT                   /gene=""
FT   CDS             complement(632963..633904)
FT                   /locus_tag="CpC231_0598"
FT                   /gene=""
FT                   /product="Glutamine cyclotransferase"
FT                   /protein_id="gnl|ufmg|CpC231_0598|gb|ADL10083"
FT   gene            633961..634695
FT                   /locus_tag="CpC231_0599"
FT                   /gene=""
FT   CDS             633961..634695
FT                   /locus_tag="CpC231_0599"
FT                   /gene=""
FT                   /product="Hypothetical protein"
FT                   /protein_id="gnl|ufmg|CpC231_0599|gb|ADL10084"
FT   gene            634698..634796
FT                   /locus_tag="CpC231_0599a"
FT                   /gene=""
FT   CDS             634698..634796
FT                   /locus_tag="CpC231_0599a"
FT                   /gene=""
FT                   /product="Hypothetical protein"
FT                   /protein_id="gnl|ufmg|CpC231_0599a"
FT   gene            634909..636387
FT                   /locus_tag="CpC231_0600"
FT                   /gene="pbuX"
FT   CDS             634909..636387
FT                   /locus_tag="CpC231_0600"
FT                   /gene="pbuX"
FT                   /product="Xanthine permease"
FT                   /protein_id="gnl|ufmg|CpC231_0600|gb|ADL10085"
FT   gene            636474..637346
FT                   /locus_tag="CpC231_0601"
FT                   /gene="spoU"
FT   CDS             636474..637346
FT                   /locus_tag="CpC231_0601"
FT                   /gene="spoU"
FT                   /product="tRNA/rRNA methyltransferase, SpoU"
FT                   /protein_id="gnl|ufmg|CpC231_0601|gb|ADL10086"
FT   gene            complement(637347..638249)
FT                   /locus_tag="CpC231_0602"
FT                   /gene=""
FT   CDS             complement(637347..638249)
FT                   /locus_tag="CpC231_0602"
FT                   /gene=""
FT                   /product="Hypothetical protein"
FT                   /protein_id="gnl|ufmg|CpC231_0602|gb|ADL10087"
FT   gene            complement(638311..639396)
FT                   /locus_tag="CpC231_0603"
FT                   /gene=""
FT   CDS             complement(638311..639396)
FT                   /locus_tag="CpC231_0603"
FT                   /gene=""
FT                   /product="Hypothetical protein"
FT                   /protein_id="gnl|ufmg|CpC231_0603|gb|ADL10088"
FT   gene            complement(639574..640707)
FT                   /locus_tag="CpC231_0604"
FT                   /gene="serC"
FT   CDS             complement(639574..640707)
FT                   /locus_tag="CpC231_0604"
FT                   /gene="serC"
FT                   /product="Phosphoserine aminotransferase"
FT                   /protein_id="gnl|ufmg|CpC231_0604|gb|ADL10089"
FT   gene            640976..641080
FT                   /locus_tag="CpC231_0604a"
FT                   /gene=""
FT   CDS             640976..641080
FT                   /locus_tag="CpC231_0604a"
FT                   /gene=""
FT                   /product="Hypothetical protein"
FT                   /protein_id="gnl|ufmg|CpC231_0604a"
FT   gene            641376..642671
FT                   /locus_tag="CpC231_0605"
FT                   /gene="gltA"
FT   CDS             641376..642671
FT                   /locus_tag="CpC231_0605"
FT                   /gene="gltA"
FT                   /product="Citrate synthase"
FT                   /protein_id="gnl|ufmg|CpC231_0605|gb|ADL10090"
FT   gene            642854..643213
FT                   /locus_tag="CpC231_0606"
FT                   /gene="fkbP"
FT   CDS             642854..643213
FT                   /locus_tag="CpC231_0606"
FT                   /gene="fkbP"
FT                   /product="Peptidyl-prolyl cis-trans isomerase, FKBP-type"
FT                   /protein_id="gnl|ufmg|CpC231_0606|gb|ADL10091"
FT   gene            complement(643287..644462)
FT                   /locus_tag="CpC231_0607"
FT                   /gene="accDA"
FT   CDS             complement(643287..644462)
FT                   /locus_tag="CpC231_0607"
FT                   /gene="accDA"
FT                   /product="Acetyl-CoA carboxylase carboxyl transferase"
FT                   /protein_id="gnl|ufmg|CpC231_0607|gb|ADL10092"
FT   gene            complement(644970..645590)
FT                   /locus_tag="CpC231_0608"
FT                   /gene="sodC"
FT   CDS             complement(644970..645590)
FT                   /locus_tag="CpC231_0608"
FT                   /gene="sodC"
FT                   /product="Superoxide dismutase"
FT                   /protein_id="gnl|ufmg|CpC231_0608|gb|ADL10093"
FT   gene            645589..645750
FT                   /locus_tag="CpC231_0609"
FT                   /gene=""
FT   CDS             645589..645750
FT                   /locus_tag="CpC231_0609"
FT                   /gene=""
FT                   /product="Hypothetical protein"
FT                   /protein_id="gnl|ufmg|CpC231_0609|gb|ADL10094"
FT   gene            646029..646889
FT                   /locus_tag="CpC231_0610"
FT                   /gene="dkgA"
FT   CDS             646029..646889
FT                   /locus_tag="CpC231_0610"
FT                   /gene="dkgA"
FT                   /product="2,5-diketo-D-gluconic acid reductase A"
FT                   /protein_id="gnl|ufmg|CpC231_0610|gb|ADL10095"
FT   gene            646955..647641
FT                   /locus_tag="CpC231_0611"
FT                   /gene="echA6"
FT   CDS             646955..647641
FT                   /locus_tag="CpC231_0611"
FT                   /gene="echA6"
FT                   /product="Enoyl-CoA hydratase echA6"
FT                   /protein_id="gnl|ufmg|CpC231_0611|gb|ADL10096"
FT   gene            648193..648534
FT                   /locus_tag="CpC231_0612"
FT                   /gene=""
FT   CDS             648193..648534
FT                   /locus_tag="CpC231_0612"
FT                   /gene=""
FT                   /product="Hypothetical protein"
FT                   /protein_id="gnl|ufmg|CpC231_0612|gb|ADL10097"
FT   gene            648538..650181
FT                   /locus_tag="CpC231_0613"
FT                   /gene="actP"
FT   CDS             648538..650181
FT                   /locus_tag="CpC231_0613"
FT                   /gene="actP"
FT                   /product="Cation/acetate symporter ActP"
FT                   /protein_id="gnl|ufmg|CpC231_0613|gb|ADL10098"
FT   gene            650328..651147
FT                   /locus_tag="CpC231_0614"
FT                   /gene=""
FT                   /pseudo
FT                   /product="Hypothetical protein"
FT   gene            complement(651190..652098)
FT                   /locus_tag="CpC231_0615"
FT                   /gene=""
FT   CDS             complement(651190..652098)
FT                   /locus_tag="CpC231_0615"
FT                   /gene=""
FT                   /product="Hypothetical protein"
FT                   /protein_id="gnl|ufmg|CpC231_0615|gb|ADL10099"
FT   gene            complement(652337..653611)
FT                   /locus_tag="CpC231_0616"
FT                   /gene=""
FT   CDS             complement(652337..653611)
FT                   /locus_tag="CpC231_0616"
FT                   /gene=""
FT                   /product="Na(+)/H(+) antiporter-like protein"
FT                   /protein_id="gnl|ufmg|CpC231_0616|gb|ADL10100"
FT   gene            complement(653698..654278)
FT                   /locus_tag="CpC231_0617"
FT                   /gene=""
FT                   /pseudo
FT                   /product="Hypothetical protein"
FT   gene            complement(654630..656048)
FT                   /locus_tag="CpC231_0618"
FT                   /gene="norM"
FT   CDS             complement(654630..656048)
FT                   /locus_tag="CpC231_0618"
FT                   /gene="norM"
FT                   /product="Multidrug resistance protein norM"
FT                   /protein_id="gnl|ufmg|CpC231_0618|gb|ADL10101"
FT   gene            complement(656039..657109)
FT                   /locus_tag="CpC231_0619"
FT                   /gene="cbs"
FT   CDS             complement(656039..657109)
FT                   /locus_tag="CpC231_0619"
FT                   /gene="cbs"
FT                   /product="Cystathionine beta-synthase"
FT                   /protein_id="gnl|ufmg|CpC231_0619|gb|ADL10102"
FT   gene            complement(657106..658464)
FT                   /locus_tag="CpC231_0620"
FT                   /gene="lysA"
FT   CDS             complement(657106..658464)
FT                   /locus_tag="CpC231_0620"
FT                   /gene="lysA"
FT                   /product="Diaminopimelate decarboxylase"
FT                   /protein_id="gnl|ufmg|CpC231_0620|gb|ADL10103"
FT   gene            complement(658458..659444)
FT                   /locus_tag="CpC231_0621"
FT                   /gene="arcB"
FT   CDS             complement(658458..659444)
FT                   /locus_tag="CpC231_0621"
FT                   /gene="arcB"
FT                   /product="Ornithine cyclodeaminase"
FT                   /protein_id="gnl|ufmg|CpC231_0621|gb|ADL10104"
FT   gene            complement(659441..660409)
FT                   /locus_tag="CpC231_0622"
FT                   /gene="tauD"
FT   CDS             complement(659441..660409)
FT                   /locus_tag="CpC231_0622"
FT                   /gene="tauD"
FT                   /product="Alpha-ketoglutarate-dependent taurine
FT                   dioxygenase"
FT                   /protein_id="gnl|ufmg|CpC231_0622|gb|ADL10105"
FT   gene            660599..662131
FT                   /locus_tag="CpC231_0623"
FT                   /gene="oppA2"
FT   CDS             660599..662131
FT                   /locus_tag="CpC231_0623"
FT                   /gene="oppA2"
FT                   /product="Oligopeptide-binding protein oppA"
FT                   /protein_id="gnl|ufmg|CpC231_0623|gb|ADL10106"
FT   gene            662135..663091
FT                   /locus_tag="CpC231_0624"
FT                   /gene="oppB2"
FT   CDS             662135..663091
FT                   /locus_tag="CpC231_0624"
FT                   /gene="oppB2"
FT                   /product="Oligopeptide transport system permease protein
FT                   oppB"
FT                   /protein_id="gnl|ufmg|CpC231_0624|gb|ADL10107"
FT   gene            663088..663864
FT                   /locus_tag="CpC231_0625"
FT                   /gene="oppC2"
FT   CDS             663088..663864
FT                   /locus_tag="CpC231_0625"
FT                   /gene="oppC2"
FT                   /product="Oligopeptide transport system permease protein
FT                   oppC"
FT                   /protein_id="gnl|ufmg|CpC231_0625|gb|ADL10108"
FT   gene            663867..665309
FT                   /locus_tag="CpC231_0626"
FT                   /gene="oppD1"
FT   CDS             663867..665309
FT                   /locus_tag="CpC231_0626"
FT                   /gene="oppD1"
FT                   /product="Oligopeptide transport ATP-binding protein OppD"
FT                   /protein_id="gnl|ufmg|CpC231_0626|gb|ADL10109"
FT   gene            665775..665954
FT                   /locus_tag="CpC231_0627"
FT                   /gene=""
FT   CDS             665775..665954
FT                   /locus_tag="CpC231_0627"
FT                   /gene=""
FT                   /product="Hypothetical protein"
FT                   /protein_id="gnl|ufmg|CpC231_0627|gb|ADL10110"
FT   gene            complement(666115..666188)
FT                   /locus_tag="CpC231_t18"
FT   tRNA            complement(666115..666188)
FT                   /product="tRNA-Arg"
FT   gene            666361..666639
FT                   /locus_tag="CpC231_0628"
FT                   /gene=""
FT   CDS             666361..666639
FT                   /locus_tag="CpC231_0628"
FT                   /gene=""
FT                   /product="Hypothetical protein"
FT                   /protein_id="gnl|ufmg|CpC231_0628|gb|ADL10111"
FT   gene            666646..667401
FT                   /locus_tag="CpC231_0629"
FT                   /gene="cobF"
FT   CDS             666646..667401
FT                   /locus_tag="CpC231_0629"
FT                   /gene="cobF"
FT                   /product="Precorrin-6A synthase [deacetylating]"
FT                   /protein_id="gnl|ufmg|CpC231_0629|gb|ADL10112"
FT   gene            complement(667398..667652)
FT                   /locus_tag="CpC231_0630"
FT                   /gene=""
FT   CDS             complement(667398..667652)
FT                   /locus_tag="CpC231_0630"
FT                   /gene=""
FT                   /product="Glutaredoxin"
FT                   /protein_id="gnl|ufmg|CpC231_0630|gb|ADL10113"
FT   gene            complement(667671..668198)
FT                   /locus_tag="CpC231_0631"
FT                   /gene="folA"
FT   CDS             complement(667671..668198)
FT                   /locus_tag="CpC231_0631"
FT                   /gene="folA"
FT                   /product="Dihydrofolate reductase"
FT                   /protein_id="gnl|ufmg|CpC231_0631|gb|ADL10114"
FT   gene            complement(668198..668995)
FT                   /locus_tag="CpC231_0632"
FT                   /gene="thyA"
FT   CDS             complement(668198..668995)
FT                   /locus_tag="CpC231_0632"
FT                   /gene="thyA"
FT                   /product="Thymidylate synthase"
FT                   /protein_id="gnl|ufmg|CpC231_0632|gb|ADL10115"
FT   gene            complement(669108..669992)
FT                   /locus_tag="CpC231_0633"
FT                   /gene="cysQ"
FT   CDS             complement(669108..669992)
FT                   /locus_tag="CpC231_0633"
FT                   /gene="cysQ"
FT                   /product="3'-phosphoadenosine 5'-phosphate phosphatase"
FT                   /protein_id="gnl|ufmg|CpC231_0633|gb|ADL10116"
FT   gene            670047..675068
FT                   /locus_tag="CpC231_0634"
FT                   /gene="lhr"
FT   CDS             670047..675068
FT                   /locus_tag="CpC231_0634"
FT                   /gene="lhr"
FT                   /product="ATP-dependent helicase lhr"
FT                   /protein_id="gnl|ufmg|CpC231_0634|gb|ADL10117"
FT   gene            complement(675065..675700)
FT                   /locus_tag="CpC231_0635"
FT                   /gene="mug"
FT   CDS             complement(675065..675700)
FT                   /locus_tag="CpC231_0635"
FT                   /gene="mug"
FT                   /product="G/U mismatch-specific DNA glycosylase"
FT                   /protein_id="gnl|ufmg|CpC231_0635|gb|ADL10118"
FT   gene            675822..676595
FT                   /locus_tag="CpC231_0636"
FT                   /gene="nei"
FT   CDS             675822..676595
FT                   /locus_tag="CpC231_0636"
FT                   /gene="nei"
FT                   /product="DNA glycosylase"
FT                   /protein_id="gnl|ufmg|CpC231_0636|gb|ADL10119"
FT   gene            676637..677050
FT                   /locus_tag="CpC231_0637"
FT                   /gene=""
FT   CDS             676637..677050
FT                   /locus_tag="CpC231_0637"
FT                   /gene=""
FT                   /product="Hypothetical protein"
FT                   /protein_id="gnl|ufmg|CpC231_0637|gb|ADL10120"
FT   gene            complement(677127..678770)
FT                   /locus_tag="CpC231_0638"
FT                   /gene="pgi"
FT   CDS             complement(677127..678770)
FT                   /locus_tag="CpC231_0638"
FT                   /gene="pgi"
FT                   /product="Glucose-6-phosphate isomerase"
FT                   /protein_id="gnl|ufmg|CpC231_0638|gb|ADL10121"
FT   gene            678948..680435
FT                   /locus_tag="CpC231_0639"
FT                   /gene="gabD"
FT   CDS             678948..680435
FT                   /locus_tag="CpC231_0639"
FT                   /gene="gabD"
FT                   /product="Succinate-semialdehyde dehydrogenase [NADP+]"
FT                   /protein_id="gnl|ufmg|CpC231_0639|gb|ADL10122"
FT   gene            complement(680485..680787)
FT                   /locus_tag="CpC231_0640"
FT                   /gene="csm"
FT   CDS             complement(680485..680787)
FT                   /locus_tag="CpC231_0640"
FT                   /gene="csm"
FT                   /product="Chorismate mutase"
FT                   /protein_id="gnl|ufmg|CpC231_0640|gb|ADL10123"
FT   gene            680927..683467
FT                   /locus_tag="CpC231_0641"
FT                   /gene="pcrA"
FT   CDS             680927..683467
FT                   /locus_tag="CpC231_0641"
FT                   /gene="pcrA"
FT                   /product="ATP-dependent DNA helicase pcrA"
FT                   /protein_id="gnl|ufmg|CpC231_0641|gb|ADL10124"
FT   gene            complement(683558..684271)
FT                   /locus_tag="CpC231_0642"
FT                   /gene=""
FT   CDS             complement(683558..684271)
FT                   /locus_tag="CpC231_0642"
FT                   /gene=""
FT                   /product="Uncharacterized metalloprotease"
FT                   /protein_id="gnl|ufmg|CpC231_0642|gb|ADL10125"
FT   gene            684528..686267
FT                   /locus_tag="CpC231_0643"
FT                   /gene=""
FT   CDS             684528..686267
FT                   /locus_tag="CpC231_0643"
FT                   /gene=""
FT                   /product="Hypothetical protein"
FT                   /protein_id="gnl|ufmg|CpC231_0643|gb|ADL10126"
FT   gene            686315..686941
FT                   /locus_tag="CpC231_0644"
FT                   /gene="purN"
FT   CDS             686315..686941
FT                   /locus_tag="CpC231_0644"
FT                   /gene="purN"
FT                   /product="Phosphoribosylglycinamide formyltransferase"
FT                   /protein_id="gnl|ufmg|CpC231_0644|gb|ADL10127"
FT   gene            686934..688511
FT                   /locus_tag="CpC231_0645"
FT                   /gene="purH"
FT   CDS             686934..688511
FT                   /locus_tag="CpC231_0645"
FT                   /gene="purH"
FT                   /product="Bifunctional purine biosynthesis protein purH"
FT                   /protein_id="gnl|ufmg|CpC231_0645|gb|ADL10128"
FT   gene            688773..689531
FT                   /locus_tag="CpC231_0646"
FT                   /gene="gluA"
FT   CDS             688773..689531
FT                   /locus_tag="CpC231_0646"
FT                   /gene="gluA"
FT                   /product="Glutamate ABC transporter domain-containing
FT                   ATP-binding protein"
FT                   /protein_id="gnl|ufmg|CpC231_0646|gb|ADL10129"
FT   gene            689578..690459
FT                   /locus_tag="CpC231_0647"
FT                   /gene="gluB"
FT   CDS             689578..690459
FT                   /locus_tag="CpC231_0647"
FT                   /gene="gluB"
FT                   /product="Glutamate-binding protein GluB"
FT                   /protein_id="gnl|ufmg|CpC231_0647|gb|ADL10130"
FT   gene            690495..691181
FT                   /locus_tag="CpC231_0648"
FT                   /gene="gluC"
FT   CDS             690495..691181
FT                   /locus_tag="CpC231_0648"
FT                   /gene="gluC"
FT                   /product="Glutamate transport system permease protein
FT                   gluC"
FT                   /protein_id="gnl|ufmg|CpC231_0648|gb|ADL10131"
FT   gene            691178..692116
FT                   /locus_tag="CpC231_0649"
FT                   /gene="gluD"
FT   CDS             691178..692116
FT                   /locus_tag="CpC231_0649"
FT                   /gene="gluD"
FT                   /product="Glutamate transport system permease protein
FT                   gluD"
FT                   /protein_id="gnl|ufmg|CpC231_0649|gb|ADL10132"
FT   gene            692130..693023
FT                   /locus_tag="CpC231_0650"
FT                   /gene="citE"
FT   CDS             692130..693023
FT                   /locus_tag="CpC231_0650"
FT                   /gene="citE"
FT                   /product="Citrate lyase subunit beta"
FT                   /protein_id="gnl|ufmg|CpC231_0650|gb|ADL10133"
FT   gene            complement(693066..693749)
FT                   /locus_tag="CpC231_0651"
FT                   /gene="amtR"
FT   CDS             complement(693066..693749)
FT                   /locus_tag="CpC231_0651"
FT                   /gene="amtR"
FT                   /product="TetR family regulatory protein"
FT                   /protein_id="gnl|ufmg|CpC231_0651|gb|ADL10134"
FT   gene            complement(693923..694819)
FT                   /locus_tag="CpC231_0652"
FT                   /gene=""
FT   CDS             complement(693923..694819)
FT                   /locus_tag="CpC231_0652"
FT                   /gene=""
FT                   /product="Nucleotidyltransferase substrate binding domain"
FT                   /protein_id="gnl|ufmg|CpC231_0652|gb|ADL10135"
FT   gene            complement(695045..695278)
FT                   /locus_tag="CpC231_0653"
FT                   /gene="rpsR"
FT   CDS             complement(695045..695278)
FT                   /locus_tag="CpC231_0653"
FT                   /gene="rpsR"
FT                   /product="30S ribosomal protein S18"
FT                   /protein_id="gnl|ufmg|CpC231_0653|gb|ADL10136"
FT   gene            complement(695308..695613)
FT                   /locus_tag="CpC231_0654"
FT                   /gene="rpsN"
FT   CDS             complement(695308..695613)
FT                   /locus_tag="CpC231_0654"
FT                   /gene="rpsN"
FT                   /product="30S ribosomal protein S14"
FT                   /protein_id="gnl|ufmg|CpC231_0654|gb|ADL10137"
FT   gene            complement(695617..695781)
FT                   /locus_tag="CpC231_0655"
FT                   /gene="rpmG"
FT   CDS             complement(695617..695781)
FT                   /locus_tag="CpC231_0655"
FT                   /gene="rpmG"
FT                   /product="50S ribosomal protein L33"
FT                   /protein_id="gnl|ufmg|CpC231_0655|gb|ADL10138"
FT   gene            complement(695785..696021)
FT                   /locus_tag="CpC231_0656"
FT                   /gene="rpmB"
FT   CDS             complement(695785..696021)
FT                   /locus_tag="CpC231_0656"
FT                   /gene="rpmB"
FT                   /product="50S ribosomal protein L28"
FT                   /protein_id="gnl|ufmg|CpC231_0656|gb|ADL10139"
FT   gene            696561..696827
FT                   /locus_tag="CpC231_0657"
FT                   /gene="rpmE"
FT   CDS             696561..696827
FT                   /locus_tag="CpC231_0657"
FT                   /gene="rpmE"
FT                   /product="50S ribosomal protein L31"
FT                   /protein_id="gnl|ufmg|CpC231_0657|gb|ADL10140"
FT   gene            696846..697019
FT                   /locus_tag="CpC231_0658"
FT                   /gene="rpmF"
FT   CDS             696846..697019
FT                   /locus_tag="CpC231_0658"
FT                   /gene="rpmF"
FT                   /product="50S ribosomal protein L32"
FT                   /protein_id="gnl|ufmg|CpC231_0658|gb|ADL10141"
FT   gene            697161..697853
FT                   /locus_tag="CpC231_0659"
FT                   /gene="tcsR4"
FT   CDS             697161..697853
FT                   /locus_tag="CpC231_0659"
FT                   /gene="tcsR4"
FT                   /product="Two component system response regulator"
FT                   /protein_id="gnl|ufmg|CpC231_0659|gb|ADL10142"
FT   gene            697850..699394
FT                   /locus_tag="CpC231_0660"
FT                   /gene="tcsS4"
FT   CDS             697850..699394
FT                   /locus_tag="CpC231_0660"
FT                   /gene="tcsS4"
FT                   /product="Two component system sensor kinase protein"
FT                   /protein_id="gnl|ufmg|CpC231_0660|gb|ADL10143"
FT   gene            699597..701051
FT                   /locus_tag="CpC231_0661"
FT                   /gene="pepD"
FT   CDS             699597..701051
FT                   /locus_tag="CpC231_0661"
FT                   /gene="pepD"
FT                   /product="Serine protease"
FT                   /protein_id="gnl|ufmg|CpC231_0661|gb|ADL10144"
FT   gene            701106..701744
FT                   /locus_tag="CpC231_0662"
FT                   /gene="moaB"
FT   CDS             701106..701744
FT                   /locus_tag="CpC231_0662"
FT                   /gene="moaB"
FT                   /product="Molybdenum cofactor biosynthesis protein B"
FT                   /protein_id="gnl|ufmg|CpC231_0662|gb|ADL10145"
FT   gene            701759..701968
FT                   /locus_tag="CpC231_0663"
FT                   /gene=""
FT   CDS             701759..701968
FT                   /locus_tag="CpC231_0663"
FT                   /gene=""
FT                   /product="Hypothetical protein"
FT                   /protein_id="gnl|ufmg|CpC231_0663|gb|ADL10146"
FT   gene            complement(702024..702446)
FT                   /locus_tag="CpC231_0664"
FT                   /gene="mscL"
FT   CDS             complement(702024..702446)
FT                   /locus_tag="CpC231_0664"
FT                   /gene="mscL"
FT                   /product="Large-conductance mechanosensitive channel"
FT                   /protein_id="gnl|ufmg|CpC231_0664|gb|ADL10147"
FT   gene            complement(702531..703283)
FT                   /locus_tag="CpC231_0665"
FT                   /gene=""
FT   CDS             complement(702531..703283)
FT                   /locus_tag="CpC231_0665"
FT                   /gene=""
FT                   /product="Hypothetical protein"
FT                   /protein_id="gnl|ufmg|CpC231_0665|gb|ADL10148"
FT   gene            complement(703299..703916)
FT                   /locus_tag="CpC231_0666"
FT                   /gene=""
FT   CDS             complement(703299..703916)
FT                   /locus_tag="CpC231_0666"
FT                   /gene=""
FT                   /product="5-formyltetrahydrofolate cyclo-ligase"
FT                   /protein_id="gnl|ufmg|CpC231_0666|gb|ADL10149"
FT   gene            704011..704967
FT                   /locus_tag="CpC231_0667"
FT                   /gene="galU"
FT   CDS             704011..704967
FT                   /locus_tag="CpC231_0667"
FT                   /gene="galU"
FT                   /product="UTP--glucose-1-phosphate uridylyltransferase"
FT                   /protein_id="gnl|ufmg|CpC231_0667|gb|ADL10150"
FT   gene            705224..706489
FT                   /locus_tag="CpC231_0668"
FT                   /gene="moeA"
FT   CDS             705224..706489
FT                   /locus_tag="CpC231_0668"
FT                   /gene="moeA"
FT                   /product="Molybdopterin molybdenumtransferase"
FT                   /protein_id="gnl|ufmg|CpC231_0668|gb|ADL10151"
FT   gene            706509..707225
FT                   /locus_tag="CpC231_0669"
FT                   /gene="rimJ"
FT   CDS             706509..707225
FT                   /locus_tag="CpC231_0669"
FT                   /gene="rimJ"
FT                   /product="Ribosomal-protein-alanine acetyltransferase"
FT                   /protein_id="gnl|ufmg|CpC231_0669|gb|ADL10152"
FT   gene            707387..708550
FT                   /locus_tag="CpC231_0670"
FT                   /gene=""
FT   CDS             707387..708550
FT                   /locus_tag="CpC231_0670"
FT                   /gene=""
FT                   /product="Hypothetical protein"
FT                   /protein_id="gnl|ufmg|CpC231_0670|gb|ADL10153"
FT   gene            708574..708987
FT                   /locus_tag="CpC231_0671"
FT                   /gene="mhqP"
FT   CDS             708574..708987
FT                   /locus_tag="CpC231_0671"
FT                   /gene="mhqP"
FT                   /product="Oxidoreductase mhqP"
FT                   /protein_id="gnl|ufmg|CpC231_0671|gb|ADL10154"
FT   gene            708992..709657
FT                   /locus_tag="CpC231_0672"
FT                   /gene=""
FT   CDS             708992..709657
FT                   /locus_tag="CpC231_0672"
FT                   /gene=""
FT                   /product="Hypothetical protein"
FT                   /protein_id="gnl|ufmg|CpC231_0672|gb|ADL10155"
FT   gene            complement(709874..711607)
FT                   /locus_tag="CpC231_0673"
FT                   /gene=""
FT   CDS             complement(709874..711607)
FT                   /locus_tag="CpC231_0673"
FT                   /gene=""
FT                   /product="Dolichyl-phosphate-mannose-protein
FT                   mannosyltransferase"
FT                   /protein_id="gnl|ufmg|CpC231_0673|gb|ADL10156"
FT   gene            complement(711609..711821)
FT                   /locus_tag="CpC231_0674"
FT                   /gene=""
FT   CDS             complement(711609..711821)
FT                   /locus_tag="CpC231_0674"
FT                   /gene=""
FT                   /product="Hypothetical protein"
FT                   /protein_id="gnl|ufmg|CpC231_0674|gb|ADL10157"
FT   gene            711983..713974
FT                   /locus_tag="CpC231_0675"
FT                   /gene="betP"
FT   CDS             711983..713974
FT                   /locus_tag="CpC231_0675"
FT                   /gene="betP"
FT                   /product="Glycine betaine transporter"
FT                   /protein_id="gnl|ufmg|CpC231_0675|gb|ADL10158"
FT   gene            714122..715666
FT                   /locus_tag="CpC231_0676"
FT                   /gene=""
FT   CDS             714122..715666
FT                   /locus_tag="CpC231_0676"
FT                   /gene=""
FT                   /product="Hypothetical protein"
FT                   /protein_id="gnl|ufmg|CpC231_0676|gb|ADL10159"
FT   gene            715820..716725
FT                   /locus_tag="CpC231_0677"
FT                   /gene="rsmI"
FT   CDS             715820..716725
FT                   /locus_tag="CpC231_0677"
FT                   /gene="rsmI"
FT                   /product="Ribosomal RNA small subunit methyltransferase I"
FT                   /protein_id="gnl|ufmg|CpC231_0677|gb|ADL10160"
FT   gene            716746..718578
FT                   /locus_tag="CpC231_0678"
FT                   /gene="metG"
FT   CDS             716746..718578
FT                   /locus_tag="CpC231_0678"
FT                   /gene="metG"
FT                   /product="Methionyl-tRNA synthetase"
FT                   /protein_id="gnl|ufmg|CpC231_0678|gb|ADL10161"
FT   gene            718649..719491
FT                   /locus_tag="CpC231_0679"
FT                   /gene="tatD"
FT   CDS             718649..719491
FT                   /locus_tag="CpC231_0679"
FT                   /gene="tatD"
FT                   /product="TatD family hydrolase"
FT                   /protein_id="gnl|ufmg|CpC231_0679|gb|ADL10162"
FT   gene            719828..720979
FT                   /locus_tag="CpC231_0680"
FT                   /gene="rpfB"
FT   CDS             719828..720979
FT                   /locus_tag="CpC231_0680"
FT                   /gene="rpfB"
FT                   /product="Resuscitation-promoting factor RpfB"
FT                   /protein_id="gnl|ufmg|CpC231_0680|gb|ADL10163"
FT   gene            721173..722045
FT                   /locus_tag="CpC231_0681"
FT                   /gene="ksgA"
FT   CDS             721173..722045
FT                   /locus_tag="CpC231_0681"
FT                   /gene="ksgA"
FT                   /product="Dimethyladenosine transferase"
FT                   /protein_id="gnl|ufmg|CpC231_0681|gb|ADL10164"
FT   gene            722054..723013
FT                   /locus_tag="CpC231_0682"
FT                   /gene="ispE"
FT   CDS             722054..723013
FT                   /locus_tag="CpC231_0682"
FT                   /gene="ispE"
FT                   /product="4-diphosphocytidyl-2-C-methyl-D-erythritol
FT                   kinase"
FT                   /protein_id="gnl|ufmg|CpC231_0682|gb|ADL10165"
FT   gene            723027..724841
FT                   /locus_tag="CpC231_0683"
FT                   /gene=""
FT   CDS             723027..724841
FT                   /locus_tag="CpC231_0683"
FT                   /gene=""
FT                   /product="ABC transporter ATP-binding protein"
FT                   /protein_id="gnl|ufmg|CpC231_0683|gb|ADL10166"
FT   gene            724890..725213
FT                   /locus_tag="CpC231_0684"
FT                   /gene=""
FT   CDS             724890..725213
FT                   /locus_tag="CpC231_0684"
FT                   /gene=""
FT                   /product="Antibiotic biosynthesis monooxygenase"
FT                   /protein_id="gnl|ufmg|CpC231_0684|gb|ADL10167"
FT   gene            725361..725639
FT                   /locus_tag="CpC231_0685"
FT                   /gene=""
FT   CDS             725361..725639
FT                   /locus_tag="CpC231_0685"
FT                   /gene=""
FT                   /product="Hypothetical protein"
FT                   /protein_id="gnl|ufmg|CpC231_0685|gb|ADL10168"
FT   gene            725897..726760
FT                   /locus_tag="CpC231_0687"
FT                   /gene="pvdS"
FT   CDS             725897..726760
FT                   /locus_tag="CpC231_0687"
FT                   /gene="pvdS"
FT                   /product="Transcriptional regulatory protein PvdS"
FT                   /protein_id="gnl|ufmg|CpC231_0687|gb|ADL10170"
FT   gene            complement(726835..727545)
FT                   /locus_tag="CpC231_0688"
FT                   /gene="pnuC"
FT   CDS             complement(726835..727545)
FT                   /locus_tag="CpC231_0688"
FT                   /gene="pnuC"
FT                   /product="Nicotinamide riboside transporter pnuC"
FT                   /protein_id="gnl|ufmg|CpC231_0688|gb|ADL10171"
FT   gene            complement(727574..728391)
FT                   /locus_tag="CpC231_0689"
FT                   /gene="ybjI"
FT                   /pseudo
FT                   /product="Phosphatase YbjI"
FT   gene            728537..729604
FT                   /locus_tag="CpC231_0690"
FT                   /gene="echA"
FT   CDS             728537..729604
FT                   /locus_tag="CpC231_0690"
FT                   /gene="echA"
FT                   /product="Enoyl-CoA hydratase"
FT                   /protein_id="gnl|ufmg|CpC231_0690|gb|ADL10172"
FT   gene            complement(729605..730855)
FT                   /locus_tag="CpC231_0691"
FT                   /gene=""
FT   CDS             complement(729605..730855)
FT                   /locus_tag="CpC231_0691"
FT                   /gene=""
FT                   /product="Hypothetical protein"
FT                   /protein_id="gnl|ufmg|CpC231_0691|gb|ADL10173"
FT   gene            complement(731012..731305)
FT                   /locus_tag="CpC231_0691a"
FT                   /gene=""
FT   CDS             complement(731012..731305)
FT                   /locus_tag="CpC231_0691a"
FT                   /gene=""
FT                   /product="Hypothetical protein"
FT                   /protein_id="gnl|ufmg|CpC231_0691a"
FT   gene            complement(731375..731497)
FT                   /locus_tag="CpC231_0691b"
FT                   /gene=""
FT   CDS             complement(731375..731497)
FT                   /locus_tag="CpC231_0691b"
FT                   /gene=""
FT                   /product="Hypothetical protein"
FT                   /protein_id="gnl|ufmg|CpC231_0691b"
FT   gene            complement(731928..733358)
FT                   /locus_tag="CpC231_0692"
FT                   /gene="gapA"
FT   CDS             complement(731928..733358)
FT                   /locus_tag="CpC231_0692"
FT                   /gene="gapA"
FT                   /product="Glyceraldehyde-3-phosphate dehydrogenase A"
FT                   /protein_id="gnl|ufmg|CpC231_0692|gb|ADL10174"
FT   gene            733752..734405
FT                   /locus_tag="CpC231_0693"
FT                   /gene=""
FT   CDS             733752..734405
FT                   /locus_tag="CpC231_0693"
FT                   /gene=""
FT                   /product="Hypothetical protein"
FT                   /protein_id="gnl|ufmg|CpC231_0693|gb|ADL10175"
FT   gene            734485..735504
FT                   /locus_tag="CpC231_0694"
FT                   /gene="pip"
FT   CDS             734485..735504
FT                   /locus_tag="CpC231_0694"
FT                   /gene="pip"
FT                   /product="Proline iminopeptidase"
FT                   /protein_id="gnl|ufmg|CpC231_0694|gb|ADL10176"
FT   gene            complement(735570..737204)
FT                   /locus_tag="CpC231_0695"
FT                   /gene="prfC"
FT   CDS             complement(735570..737204)
FT                   /locus_tag="CpC231_0695"
FT                   /gene="prfC"
FT                   /product="Peptide chain release factor 3"
FT                   /protein_id="gnl|ufmg|CpC231_0695|gb|ADL10177"
FT   gene            complement(737320..738174)
FT                   /locus_tag="CpC231_0696"
FT                   /gene=""
FT   CDS             complement(737320..738174)
FT                   /locus_tag="CpC231_0696"
FT                   /gene=""
FT                   /product="Short chain dehydrogenase"
FT                   /protein_id="gnl|ufmg|CpC231_0696|gb|ADL10178"
FT   gene            complement(738188..738841)
FT                   /locus_tag="CpC231_0697"
FT                   /gene="pth2"
FT   CDS             complement(738188..738841)
FT                   /locus_tag="CpC231_0697"
FT                   /gene="pth2"
FT                   /product="Peptidyl-tRNA hydrolase 2"
FT                   /protein_id="gnl|ufmg|CpC231_0697|gb|ADL10179"
FT   gene            738871..739920
FT                   /locus_tag="CpC231_0698"
FT                   /gene="yrpB"
FT   CDS             738871..739920
FT                   /locus_tag="CpC231_0698"
FT                   /gene="yrpB"
FT                   /product="Nitronate monooxygenase"
FT                   /protein_id="gnl|ufmg|CpC231_0698|gb|ADL10180"
FT   gene            739958..740131
FT                   /locus_tag="CpC231_0699"
FT                   /gene=""
FT   CDS             739958..740131
FT                   /locus_tag="CpC231_0699"
FT                   /gene=""
FT                   /product="Hypothetical protein"
FT                   /protein_id="gnl|ufmg|CpC231_0699|gb|ADL10181"
FT   gene            complement(740109..740516)
FT                   /locus_tag="CpC231_0700"
FT                   /gene="pth1"
FT   CDS             complement(740109..740516)
FT                   /locus_tag="CpC231_0700"
FT                   /gene="pth1"
FT                   /product="Peptidyl-tRNA hydrolase 1"
FT                   /protein_id="gnl|ufmg|CpC231_0700|gb|ADL10182"
FT   gene            complement(740743..741360)
FT                   /locus_tag="CpC231_0701"
FT                   /gene="rplY"
FT   CDS             complement(740743..741360)
FT                   /locus_tag="CpC231_0701"
FT                   /gene="rplY"
FT                   /product="50S ribosomal protein L25"
FT                   /protein_id="gnl|ufmg|CpC231_0701|gb|ADL10183"
FT   gene            complement(741625..743499)
FT                   /locus_tag="CpC231_0702"
FT                   /gene="pulA"
FT   CDS             complement(741625..743499)
FT                   /locus_tag="CpC231_0702"
FT                   /gene="pulA"
FT                   /product="Pullulanase"
FT                   /protein_id="gnl|ufmg|CpC231_0702|gb|ADL10184"
FT   gene            complement(743595..744575)
FT                   /locus_tag="CpC231_0703"
FT                   /gene="prsA"
FT   CDS             complement(743595..744575)
FT                   /locus_tag="CpC231_0703"
FT                   /gene="prsA"
FT                   /product="Ribose-phosphate pyrophosphokinase"
FT                   /protein_id="gnl|ufmg|CpC231_0703|gb|ADL10185"
FT   gene            complement(744587..746050)
FT                   /locus_tag="CpC231_0704"
FT                   /gene="glmU"
FT   CDS             complement(744587..746050)
FT                   /locus_tag="CpC231_0704"
FT                   /gene="glmU"
FT                   /product="N-acetyl glucosamine-1-phosphate uridyl
FT                   transferase"
FT                   /protein_id="gnl|ufmg|CpC231_0704|gb|ADL10186"
FT   gene            746259..747902
FT                   /locus_tag="CpC231_0705"
FT                   /gene=""
FT   CDS             746259..747902
FT                   /locus_tag="CpC231_0705"
FT                   /gene=""
FT                   /product="Multicopper oxidase"
FT                   /protein_id="gnl|ufmg|CpC231_0705|gb|ADL10187"
FT   gene            747995..749134
FT                   /locus_tag="CpC231_0706"
FT                   /gene="tehA"
FT   CDS             747995..749134
FT                   /locus_tag="CpC231_0706"
FT                   /gene="tehA"
FT                   /product="C4-dicarboxylate transporter/malic acid
FT                   transport protein"
FT                   /protein_id="gnl|ufmg|CpC231_0706|gb|ADL10188"
FT   gene            749269..749341
FT                   /locus_tag="CpC231_t19"
FT   tRNA            749269..749341
FT                   /product="tRNA-Gln"
FT   gene            749464..750111
FT                   /locus_tag="CpC231_0708"
FT                   /gene="tetR1"
FT   CDS             749464..750111
FT                   /locus_tag="CpC231_0708"
FT                   /gene="tetR1"
FT                   /product="TetR family transcriptional regulator"
FT                   /protein_id="gnl|ufmg|CpC231_0708|gb|ADL10190"
FT   gene            750195..753989
FT                   /locus_tag="CpC231_0709"
FT                   /gene="mfd"
FT   CDS             750195..753989
FT                   /locus_tag="CpC231_0709"
FT                   /gene="mfd"
FT                   /product="Transcription-repair-coupling factor"
FT                   /protein_id="gnl|ufmg|CpC231_0709|gb|ADL10191"
FT   gene            753986..754096
FT                   /locus_tag="CpC231_0709a"
FT                   /gene=""
FT   CDS             753986..754096
FT                   /locus_tag="CpC231_0709a"
FT                   /gene=""
FT                   /product="Hypothetical protein"
FT                   /protein_id="gnl|ufmg|CpC231_0709a"
FT   gene            complement(754164..755654)
FT                   /locus_tag="CpC231_0710"
FT                   /gene="lysI"
FT   CDS             complement(754164..755654)
FT                   /locus_tag="CpC231_0710"
FT                   /gene="lysI"
FT                   /product="L-Lysine transport protein"
FT                   /protein_id="gnl|ufmg|CpC231_0710|gb|ADL10192"
FT   gene            755908..756525
FT                   /locus_tag="CpC231_0711"
FT                   /gene=""
FT   CDS             755908..756525
FT                   /locus_tag="CpC231_0711"
FT                   /gene=""
FT                   /product="Transcriptional regulator, MazG family"
FT                   /protein_id="gnl|ufmg|CpC231_0711|gb|ADL10193"
FT   gene            756628..757413
FT                   /locus_tag="CpC231_0712"
FT                   /gene="lpqU"
FT   CDS             756628..757413
FT                   /locus_tag="CpC231_0712"
FT                   /gene="lpqU"
FT                   /product="LpqU family protein"
FT                   /protein_id="gnl|ufmg|CpC231_0712|gb|ADL10194"
FT   gene            757614..758891
FT                   /locus_tag="CpC231_0713"
FT                   /gene="eno"
FT   CDS             757614..758891
FT                   /locus_tag="CpC231_0713"
FT                   /gene="eno"
FT                   /product="Enolase"
FT                   /protein_id="gnl|ufmg|CpC231_0713|gb|ADL10195"
FT   gene            759089..759631
FT                   /locus_tag="CpC231_0714"
FT                   /gene=""
FT   CDS             759089..759631
FT                   /locus_tag="CpC231_0714"
FT                   /gene=""
FT                   /product="Septum formation initiator protein"
FT                   /protein_id="gnl|ufmg|CpC231_0714|gb|ADL10196"
FT   gene            759695..760261
FT                   /locus_tag="CpC231_0715"
FT                   /gene=""
FT   CDS             759695..760261
FT                   /locus_tag="CpC231_0715"
FT                   /gene=""
FT                   /product="Hypothetical protein"
FT                   /protein_id="gnl|ufmg|CpC231_0715|gb|ADL10197"
FT   gene            760258..761229
FT                   /locus_tag="CpC231_0716"
FT                   /gene="gppA2"
FT   CDS             760258..761229
FT                   /locus_tag="CpC231_0716"
FT                   /gene="gppA2"
FT                   /product="Ppx/GppA phosphatase family"
FT                   /protein_id="gnl|ufmg|CpC231_0716|gb|ADL10198"
FT   gene            761283..761357
FT                   /locus_tag="CpC231_t20"
FT   tRNA            761283..761357
FT                   /product="tRNA-Leu"
FT   gene            761995..763101
FT                   /locus_tag="CpC231_0717"
FT                   /gene="ripA"
FT   CDS             761995..763101
FT                   /locus_tag="CpC231_0717"
FT                   /gene="ripA"
FT                   /product="HTH-type transcriptional repressor of iron
FT                   protein A"
FT                   /protein_id="gnl|ufmg|CpC231_0717|gb|ADL10199"
FT   gene            763237..764058
FT                   /locus_tag="CpC231_0718"
FT                   /gene=""
FT   CDS             763237..764058
FT                   /locus_tag="CpC231_0718"
FT                   /gene=""
FT                   /product="Hypothetical protein"
FT                   /protein_id="gnl|ufmg|CpC231_0718|gb|ADL10200"
FT   gene            complement(764116..764556)
FT                   /locus_tag="CpC231_0719"
FT                   /gene=""
FT   CDS             complement(764116..764556)
FT                   /locus_tag="CpC231_0719"
FT                   /gene=""
FT                   /product="Hypothetical protein"
FT                   /protein_id="gnl|ufmg|CpC231_0719|gb|ADL10201"
FT   gene            complement(764640..765161)
FT                   /locus_tag="CpC231_0720"
FT                   /gene="greA"
FT   CDS             complement(764640..765161)
FT                   /locus_tag="CpC231_0720"
FT                   /gene="greA"
FT                   /product="Transcription elongation factor GreA"
FT                   /protein_id="gnl|ufmg|CpC231_0720|gb|ADL10202"
FT   gene            complement(765427..765879)
FT                   /locus_tag="CpC231_0721"
FT                   /gene=""
FT   CDS             complement(765427..765879)
FT                   /locus_tag="CpC231_0721"
FT                   /gene=""
FT                   /product="Hypothetical protein"
FT                   /protein_id="gnl|ufmg|CpC231_0721|gb|ADL10203"
FT   gene            766087..766977
FT                   /locus_tag="CpC231_0722"
FT                   /gene="mca"
FT   CDS             766087..766977
FT                   /locus_tag="CpC231_0722"
FT                   /gene="mca"
FT                   /product="Mycothiol conjugate amidase Mca"
FT                   /protein_id="gnl|ufmg|CpC231_0722|gb|ADL10204"
FT   gene            767296..767583
FT                   /locus_tag="CpC231_0723"
FT                   /gene=""
FT   CDS             767296..767583
FT                   /locus_tag="CpC231_0723"
FT                   /gene=""
FT                   /product="Hypothetical protein"
FT                   /protein_id="gnl|ufmg|CpC231_0723|gb|ADL10205"
FT   gene            767653..768450
FT                   /locus_tag="CpC231_0724"
FT                   /gene="uppS1"
FT   CDS             767653..768450
FT                   /locus_tag="CpC231_0724"
FT                   /gene="uppS1"
FT                   /product="Undecaprenyl pyrophosphate synthase 1"
FT                   /protein_id="gnl|ufmg|CpC231_0724|gb|ADL10206"
FT   gene            768447..768947
FT                   /locus_tag="CpC231_0725"
FT                   /gene=""
FT   CDS             768447..768947
FT                   /locus_tag="CpC231_0725"
FT                   /gene=""
FT                   /product="Hypothetical protein"
FT                   /protein_id="gnl|ufmg|CpC231_0725|gb|ADL10207"
FT   gene            complement(768944..769870)
FT                   /locus_tag="CpC231_0726"
FT                   /gene="coaA"
FT   CDS             complement(768944..769870)
FT                   /locus_tag="CpC231_0726"
FT                   /gene="coaA"
FT                   /product="Pantothenate kinase"
FT                   /protein_id="gnl|ufmg|CpC231_0726|gb|ADL10208"
FT   gene            770119..771408
FT                   /locus_tag="CpC231_0727"
FT                   /gene="glyA"
FT   CDS             770119..771408
FT                   /locus_tag="CpC231_0727"
FT                   /gene="glyA"
FT                   /product="Serine hydroxymethyltransferase"
FT                   /protein_id="gnl|ufmg|CpC231_0727|gb|ADL10209"
FT   gene            complement(771488..773188)
FT                   /locus_tag="CpC231_0728"
FT                   /gene=""
FT   CDS             complement(771488..773188)
FT                   /locus_tag="CpC231_0728"
FT                   /gene=""
FT                   /product="Major facilitator superfamily permease"
FT                   /protein_id="gnl|ufmg|CpC231_0728|gb|ADL10210"
FT   gene            complement(773257..773886)
FT                   /locus_tag="CpC231_0729"
FT                   /gene="tetR2"
FT   CDS             complement(773257..773886)
FT                   /locus_tag="CpC231_0729"
FT                   /gene="tetR2"
FT                   /product="TetR family transcriptional regulator"
FT                   /protein_id="gnl|ufmg|CpC231_0729|gb|ADL10211"
FT   gene            complement(774125..774460)
FT                   /locus_tag="CpC231_0730"
FT                   /gene=""
FT   CDS             complement(774125..774460)
FT                   /locus_tag="CpC231_0730"
FT                   /gene=""
FT                   /product="Hypothetical protein"
FT                   /protein_id="gnl|ufmg|CpC231_0730|gb|ADL10212"
FT   gene            774459..775220
FT                   /locus_tag="CpC231_0731"
FT                   /gene="lysR"
FT   CDS             774459..775220
FT                   /locus_tag="CpC231_0731"
FT                   /gene="lysR"
FT                   /product="Transcriptional regulator LysR family"
FT                   /protein_id="gnl|ufmg|CpC231_0731|gb|ADL10213"
FT   gene            775357..775998
FT                   /locus_tag="CpC231_0733"
FT                   /gene=""
FT   CDS             775357..775998
FT                   /locus_tag="CpC231_0733"
FT                   /gene=""
FT                   /product="Hypothetical protein"
FT                   /protein_id="gnl|ufmg|CpC231_0733|gb|ADL10215"
FT   gene            776076..776636
FT                   /locus_tag="CpC231_0734"
FT                   /gene="ywnH"
FT   CDS             776076..776636
FT                   /locus_tag="CpC231_0734"
FT                   /gene="ywnH"
FT                   /product="Phosphinothricin acetyltransferase YwnH"
FT                   /protein_id="gnl|ufmg|CpC231_0734|gb|ADL10216"
FT   gene            complement(776704..778278)
FT                   /locus_tag="CpC231_0735"
FT                   /gene=""
FT   CDS             complement(776704..778278)
FT                   /locus_tag="CpC231_0735"
FT                   /gene=""
FT                   /product="Drug transport membrane protein"
FT                   /protein_id="gnl|ufmg|CpC231_0735|gb|ADL10217"
FT   gene            complement(778275..778925)
FT                   /locus_tag="CpC231_0736"
FT                   /gene="tetR3"
FT   CDS             complement(778275..778925)
FT                   /locus_tag="CpC231_0736"
FT                   /gene="tetR3"
FT                   /product="TetR family transcriptional regulator"
FT                   /protein_id="gnl|ufmg|CpC231_0736|gb|ADL10218"
FT   gene            complement(779057..780460)
FT                   /locus_tag="CpC231_0737"
FT                   /gene="fumC"
FT   CDS             complement(779057..780460)
FT                   /locus_tag="CpC231_0737"
FT                   /gene="fumC"
FT                   /product="Fumarate hydratase class II"
FT                   /protein_id="gnl|ufmg|CpC231_0737|gb|ADL10219"
FT   gene            complement(780724..781734)
FT                   /locus_tag="CpC231_0738"
FT                   /gene="glpX"
FT   CDS             complement(780724..781734)
FT                   /locus_tag="CpC231_0738"
FT                   /gene="glpX"
FT                   /product="Fructose-1,6-bisphosphatase class 2"
FT                   /protein_id="gnl|ufmg|CpC231_0738|gb|ADL10220"
FT   gene            782032..782601
FT                   /locus_tag="CpC231_0739"
FT                   /gene=""
FT   CDS             782032..782601
FT                   /locus_tag="CpC231_0739"
FT                   /gene=""
FT                   /product="Hypothetical protein"
FT                   /protein_id="gnl|ufmg|CpC231_0739|gb|ADL10221"
FT   gene            complement(782654..782950)
FT                   /locus_tag="CpC231_0740"
FT                   /gene="xseB"
FT   CDS             complement(782654..782950)
FT                   /locus_tag="CpC231_0740"
FT                   /gene="xseB"
FT                   /product="Exodeoxyribonuclease small subunit"
FT                   /protein_id="gnl|ufmg|CpC231_0740|gb|ADL10222"
FT   gene            complement(783002..784243)
FT                   /locus_tag="CpC231_0741"
FT                   /gene="xseA"
FT   CDS             complement(783002..784243)
FT                   /locus_tag="CpC231_0741"
FT                   /gene="xseA"
FT                   /product="Exodeoxyribonuclease VII large subunit"
FT                   /protein_id="gnl|ufmg|CpC231_0741|gb|ADL10223"
FT   gene            784343..785368
FT                   /locus_tag="CpC231_0742"
FT                   /gene="ispH"
FT   CDS             784343..785368
FT                   /locus_tag="CpC231_0742"
FT                   /gene="ispH"
FT                   /product="4-hydroxy-3-methyl but-2-enyl diphosphate
FT                   reductase"
FT                   /protein_id="gnl|ufmg|CpC231_0742|gb|ADL10224"
FT   gene            complement(785433..786236)
FT                   /locus_tag="CpC231_0743"
FT                   /gene=""
FT   CDS             complement(785433..786236)
FT                   /locus_tag="CpC231_0743"
FT                   /gene=""
FT                   /product="Hypothetical protein"
FT                   /protein_id="gnl|ufmg|CpC231_0743|gb|ADL10225"
FT   gene            complement(786396..787970)
FT                   /locus_tag="CpC231_0744"
FT                   /gene=""
FT   CDS             complement(786396..787970)
FT                   /locus_tag="CpC231_0744"
FT                   /gene=""
FT                   /product="Hypothetical protein"
FT                   /protein_id="gnl|ufmg|CpC231_0744|gb|ADL10226"
FT   gene            788104..789189
FT                   /locus_tag="CpC231_0745"
FT                   /gene="ychF"
FT   CDS             788104..789189
FT                   /locus_tag="CpC231_0745"
FT                   /gene="ychF"
FT                   /product="GTP-binding protein YchF"
FT                   /protein_id="gnl|ufmg|CpC231_0745|gb|ADL10227"
FT   gene            789423..789686
FT                   /locus_tag="CpC231_0746"
FT                   /gene=""
FT   CDS             789423..789686
FT                   /locus_tag="CpC231_0746"
FT                   /gene=""
FT                   /product="Hypothetical protein"
FT                   /protein_id="gnl|ufmg|CpC231_0746|gb|ADL10228"
FT   gene            complement(789850..790389)
FT                   /locus_tag="CpC231_0747"
FT                   /gene=""
FT   CDS             complement(789850..790389)
FT                   /locus_tag="CpC231_0747"
FT                   /gene=""
FT                   /product="Hypothetical protein"
FT                   /protein_id="gnl|ufmg|CpC231_0747|gb|ADL10229"
FT   gene            790656..790952
FT                   /locus_tag="CpC231_0748"
FT                   /gene="phnA"
FT   CDS             790656..790952
FT                   /locus_tag="CpC231_0748"
FT                   /gene="phnA"
FT                   /product="Phosphonoacetate hydrolase"
FT                   /protein_id="gnl|ufmg|CpC231_0748|gb|ADL10230"
FT   gene            complement(791018..792658)
FT                   /locus_tag="CpC231_0749"
FT                   /gene=""
FT   CDS             complement(791018..792658)
FT                   /locus_tag="CpC231_0749"
FT                   /gene=""
FT                   /product="ABC transporter ATP-binding protein"
FT                   /protein_id="gnl|ufmg|CpC231_0749|gb|ADL10231"
FT   gene            complement(792655..794349)
FT                   /locus_tag="CpC231_0750"
FT                   /gene=""
FT   CDS             complement(792655..794349)
FT                   /locus_tag="CpC231_0750"
FT                   /gene=""
FT                   /product="ABC transporter ATP-binding protein"
FT                   /protein_id="gnl|ufmg|CpC231_0750|gb|ADL10232"
FT   gene            complement(794529..796733)
FT                   /locus_tag="CpC231_0751"
FT                   /gene="uvrA"
FT   CDS             complement(794529..796733)
FT                   /locus_tag="CpC231_0751"
FT                   /gene="uvrA"
FT                   /product="UvrABC system protein A"
FT                   /protein_id="gnl|ufmg|CpC231_0751|gb|ADL10233"
FT   gene            complement(796921..797847)
FT                   /locus_tag="CpC231_0752"
FT                   /gene=""
FT   CDS             complement(796921..797847)
FT                   /locus_tag="CpC231_0752"
FT                   /gene=""
FT                   /product="Hypothetical protein"
FT                   /protein_id="gnl|ufmg|CpC231_0752|gb|ADL10234"
FT   gene            797977..798861
FT                   /locus_tag="CpC231_0753"
FT                   /gene="panE"
FT   CDS             797977..798861
FT                   /locus_tag="CpC231_0753"
FT                   /gene="panE"
FT                   /product="2-dehydropantoate 2-reductase"
FT                   /protein_id="gnl|ufmg|CpC231_0753|gb|ADL10235"
FT   gene            799014..799628
FT                   /locus_tag="CpC231_0754"
FT                   /gene="ykoE"
FT   CDS             799014..799628
FT                   /locus_tag="CpC231_0754"
FT                   /gene="ykoE"
FT                   /product="HMP/thiamine permease protein ykoE"
FT                   /protein_id="gnl|ufmg|CpC231_0754|gb|ADL10236"
FT   gene            799870..801270
FT                   /locus_tag="CpC231_0755"
FT                   /gene="ykoD"
FT   CDS             799870..801270
FT                   /locus_tag="CpC231_0755"
FT                   /gene="ykoD"
FT                   /product="HMP/thiamine import ATP-binding protein"
FT                   /protein_id="gnl|ufmg|CpC231_0755|gb|ADL10237"
FT   gene            801267..802022
FT                   /locus_tag="CpC231_0756"
FT                   /gene="cbiQ"
FT   CDS             801267..802022
FT                   /locus_tag="CpC231_0756"
FT                   /gene="cbiQ"
FT                   /product="Cobalt transport protein CbiQ"
FT                   /protein_id="gnl|ufmg|CpC231_0756|gb|ADL10238"
FT   gene            802019..802486
FT                   /locus_tag="CpC231_0757"
FT                   /gene=""
FT   CDS             802019..802486
FT                   /locus_tag="CpC231_0757"
FT                   /gene=""
FT                   /product="Hypothetical protein"
FT                   /protein_id="gnl|ufmg|CpC231_0757|gb|ADL10239"
FT   gene            802483..802869
FT                   /locus_tag="CpC231_0758"
FT                   /gene="mutT1"
FT   CDS             802483..802869
FT                   /locus_tag="CpC231_0758"
FT                   /gene="mutT1"
FT                   /product="MutT-like protein"
FT                   /protein_id="gnl|ufmg|CpC231_0758|gb|ADL10240"
FT   gene            803122..804702
FT                   /locus_tag="CpC231_0759"
FT                   /gene="oppA3"
FT   CDS             803122..804702
FT                   /locus_tag="CpC231_0759"
FT                   /gene="oppA3"
FT                   /product="Oligopeptide-binding protein oppA"
FT                   /protein_id="gnl|ufmg|CpC231_0759|gb|ADL10241"
FT   gene            804794..805720
FT                   /locus_tag="CpC231_0760"
FT                   /gene="oppB3"
FT   CDS             804794..805720
FT                   /locus_tag="CpC231_0760"
FT                   /gene="oppB3"
FT                   /product="Oligopeptide transport system permease protein
FT                   oppB"
FT                   /protein_id="gnl|ufmg|CpC231_0760|gb|ADL10242"
FT   gene            805713..806672
FT                   /locus_tag="CpC231_0761"
FT                   /gene="oppC3"
FT   CDS             805713..806672
FT                   /locus_tag="CpC231_0761"
FT                   /gene="oppC3"
FT                   /product="Oligopeptide transport system permease protein
FT                   oppC"
FT                   /protein_id="gnl|ufmg|CpC231_0761|gb|ADL10243"
FT   gene            806678..808354
FT                   /locus_tag="CpC231_0762"
FT                   /gene="oppD2"
FT   CDS             806678..808354
FT                   /locus_tag="CpC231_0762"
FT                   /gene="oppD2"
FT                   /product="Oligopeptide transport ATP-binding protein OppD"
FT                   /protein_id="gnl|ufmg|CpC231_0762|gb|ADL10244"
FT   gene            complement(808457..809197)
FT                   /locus_tag="CpC231_0763"
FT                   /gene="sprX"
FT   CDS             complement(808457..809197)
FT                   /locus_tag="CpC231_0763"
FT                   /gene="sprX"
FT                   /product="Trypsin-like serine protease"
FT                   /protein_id="gnl|ufmg|CpC231_0763|gb|ADL10245"
FT   gene            complement(809198..809542)
FT                   /locus_tag="CpC231_0764"
FT                   /gene="arsC"
FT   CDS             complement(809198..809542)
FT                   /locus_tag="CpC231_0764"
FT                   /gene="arsC"
FT                   /product="Arsenate reductase"
FT                   /protein_id="gnl|ufmg|CpC231_0764|gb|ADL10246"
FT   gene            complement(809539..810072)
FT                   /locus_tag="CpC231_0765"
FT                   /gene=""
FT   CDS             complement(809539..810072)
FT                   /locus_tag="CpC231_0765"
FT                   /gene=""
FT                   /product="Hypothetical protein"
FT                   /protein_id="gnl|ufmg|CpC231_0765|gb|ADL10247"
FT   gene            complement(810072..810782)
FT                   /locus_tag="CpC231_0766"
FT                   /gene=""
FT   CDS             complement(810072..810782)
FT                   /locus_tag="CpC231_0766"
FT                   /gene=""
FT                   /product="Hypothetical protein"
FT                   /protein_id="gnl|ufmg|CpC231_0766|gb|ADL10248"
FT   gene            811156..813066
FT                   /locus_tag="CpC231_0767"
FT                   /gene="typA"
FT   CDS             811156..813066
FT                   /locus_tag="CpC231_0767"
FT                   /gene="typA"
FT                   /product="GTP-binding protein TypA/BipA"
FT                   /protein_id="gnl|ufmg|CpC231_0767|gb|ADL10249"
FT   gene            813161..814633
FT                   /locus_tag="CpC231_0768"
FT                   /gene="lpqW"
FT   CDS             813161..814633
FT                   /locus_tag="CpC231_0768"
FT                   /gene="lpqW"
FT                   /product="Monoacyl phosphatidylinositol
FT                   tetramannoside-binding protein LpqW"
FT                   /protein_id="gnl|ufmg|CpC231_0768|gb|ADL10250"
FT   gene            814633..815517
FT                   /locus_tag="CpC231_0769"
FT                   /gene="mshB"
FT   CDS             814633..815517
FT                   /locus_tag="CpC231_0769"
FT                   /gene="mshB"
FT                   /product="MshB deacetylase"
FT                   /protein_id="gnl|ufmg|CpC231_0769|gb|ADL10251"
FT   gene            815523..815924
FT                   /locus_tag="CpC231_0770"
FT                   /gene=""
FT   CDS             815523..815924
FT                   /locus_tag="CpC231_0770"
FT                   /gene=""
FT                   /product="Hypothetical protein"
FT                   /protein_id="gnl|ufmg|CpC231_0770|gb|ADL10252"
FT   gene            815973..816290
FT                   /locus_tag="CpC231_0771"
FT                   /gene="fdxA"
FT   CDS             815973..816290
FT                   /locus_tag="CpC231_0771"
FT                   /gene="fdxA"
FT                   /product="Ferredoxin"
FT                   /protein_id="gnl|ufmg|CpC231_0771|gb|ADL10253"
FT   gene            816311..817405
FT                   /locus_tag="CpC231_0772"
FT                   /gene="dapC"
FT   CDS             816311..817405
FT                   /locus_tag="CpC231_0772"
FT                   /gene="dapC"
FT                   /product="N-succinyldiaminopimelate aminotransferase"
FT                   /protein_id="gnl|ufmg|CpC231_0772|gb|ADL10254"
FT   gene            817584..818141
FT                   /locus_tag="CpC231_0773"
FT                   /gene=""
FT   CDS             817584..818141
FT                   /locus_tag="CpC231_0773"
FT                   /gene=""
FT                   /product="Hypothetical protein"
FT                   /protein_id="gnl|ufmg|CpC231_0773|gb|ADL10255"
FT   gene            complement(818144..819316)
FT                   /locus_tag="CpC231_0774"
FT                   /gene=""
FT   CDS             complement(818144..819316)
FT                   /locus_tag="CpC231_0774"
FT                   /gene=""
FT                   /product="Hypothetical protein"
FT                   /protein_id="gnl|ufmg|CpC231_0774|gb|ADL10256"
FT   gene            complement(819394..820803)
FT                   /locus_tag="CpC231_0775"
FT                   /gene="aroP1"
FT   CDS             complement(819394..820803)
FT                   /locus_tag="CpC231_0775"
FT                   /gene="aroP1"
FT                   /product="Aromatic amino acid transport protein"
FT                   /protein_id="gnl|ufmg|CpC231_0775|gb|ADL10257"
FT   gene            complement(820895..821869)
FT                   /locus_tag="CpC231_0776"
FT                   /gene="dapD"
FT   CDS             complement(820895..821869)
FT                   /locus_tag="CpC231_0776"
FT                   /gene="dapD"
FT                   /product="2,3,4,5-tetrahydropyridine-2,6-dicarboxylate
FT                   N-succinyltransferase"
FT                   /protein_id="gnl|ufmg|CpC231_0776|gb|ADL10258"
FT   gene            complement(821880..823244)
FT                   /locus_tag="CpC231_0777"
FT                   /gene="aroP2"
FT   CDS             complement(821880..823244)
FT                   /locus_tag="CpC231_0777"
FT                   /gene="aroP2"
FT                   /product="Aromatic amino acid transport protein"
FT                   /protein_id="gnl|ufmg|CpC231_0777|gb|ADL10259"
FT   gene            complement(823329..824243)
FT                   /locus_tag="CpC231_0778"
FT                   /gene="dapD1"
FT   CDS             complement(823329..824243)
FT                   /locus_tag="CpC231_0778"
FT                   /gene="dapD1"
FT                   /product="2,3,4,5-tetrahydropyridine-2,6-dicarboxylate
FT                   N-succinyltransferase"
FT                   /protein_id="gnl|ufmg|CpC231_0778|gb|ADL10260"
FT   gene            824326..825399
FT                   /locus_tag="CpC231_0779"
FT                   /gene="dapE"
FT   CDS             824326..825399
FT                   /locus_tag="CpC231_0779"
FT                   /gene="dapE"
FT                   /product="Succinyl-diaminopimelate desuccinylase"
FT                   /protein_id="gnl|ufmg|CpC231_0779|gb|ADL10261"
FT   gene            825408..826199
FT                   /locus_tag="CpC231_0780"
FT                   /gene=""
FT   CDS             825408..826199
FT                   /locus_tag="CpC231_0780"
FT                   /gene=""
FT                   /product="Lysine decarboxylase"
FT                   /protein_id="gnl|ufmg|CpC231_0780|gb|ADL10262"
FT   gene            826192..827049
FT                   /locus_tag="CpC231_0781"
FT                   /gene="folP"
FT   CDS             826192..827049
FT                   /locus_tag="CpC231_0781"
FT                   /gene="folP"
FT                   /product="Dihydropteroate synthase"
FT                   /protein_id="gnl|ufmg|CpC231_0781|gb|ADL10263"
FT   gene            827046..827780
FT                   /locus_tag="CpC231_0782"
FT                   /gene=""
FT   CDS             827046..827780
FT                   /locus_tag="CpC231_0782"
FT                   /gene=""
FT                   /product="Glycosyl transferase group 2"
FT                   /protein_id="gnl|ufmg|CpC231_0782|gb|ADL10264"
FT   gene            827809..828096
FT                   /locus_tag="CpC231_0783"
FT                   /gene=""
FT   CDS             827809..828096
FT                   /locus_tag="CpC231_0783"
FT                   /gene=""
FT                   /product="Hypothetical protein"
FT                   /protein_id="gnl|ufmg|CpC231_0783|gb|ADL10265"
FT   gene            828175..828342
FT                   /locus_tag="CpC231_0784"
FT                   /gene=""
FT   CDS             828175..828342
FT                   /locus_tag="CpC231_0784"
FT                   /gene=""
FT                   /product="Hypothetical protein"
FT                   /protein_id="gnl|ufmg|CpC231_0784|gb|ADL10266"
FT   gene            828372..829238
FT                   /locus_tag="CpC231_0785"
FT                   /gene="rrmA"
FT   CDS             828372..829238
FT                   /locus_tag="CpC231_0785"
FT                   /gene="rrmA"
FT                   /product="Ribosomal RNA methyltransferase"
FT                   /protein_id="gnl|ufmg|CpC231_0785|gb|ADL10267"
FT   gene            complement(829314..830765)
FT                   /locus_tag="CpC231_0786"
FT                   /gene="scrB"
FT   CDS             complement(829314..830765)
FT                   /locus_tag="CpC231_0786"
FT                   /gene="scrB"
FT                   /product="Sucrose-6-phosphate hydrolase"
FT                   /protein_id="gnl|ufmg|CpC231_0786|gb|ADL10268"
FT   gene            complement(830777..831517)
FT                   /locus_tag="CpC231_0787"
FT                   /gene="alsD"
FT   CDS             complement(830777..831517)
FT                   /locus_tag="CpC231_0787"
FT                   /gene="alsD"
FT                   /product="Alpha-acetolactate decarboxylase"
FT                   /protein_id="gnl|ufmg|CpC231_0787|gb|ADL10269"
FT   gene            complement(831566..832738)
FT                   /locus_tag="CpC231_0788"
FT                   /gene="glgA"
FT   CDS             complement(831566..832738)
FT                   /locus_tag="CpC231_0788"
FT                   /gene="glgA"
FT                   /product="Glycosyl transferase"
FT                   /protein_id="gnl|ufmg|CpC231_0788|gb|ADL10270"
FT   gene            832769..834058
FT                   /locus_tag="CpC231_0789"
FT                   /gene="glgC"
FT   CDS             832769..834058
FT                   /locus_tag="CpC231_0789"
FT                   /gene="glgC"
FT                   /product="Glucose-1-phosphate adenylyltransferase"
FT                   /protein_id="gnl|ufmg|CpC231_0789|gb|ADL10271"
FT   gene            complement(834108..834740)
FT                   /locus_tag="CpC231_0790"
FT                   /gene=""
FT   CDS             complement(834108..834740)
FT                   /locus_tag="CpC231_0790"
FT                   /gene=""
FT                   /product="O-methyltransferase"
FT                   /protein_id="gnl|ufmg|CpC231_0790|gb|ADL10272"
FT   gene            834926..835567
FT                   /locus_tag="CpC231_0791"
FT                   /gene="sigE"
FT   CDS             834926..835567
FT                   /locus_tag="CpC231_0791"
FT                   /gene="sigE"
FT                   /product="RNA polymerase sigma factor SigE"
FT                   /protein_id="gnl|ufmg|CpC231_0791|gb|ADL10273"
FT   gene            835603..836034
FT                   /locus_tag="CpC231_0792"
FT                   /gene="cseE"
FT   CDS             835603..836034
FT                   /locus_tag="CpC231_0792"
FT                   /gene="cseE"
FT                   /product="Anti-sigma factor"
FT                   /protein_id="gnl|ufmg|CpC231_0792|gb|ADL10274"
FT   gene            836044..836487
FT                   /locus_tag="CpC231_0793"
FT                   /gene="tatB"
FT   CDS             836044..836487
FT                   /locus_tag="CpC231_0793"
FT                   /gene="tatB"
FT                   /product="Sec-independent protein translocase protein
FT                   tatB"
FT                   /protein_id="gnl|ufmg|CpC231_0793|gb|ADL10275"
FT   gene            complement(836484..837626)
FT                   /locus_tag="CpC231_0794"
FT                   /gene="mrp"
FT   CDS             complement(836484..837626)
FT                   /locus_tag="CpC231_0794"
FT                   /gene="mrp"
FT                   /product="Protein mrp"
FT                   /protein_id="gnl|ufmg|CpC231_0794|gb|ADL10276"
FT   gene            complement(837632..838231)
FT                   /locus_tag="CpC231_0795"
FT                   /gene=""
FT   CDS             complement(837632..838231)
FT                   /locus_tag="CpC231_0795"
FT                   /gene=""
FT                   /product="Hypothetical protein"
FT                   /protein_id="gnl|ufmg|CpC231_0795|gb|ADL10277"
FT   gene            complement(838235..839527)
FT                   /locus_tag="CpC231_0796"
FT                   /gene="mgtE2"
FT   CDS             complement(838235..839527)
FT                   /locus_tag="CpC231_0796"
FT                   /gene="mgtE2"
FT                   /product="Magnesium transporter mgtE"
FT                   /protein_id="gnl|ufmg|CpC231_0796|gb|ADL10278"
FT   gene            839691..840353
FT                   /locus_tag="CpC231_0797"
FT                   /gene=""
FT   CDS             839691..840353
FT                   /locus_tag="CpC231_0797"
FT                   /gene=""
FT                   /product="Hypothetical protein"
FT                   /protein_id="gnl|ufmg|CpC231_0797|gb|ADL10279"
FT   gene            complement(840422..844108)
FT                   /locus_tag="CpC231_0798"
FT                   /gene="odhA"
FT   CDS             complement(840422..844108)
FT                   /locus_tag="CpC231_0798"
FT                   /gene="odhA"
FT                   /product="2-oxoglutarate dehydrogenase E1 component"
FT                   /protein_id="gnl|ufmg|CpC231_0798|gb|ADL10280"
FT   gene            complement(844270..847965)
FT                   /locus_tag="CpC231_0799"
FT                   /gene=""
FT   CDS             complement(844270..847965)
FT                   /locus_tag="CpC231_0799"
FT                   /gene=""
FT                   /product="ABC transporter domain-containing ATP-binding
FT                   protein"
FT                   /protein_id="gnl|ufmg|CpC231_0799|gb|ADL10281"
FT   gene            complement(847987..848814)
FT                   /locus_tag="CpC231_0800"
FT                   /gene=""
FT   CDS             complement(847987..848814)
FT                   /locus_tag="CpC231_0800"
FT                   /gene=""
FT                   /product="Hypothetical protein"
FT                   /protein_id="gnl|ufmg|CpC231_0800|gb|ADL10282"
FT   gene            complement(848994..849809)
FT                   /locus_tag="CpC231_0801"
FT                   /gene="aroE"
FT   CDS             complement(848994..849809)
FT                   /locus_tag="CpC231_0801"
FT                   /gene="aroE"
FT                   /product="Shikimate 5-dehydrogenase"
FT                   /protein_id="gnl|ufmg|CpC231_0801|gb|ADL10283"
FT   gene            849829..851427
FT                   /locus_tag="CpC231_0802"
FT                   /gene="lipT"
FT   CDS             849829..851427
FT                   /locus_tag="CpC231_0802"
FT                   /gene="lipT"
FT                   /product="Carboxylesterase, LipT"
FT                   /protein_id="gnl|ufmg|CpC231_0802|gb|ADL10284"
FT   gene            851427..852218
FT                   /locus_tag="CpC231_0803"
FT                   /gene=""
FT   CDS             851427..852218
FT                   /locus_tag="CpC231_0803"
FT                   /gene=""
FT                   /product="Hypothetical protein"
FT                   /protein_id="gnl|ufmg|CpC231_0803|gb|ADL10285"
FT   gene            852252..853040
FT                   /locus_tag="CpC231_0804"
FT                   /gene=""
FT   CDS             852252..853040
FT                   /locus_tag="CpC231_0804"
FT                   /gene=""
FT                   /product="Hypothetical protein"
FT                   /protein_id="gnl|ufmg|CpC231_0804|gb|ADL10286"
FT   gene            complement(853091..853624)
FT                   /locus_tag="CpC231_0805"
FT                   /gene=""
FT   CDS             complement(853091..853624)
FT                   /locus_tag="CpC231_0805"
FT                   /gene=""
FT                   /product="Hypothetical protein"
FT                   /protein_id="gnl|ufmg|CpC231_0805|gb|ADL10287"
FT   gene            853913..854800
FT                   /locus_tag="CpC231_0806"
FT                   /gene="yihR"
FT   CDS             853913..854800
FT                   /locus_tag="CpC231_0806"
FT                   /gene="yihR"
FT                   /product="Aldose 1-epimerase"
FT                   /protein_id="gnl|ufmg|CpC231_0806|gb|ADL10288"
FT   gene            854840..856498
FT                   /locus_tag="CpC231_0807"
FT                   /gene=""
FT   CDS             854840..856498
FT                   /locus_tag="CpC231_0807"
FT                   /gene=""
FT                   /product="Sodium/solute symporter"
FT                   /protein_id="gnl|ufmg|CpC231_0807|gb|ADL10289"
FT   gene            856531..856839
FT                   /locus_tag="CpC231_0808"
FT                   /gene=""
FT   CDS             856531..856839
FT                   /locus_tag="CpC231_0808"
FT                   /gene=""
FT                   /product="Hypothetical protein"
FT                   /protein_id="gnl|ufmg|CpC231_0808|gb|ADL10290"
FT   gene            856839..857954
FT                   /locus_tag="CpC231_0809"
FT                   /gene="galT"
FT   CDS             856839..857954
FT                   /locus_tag="CpC231_0809"
FT                   /gene="galT"
FT                   /product="Galactose-1-phosphate uridylyltransferase"
FT                   /protein_id="gnl|ufmg|CpC231_0809|gb|ADL10291"
FT   gene            857955..859178
FT                   /locus_tag="CpC231_0810"
FT                   /gene="galK"
FT   CDS             857955..859178
FT                   /locus_tag="CpC231_0810"
FT                   /gene="galK"
FT                   /product="Galactokinase"
FT                   /protein_id="gnl|ufmg|CpC231_0810|gb|ADL10292"
FT   gene            859379..861331
FT                   /locus_tag="CpC231_0811"
FT                   /gene="deaD1"
FT   CDS             859379..861331
FT                   /locus_tag="CpC231_0811"
FT                   /gene="deaD1"
FT                   /product="DEAD-box helicase"
FT                   /protein_id="gnl|ufmg|CpC231_0811|gb|ADL10293"
FT   gene            861419..861838
FT                   /locus_tag="CpC231_0812"
FT                   /gene=""
FT   CDS             861419..861838
FT                   /locus_tag="CpC231_0812"
FT                   /gene=""
FT                   /product="Hypothetical protein"
FT                   /protein_id="gnl|ufmg|CpC231_0812|gb|ADL10294"
FT   gene            861853..862299
FT                   /locus_tag="CpC231_0813"
FT                   /gene=""
FT   CDS             861853..862299
FT                   /locus_tag="CpC231_0813"
FT                   /gene=""
FT                   /product="Glyoxalase/Bleomycin resistance
FT                   protein/Dihydroxybiphenyl dioxygenase"
FT                   /protein_id="gnl|ufmg|CpC231_0813|gb|ADL10295"
FT   gene            complement(862358..862828)
FT                   /locus_tag="CpC231_0814"
FT                   /gene=""
FT   CDS             complement(862358..862828)
FT                   /locus_tag="CpC231_0814"
FT                   /gene=""
FT                   /product="Hypothetical protein"
FT                   /protein_id="gnl|ufmg|CpC231_0814|gb|ADL10296"
FT   gene            complement(862867..863451)
FT                   /locus_tag="CpC231_0815"
FT                   /gene=""
FT   CDS             complement(862867..863451)
FT                   /locus_tag="CpC231_0815"
FT                   /gene=""
FT                   /product="Hypothetical protein"
FT                   /protein_id="gnl|ufmg|CpC231_0815|gb|ADL10297"
FT   gene            complement(863620..865062)
FT                   /locus_tag="CpC231_0816"
FT                   /gene="putP"
FT   CDS             complement(863620..865062)
FT                   /locus_tag="CpC231_0816"
FT                   /gene="putP"
FT                   /product="Sodium/proline symporter"
FT                   /protein_id="gnl|ufmg|CpC231_0816|gb|ADL10298"
FT   gene            865129..868224
FT                   /locus_tag="CpC231_0817"
FT                   /gene="helZ"
FT   CDS             865129..868224
FT                   /locus_tag="CpC231_0817"
FT                   /gene="helZ"
FT                   /product="Helicase helZ"
FT                   /protein_id="gnl|ufmg|CpC231_0817|gb|ADL10299"
FT   gene            868225..869010
FT                   /locus_tag="CpC231_0818"
FT                   /gene=""
FT   CDS             868225..869010
FT                   /locus_tag="CpC231_0818"
FT                   /gene=""
FT                   /product="Hypothetical protein"
FT                   /protein_id="gnl|ufmg|CpC231_0818|gb|ADL10300"
FT   gene            869059..870177
FT                   /locus_tag="CpC231_0819"
FT                   /gene="sbcD"
FT   CDS             869059..870177
FT                   /locus_tag="CpC231_0819"
FT                   /gene="sbcD"
FT                   /product="Exonuclease, SbcD-family"
FT                   /protein_id="gnl|ufmg|CpC231_0819|gb|ADL10301"
FT   gene            870184..872757
FT                   /locus_tag="CpC231_0820"
FT                   /gene=""
FT   CDS             870184..872757
FT                   /locus_tag="CpC231_0820"
FT                   /gene=""
FT                   /product="ATP-binding protein"
FT                   /protein_id="gnl|ufmg|CpC231_0820|gb|ADL10302"
FT   gene            complement(872811..873338)
FT                   /locus_tag="CpC231_0821"
FT                   /gene="yceI"
FT   CDS             complement(872811..873338)
FT                   /locus_tag="CpC231_0821"
FT                   /gene="yceI"
FT                   /product="Metabolite transport protein yceI"
FT                   /protein_id="gnl|ufmg|CpC231_0821|gb|ADL10303"
FT   gene            873527..874003
FT                   /locus_tag="CpC231_0822"
FT                   /gene="marR1"
FT   CDS             873527..874003
FT                   /locus_tag="CpC231_0822"
FT                   /gene="marR1"
FT                   /product="Multiple antibiotic resistance protein marR"
FT                   /protein_id="gnl|ufmg|CpC231_0822|gb|ADL10304"
FT   gene            874085..874306
FT                   /locus_tag="CpC231_0823"
FT                   /gene="pspC1"
FT   CDS             874085..874306
FT                   /locus_tag="CpC231_0823"
FT                   /gene="pspC1"
FT                   /product="Phage shock protein C"
FT                   /protein_id="gnl|ufmg|CpC231_0823|gb|ADL10305"
FT   gene            complement(874359..874718)
FT                   /locus_tag="CpC231_0824"
FT                   /gene=""
FT   CDS             complement(874359..874718)
FT                   /locus_tag="CpC231_0824"
FT                   /gene=""
FT                   /product="Hypothetical protein"
FT                   /protein_id="gnl|ufmg|CpC231_0824|gb|ADL10306"
FT   gene            874846..875616
FT                   /locus_tag="CpC231_0825"
FT                   /gene="glpR"
FT                   /pseudo
FT                   /product="Glycerol-3-phosphate regulon repressor"
FT   gene            complement(875628..875972)
FT                   /locus_tag="CpC231_0826"
FT                   /gene=""
FT   CDS             complement(875628..875972)
FT                   /locus_tag="CpC231_0826"
FT                   /gene=""
FT                   /product="Hypothetical protein"
FT                   /protein_id="gnl|ufmg|CpC231_0826|gb|ADL10307"
FT   gene            complement(876146..876219)
FT                   /locus_tag="CpC231_t21"
FT   tRNA            complement(876146..876219)
FT                   /product="tRNA-Arg"
FT   gene            complement(876322..876951)
FT                   /locus_tag="CpC231_0827"
FT                   /gene=""
FT   CDS             complement(876322..876951)
FT                   /locus_tag="CpC231_0827"
FT                   /gene=""
FT                   /product="Hypothetical protein"
FT                   /protein_id="gnl|ufmg|CpC231_0827|gb|ADL10308"
FT   gene            complement(876954..878498)
FT                   /locus_tag="CpC231_0828"
FT                   /gene="lutB"
FT   CDS             complement(876954..878498)
FT                   /locus_tag="CpC231_0828"
FT                   /gene="lutB"
FT                   /product="Lactate utilization protein B"
FT                   /protein_id="gnl|ufmg|CpC231_0828|gb|ADL10309"
FT   gene            complement(878495..879280)
FT                   /locus_tag="CpC231_0829"
FT                   /gene="lutA"
FT   CDS             complement(878495..879280)
FT                   /locus_tag="CpC231_0829"
FT                   /gene="lutA"
FT                   /product="Lactate utilization protein A"
FT                   /protein_id="gnl|ufmg|CpC231_0829|gb|ADL10310"
FT   gene            879691..881343
FT                   /locus_tag="CpC231_0830"
FT                   /gene="lutP"
FT   CDS             879691..881343
FT                   /locus_tag="CpC231_0830"
FT                   /gene="lutP"
FT                   /product="L-lactate permease"
FT                   /protein_id="gnl|ufmg|CpC231_0830|gb|ADL10311"
FT   gene            881355..883007
FT                   /locus_tag="CpC231_0831"
FT                   /gene="argS"
FT   CDS             881355..883007
FT                   /locus_tag="CpC231_0831"
FT                   /gene="argS"
FT                   /product="Arginyl-tRNA synthetase"
FT                   /protein_id="gnl|ufmg|CpC231_0831|gb|ADL10312"
FT   gene            883010..884341
FT                   /locus_tag="CpC231_0832"
FT                   /gene="lysA"
FT   CDS             883010..884341
FT                   /locus_tag="CpC231_0832"
FT                   /gene="lysA"
FT                   /product="Diaminopimelate decarboxylase"
FT                   /protein_id="gnl|ufmg|CpC231_0832|gb|ADL10313"
FT   gene            884574..885923
FT                   /locus_tag="CpC231_0833"
FT                   /gene="thrA"
FT   CDS             884574..885923
FT                   /locus_tag="CpC231_0833"
FT                   /gene="thrA"
FT                   /product="Homoserine dehydrogenase"
FT                   /protein_id="gnl|ufmg|CpC231_0833|gb|ADL10314"
FT   gene            885933..886856
FT                   /locus_tag="CpC231_0834"
FT                   /gene="thrB"
FT   CDS             885933..886856
FT                   /locus_tag="CpC231_0834"
FT                   /gene="thrB"
FT                   /product="Homoserine kinase"
FT                   /protein_id="gnl|ufmg|CpC231_0834|gb|ADL10315"
FT   gene            complement(886853..887518)
FT                   /locus_tag="CpC231_0835"
FT                   /gene=""
FT   CDS             complement(886853..887518)
FT                   /locus_tag="CpC231_0835"
FT                   /gene=""
FT                   /product="Hypothetical protein"
FT                   /protein_id="gnl|ufmg|CpC231_0835|gb|ADL10316"
FT   gene            complement(887684..889417)
FT                   /locus_tag="CpC231_0836"
FT                   /gene="lcfA2"
FT   CDS             complement(887684..889417)
FT                   /locus_tag="CpC231_0836"
FT                   /gene="lcfA2"
FT                   /product="Long-chain-fatty-acid--CoA ligase"
FT                   /protein_id="gnl|ufmg|CpC231_0836|gb|ADL10317"
FT   gene            889784..891928
FT                   /locus_tag="CpC231_0837"
FT                   /gene="rho"
FT   CDS             889784..891928
FT                   /locus_tag="CpC231_0837"
FT                   /gene="rho"
FT                   /product="Transcription termination factor Rho"
FT                   /protein_id="gnl|ufmg|CpC231_0837|gb|ADL10318"
FT   gene            891928..892998
FT                   /locus_tag="CpC231_0838"
FT                   /gene="prfA"
FT   CDS             891928..892998
FT                   /locus_tag="CpC231_0838"
FT                   /gene="prfA"
FT                   /product="Peptide chain release factor 1"
FT                   /protein_id="gnl|ufmg|CpC231_0838|gb|ADL10319"
FT   gene            893008..893826
FT                   /locus_tag="CpC231_0839"
FT                   /gene="hemK"
FT   CDS             893008..893826
FT                   /locus_tag="CpC231_0839"
FT                   /gene="hemK"
FT                   /product="Protein methyltransferase hemK"
FT                   /protein_id="gnl|ufmg|CpC231_0839|gb|ADL10320"
FT   gene            893900..894550
FT                   /locus_tag="CpC231_0840"
FT                   /gene="ywlC"
FT   CDS             893900..894550
FT                   /locus_tag="CpC231_0840"
FT                   /gene="ywlC"
FT                   /product="tRNA threonylcarbamoyladenosine biosynthesis
FT                   protein YwlC"
FT                   /protein_id="gnl|ufmg|CpC231_0840|gb|ADL10321"
FT   gene            894551..895705
FT                   /locus_tag="CpC231_0841"
FT                   /gene="rfe"
FT   CDS             894551..895705
FT                   /locus_tag="CpC231_0841"
FT                   /gene="rfe"
FT                   /product="Undecaprenyl-phosphate
FT                   alpha-N-acetylglucosaminyl 1-phosphate transferase"
FT                   /protein_id="gnl|ufmg|CpC231_0841|gb|ADL10322"
FT   gene            895839..896273
FT                   /locus_tag="CpC231_0842"
FT                   /gene=""
FT   CDS             895839..896273
FT                   /locus_tag="CpC231_0842"
FT                   /gene=""
FT                   /product="Hypothetical protein"
FT                   /protein_id="gnl|ufmg|CpC231_0842|gb|ADL10323"
FT   gene            896898..897683
FT                   /locus_tag="CpC231_0843"
FT                   /gene="atpB"
FT   CDS             896898..897683
FT                   /locus_tag="CpC231_0843"
FT                   /gene="atpB"
FT                   /product="ATP synthase subunit a"
FT                   /protein_id="gnl|ufmg|CpC231_0843|gb|ADL10324"
FT   gene            897773..898012
FT                   /locus_tag="CpC231_0844"
FT                   /gene="atpE"
FT   CDS             897773..898012
FT                   /locus_tag="CpC231_0844"
FT                   /gene="atpE"
FT                   /product="ATP synthase subunit C"
FT                   /protein_id="gnl|ufmg|CpC231_0844|gb|ADL10325"
FT   gene            898046..898612
FT                   /locus_tag="CpC231_0845"
FT                   /gene="atpF"
FT   CDS             898046..898612
FT                   /locus_tag="CpC231_0845"
FT                   /gene="atpF"
FT                   /product="ATP synthase subunit B"
FT                   /protein_id="gnl|ufmg|CpC231_0845|gb|ADL10326"
FT   gene            898618..899439
FT                   /locus_tag="CpC231_0846"
FT                   /gene="atpH"
FT   CDS             898618..899439
FT                   /locus_tag="CpC231_0846"
FT                   /gene="atpH"
FT                   /product="ATP synthase subunit delta"
FT                   /protein_id="gnl|ufmg|CpC231_0846|gb|ADL10327"
FT   gene            899501..901129
FT                   /locus_tag="CpC231_0847"
FT                   /gene="atpA"
FT   CDS             899501..901129
FT                   /locus_tag="CpC231_0847"
FT                   /gene="atpA"
FT                   /product="ATP synthase subunit alpha"
FT                   /protein_id="gnl|ufmg|CpC231_0847|gb|ADL10328"
FT   gene            901185..902165
FT                   /locus_tag="CpC231_0848"
FT                   /gene="atpG"
FT   CDS             901185..902165
FT                   /locus_tag="CpC231_0848"
FT                   /gene="atpG"
FT                   /product="ATP synthase subunit gamma"
FT                   /protein_id="gnl|ufmg|CpC231_0848|gb|ADL10329"
FT   gene            902169..903614
FT                   /locus_tag="CpC231_0849"
FT                   /gene="atpD"
FT   CDS             902169..903614
FT                   /locus_tag="CpC231_0849"
FT                   /gene="atpD"
FT                   /product="ATP synthase subunit beta"
FT                   /protein_id="gnl|ufmg|CpC231_0849|gb|ADL10330"
FT   gene            903628..903999
FT                   /locus_tag="CpC231_0850"
FT                   /gene="atpC"
FT   CDS             903628..903999
FT                   /locus_tag="CpC231_0850"
FT                   /gene="atpC"
FT                   /product="ATP synthase subunit epsilon"
FT                   /protein_id="gnl|ufmg|CpC231_0850|gb|ADL10331"
FT   gene            904200..904694
FT                   /locus_tag="CpC231_0851"
FT                   /gene=""
FT   CDS             904200..904694
FT                   /locus_tag="CpC231_0851"
FT                   /gene=""
FT                   /product="Hypothetical protein"
FT                   /protein_id="gnl|ufmg|CpC231_0851|gb|ADL10332"
FT   gene            904713..905396
FT                   /locus_tag="CpC231_0852"
FT                   /gene=""
FT   CDS             904713..905396
FT                   /locus_tag="CpC231_0852"
FT                   /gene=""
FT                   /product="Hypothetical protein"
FT                   /protein_id="gnl|ufmg|CpC231_0852|gb|ADL10333"
FT   gene            905396..905680
FT                   /locus_tag="CpC231_0852a"
FT                   /gene=""
FT   CDS             905396..905680
FT                   /locus_tag="CpC231_0852a"
FT                   /gene=""
FT                   /product="Hypothetical protein"
FT                   /protein_id="gnl|ufmg|CpC231_0852a"
FT   gene            complement(905735..906193)
FT                   /locus_tag="CpC231_0853"
FT                   /gene=""
FT   CDS             complement(905735..906193)
FT                   /locus_tag="CpC231_0853"
FT                   /gene=""
FT                   /product="Methylmalonyl-CoA epimerase"
FT                   /protein_id="gnl|ufmg|CpC231_0853|gb|ADL10334"
FT   gene            906321..906689
FT                   /locus_tag="CpC231_0854"
FT                   /gene=""
FT   CDS             906321..906689
FT                   /locus_tag="CpC231_0854"
FT                   /gene=""
FT                   /product="Hypothetical protein"
FT                   /protein_id="gnl|ufmg|CpC231_0854|gb|ADL10335"
FT   gene            906791..907684
FT                   /locus_tag="CpC231_0855"
FT                   /gene="trxA"
FT   CDS             906791..907684
FT                   /locus_tag="CpC231_0855"
FT                   /gene="trxA"
FT                   /product="Thioredoxin TrxA"
FT                   /protein_id="gnl|ufmg|CpC231_0855|gb|ADL10336"
FT   gene            complement(907768..909966)
FT                   /locus_tag="CpC231_0856"
FT                   /gene="glgB"
FT   CDS             complement(907768..909966)
FT                   /locus_tag="CpC231_0856"
FT                   /gene="glgB"
FT                   /product="Glycogen branching enzyme"
FT                   /protein_id="gnl|ufmg|CpC231_0856|gb|ADL10337"
FT   gene            complement(909997..912012)
FT                   /locus_tag="CpC231_0857"
FT                   /gene="glgE"
FT   CDS             complement(909997..912012)
FT                   /locus_tag="CpC231_0857"
FT                   /gene="glgE"
FT                   /product="Glucanase GlgE"
FT                   /protein_id="gnl|ufmg|CpC231_0857|gb|ADL10338"
FT   gene            912105..912953
FT                   /locus_tag="CpC231_0858"
FT                   /gene="fepC1"
FT   CDS             912105..912953
FT                   /locus_tag="CpC231_0858"
FT                   /gene="fepC1"
FT                   /product="Ferric enterobactin transport ATP-binding
FT                   protein FepC"
FT                   /protein_id="gnl|ufmg|CpC231_0858|gb|ADL10339"
FT   gene            913055..913861
FT                   /locus_tag="CpC231_0859"
FT                   /gene=""
FT   CDS             913055..913861
FT                   /locus_tag="CpC231_0859"
FT                   /gene=""
FT                   /product="NUDIX hydrolase"
FT                   /protein_id="gnl|ufmg|CpC231_0859|gb|ADL10340"
FT   gene            913879..915090
FT                   /locus_tag="CpC231_0860"
FT                   /gene=""
FT   CDS             913879..915090
FT                   /locus_tag="CpC231_0860"
FT                   /gene=""
FT                   /product="Hypothetical protein"
FT                   /protein_id="gnl|ufmg|CpC231_0860|gb|ADL10341"
FT   gene            915207..916001
FT                   /locus_tag="CpC231_0861"
FT                   /gene="etfB"
FT   CDS             915207..916001
FT                   /locus_tag="CpC231_0861"
FT                   /gene="etfB"
FT                   /product="Electron transfer flavo protein subunit beta"
FT                   /protein_id="gnl|ufmg|CpC231_0861|gb|ADL10342"
FT   gene            916021..916977
FT                   /locus_tag="CpC231_0862"
FT                   /gene="etfA"
FT   CDS             916021..916977
FT                   /locus_tag="CpC231_0862"
FT                   /gene="etfA"
FT                   /product="Electron transfer flavo protein subunit alpha"
FT                   /protein_id="gnl|ufmg|CpC231_0862|gb|ADL10343"
FT   gene            917096..918223
FT                   /locus_tag="CpC231_0863"
FT                   /gene="nifS"
FT   CDS             917096..918223
FT                   /locus_tag="CpC231_0863"
FT                   /gene="nifS"
FT                   /product="Cysteine desulfurase"
FT                   /protein_id="gnl|ufmg|CpC231_0863|gb|ADL10344"
FT   gene            complement(918220..919089)
FT                   /locus_tag="CpC231_0864"
FT                   /gene="speE"
FT   CDS             complement(918220..919089)
FT                   /locus_tag="CpC231_0864"
FT                   /gene="speE"
FT                   /product="Spermidine synthase"
FT                   /protein_id="gnl|ufmg|CpC231_0864|gb|ADL10345"
FT   gene            919208..920326
FT                   /locus_tag="CpC231_0865"
FT                   /gene="mnmA"
FT   CDS             919208..920326
FT                   /locus_tag="CpC231_0865"
FT                   /gene="mnmA"
FT                   /product="tRNA (5-methyl
FT                   aminomethyl-2-thiouridylate)-methyltransferase"
FT                   /protein_id="gnl|ufmg|CpC231_0865|gb|ADL10346"
FT   gene            920349..921320
FT                   /locus_tag="CpC231_0866"
FT                   /gene=""
FT   CDS             920349..921320
FT                   /locus_tag="CpC231_0866"
FT                   /gene=""
FT                   /product="Hypothetical protein"
FT                   /protein_id="gnl|ufmg|CpC231_0866|gb|ADL10347"
FT   gene            complement(921340..922038)
FT                   /locus_tag="CpC231_0867"
FT                   /gene="dnaQ2"
FT   CDS             complement(921340..922038)
FT                   /locus_tag="CpC231_0867"
FT                   /gene="dnaQ2"
FT                   /product="DNA polymerase III subunit epsilon"
FT                   /protein_id="gnl|ufmg|CpC231_0867|gb|ADL10348"
FT   gene            922110..924194
FT                   /locus_tag="CpC231_0868"
FT                   /gene="ligA"
FT   CDS             922110..924194
FT                   /locus_tag="CpC231_0868"
FT                   /gene="ligA"
FT                   /product="NAD-dependent DNA ligase LigA"
FT                   /protein_id="gnl|ufmg|CpC231_0868|gb|ADL10349"
FT   gene            complement(924234..924896)
FT                   /locus_tag="CpC231_0869"
FT                   /gene=""
FT   CDS             complement(924234..924896)
FT                   /locus_tag="CpC231_0869"
FT                   /gene=""
FT                   /product="Hypothetical protein"
FT                   /protein_id="gnl|ufmg|CpC231_0869|gb|ADL10350"
FT   gene            925293..925586
FT                   /locus_tag="CpC231_0870"
FT                   /gene="gatC"
FT   CDS             925293..925586
FT                   /locus_tag="CpC231_0870"
FT                   /gene="gatC"
FT                   /product="Aspartyl/glutamyl-tRNA amidotransferase subunit
FT                   C"
FT                   /protein_id="gnl|ufmg|CpC231_0870|gb|ADL10351"
FT   gene            925592..927076
FT                   /locus_tag="CpC231_0871"
FT                   /gene="gatA"
FT   CDS             925592..927076
FT                   /locus_tag="CpC231_0871"
FT                   /gene="gatA"
FT                   /product="Glutamyl-tRNA(Gln) amidotransferase subunit A"
FT                   /protein_id="gnl|ufmg|CpC231_0871|gb|ADL10352"
FT   gene            complement(927188..927682)
FT                   /locus_tag="CpC231_0872"
FT                   /gene="mshD"
FT   CDS             complement(927188..927682)
FT                   /locus_tag="CpC231_0872"
FT                   /gene="mshD"
FT                   /product="Mycothiol acetyltransferase"
FT                   /protein_id="gnl|ufmg|CpC231_0872|gb|ADL10353"
FT   gene            927915..929363
FT                   /locus_tag="CpC231_0873"
FT                   /gene="emrB"
FT   CDS             927915..929363
FT                   /locus_tag="CpC231_0873"
FT                   /gene="emrB"
FT                   /product="Multidrug resistance protein B"
FT                   /protein_id="gnl|ufmg|CpC231_0873|gb|ADL10354"
FT   gene            complement(929376..929738)
FT                   /locus_tag="CpC231_0874"
FT                   /gene=""
FT   CDS             complement(929376..929738)
FT                   /locus_tag="CpC231_0874"
FT                   /gene=""
FT                   /product="Hypothetical protein"
FT                   /protein_id="gnl|ufmg|CpC231_0874|gb|ADL10355"
FT   gene            complement(929735..929881)
FT                   /locus_tag="CpC231_0875"
FT                   /gene=""
FT   CDS             complement(929735..929881)
FT                   /locus_tag="CpC231_0875"
FT                   /gene=""
FT                   /product="Hypothetical protein"
FT                   /protein_id="gnl|ufmg|CpC231_0875|gb|ADL10356"
FT   gene            930086..931120
FT                   /locus_tag="CpC231_0876"
FT                   /gene="fhuG"
FT   CDS             930086..931120
FT                   /locus_tag="CpC231_0876"
FT                   /gene="fhuG"
FT                   /product="Iron(3+)-hydroxamate import system permease
FT                   protein fhuG"
FT                   /protein_id="gnl|ufmg|CpC231_0876|gb|ADL10357"
FT   gene            931122..931889
FT                   /locus_tag="CpC231_0877"
FT                   /gene="fhuC"
FT   CDS             931122..931889
FT                   /locus_tag="CpC231_0877"
FT                   /gene="fhuC"
FT                   /product="Iron(3+)-hydroxamate import ATP-binding protein
FT                   FhuC"
FT                   /protein_id="gnl|ufmg|CpC231_0877|gb|ADL10358"
FT   gene            931916..932983
FT                   /locus_tag="CpC231_0878"
FT                   /gene="fhuD"
FT   CDS             931916..932983
FT                   /locus_tag="CpC231_0878"
FT                   /gene="fhuD"
FT                   /product="Iron(3+)-hydroxamate-binding protein fhuD"
FT                   /protein_id="gnl|ufmg|CpC231_0878|gb|ADL10359"
FT   gene            933268..934296
FT                   /locus_tag="CpC231_0879"
FT                   /gene="pfkA"
FT   CDS             933268..934296
FT                   /locus_tag="CpC231_0879"
FT                   /gene="pfkA"
FT                   /product="6-phosphofructo kinase"
FT                   /protein_id="gnl|ufmg|CpC231_0879|gb|ADL10360"
FT   gene            934467..935972
FT                   /locus_tag="CpC231_0880"
FT                   /gene="gatB"
FT   CDS             934467..935972
FT                   /locus_tag="CpC231_0880"
FT                   /gene="gatB"
FT                   /product="Glutamyl-tRNA(Gln) amidotransferase subunit B"
FT                   /protein_id="gnl|ufmg|CpC231_0880|gb|ADL10361"
FT   gene            936123..937262
FT                   /locus_tag="CpC231_0881"
FT                   /gene="yghZ"
FT   CDS             936123..937262
FT                   /locus_tag="CpC231_0881"
FT                   /gene="yghZ"
FT                   /product="Aldo-keto reductase"
FT                   /protein_id="gnl|ufmg|CpC231_0881|gb|ADL10362"
FT   gene            complement(937313..938044)
FT                   /locus_tag="CpC231_0882"
FT                   /gene="lysE"
FT   CDS             complement(937313..938044)
FT                   /locus_tag="CpC231_0882"
FT                   /gene="lysE"
FT                   /product="Lysine exporter protein"
FT                   /protein_id="gnl|ufmg|CpC231_0882|gb|ADL10363"
FT   gene            938115..939005
FT                   /locus_tag="CpC231_0883"
FT                   /gene="lysG"
FT   CDS             938115..939005
FT                   /locus_tag="CpC231_0883"
FT                   /gene="lysG"
FT                   /product="LysR family transcriptional regulator"
FT                   /protein_id="gnl|ufmg|CpC231_0883|gb|ADL10364"
FT   gene            939436..940257
FT                   /locus_tag="CpC231_0884"
FT                   /gene=""
FT   CDS             939436..940257
FT                   /locus_tag="CpC231_0884"
FT                   /gene=""
FT                   /product="Hypothetical protein"
FT                   /protein_id="gnl|ufmg|CpC231_0884|gb|ADL10365"
FT   gene            940357..941781
FT                   /locus_tag="CpC231_0885"
FT                   /gene=""
FT   CDS             940357..941781
FT                   /locus_tag="CpC231_0885"
FT                   /gene=""
FT                   /product="Hypothetical protein"
FT                   /protein_id="gnl|ufmg|CpC231_0885|gb|ADL10366"
FT   gene            complement(941873..943858)
FT                   /locus_tag="CpC231_0886"
FT                   /gene="ilvD"
FT                   /pseudo
FT                   /product="Dihydroxy-acid dehydratase"
FT   gene            complement(943691..943858)
FT                   /locus_tag="CpC231_2105"
FT                   /gene=""
FT   CDS             complement(943691..943858)
FT                   /locus_tag="CpC231_2105"
FT                   /gene=""
FT                   /product="Hypothetical protein"
FT                   /protein_id="gnl|ufmg|CpC231_2105"
FT   gene            complement(943904..944443)
FT                   /locus_tag="CpC231_0887"
FT                   /gene="cfp6"
FT   CDS             complement(943904..944443)
FT                   /locus_tag="CpC231_0887"
FT                   /gene="cfp6"
FT                   /product="Low molecular weight protein antigen 6"
FT                   /protein_id="gnl|ufmg|CpC231_0887|gb|ADL10367"
FT   gene            complement(944490..946184)
FT                   /locus_tag="CpC231_0888"
FT                   /gene="mscS"
FT   CDS             complement(944490..946184)
FT                   /locus_tag="CpC231_0888"
FT                   /gene="mscS"
FT                   /product="Small-conductance mechanosensitive channel"
FT                   /protein_id="gnl|ufmg|CpC231_0888|gb|ADL10368"
FT   gene            946619..948545
FT                   /locus_tag="CpC231_0889"
FT                   /gene="ilvB"
FT                   /pseudo
FT                   /product="Acetolactate synthase large subunit"
FT   gene            946813..948545
FT                   /locus_tag="CpC231_0890"
FT                   /gene="ilvB"
FT                   /pseudo
FT                   /product="Acetolactate synthase large subunit"
FT   gene            948549..949073
FT                   /locus_tag="CpC231_0891"
FT                   /gene="ilvH"
FT   CDS             948549..949073
FT                   /locus_tag="CpC231_0891"
FT                   /gene="ilvH"
FT                   /product="Acetolactate synthase 3 regulatory subunit"
FT                   /protein_id="gnl|ufmg|CpC231_0891|gb|ADL10370"
FT   gene            949214..950227
FT                   /locus_tag="CpC231_0892"
FT                   /gene="ilvC"
FT   CDS             949214..950227
FT                   /locus_tag="CpC231_0892"
FT                   /gene="ilvC"
FT                   /product="Ketol-acid reductoisomerase"
FT                   /protein_id="gnl|ufmg|CpC231_0892|gb|ADL10371"
FT   gene            950288..951373
FT                   /locus_tag="CpC231_0893"
FT                   /gene="czcD"
FT   CDS             950288..951373
FT                   /locus_tag="CpC231_0893"
FT                   /gene="czcD"
FT                   /product="Cadmium, cobalt and zinc/H(+)-K(+) antiporter"
FT                   /protein_id="gnl|ufmg|CpC231_0893|gb|ADL10372"
FT   gene            951448..953310
FT                   /locus_tag="CpC231_0894"
FT                   /gene=""
FT   CDS             951448..953310
FT                   /locus_tag="CpC231_0894"
FT                   /gene=""
FT                   /product="Hypothetical protein"
FT                   /protein_id="gnl|ufmg|CpC231_0894|gb|ADL10373"
FT   gene            953353..954921
FT                   /locus_tag="CpC231_0895"
FT                   /gene=""
FT   CDS             953353..954921
FT                   /locus_tag="CpC231_0895"
FT                   /gene=""
FT                   /product="Hypothetical protein"
FT                   /protein_id="gnl|ufmg|CpC231_0895|gb|ADL10374"
FT   gene            955079..956674
FT                   /locus_tag="CpC231_0896"
FT                   /gene="serA"
FT   CDS             955079..956674
FT                   /locus_tag="CpC231_0896"
FT                   /gene="serA"
FT                   /product="D-3-phosphoglycerate dehydrogenase"
FT                   /protein_id="gnl|ufmg|CpC231_0896|gb|ADL10375"
FT   gene            956894..957913
FT                   /locus_tag="CpC231_0897"
FT                   /gene="leuB"
FT   CDS             956894..957913
FT                   /locus_tag="CpC231_0897"
FT                   /gene="leuB"
FT                   /product="3-isopropylmalate dehydrogenase"
FT                   /protein_id="gnl|ufmg|CpC231_0897|gb|ADL10376"
FT   gene            958027..959940
FT                   /locus_tag="CpC231_0898"
FT                   /gene=""
FT   CDS             958027..959940
FT                   /locus_tag="CpC231_0898"
FT                   /gene=""
FT                   /product="Predicted signal-transduction protein containing
FT                   cAMP-binding and CBS domains"
FT                   /protein_id="gnl|ufmg|CpC231_0898|gb|ADL10377"
FT   gene            959988..960506
FT                   /locus_tag="CpC231_0899"
FT                   /gene="dnaQ3"
FT   CDS             959988..960506
FT                   /locus_tag="CpC231_0899"
FT                   /gene="dnaQ3"
FT                   /product="DNA polymerase III subunit epsilon"
FT                   /protein_id="gnl|ufmg|CpC231_0899|gb|ADL10378"
FT   gene            960558..960881
FT                   /locus_tag="CpC231_0900"
FT                   /gene=""
FT   CDS             960558..960881
FT                   /locus_tag="CpC231_0900"
FT                   /gene=""
FT                   /product="Hypothetical protein"
FT                   /protein_id="gnl|ufmg|CpC231_0900|gb|ADL10379"
FT   gene            961006..961803
FT                   /locus_tag="CpC231_0901"
FT                   /gene="mhpD"
FT   CDS             961006..961803
FT                   /locus_tag="CpC231_0901"
FT                   /gene="mhpD"
FT                   /product="2-hydroxyhepta-2,4-diene-1,7-dioate isomerase"
FT                   /protein_id="gnl|ufmg|CpC231_0901|gb|ADL10380"
FT   gene            complement(961933..963051)
FT                   /locus_tag="CpC231_0902"
FT                   /gene="menF"
FT   CDS             complement(961933..963051)
FT                   /locus_tag="CpC231_0902"
FT                   /gene="menF"
FT                   /product="Menaquinone-specific isochorismate synthase"
FT                   /protein_id="gnl|ufmg|CpC231_0902|gb|ADL10381"
FT   gene            963141..964568
FT                   /locus_tag="CpC231_0903"
FT                   /gene="gltX1"
FT   CDS             963141..964568
FT                   /locus_tag="CpC231_0903"
FT                   /gene="gltX1"
FT                   /product="Glutamyl-tRNA synthetase"
FT                   /protein_id="gnl|ufmg|CpC231_0903|gb|ADL10382"
FT   gene            964783..965916
FT                   /locus_tag="CpC231_0904"
FT                   /gene="lpqC"
FT   CDS             964783..965916
FT                   /locus_tag="CpC231_0904"
FT                   /gene="lpqC"
FT                   /product="Poly(3-hydroxybutyrate) depolymerase"
FT                   /protein_id="gnl|ufmg|CpC231_0904|gb|ADL10383"
FT   gene            966017..966089
FT                   /locus_tag="CpC231_t22"
FT   tRNA            966017..966089
FT                   /product="tRNA-Gln"
FT   gene            966120..966195
FT                   /locus_tag="CpC231_t23"
FT   tRNA            966120..966195
FT                   /product="tRNA-Glu"
FT   gene            966446..967855
FT                   /locus_tag="CpC231_0905"
FT                   /gene=""
FT   CDS             966446..967855
FT                   /locus_tag="CpC231_0905"
FT                   /gene=""
FT                   /product="Hypothetical protein"
FT                   /protein_id="gnl|ufmg|CpC231_0905|gb|ADL10384"
FT   gene            968555..968630
FT                   /locus_tag="CpC231_t24"
FT   tRNA            968555..968630
FT                   /product="tRNA-Glu"
FT   gene            complement(969022..970026)
FT                   /locus_tag="CpC231_0906"
FT                   /gene="bioB2"
FT   CDS             complement(969022..970026)
FT                   /locus_tag="CpC231_0906"
FT                   /gene="bioB2"
FT                   /product="Biotin synthase 2"
FT                   /protein_id="gnl|ufmg|CpC231_0906|gb|ADL10385"
FT   gene            970122..970697
FT                   /locus_tag="CpC231_0907"
FT                   /gene="spoT"
FT   CDS             970122..970697
FT                   /locus_tag="CpC231_0907"
FT                   /gene="spoT"
FT                   /product="Guanosine-3',5'-bis(diphosphate)
FT                   3'-pyrophosphohydrolase"
FT                   /protein_id="gnl|ufmg|CpC231_0907|gb|ADL10386"
FT   gene            complement(970692..971417)
FT                   /locus_tag="CpC231_0908"
FT                   /gene="ltbR"
FT   CDS             complement(970692..971417)
FT                   /locus_tag="CpC231_0908"
FT                   /gene="ltbR"
FT                   /product="IclR family transcriptional regulator"
FT                   /protein_id="gnl|ufmg|CpC231_0908|gb|ADL10387"
FT   gene            971496..972944
FT                   /locus_tag="CpC231_0909"
FT                   /gene="leuC"
FT   CDS             971496..972944
FT                   /locus_tag="CpC231_0909"
FT                   /gene="leuC"
FT                   /product="3-isopropylmalate dehydratase large subunit"
FT                   /protein_id="gnl|ufmg|CpC231_0909|gb|ADL10388"
FT   gene            972952..973542
FT                   /locus_tag="CpC231_0910"
FT                   /gene="leuD"
FT   CDS             972952..973542
FT                   /locus_tag="CpC231_0910"
FT                   /gene="leuD"
FT                   /product="3-isopropylmalate dehydratase small subunit"
FT                   /protein_id="gnl|ufmg|CpC231_0910|gb|ADL10389"
FT   gene            complement(973551..974552)
FT                   /locus_tag="CpC231_0911"
FT                   /gene="mutT2"
FT   CDS             complement(973551..974552)
FT                   /locus_tag="CpC231_0911"
FT                   /gene="mutT2"
FT                   /product="7,8-dihydro-8-oxoguanine-triphosphatase"
FT                   /protein_id="gnl|ufmg|CpC231_0911|gb|ADL10390"
FT   gene            complement(974649..974771)
FT                   /locus_tag="CpC231_0912"
FT                   /gene=""
FT   CDS             complement(974649..974771)
FT                   /locus_tag="CpC231_0912"
FT                   /gene=""
FT                   /product="Hypothetical protein"
FT                   /protein_id="gnl|ufmg|CpC231_0912|gb|ADL10391"
FT   gene            974800..975816
FT                   /locus_tag="CpC231_0913"
FT                   /gene="gpsA"
FT   CDS             974800..975816
FT                   /locus_tag="CpC231_0913"
FT                   /gene="gpsA"
FT                   /product="Glycerol-3-phosphate dehydrogenase [NAD(P)+]"
FT                   /protein_id="gnl|ufmg|CpC231_0913|gb|ADL10392"
FT   gene            975845..976936
FT                   /locus_tag="CpC231_0914"
FT                   /gene="ddl"
FT   CDS             975845..976936
FT                   /locus_tag="CpC231_0914"
FT                   /gene="ddl"
FT                   /product="D-alanyl-alanine synthetase A"
FT                   /protein_id="gnl|ufmg|CpC231_0914|gb|ADL10393"
FT   gene            complement(977009..977977)
FT                   /locus_tag="CpC231_0915"
FT                   /gene=""
FT   CDS             complement(977009..977977)
FT                   /locus_tag="CpC231_0915"
FT                   /gene=""
FT                   /product="Hypothetical protein"
FT                   /protein_id="gnl|ufmg|CpC231_0915|gb|ADL10394"
FT   gene            978095..979075
FT                   /locus_tag="CpC231_0916"
FT                   /gene="thiL"
FT   CDS             978095..979075
FT                   /locus_tag="CpC231_0916"
FT                   /gene="thiL"
FT                   /product="Thiamine-monophosphate kinase"
FT                   /protein_id="gnl|ufmg|CpC231_0916|gb|ADL10395"
FT   gene            979250..979873
FT                   /locus_tag="CpC231_0917"
FT                   /gene="ung"
FT   CDS             979250..979873
FT                   /locus_tag="CpC231_0917"
FT                   /gene="ung"
FT                   /product="Uracil-DNA glycosylase"
FT                   /protein_id="gnl|ufmg|CpC231_0917|gb|ADL10396"
FT   gene            979885..981600
FT                   /locus_tag="CpC231_0918"
FT                   /gene="daK2"
FT   CDS             979885..981600
FT                   /locus_tag="CpC231_0918"
FT                   /gene="daK2"
FT                   /product="Dihydroxyacetone kinase 2"
FT                   /protein_id="gnl|ufmg|CpC231_0918|gb|ADL10397"
FT   gene            981604..983718
FT                   /locus_tag="CpC231_0919"
FT                   /gene="recG"
FT   CDS             981604..983718
FT                   /locus_tag="CpC231_0919"
FT                   /gene="recG"
FT                   /product="ATP-dependent DNA helicase"
FT                   /protein_id="gnl|ufmg|CpC231_0919|gb|ADL10398"
FT   gene            983788..984012
FT                   /locus_tag="CpC231_0920"
FT                   /gene="yngHB"
FT   CDS             983788..984012
FT                   /locus_tag="CpC231_0920"
FT                   /gene="yngHB"
FT                   /product="Biotin/lipoyl attachment protein"
FT                   /protein_id="gnl|ufmg|CpC231_0920|gb|ADL10399"
FT   gene            984013..984591
FT                   /locus_tag="CpC231_0921"
FT                   /gene="rsmD"
FT   CDS             984013..984591
FT                   /locus_tag="CpC231_0921"
FT                   /gene="rsmD"
FT                   /product="Ribosomal RNA small subunit methyltransferase D"
FT                   /protein_id="gnl|ufmg|CpC231_0921|gb|ADL10400"
FT   gene            984640..985128
FT                   /locus_tag="CpC231_0922"
FT                   /gene="coaD"
FT   CDS             984640..985128
FT                   /locus_tag="CpC231_0922"
FT                   /gene="coaD"
FT                   /product="Phosphopantetheine adenylyltransferase"
FT                   /protein_id="gnl|ufmg|CpC231_0922|gb|ADL10401"
FT   gene            985227..985970
FT                   /locus_tag="CpC231_0923"
FT                   /gene=""
FT   CDS             985227..985970
FT                   /locus_tag="CpC231_0923"
FT                   /gene=""
FT                   /product="Hypothetical protein"
FT                   /protein_id="gnl|ufmg|CpC231_0923|gb|ADL10402"
FT   gene            985994..986812
FT                   /locus_tag="CpC231_0924"
FT                   /gene="phzF"
FT   CDS             985994..986812
FT                   /locus_tag="CpC231_0924"
FT                   /gene="phzF"
FT                   /product="PhzF family phenazine biosynthesis protein"
FT                   /protein_id="gnl|ufmg|CpC231_0924|gb|ADL10403"
FT   gene            complement(986866..987639)
FT                   /locus_tag="CpC231_0925"
FT                   /gene="atrC"
FT   CDS             complement(986866..987639)
FT                   /locus_tag="CpC231_0925"
FT                   /gene="atrC"
FT                   /product="ABC transporter ATP-binding protein"
FT                   /protein_id="gnl|ufmg|CpC231_0925|gb|ADL10404"
FT   gene            complement(987636..988592)
FT                   /locus_tag="CpC231_0926"
FT                   /gene=""
FT   CDS             complement(987636..988592)
FT                   /locus_tag="CpC231_0926"
FT                   /gene=""
FT                   /product="ABC transporter domain-containing protein"
FT                   /protein_id="gnl|ufmg|CpC231_0926|gb|ADL10405"
FT   gene            complement(988640..989536)
FT                   /locus_tag="CpC231_0927"
FT                   /gene="pknD"
FT   CDS             complement(988640..989536)
FT                   /locus_tag="CpC231_0927"
FT                   /gene="pknD"
FT                   /product="Serine/threonine-protein kinase PknD"
FT                   /protein_id="gnl|ufmg|CpC231_0927|gb|ADL10406"
FT   gene            complement(989705..990646)
FT                   /locus_tag="CpC231_0928"
FT                   /gene=""
FT   CDS             complement(989705..990646)
FT                   /locus_tag="CpC231_0928"
FT                   /gene=""
FT                   /product="Hypothetical protein"
FT                   /protein_id="gnl|ufmg|CpC231_0928|gb|ADL10407"
FT   gene            990694..990813
FT                   /locus_tag="CpC231_0928a"
FT                   /gene=""
FT   CDS             990694..990813
FT                   /locus_tag="CpC231_0928a"
FT                   /gene=""
FT                   /product="Hypothetical protein"
FT                   /protein_id="gnl|ufmg|CpC231_0928a"
FT   gene            complement(990865..990941)
FT                   /locus_tag="CpC231_t25"
FT   tRNA            complement(990865..990941)
FT                   /product="tRNA-Leu"
FT   gene            991081..993741
FT                   /locus_tag="CpC231_0929"
FT                   /gene="polA"
FT   CDS             991081..993741
FT                   /locus_tag="CpC231_0929"
FT                   /gene="polA"
FT                   /product="DNA polymerase I"
FT                   /protein_id="gnl|ufmg|CpC231_0929|gb|ADL10408"
FT   gene            complement(993758..994546)
FT                   /locus_tag="CpC231_0930"
FT                   /gene=""
FT   CDS             complement(993758..994546)
FT                   /locus_tag="CpC231_0930"
FT                   /gene=""
FT                   /product="SAM-dependent methyltransferase"
FT                   /protein_id="gnl|ufmg|CpC231_0930|gb|ADL10409"
FT   gene            994787..996250
FT                   /locus_tag="CpC231_0931"
FT                   /gene="rpsA"
FT   CDS             994787..996250
FT                   /locus_tag="CpC231_0931"
FT                   /gene="rpsA"
FT                   /product="30S ribosomal protein S1"
FT                   /protein_id="gnl|ufmg|CpC231_0931|gb|ADL10410"
FT   gene            996481..996573
FT                   /locus_tag="CpC231_0931a"
FT                   /gene=""
FT   CDS             996481..996573
FT                   /locus_tag="CpC231_0931a"
FT                   /gene=""
FT                   /product="Hypothetical protein"
FT                   /protein_id="gnl|ufmg|CpC231_0931a"
FT   gene            996634..998646
FT                   /locus_tag="CpC231_0932"
FT                   /gene="ptsG"
FT   CDS             996634..998646
FT                   /locus_tag="CpC231_0932"
FT                   /gene="ptsG"
FT                   /product="Phosphotransferase system II Component"
FT                   /protein_id="gnl|ufmg|CpC231_0932|gb|ADL10411"
FT   gene            998749..999363
FT                   /locus_tag="CpC231_0933"
FT                   /gene="coaE"
FT   CDS             998749..999363
FT                   /locus_tag="CpC231_0933"
FT                   /gene="coaE"
FT                   /product="Dephospho-CoA kinase"
FT                   /protein_id="gnl|ufmg|CpC231_0933|gb|ADL10412"
FT   gene            999506..1000744
FT                   /locus_tag="CpC231_0934"
FT                   /gene="pqqE"
FT   CDS             999506..1000744
FT                   /locus_tag="CpC231_0934"
FT                   /gene="pqqE"
FT                   /product="Coenzyme PQQ synthesis protein E"
FT                   /protein_id="gnl|ufmg|CpC231_0934|gb|ADL10413"
FT   gene            1000788..1002887
FT                   /locus_tag="CpC231_0935"
FT                   /gene="uvrB"
FT   CDS             1000788..1002887
FT                   /locus_tag="CpC231_0935"
FT                   /gene="uvrB"
FT                   /product="UvrABC system protein B"
FT                   /protein_id="gnl|ufmg|CpC231_0935|gb|ADL10414"
FT   gene            1003248..1003688
FT                   /locus_tag="CpC231_0936"
FT                   /gene="uspA3"
FT   CDS             1003248..1003688
FT                   /locus_tag="CpC231_0936"
FT                   /gene="uspA3"
FT                   /product="Stress related protein"
FT                   /protein_id="gnl|ufmg|CpC231_0936|gb|ADL10415"
FT   gene            complement(1003750..1006075)
FT                   /locus_tag="CpC231_0937"
FT                   /gene=""
FT                   /pseudo
FT                   /product="Helicase"
FT   gene            complement(1006268..1007077)
FT                   /locus_tag="CpC231_0938"
FT                   /gene="doxX"
FT   CDS             complement(1006268..1007077)
FT                   /locus_tag="CpC231_0938"
FT                   /gene="doxX"
FT                   /product="DoxX family protein"
FT                   /protein_id="gnl|ufmg|CpC231_0938|gb|ADL10416"
FT   gene            complement(1007099..1007209)
FT                   /locus_tag="CpC231_0938a"
FT                   /gene=""
FT   CDS             complement(1007099..1007209)
FT                   /locus_tag="CpC231_0938a"
FT                   /gene=""
FT                   /product="Hypothetical protein"
FT                   /protein_id="gnl|ufmg|CpC231_0938a"
FT   gene            complement(1007325..1008053)
FT                   /locus_tag="CpC231_0939"
FT                   /gene=""
FT   CDS             complement(1007325..1008053)
FT                   /locus_tag="CpC231_0939"
FT                   /gene=""
FT                   /product="Metallo-beta-lactamase superfamily protein"
FT                   /protein_id="gnl|ufmg|CpC231_0939|gb|ADL10417"
FT   gene            1008208..1011072
FT                   /locus_tag="CpC231_0940"
FT                   /gene="uvrA"
FT   CDS             1008208..1011072
FT                   /locus_tag="CpC231_0940"
FT                   /gene="uvrA"
FT                   /product="UvrABC system protein A"
FT                   /protein_id="gnl|ufmg|CpC231_0940|gb|ADL10418"
FT   gene            1011472..1011918
FT                   /locus_tag="CpC231_0941"
FT                   /gene="infC"
FT   CDS             1011472..1011918
FT                   /locus_tag="CpC231_0941"
FT                   /gene="infC"
FT                   /product="Translation initiation factor IF-3"
FT                   /protein_id="gnl|ufmg|CpC231_0941|gb|ADL10419"
FT   gene            1011951..1012145
FT                   /locus_tag="CpC231_0942"
FT                   /gene="rpmI"
FT   CDS             1011951..1012145
FT                   /locus_tag="CpC231_0942"
FT                   /gene="rpmI"
FT                   /product="50S ribosomal protein L35"
FT                   /protein_id="gnl|ufmg|CpC231_0942|gb|ADL10420"
FT   gene            1012208..1012591
FT                   /locus_tag="CpC231_0943"
FT                   /gene="rplT"
FT   CDS             1012208..1012591
FT                   /locus_tag="CpC231_0943"
FT                   /gene="rplT"
FT                   /product="50S ribosomal protein L20"
FT                   /protein_id="gnl|ufmg|CpC231_0943|gb|ADL10421"
FT   gene            complement(1012759..1013301)
FT                   /locus_tag="CpC231_0944"
FT                   /gene=""
FT   CDS             complement(1012759..1013301)
FT                   /locus_tag="CpC231_0944"
FT                   /gene=""
FT                   /product="Hypothetical protein"
FT                   /protein_id="gnl|ufmg|CpC231_0944|gb|ADL10422"
FT   gene            1013463..1014332
FT                   /locus_tag="CpC231_0945"
FT                   /gene="tsnR"
FT   CDS             1013463..1014332
FT                   /locus_tag="CpC231_0945"
FT                   /gene="tsnR"
FT                   /product="rRNA methyltransferase"
FT                   /protein_id="gnl|ufmg|CpC231_0945|gb|ADL10423"
FT   gene            1014486..1015541
FT                   /locus_tag="CpC231_0946"
FT                   /gene="pheS"
FT   CDS             1014486..1015541
FT                   /locus_tag="CpC231_0946"
FT                   /gene="pheS"
FT                   /product="Phenylalanyl-tRNA synthetase alpha chain"
FT                   /protein_id="gnl|ufmg|CpC231_0946|gb|ADL10424"
FT   gene            1015590..1018100
FT                   /locus_tag="CpC231_0947"
FT                   /gene="pheT"
FT   CDS             1015590..1018100
FT                   /locus_tag="CpC231_0947"
FT                   /gene="pheT"
FT                   /product="Phenylalanyl-tRNA synthetase beta chain"
FT                   /protein_id="gnl|ufmg|CpC231_0947|gb|ADL10425"
FT   gene            1018238..1019281
FT                   /locus_tag="CpC231_0948"
FT                   /gene="argC"
FT   CDS             1018238..1019281
FT                   /locus_tag="CpC231_0948"
FT                   /gene="argC"
FT                   /product="N-acetyl-gamma-glutamyl-phosphate reductase"
FT                   /protein_id="gnl|ufmg|CpC231_0948|gb|ADL10426"
FT   gene            1019331..1020491
FT                   /locus_tag="CpC231_0949"
FT                   /gene="argJ"
FT   CDS             1019331..1020491
FT                   /locus_tag="CpC231_0949"
FT                   /gene="argJ"
FT                   /product="Glutamate N-acetyltransferase"
FT                   /protein_id="gnl|ufmg|CpC231_0949|gb|ADL10427"
FT   gene            1020557..1021492
FT                   /locus_tag="CpC231_0950"
FT                   /gene="argB"
FT   CDS             1020557..1021492
FT                   /locus_tag="CpC231_0950"
FT                   /gene="argB"
FT                   /product="Acetylglutamate kinase"
FT                   /protein_id="gnl|ufmg|CpC231_0950|gb|ADL10428"
FT   gene            1021492..1022742
FT                   /locus_tag="CpC231_0951"
FT                   /gene="argD"
FT   CDS             1021492..1022742
FT                   /locus_tag="CpC231_0951"
FT                   /gene="argD"
FT                   /product="Acetylornithine aminotransferase"
FT                   /protein_id="gnl|ufmg|CpC231_0951|gb|ADL10429"
FT   gene            1022760..1023761
FT                   /locus_tag="CpC231_0952"
FT                   /gene="argF"
FT   CDS             1022760..1023761
FT                   /locus_tag="CpC231_0952"
FT                   /gene="argF"
FT                   /product="Ornithine carbamoyltransferase"
FT                   /protein_id="gnl|ufmg|CpC231_0952|gb|ADL10430"
FT   gene            1023846..1024337
FT                   /locus_tag="CpC231_0953"
FT                   /gene="argR"
FT   CDS             1023846..1024337
FT                   /locus_tag="CpC231_0953"
FT                   /gene="argR"
FT                   /product="Arginine repressor"
FT                   /protein_id="gnl|ufmg|CpC231_0953|gb|ADL10431"
FT   gene            1024613..1025812
FT                   /locus_tag="CpC231_0954"
FT                   /gene="argG"
FT   CDS             1024613..1025812
FT                   /locus_tag="CpC231_0954"
FT                   /gene="argG"
FT                   /product="Argininosuccinate synthase"
FT                   /protein_id="gnl|ufmg|CpC231_0954|gb|ADL10432"
FT   gene            1025814..1027247
FT                   /locus_tag="CpC231_0955"
FT                   /gene="argH"
FT   CDS             1025814..1027247
FT                   /locus_tag="CpC231_0955"
FT                   /gene="argH"
FT                   /product="Argininosuccinase lyase"
FT                   /protein_id="gnl|ufmg|CpC231_0955|gb|ADL10433"
FT   gene            1027366..1027551
FT                   /locus_tag="CpC231_0956"
FT                   /gene=""
FT   CDS             1027366..1027551
FT                   /locus_tag="CpC231_0956"
FT                   /gene=""
FT                   /product="Hypothetical protein"
FT                   /protein_id="gnl|ufmg|CpC231_0956|gb|ADL10434"
FT   gene            1027599..1028879
FT                   /locus_tag="CpC231_0957"
FT                   /gene="tyrS"
FT   CDS             1027599..1028879
FT                   /locus_tag="CpC231_0957"
FT                   /gene="tyrS"
FT                   /product="Tyrosyl-tRNA synthetase"
FT                   /protein_id="gnl|ufmg|CpC231_0957|gb|ADL10435"
FT   gene            1029773..1031280
FT                   /locus_tag="CpC231_r04"
FT   rRNA            1029773..1031280
FT                   /product="16S ribosomal RNA"
FT   gene            1031657..1034738
FT                   /locus_tag="CpC231_r05"
FT   rRNA            1031657..1034738
FT                   /product="23S ribosomal RNA"
FT   gene            1034853..1034968
FT                   /locus_tag="CpC231_r06"
FT   rRNA            1034853..1034968
FT                   /product="5S ribosomal RNA"
FT   gene            1035077..1036294
FT                   /locus_tag="CpC231_0958"
FT                   /gene=""
FT   CDS             1035077..1036294
FT                   /locus_tag="CpC231_0958"
FT                   /gene=""
FT                   /product="Tetratricopeptide TPR2"
FT                   /protein_id="gnl|ufmg|CpC231_0958|gb|ADL10436"
FT   gene            1036339..1037322
FT                   /locus_tag="CpC231_0959"
FT                   /gene="nagD"
FT   CDS             1036339..1037322
FT                   /locus_tag="CpC231_0959"
FT                   /gene="nagD"
FT                   /product="Haloacid dehalogenase (HAD) superfamily
FT                   hydrolase"
FT                   /protein_id="gnl|ufmg|CpC231_0959|gb|ADL10437"
FT   gene            1037326..1037490
FT                   /locus_tag="CpC231_0960"
FT                   /gene=""
FT   CDS             1037326..1037490
FT                   /locus_tag="CpC231_0960"
FT                   /gene=""
FT                   /product="Hypothetical protein"
FT                   /protein_id="gnl|ufmg|CpC231_0960|gb|ADL10438"
FT   gene            1037519..1038340
FT                   /locus_tag="CpC231_0961"
FT                   /gene="tlyA"
FT   CDS             1037519..1038340
FT                   /locus_tag="CpC231_0961"
FT                   /gene="tlyA"
FT                   /product="Hemolysin A"
FT                   /protein_id="gnl|ufmg|CpC231_0961|gb|ADL10439"
FT   gene            1038337..1039296
FT                   /locus_tag="CpC231_0962"
FT                   /gene="ppnK"
FT   CDS             1038337..1039296
FT                   /locus_tag="CpC231_0962"
FT                   /gene="ppnK"
FT                   /product="Inorganic polyphosphate/ATP-NAD kinase"
FT                   /protein_id="gnl|ufmg|CpC231_0962|gb|ADL10440"
FT   gene            1039361..1041109
FT                   /locus_tag="CpC231_0963"
FT                   /gene="recN"
FT   CDS             1039361..1041109
FT                   /locus_tag="CpC231_0963"
FT                   /gene="recN"
FT                   /product="DNA repair protein recN"
FT                   /protein_id="gnl|ufmg|CpC231_0963|gb|ADL10441"
FT   gene            1041192..1042385
FT                   /locus_tag="CpC231_0964"
FT                   /gene=""
FT   CDS             1041192..1042385
FT                   /locus_tag="CpC231_0964"
FT                   /gene=""
FT                   /product="Thiamin pyrophosphokinase, catalytic
FT                   domain-containing protein"
FT                   /protein_id="gnl|ufmg|CpC231_0964|gb|ADL10442"
FT   gene            1042407..1043360
FT                   /locus_tag="CpC231_0965"
FT                   /gene=""
FT   CDS             1042407..1043360
FT                   /locus_tag="CpC231_0965"
FT                   /gene=""
FT                   /product="Hypothetical protein"
FT                   /protein_id="gnl|ufmg|CpC231_0965|gb|ADL10443"
FT   gene            1043403..1044071
FT                   /locus_tag="CpC231_0966"
FT                   /gene="nudF"
FT   CDS             1043403..1044071
FT                   /locus_tag="CpC231_0966"
FT                   /gene="nudF"
FT                   /product="ADP-ribose pyrophosphatase (ADPRase)"
FT                   /protein_id="gnl|ufmg|CpC231_0966|gb|ADL10444"
FT   gene            1044068..1045000
FT                   /locus_tag="CpC231_0967"
FT                   /gene="xerD"
FT   CDS             1044068..1045000
FT                   /locus_tag="CpC231_0967"
FT                   /gene="xerD"
FT                   /product="Tyrosine recombinase xerD"
FT                   /protein_id="gnl|ufmg|CpC231_0967|gb|ADL10445"
FT   gene            1045226..1046095
FT                   /locus_tag="CpC231_0968"
FT                   /gene="soj"
FT   CDS             1045226..1046095
FT                   /locus_tag="CpC231_0968"
FT                   /gene="soj"
FT                   /product="Chromosome partitioning ATPase protein"
FT                   /protein_id="gnl|ufmg|CpC231_0968|gb|ADL10446"
FT   gene            1046099..1046917
FT                   /locus_tag="CpC231_0969"
FT                   /gene="scpA"
FT   CDS             1046099..1046917
FT                   /locus_tag="CpC231_0969"
FT                   /gene="scpA"
FT                   /product="Segregation and condensation protein A"
FT                   /protein_id="gnl|ufmg|CpC231_0969|gb|ADL10447"
FT   gene            1046941..1047036
FT                   /locus_tag="CpC231_0969a"
FT                   /gene=""
FT   CDS             1046941..1047036
FT                   /locus_tag="CpC231_0969a"
FT                   /gene=""
FT                   /product="Hypothetical protein"
FT                   /protein_id="gnl|ufmg|CpC231_0969a"
FT   gene            1047060..1047665
FT                   /locus_tag="CpC231_0970"
FT                   /gene="bioD"
FT   CDS             1047060..1047665
FT                   /locus_tag="CpC231_0970"
FT                   /gene="bioD"
FT                   /product="Dethiobiotin synthetase"
FT                   /protein_id="gnl|ufmg|CpC231_0970|gb|ADL10448"
FT   gene            complement(1047719..1049224)
FT                   /locus_tag="CpC231_0971"
FT                   /gene="yclF"
FT   CDS             complement(1047719..1049224)
FT                   /locus_tag="CpC231_0971"
FT                   /gene="yclF"
FT                   /product="Uncharacterized transporter yclF"
FT                   /protein_id="gnl|ufmg|CpC231_0971|gb|ADL10449"
FT   gene            1049319..1050617
FT                   /locus_tag="CpC231_0972"
FT                   /gene="bioA"
FT   CDS             1049319..1050617
FT                   /locus_tag="CpC231_0972"
FT                   /gene="bioA"
FT                   /product="Adenosylmethionine-8-amino-7-oxononanoate
FT                   aminotransferase"
FT                   /protein_id="gnl|ufmg|CpC231_0972|gb|ADL10450"
FT   gene            1050650..1051339
FT                   /locus_tag="CpC231_0973"
FT                   /gene="bioD1"
FT   CDS             1050650..1051339
FT                   /locus_tag="CpC231_0973"
FT                   /gene="bioD1"
FT                   /product="Dethiobiotin synthetase"
FT                   /protein_id="gnl|ufmg|CpC231_0973|gb|ADL10451"
FT   gene            1051467..1052090
FT                   /locus_tag="CpC231_0974"
FT                   /gene="scpB"
FT   CDS             1051467..1052090
FT                   /locus_tag="CpC231_0974"
FT                   /gene="scpB"
FT                   /product="Segregation and condensation protein B"
FT                   /protein_id="gnl|ufmg|CpC231_0974|gb|ADL10452"
FT   gene            1052148..1053269
FT                   /locus_tag="CpC231_0975"
FT                   /gene="rluB"
FT   CDS             1052148..1053269
FT                   /locus_tag="CpC231_0975"
FT                   /gene="rluB"
FT                   /product="RNA pseudouridine synthase B"
FT                   /protein_id="gnl|ufmg|CpC231_0975|gb|ADL10453"
FT   gene            1053278..1053994
FT                   /locus_tag="CpC231_0976"
FT                   /gene="cmk"
FT   CDS             1053278..1053994
FT                   /locus_tag="CpC231_0976"
FT                   /gene="cmk"
FT                   /product="Cytidylate kinase"
FT                   /protein_id="gnl|ufmg|CpC231_0976|gb|ADL10454"
FT   gene            1053987..1055609
FT                   /locus_tag="CpC231_0977"
FT                   /gene="engA"
FT   CDS             1053987..1055609
FT                   /locus_tag="CpC231_0977"
FT                   /gene="engA"
FT                   /product="GTP-binding protein EngA"
FT                   /protein_id="gnl|ufmg|CpC231_0977|gb|ADL10455"
FT   gene            1056001..1057386
FT                   /locus_tag="CpC231_0978"
FT                   /gene="dcuB"
FT   CDS             1056001..1057386
FT                   /locus_tag="CpC231_0978"
FT                   /gene="dcuB"
FT                   /product="Anaerobic C4-dicarboxylate transporter"
FT                   /protein_id="gnl|ufmg|CpC231_0978|gb|ADL10456"
FT   gene            complement(1057480..1058319)
FT                   /locus_tag="CpC231_0979"
FT                   /gene=""
FT   CDS             complement(1057480..1058319)
FT                   /locus_tag="CpC231_0979"
FT                   /gene=""
FT                   /product="SAM-dependent methyltransferase"
FT                   /protein_id="gnl|ufmg|CpC231_0979|gb|ADL10457"
FT   gene            1058557..1059801
FT                   /locus_tag="CpC231_0980"
FT                   /gene=""
FT   CDS             1058557..1059801
FT                   /locus_tag="CpC231_0980"
FT                   /gene=""
FT                   /product="Esterase"
FT                   /protein_id="gnl|ufmg|CpC231_0980|gb|ADL10458"
FT   gene            1059801..1062497
FT                   /locus_tag="CpC231_0981"
FT                   /gene=""
FT   CDS             1059801..1062497
FT                   /locus_tag="CpC231_0981"
FT                   /gene=""
FT                   /product="Hypothetical protein"
FT                   /protein_id="gnl|ufmg|CpC231_0981|gb|ADL10459"
FT   gene            1062627..1063532
FT                   /locus_tag="CpC231_0982"
FT                   /gene="ciuA"
FT   CDS             1062627..1063532
FT                   /locus_tag="CpC231_0982"
FT                   /gene="ciuA"
FT                   /product="Iron ABC transporter substrate-binding protein"
FT                   /protein_id="gnl|ufmg|CpC231_0982|gb|ADL10460"
FT   gene            1063589..1064557
FT                   /locus_tag="CpC231_0983"
FT                   /gene="ciuB"
FT   CDS             1063589..1064557
FT                   /locus_tag="CpC231_0983"
FT                   /gene="ciuB"
FT                   /product="Iron ABC transporter domain-containing permease
FT                   protein"
FT                   /protein_id="gnl|ufmg|CpC231_0983|gb|ADL10461"
FT   gene            1064562..1065593
FT                   /locus_tag="CpC231_0984"
FT                   /gene="ciuC"
FT   CDS             1064562..1065593
FT                   /locus_tag="CpC231_0984"
FT                   /gene="ciuC"
FT                   /product="Iron ABC transporter permease"
FT                   /protein_id="gnl|ufmg|CpC231_0984|gb|ADL10462"
FT   gene            1065593..1066414
FT                   /locus_tag="CpC231_0985"
FT                   /gene="ciuD"
FT   CDS             1065593..1066414
FT                   /locus_tag="CpC231_0985"
FT                   /gene="ciuD"
FT                   /product="Iron ABC transporter ATP-binding protein"
FT                   /protein_id="gnl|ufmg|CpC231_0985|gb|ADL10463"
FT   gene            1066436..1069825
FT                   /locus_tag="CpC231_0986"
FT                   /gene="ciuE"
FT   CDS             1066436..1069825
FT                   /locus_tag="CpC231_0986"
FT                   /gene="ciuE"
FT                   /product="Siderophore biosynthesis related protein"
FT                   /protein_id="gnl|ufmg|CpC231_0986|gb|ADL10464"
FT   gene            1069822..1071114
FT                   /locus_tag="CpC231_0987"
FT                   /gene="ciuF"
FT   CDS             1069822..1071114
FT                   /locus_tag="CpC231_0987"
FT                   /gene="ciuF"
FT                   /product="Efflux protein"
FT                   /protein_id="gnl|ufmg|CpC231_0987|gb|ADL10465"
FT   gene            1071220..1071366
FT                   /locus_tag="CpC231_0987a"
FT                   /gene=""
FT   CDS             1071220..1071366
FT                   /locus_tag="CpC231_0987a"
FT                   /gene=""
FT                   /product="Hypothetical protein"
FT                   /protein_id="gnl|ufmg|CpC231_0987a"
FT   gene            complement(1071481..1071639)
FT                   /locus_tag="CpC231_0987b"
FT                   /gene=""
FT   CDS             complement(1071481..1071639)
FT                   /locus_tag="CpC231_0987b"
FT                   /gene=""
FT                   /product="Hypothetical protein"
FT                   /protein_id="gnl|ufmg|CpC231_0987b"
FT   gene            complement(1071842..1072087)
FT                   /locus_tag="CpC231_0988"
FT                   /gene=""
FT   CDS             complement(1071842..1072087)
FT                   /locus_tag="CpC231_0988"
FT                   /gene=""
FT                   /product="Hypothetical protein"
FT                   /protein_id="gnl|ufmg|CpC231_0988|gb|ADL10466"
FT   gene            1072599..1074170
FT                   /locus_tag="CpC231_0989"
FT                   /gene=""
FT   CDS             1072599..1074170
FT                   /locus_tag="CpC231_0989"
FT                   /gene=""
FT                   /product="Hypothetical protein"
FT                   /protein_id="gnl|ufmg|CpC231_0989|gb|ADL10467"
FT   gene            1074212..1074388
FT                   /locus_tag="CpC231_0989a"
FT                   /gene=""
FT   CDS             1074212..1074388
FT                   /locus_tag="CpC231_0989a"
FT                   /gene=""
FT                   /product="Hypothetical protein"
FT                   /protein_id="gnl|ufmg|CpC231_0989a"
FT   gene            1074396..1076549
FT                   /locus_tag="CpC231_0990"
FT                   /gene=""
FT   CDS             1074396..1076549
FT                   /locus_tag="CpC231_0990"
FT                   /gene=""
FT                   /product="Hypothetical protein"
FT                   /protein_id="gnl|ufmg|CpC231_0990|gb|ADL10468"
FT   gene            complement(1077730..1077996)
FT                   /locus_tag="CpC231_0991"
FT                   /gene=""
FT   CDS             complement(1077730..1077996)
FT                   /locus_tag="CpC231_0991"
FT                   /gene=""
FT                   /product="Integrase"
FT                   /protein_id="gnl|ufmg|CpC231_0991|gb|ADL10469"
FT   gene            complement(1078340..1078416)
FT                   /locus_tag="CpC231_t26"
FT   tRNA            complement(1078340..1078416)
FT                   /product="tRNA-Pro"
FT   gene            complement(1078491..1078880)
FT                   /locus_tag="CpC231_0992"
FT                   /gene=""
FT   CDS             complement(1078491..1078880)
FT                   /locus_tag="CpC231_0992"
FT                   /gene=""
FT                   /product="UPF0225 protein"
FT                   /protein_id="gnl|ufmg|CpC231_0992|gb|ADL10470"
FT   gene            complement(1078895..1080082)
FT                   /locus_tag="CpC231_0993"
FT                   /gene=""
FT   CDS             complement(1078895..1080082)
FT                   /locus_tag="CpC231_0993"
FT                   /gene=""
FT                   /product="Hydrolase alpha/beta superfamily"
FT                   /protein_id="gnl|ufmg|CpC231_0993|gb|ADL10471"
FT   gene            1080463..1080603
FT                   /locus_tag="CpC231_0993a"
FT                   /gene=""
FT   CDS             1080463..1080603
FT                   /locus_tag="CpC231_0993a"
FT                   /gene=""
FT                   /product="Hypothetical protein"
FT                   /protein_id="gnl|ufmg|CpC231_0993a"
FT   gene            1080590..1082887
FT                   /locus_tag="CpC231_0994"
FT                   /gene="secA2"
FT   CDS             1080590..1082887
FT                   /locus_tag="CpC231_0994"
FT                   /gene="secA2"
FT                   /product="Protein translocase subunit secA 2"
FT                   /protein_id="gnl|ufmg|CpC231_0994|gb|ADL10472"
FT   gene            1083063..1083494
FT                   /locus_tag="CpC231_0995"
FT                   /gene="odhI"
FT   CDS             1083063..1083494
FT                   /locus_tag="CpC231_0995"
FT                   /gene="odhI"
FT                   /product="Oxoglutarate dehydrogenase inhibitor"
FT                   /protein_id="gnl|ufmg|CpC231_0995|gb|ADL10473"
FT   gene            1083609..1084361
FT                   /locus_tag="CpC231_0996"
FT                   /gene="merR2"
FT   CDS             1083609..1084361
FT                   /locus_tag="CpC231_0996"
FT                   /gene="merR2"
FT                   /product="MerR family transcriptional regulator"
FT                   /protein_id="gnl|ufmg|CpC231_0996|gb|ADL10474"
FT   gene            1084382..1084990
FT                   /locus_tag="CpC231_0997"
FT                   /gene=""
FT   CDS             1084382..1084990
FT                   /locus_tag="CpC231_0997"
FT                   /gene=""
FT                   /product="Hypothetical protein"
FT                   /protein_id="gnl|ufmg|CpC231_0997|gb|ADL10475"
FT   gene            1085121..1085678
FT                   /locus_tag="CpC231_0998"
FT                   /gene="merR3"
FT   CDS             1085121..1085678
FT                   /locus_tag="CpC231_0998"
FT                   /gene="merR3"
FT                   /product="MerR family transcriptional regulator"
FT                   /protein_id="gnl|ufmg|CpC231_0998|gb|ADL10476"
FT   gene            complement(1085807..1087237)
FT                   /locus_tag="CpC231_0999"
FT                   /gene=""
FT   CDS             complement(1085807..1087237)
FT                   /locus_tag="CpC231_0999"
FT                   /gene=""
FT                   /product="Hypothetical protein"
FT                   /protein_id="gnl|ufmg|CpC231_0999|gb|ADL10477"
FT   gene            complement(1087275..1088164)
FT                   /locus_tag="CpC231_1000"
FT                   /gene=""
FT                   /pseudo
FT                   /product="Hypothetical protein"
FT   gene            complement(1088167..1089219)
FT                   /locus_tag="CpC231_1001"
FT                   /gene=""
FT   CDS             complement(1088167..1089219)
FT                   /locus_tag="CpC231_1001"
FT                   /gene=""
FT                   /product="UPF0053 protein"
FT                   /protein_id="gnl|ufmg|CpC231_1001|gb|ADL10478"
FT   gene            complement(1089216..1090619)
FT                   /locus_tag="CpC231_1002"
FT                   /gene="tlyC"
FT   CDS             complement(1089216..1090619)
FT                   /locus_tag="CpC231_1002"
FT                   /gene="tlyC"
FT                   /product="Hemolysin-related protein"
FT                   /protein_id="gnl|ufmg|CpC231_1002|gb|ADL10479"
FT   gene            complement(1090635..1091942)
FT                   /locus_tag="CpC231_1003"
FT                   /gene="deaD2"
FT   CDS             complement(1090635..1091942)
FT                   /locus_tag="CpC231_1003"
FT                   /gene="deaD2"
FT                   /product="DEAD-box helicase"
FT                   /protein_id="gnl|ufmg|CpC231_1003|gb|ADL10480"
FT   gene            complement(1092111..1093607)
FT                   /locus_tag="CpC231_1004"
FT                   /gene="gnd"
FT   CDS             complement(1092111..1093607)
FT                   /locus_tag="CpC231_1004"
FT                   /gene="gnd"
FT                   /product="6-phosphogluconate dehydrogenase"
FT                   /protein_id="gnl|ufmg|CpC231_1004|gb|ADL10481"
FT   gene            1093733..1094233
FT                   /locus_tag="CpC231_1005"
FT                   /gene=""
FT   CDS             1093733..1094233
FT                   /locus_tag="CpC231_1005"
FT                   /gene=""
FT                   /product="Thioesterase"
FT                   /protein_id="gnl|ufmg|CpC231_1005|gb|ADL10482"
FT   gene            complement(1094309..1095379)
FT                   /locus_tag="CpC231_1006"
FT                   /gene="corA"
FT   CDS             complement(1094309..1095379)
FT                   /locus_tag="CpC231_1006"
FT                   /gene="corA"
FT                   /product="Magnesium/cobalt transporter CorA"
FT                   /protein_id="gnl|ufmg|CpC231_1006|gb|ADL10483"
FT   gene            1095439..1096026
FT                   /locus_tag="CpC231_1007"
FT                   /gene=""
FT   CDS             1095439..1096026
FT                   /locus_tag="CpC231_1007"
FT                   /gene=""
FT                   /product="Methyltransferase type 11"
FT                   /protein_id="gnl|ufmg|CpC231_1007|gb|ADL10484"
FT   gene            complement(1096167..1097525)
FT                   /locus_tag="CpC231_1008"
FT                   /gene="ndh"
FT   CDS             complement(1096167..1097525)
FT                   /locus_tag="CpC231_1008"
FT                   /gene="ndh"
FT                   /product="NADH dehydrogenase"
FT                   /protein_id="gnl|ufmg|CpC231_1008|gb|ADL10485"
FT   gene            1097696..1099003
FT                   /locus_tag="CpC231_1009"
FT                   /gene="ufaA"
FT   CDS             1097696..1099003
FT                   /locus_tag="CpC231_1009"
FT                   /gene="ufaA"
FT                   /product="Cyclopropane fatty acid synthase"
FT                   /protein_id="gnl|ufmg|CpC231_1009|gb|ADL10486"
FT   gene            complement(1099086..1100471)
FT                   /locus_tag="CpC231_1010"
FT                   /gene=""
FT   CDS             complement(1099086..1100471)
FT                   /locus_tag="CpC231_1010"
FT                   /gene=""
FT                   /product="MFS family major facilitator transporter"
FT                   /protein_id="gnl|ufmg|CpC231_1010|gb|ADL10487"
FT   gene            complement(1101118..1101318)
FT                   /locus_tag="CpC231_1011"
FT                   /gene=""
FT   CDS             complement(1101118..1101318)
FT                   /locus_tag="CpC231_1011"
FT                   /gene=""
FT                   /product="Hypothetical protein"
FT                   /protein_id="gnl|ufmg|CpC231_1011|gb|ADL10488"
FT   gene            complement(1101333..1102025)
FT                   /locus_tag="CpC231_1012"
FT                   /gene="yceI"
FT   CDS             complement(1101333..1102025)
FT                   /locus_tag="CpC231_1012"
FT                   /gene="yceI"
FT                   /product="Protein yceI"
FT                   /protein_id="gnl|ufmg|CpC231_1012|gb|ADL10489"
FT   gene            complement(1102045..1102371)
FT                   /locus_tag="CpC231_1013"
FT                   /gene=""
FT   CDS             complement(1102045..1102371)
FT                   /locus_tag="CpC231_1013"
FT                   /gene=""
FT                   /product="Hypothetical protein"
FT                   /protein_id="gnl|ufmg|CpC231_1013|gb|ADL10490"
FT   gene            1102556..1102948
FT                   /locus_tag="CpC231_1014"
FT                   /gene=""
FT   CDS             1102556..1102948
FT                   /locus_tag="CpC231_1014"
FT                   /gene=""
FT                   /product="Hypothetical protein"
FT                   /protein_id="gnl|ufmg|CpC231_1014|gb|ADL10491"
FT   gene            complement(1103034..1103831)
FT                   /locus_tag="CpC231_1015"
FT                   /gene="ppm1"
FT   CDS             complement(1103034..1103831)
FT                   /locus_tag="CpC231_1015"
FT                   /gene="ppm1"
FT                   /product="Polyprenol-phosphate-mannose synthase domain 1"
FT                   /protein_id="gnl|ufmg|CpC231_1015|gb|ADL10492"
FT   gene            complement(1103865..1105421)
FT                   /locus_tag="CpC231_1016"
FT                   /gene="lnt"
FT   CDS             complement(1103865..1105421)
FT                   /locus_tag="CpC231_1016"
FT                   /gene="lnt"
FT                   /product="Apolipoprotein N-acyltransferase"
FT                   /protein_id="gnl|ufmg|CpC231_1016|gb|ADL10493"
FT   gene            complement(1105580..1106110)
FT                   /locus_tag="CpC231_1017"
FT                   /gene="fxsA"
FT   CDS             complement(1105580..1106110)
FT                   /locus_tag="CpC231_1017"
FT                   /gene="fxsA"
FT                   /product="FxsA cytoplasmic membrane protein"
FT                   /protein_id="gnl|ufmg|CpC231_1017|gb|ADL10494"
FT   gene            complement(1106182..1109796)
FT                   /locus_tag="CpC231_1018"
FT                   /gene="cobN"
FT   CDS             complement(1106182..1109796)
FT                   /locus_tag="CpC231_1018"
FT                   /gene="cobN"
FT                   /product="Cobaltochelatase"
FT                   /protein_id="gnl|ufmg|CpC231_1018|gb|ADL10495"
FT   gene            1110044..1111360
FT                   /locus_tag="CpC231_1019"
FT                   /gene="cobG"
FT   CDS             1110044..1111360
FT                   /locus_tag="CpC231_1019"
FT                   /gene="cobG"
FT                   /product="Precorrin-3B synthase"
FT                   /protein_id="gnl|ufmg|CpC231_1019|gb|ADL10496"
FT   gene            1111357..1112007
FT                   /locus_tag="CpC231_1020"
FT                   /gene="cobH"
FT   CDS             1111357..1112007
FT                   /locus_tag="CpC231_1020"
FT                   /gene="cobH"
FT                   /product="Precorrin-8X methyl mutase"
FT                   /protein_id="gnl|ufmg|CpC231_1020|gb|ADL10497"
FT   gene            1112004..1113509
FT                   /locus_tag="CpC231_1021"
FT                   /gene="cobJ"
FT   CDS             1112004..1113509
FT                   /locus_tag="CpC231_1021"
FT                   /gene="cobJ"
FT                   /product="Precorrin-3B C(17)-methyltransferase"
FT                   /protein_id="gnl|ufmg|CpC231_1021|gb|ADL10498"
FT   gene            complement(1113568..1114248)
FT                   /locus_tag="CpC231_1022"
FT                   /gene="cobK"
FT   CDS             complement(1113568..1114248)
FT                   /locus_tag="CpC231_1022"
FT                   /gene="cobK"
FT                   /product="Precorrin-6A reductase"
FT                   /protein_id="gnl|ufmg|CpC231_1022|gb|ADL10499"
FT   gene            complement(1114287..1115060)
FT                   /locus_tag="CpC231_1023"
FT                   /gene="cobM"
FT   CDS             complement(1114287..1115060)
FT                   /locus_tag="CpC231_1023"
FT                   /gene="cobM"
FT                   /product="Precorrin-4 C11-methyltransferase"
FT                   /protein_id="gnl|ufmg|CpC231_1023|gb|ADL10500"
FT   gene            complement(1115087..1116355)
FT                   /locus_tag="CpC231_1024"
FT                   /gene="cobL"
FT   CDS             complement(1115087..1116355)
FT                   /locus_tag="CpC231_1024"
FT                   /gene="cobL"
FT                   /product="Precorrin-6Y C5,15-methyltransferase"
FT                   /protein_id="gnl|ufmg|CpC231_1024|gb|ADL10501"
FT   gene            complement(1116394..1117134)
FT                   /locus_tag="CpC231_1025"
FT                   /gene=""
FT   CDS             complement(1116394..1117134)
FT                   /locus_tag="CpC231_1025"
FT                   /gene=""
FT                   /product="Oxidoreductase"
FT                   /protein_id="gnl|ufmg|CpC231_1025|gb|ADL10502"
FT   gene            complement(1117134..1118276)
FT                   /locus_tag="CpC231_1026"
FT                   /gene="pepE"
FT   CDS             complement(1117134..1118276)
FT                   /locus_tag="CpC231_1026"
FT                   /gene="pepE"
FT                   /product="Dipeptidase pepE"
FT                   /protein_id="gnl|ufmg|CpC231_1026|gb|ADL10503"
FT   gene            complement(1118317..1121073)
FT                   /locus_tag="CpC231_1027"
FT                   /gene="helY"
FT   CDS             complement(1118317..1121073)
FT                   /locus_tag="CpC231_1027"
FT                   /gene="helY"
FT                   /product="ATP-dependent DNA helicase"
FT                   /protein_id="gnl|ufmg|CpC231_1027|gb|ADL10504"
FT   gene            complement(1121093..1122181)
FT                   /locus_tag="CpC231_1028"
FT                   /gene="tatC"
FT   CDS             complement(1121093..1122181)
FT                   /locus_tag="CpC231_1028"
FT                   /gene="tatC"
FT                   /product="Sec-independent protein translocase protein
FT                   tatC"
FT                   /protein_id="gnl|ufmg|CpC231_1028|gb|ADL10505"
FT   gene            complement(1122288..1122566)
FT                   /locus_tag="CpC231_1029"
FT                   /gene="tatA"
FT   CDS             complement(1122288..1122566)
FT                   /locus_tag="CpC231_1029"
FT                   /gene="tatA"
FT                   /product="Sec-independent protein translocase protein"
FT                   /protein_id="gnl|ufmg|CpC231_1029|gb|ADL10506"
FT   gene            complement(1122605..1123594)
FT                   /locus_tag="CpC231_1030"
FT                   /gene="pafC"
FT   CDS             complement(1122605..1123594)
FT                   /locus_tag="CpC231_1030"
FT                   /gene="pafC"
FT                   /product="Protein pafC"
FT                   /protein_id="gnl|ufmg|CpC231_1030|gb|ADL10507"
FT   gene            complement(1123594..1124583)
FT                   /locus_tag="CpC231_1031"
FT                   /gene="pafB"
FT   CDS             complement(1123594..1124583)
FT                   /locus_tag="CpC231_1031"
FT                   /gene="pafB"
FT                   /product="Protein pafB"
FT                   /protein_id="gnl|ufmg|CpC231_1031|gb|ADL10508"
FT   gene            complement(1124580..1126037)
FT                   /locus_tag="CpC231_1032"
FT                   /gene="pafA"
FT   CDS             complement(1124580..1126037)
FT                   /locus_tag="CpC231_1032"
FT                   /gene="pafA"
FT                   /product="Pup--protein ligase"
FT                   /protein_id="gnl|ufmg|CpC231_1032|gb|ADL10509"
FT   gene            complement(1126042..1126236)
FT                   /locus_tag="CpC231_1033"
FT                   /gene="pup"
FT   CDS             complement(1126042..1126236)
FT                   /locus_tag="CpC231_1033"
FT                   /gene="pup"
FT                   /product="Prokaryotic ubiquitin-like protein pup"
FT                   /protein_id="gnl|ufmg|CpC231_1033|gb|ADL10510"
FT   gene            complement(1126338..1127870)
FT                   /locus_tag="CpC231_1034"
FT                   /gene="pafA1"
FT   CDS             complement(1126338..1127870)
FT                   /locus_tag="CpC231_1034"
FT                   /gene="pafA1"
FT                   /product="Proteasome accessory factor PafA2"
FT                   /protein_id="gnl|ufmg|CpC231_1034|gb|ADL10511"
FT   gene            complement(1127867..1129447)
FT                   /locus_tag="CpC231_1035"
FT                   /gene="arc"
FT   CDS             complement(1127867..1129447)
FT                   /locus_tag="CpC231_1035"
FT                   /gene="arc"
FT                   /product="AAA ATPase forming ring-shaped complexes"
FT                   /protein_id="gnl|ufmg|CpC231_1035|gb|ADL10512"
FT   gene            complement(1129642..1130478)
FT                   /locus_tag="CpC231_1036"
FT                   /gene="pimT"
FT   CDS             complement(1129642..1130478)
FT                   /locus_tag="CpC231_1036"
FT                   /gene="pimT"
FT                   /product="SAM-dependent methyltransferase involved in
FT                   tRNA-Met maturation"
FT                   /protein_id="gnl|ufmg|CpC231_1036|gb|ADL10513"
FT   gene            complement(1130485..1131801)
FT                   /locus_tag="CpC231_1037"
FT                   /gene="pepC2"
FT   CDS             complement(1130485..1131801)
FT                   /locus_tag="CpC231_1037"
FT                   /gene="pepC2"
FT                   /product="Aminopeptidase 2"
FT                   /protein_id="gnl|ufmg|CpC231_1037|gb|ADL10514"
FT   gene            1131956..1132867
FT                   /locus_tag="CpC231_1038"
FT                   /gene="recB"
FT   CDS             1131956..1132867
FT                   /locus_tag="CpC231_1038"
FT                   /gene="recB"
FT                   /product="RecB family nuclease"
FT                   /protein_id="gnl|ufmg|CpC231_1038|gb|ADL10515"
FT   gene            1133064..1133366
FT                   /locus_tag="CpC231_1039"
FT                   /gene="vapI"
FT   CDS             1133064..1133366
FT                   /locus_tag="CpC231_1039"
FT                   /gene="vapI"
FT                   /product="Virulence-associated protein I"
FT                   /protein_id="gnl|ufmg|CpC231_1039|gb|ADL10516"
FT   gene            complement(1133427..1135079)
FT                   /locus_tag="CpC231_1040"
FT                   /gene="fhs"
FT   CDS             complement(1133427..1135079)
FT                   /locus_tag="CpC231_1040"
FT                   /gene="fhs"
FT                   /product="Formate--tetrahydrofolate ligase"
FT                   /protein_id="gnl|ufmg|CpC231_1040|gb|ADL10517"
FT   gene            complement(1135203..1136633)
FT                   /locus_tag="CpC231_1041"
FT                   /gene="aspA"
FT   CDS             complement(1135203..1136633)
FT                   /locus_tag="CpC231_1041"
FT                   /gene="aspA"
FT                   /product="Aspartate ammonia-lyase"
FT                   /protein_id="gnl|ufmg|CpC231_1041|gb|ADL10518"
FT   gene            complement(1136992..1138299)
FT                   /locus_tag="CpC231_1042"
FT                   /gene="dcuA"
FT   CDS             complement(1136992..1138299)
FT                   /locus_tag="CpC231_1042"
FT                   /gene="dcuA"
FT                   /product="Anaerobic C4-dicarboxylate transporter"
FT                   /protein_id="gnl|ufmg|CpC231_1042|gb|ADL10519"
FT   gene            complement(1138302..1138400)
FT                   /locus_tag="CpC231_1042a"
FT                   /gene=""
FT   CDS             complement(1138302..1138400)
FT                   /locus_tag="CpC231_1042a"
FT                   /gene=""
FT                   /product="Hypothetical protein"
FT                   /protein_id="gnl|ufmg|CpC231_1042a"
FT   gene            complement(1138762..1139607)
FT                   /locus_tag="CpC231_1043"
FT                   /gene="hisG"
FT   CDS             complement(1138762..1139607)
FT                   /locus_tag="CpC231_1043"
FT                   /gene="hisG"
FT                   /product="ATP phosphoribosyl transferase"
FT                   /protein_id="gnl|ufmg|CpC231_1043|gb|ADL10520"
FT   gene            complement(1139623..1139886)
FT                   /locus_tag="CpC231_1043a"
FT                   /gene="hisE"
FT   CDS             complement(1139623..1139886)
FT                   /locus_tag="CpC231_1043a"
FT                   /gene="hisE"
FT                   /product="Phosphoribosyl-ATP pyrophosphatase"
FT                   /protein_id="gnl|ufmg|CpC231_1043a"
FT   gene            complement(1139915..1140619)
FT                   /locus_tag="CpC231_1044"
FT                   /gene=""
FT   CDS             complement(1139915..1140619)
FT                   /locus_tag="CpC231_1044"
FT                   /gene=""
FT                   /product="Haloacid dehalogenase-like hydrolase"
FT                   /protein_id="gnl|ufmg|CpC231_1044"
FT   gene            complement(1140690..1144289)
FT                   /locus_tag="CpC231_1045"
FT                   /gene="metH"
FT   CDS             complement(1140690..1144289)
FT                   /locus_tag="CpC231_1045"
FT                   /gene="metH"
FT                   /product="Methionine synthase"
FT                   /protein_id="gnl|ufmg|CpC231_1045|gb|ADL10521"
FT   gene            complement(1144393..1144830)
FT                   /locus_tag="CpC231_1046"
FT                   /gene=""
FT   CDS             complement(1144393..1144830)
FT                   /locus_tag="CpC231_1046"
FT                   /gene=""
FT                   /product="Hypothetical protein"
FT                   /protein_id="gnl|ufmg|CpC231_1046|gb|ADL10522"
FT   gene            complement(1144900..1146150)
FT                   /locus_tag="CpC231_1047"
FT                   /gene="mshC"
FT   CDS             complement(1144900..1146150)
FT                   /locus_tag="CpC231_1047"
FT                   /gene="mshC"
FT                   /product="L-cysteine:1D-myo-inositol
FT                   2-amino-2-deoxy-alpha-D-glucopyranoside ligase"
FT                   /protein_id="gnl|ufmg|CpC231_1047|gb|ADL10523"
FT   gene            complement(1146266..1147153)
FT                   /locus_tag="CpC231_1048"
FT                   /gene="uppP"
FT   CDS             complement(1146266..1147153)
FT                   /locus_tag="CpC231_1048"
FT                   /gene="uppP"
FT                   /product="Undecaprenyl pyrophosphate phosphatase"
FT                   /protein_id="gnl|ufmg|CpC231_1048|gb|ADL10524"
FT   gene            1147175..1148083
FT                   /locus_tag="CpC231_1049"
FT                   /gene=""
FT   CDS             1147175..1148083
FT                   /locus_tag="CpC231_1049"
FT                   /gene=""
FT                   /product="Aldo/keto reductase family oxidoreductase"
FT                   /protein_id="gnl|ufmg|CpC231_1049|gb|ADL10525"
FT   gene            1148189..1149211
FT                   /locus_tag="CpC231_1050"
FT                   /gene="lppL"
FT   CDS             1148189..1149211
FT                   /locus_tag="CpC231_1050"
FT                   /gene="lppL"
FT                   /product="Prolipoprotein LppL"
FT                   /protein_id="gnl|ufmg|CpC231_1050|gb|ADL10526"
FT   gene            1149319..1150365
FT                   /locus_tag="CpC231_1051"
FT                   /gene="pyrD"
FT   CDS             1149319..1150365
FT                   /locus_tag="CpC231_1051"
FT                   /gene="pyrD"
FT                   /product="Dihydroorotate dehydrogenase 2"
FT                   /protein_id="gnl|ufmg|CpC231_1051|gb|ADL10527"
[truncated: 3,548,308 more chars]
