# Supplementary material for: The Corynebacterium pseudotuberculosis in silico predicted pan-exoproteome
Source: BMC Genomics. 2012 Oct 19;13(Suppl 5):S6. doi: 10.1186/1471-2164-13-S5-S6 (PMC3476999; doi:10.1186/1471-2164-13-S5-S6)
Supplement: Additional file 1 — C. pseudotuberculosis genomes. The five C. pseudotuberculosis genomes here checked, as EMBL files. [file 1471-2164-13-S5-S6-S1.zip › CP002097-FRC41.embl]

FT   gene            231..1811
FT                   /locus_tag="cpfrc_00001"
FT                   /gene="dnaA"
FT   CDS             231..1811
FT                   /locus_tag="cpfrc_00001"
FT                   /gene="dnaA"
FT                   /product="Chromosomal replication initiation protein"
FT                   /protein_id="gnl|overwrite|cpfrc_00001|gb|ADK27794.1"
FT   gene            complement(1820..2014)
FT                   /locus_tag="cpfrc_00001a"
FT                   /gene=""
FT   CDS             complement(1820..2014)
FT                   /locus_tag="cpfrc_00001a"
FT                   /gene=""
FT                   /product="Hypothetical protein"
FT                   /protein_id="gnl|overwrite|cpfrc_00001a"
FT   gene            2396..3583
FT                   /locus_tag="cpfrc_00002"
FT                   /gene="dnaN"
FT   CDS             2396..3583
FT                   /locus_tag="cpfrc_00002"
FT                   /gene="dnaN"
FT                   /product="DNA polymerase III subunit beta"
FT                   /protein_id="gnl|overwrite|cpfrc_00002|gb|ADK27795.1"
FT   gene            3599..4864
FT                   /locus_tag="cpfrc_00003"
FT                   /gene="recF"
FT   CDS             3599..4864
FT                   /locus_tag="cpfrc_00003"
FT                   /gene="recF"
FT                   /product="Recombination protein F"
FT                   /protein_id="gnl|overwrite|cpfrc_00003|gb|ADK27796.1"
FT   gene            4854..5426
FT                   /locus_tag="cpfrc_00004"
FT                   /gene=""
FT   CDS             4854..5426
FT                   /locus_tag="cpfrc_00004"
FT                   /gene=""
FT                   /product="Hypothetical protein"
FT                   /protein_id="gnl|overwrite|cpfrc_00004|gb|ADK27797.1"
FT   gene            5566..7611
FT                   /locus_tag="cpfrc_00005"
FT                   /gene="gyrB"
FT   CDS             5566..7611
FT                   /locus_tag="cpfrc_00005"
FT                   /gene="gyrB"
FT                   /product="DNA gyrase subunit B"
FT                   /protein_id="gnl|overwrite|cpfrc_00005|gb|ADK27798.1"
FT   gene            complement(7693..8127)
FT                   /locus_tag="cpfrc_00006"
FT                   /gene=""
FT   CDS             complement(7693..8127)
FT                   /locus_tag="cpfrc_00006"
FT                   /gene=""
FT                   /product="Hypothetical protein"
FT                   /protein_id="gnl|overwrite|cpfrc_00006|gb|ADK27799.1"
FT   gene            complement(8303..8389)
FT                   /locus_tag="cpfrc_00006a"
FT                   /gene=""
FT   CDS             complement(8303..8389)
FT                   /locus_tag="cpfrc_00006a"
FT                   /gene=""
FT                   /product="Hypothetical protein"
FT                   /protein_id="gnl|overwrite|cpfrc_00006a"
FT   gene            complement(8441..8704)
FT                   /locus_tag="cpfrc_00007"
FT                   /gene=""
FT   CDS             complement(8441..8704)
FT                   /locus_tag="cpfrc_00007"
FT                   /gene=""
FT                   /product="Hypothetical protein"
FT                   /protein_id="gnl|overwrite|cpfrc_00007|gb|ADK27800.1"
FT   gene            complement(8701..8907)
FT                   /locus_tag="cpfrc_00008"
FT                   /gene=""
FT   CDS             complement(8701..8907)
FT                   /locus_tag="cpfrc_00008"
FT                   /gene=""
FT                   /product="Hypothetical protein"
FT                   /protein_id="gnl|overwrite|cpfrc_00008|gb|ADK27801.1"
FT   gene            9081..11645
FT                   /locus_tag="cpfrc_00009"
FT                   /gene="gyrA"
FT   CDS             9081..11645
FT                   /locus_tag="cpfrc_00009"
FT                   /gene="gyrA"
FT                   /product="DNA gyrase subunit A"
FT                   /protein_id="gnl|overwrite|cpfrc_00009|gb|ADK27802.1"
FT   gene            11645..11989
FT                   /locus_tag="cpfrc_00010"
FT                   /gene=""
FT   CDS             11645..11989
FT                   /locus_tag="cpfrc_00010"
FT                   /gene=""
FT                   /product="Hypothetical protein"
FT                   /protein_id="gnl|overwrite|cpfrc_00010|gb|ADK27803.1"
FT   gene            12175..12251
FT                   /locus_tag="cpfrc_t001"
FT   tRNA            12175..12251
FT                   /product="tRNA-Ile"
FT   gene            12260..12332
FT                   /locus_tag="cpfrc_t002"
FT   tRNA            12260..12332
FT                   /product="tRNA-Ala"
FT   gene            12507..13211
FT                   /locus_tag="cpfrc_00011"
FT                   /gene=""
FT   CDS             12507..13211
FT                   /locus_tag="cpfrc_00011"
FT                   /gene=""
FT                   /product="Hypothetical protein"
FT                   /protein_id="gnl|overwrite|cpfrc_00011|gb|ADK27804.1"
FT   gene            13485..14054
FT                   /locus_tag="cpfrc_00012"
FT                   /gene=""
FT   CDS             13485..14054
FT                   /locus_tag="cpfrc_00012"
FT                   /gene=""
FT                   /product="Hypothetical protein"
FT                   /protein_id="gnl|overwrite|cpfrc_00012|gb|ADK27805.1"
FT   gene            14287..14359
FT                   /locus_tag="cpfrc_t003"
FT   tRNA            14287..14359
FT                   /product="tRNA-Ala"
FT   gene            14352..14612
FT                   /locus_tag="cpfrc_00013"
FT                   /gene=""
FT   CDS             14352..14612
FT                   /locus_tag="cpfrc_00013"
FT                   /gene=""
FT                   /product="Hypothetical protein"
FT                   /protein_id="gnl|overwrite|cpfrc_00013|gb|ADK27806.1"
FT   gene            14685..15686
FT                   /locus_tag="cpfrc_00014"
FT                   /gene=""
FT   CDS             14685..15686
FT                   /locus_tag="cpfrc_00014"
FT                   /gene=""
FT                   /product="Periplasmic binding protein/LacI transcriptional
FT                   regulator"
FT                   /protein_id="gnl|overwrite|cpfrc_00014|gb|ADK27807.1"
FT   gene            15683..16768
FT                   /locus_tag="cpfrc_00015"
FT                   /gene="rbsC"
FT   CDS             15683..16768
FT                   /locus_tag="cpfrc_00015"
FT                   /gene="rbsC"
FT                   /product="Ribose transport system permease protein rbsC"
FT                   /protein_id="gnl|overwrite|cpfrc_00015|gb|ADK27808.1"
FT   gene            16770..17543
FT                   /locus_tag="cpfrc_00016"
FT                   /gene="rbsA"
FT   CDS             16770..17543
FT                   /locus_tag="cpfrc_00016"
FT                   /gene="rbsA"
FT                   /product="Ribose import ATP-binding protein RbsA"
FT                   /protein_id="gnl|overwrite|cpfrc_00016|gb|ADK27809.1"
FT   gene            complement(17611..18282)
FT                   /locus_tag="cpfrc_00017"
FT                   /gene=""
FT   CDS             complement(17611..18282)
FT                   /locus_tag="cpfrc_00017"
FT                   /gene=""
FT                   /product="Hypothetical protein"
FT                   /protein_id="gnl|overwrite|cpfrc_00017|gb|ADK27810.1"
FT   gene            18360..18896
FT                   /locus_tag="cpfrc_00018"
FT                   /gene="ppiA"
FT   CDS             18360..18896
FT                   /locus_tag="cpfrc_00018"
FT                   /gene="ppiA"
FT                   /product="Peptidyl-prolyl cis-trans isomerase A"
FT                   /protein_id="gnl|overwrite|cpfrc_00018|gb|ADK27811.1"
FT   gene            18958..19728
FT                   /locus_tag="cpfrc_00019"
FT                   /gene="ybhB"
FT   CDS             18958..19728
FT                   /locus_tag="cpfrc_00019"
FT                   /gene="ybhB"
FT                   /product="Rhomboid family protein"
FT                   /protein_id="gnl|overwrite|cpfrc_00019|gb|ADK27812.1"
FT   gene            19747..19854
FT                   /locus_tag="cpfrc_00020"
FT                   /gene=""
FT   CDS             19747..19854
FT                   /locus_tag="cpfrc_00020"
FT                   /gene=""
FT                   /product="Hypothetical protein"
FT                   /protein_id="gnl|overwrite|cpfrc_00020|gb|ADK27813.1"
FT   gene            19883..20041
FT                   /locus_tag="cpfrc_00021"
FT                   /gene=""
FT   CDS             19883..20041
FT                   /locus_tag="cpfrc_00021"
FT                   /gene=""
FT                   /product="Hypothetical protein"
FT                   /protein_id="gnl|overwrite|cpfrc_00021|gb|ADK27814.1"
FT   gene            20671..21018
FT                   /locus_tag="cpfrc_00022"
FT                   /gene=""
FT   CDS             20671..21018
FT                   /locus_tag="cpfrc_00022"
FT                   /gene=""
FT                   /product="Hypothetical protein"
FT                   /protein_id="gnl|overwrite|cpfrc_00022|gb|ADK27815.1"
FT   gene            complement(21052..21156)
FT                   /locus_tag="cpfrc_00023"
FT                   /gene=""
FT   CDS             complement(21052..21156)
FT                   /locus_tag="cpfrc_00023"
FT                   /gene=""
FT                   /product="Hypothetical protein"
FT                   /protein_id="gnl|overwrite|cpfrc_00023|gb|ADK27816.1"
FT   gene            complement(21572..21670)
FT                   /locus_tag="cpfrc_00024"
FT                   /gene=""
FT   CDS             complement(21572..21670)
FT                   /locus_tag="cpfrc_00024"
FT                   /gene=""
FT                   /product="Hypothetical protein"
FT                   /protein_id="gnl|overwrite|cpfrc_00024|gb|ADK27817.1"
FT   gene            complement(21747..21893)
FT                   /locus_tag="cpfrc_00025"
FT                   /gene=""
FT   CDS             complement(21747..21893)
FT                   /locus_tag="cpfrc_00025"
FT                   /gene=""
FT                   /product="Hypothetical protein"
FT                   /protein_id="gnl|overwrite|cpfrc_00025|gb|ADK27818.1"
FT   gene            complement(21940..22068)
FT                   /locus_tag="cpfrc_00026"
FT                   /gene=""
FT   CDS             complement(21940..22068)
FT                   /locus_tag="cpfrc_00026"
FT                   /gene=""
FT                   /product="Hypothetical protein"
FT                   /protein_id="gnl|overwrite|cpfrc_00026|gb|ADK27819.1"
FT   gene            22236..22589
FT                   /locus_tag="cpfrc_00027"
FT                   /gene="cas5"
FT   CDS             22236..22589
FT                   /locus_tag="cpfrc_00027"
FT                   /gene="cas5"
FT                   /product="CRISPR-associated protein Cas5"
FT                   /protein_id="gnl|overwrite|cpfrc_00027|gb|ADK27820.1"
FT   gene            complement(22664..23704)
FT                   /locus_tag="cpfrc_00028"
FT                   /gene=""
FT   CDS             complement(22664..23704)
FT                   /locus_tag="cpfrc_00028"
FT                   /gene=""
FT                   /product="Insertion element protein"
FT                   /protein_id="gnl|overwrite|cpfrc_00028|gb|ADK27821.1"
FT   gene            24113..25036
FT                   /locus_tag="cpfrc_00029"
FT                   /gene="pld"
FT   CDS             24113..25036
FT                   /locus_tag="cpfrc_00029"
FT                   /gene="pld"
FT                   /product="Phospholipase D"
FT                   /protein_id="gnl|overwrite|cpfrc_00029|gb|ADK27822.1"
FT   gene            complement(25089..25955)
FT                   /locus_tag="cpfrc_00030"
FT                   /gene="fagC"
FT   CDS             complement(25089..25955)
FT                   /locus_tag="cpfrc_00030"
FT                   /gene="fagC"
FT                   /product="ATP binding cytoplasmic membrane protein"
FT                   /protein_id="gnl|overwrite|cpfrc_00030|gb|ADK27823.1"
FT   gene            complement(25964..26950)
FT                   /locus_tag="cpfrc_00031"
FT                   /gene="fagB"
FT   CDS             complement(25964..26950)
FT                   /locus_tag="cpfrc_00031"
FT                   /gene="fagB"
FT                   /product="Iron-enterobactin transporter"
FT                   /protein_id="gnl|overwrite|cpfrc_00031|gb|ADK27824.1"
FT   gene            complement(26950..28017)
FT                   /locus_tag="cpfrc_00032"
FT                   /gene="fagA"
FT   CDS             complement(26950..28017)
FT                   /locus_tag="cpfrc_00032"
FT                   /gene="fagA"
FT                   /product="Hypothetical protein"
FT                   /protein_id="gnl|overwrite|cpfrc_00032|gb|ADK27825.1"
FT   gene            28064..29116
FT                   /locus_tag="cpfrc_00033"
FT                   /gene="fagD"
FT   CDS             28064..29116
FT                   /locus_tag="cpfrc_00033"
FT                   /gene="fagD"
FT                   /product="Iron siderophore binding protein"
FT                   /protein_id="gnl|overwrite|cpfrc_00033|gb|ADK27826.1"
FT   gene            complement(29248..29517)
FT                   /locus_tag="cpfrc_00034"
FT                   /gene=""
FT   CDS             complement(29248..29517)
FT                   /locus_tag="cpfrc_00034"
FT                   /gene=""
FT                   /product="Hypothetical protein"
FT                   /protein_id="gnl|overwrite|cpfrc_00034|gb|ADK27827.1"
FT   gene            complement(29630..31624)
FT                   /locus_tag="cpfrc_00035"
FT                   /gene="pknB"
FT   CDS             complement(29630..31624)
FT                   /locus_tag="cpfrc_00035"
FT                   /gene="pknB"
FT                   /product="Serine/threonine-protein kinase"
FT                   /protein_id="gnl|overwrite|cpfrc_00035|gb|ADK27828.1"
FT   gene            complement(31621..33141)
FT                   /locus_tag="cpfrc_00036"
FT                   /gene="pknA"
FT   CDS             complement(31621..33141)
FT                   /locus_tag="cpfrc_00036"
FT                   /gene="pknA"
FT                   /product="Serine/threonine-protein kinase"
FT                   /protein_id="gnl|overwrite|cpfrc_00036|gb|ADK27829.1"
FT   gene            complement(33149..34609)
FT                   /locus_tag="cpfrc_00037"
FT                   /gene="pbpA"
FT   CDS             complement(33149..34609)
FT                   /locus_tag="cpfrc_00037"
FT                   /gene="pbpA"
FT                   /product="Penicillin-binding protein A"
FT                   /protein_id="gnl|overwrite|cpfrc_00037|gb|ADK27830.1"
FT   gene            complement(34606..35979)
FT                   /locus_tag="cpfrc_00038"
FT                   /gene="ftsW"
FT   CDS             complement(34606..35979)
FT                   /locus_tag="cpfrc_00038"
FT                   /gene="ftsW"
FT                   /product="Cell division protein ftsW"
FT                   /protein_id="gnl|overwrite|cpfrc_00038|gb|ADK27831.1"
FT   gene            complement(35980..37491)
FT                   /locus_tag="cpfrc_00039"
FT                   /gene="pstP"
FT   CDS             complement(35980..37491)
FT                   /locus_tag="cpfrc_00039"
FT                   /gene="pstP"
FT                   /product="PP2C-family Ser/Thr phosphatase"
FT                   /protein_id="gnl|overwrite|cpfrc_00039|gb|ADK27832.1"
FT   gene            complement(37491..37970)
FT                   /locus_tag="cpfrc_00040"
FT                   /gene=""
FT   CDS             complement(37491..37970)
FT                   /locus_tag="cpfrc_00040"
FT                   /gene=""
FT                   /product="FHA domain-containing protein"
FT                   /protein_id="gnl|overwrite|cpfrc_00040|gb|ADK27833.1"
FT   gene            complement(38047..39000)
FT                   /locus_tag="cpfrc_00041"
FT                   /gene=""
FT   CDS             complement(38047..39000)
FT                   /locus_tag="cpfrc_00041"
FT                   /gene=""
FT                   /product="Hypothetical protein"
FT                   /protein_id="gnl|overwrite|cpfrc_00041|gb|ADK27834.1"
FT   gene            39350..39436
FT                   /locus_tag="cpfrc_t004"
FT   tRNA            39350..39436
FT                   /product="tRNA-Leu"
FT   gene            complement(39656..40369)
FT                   /locus_tag="cpfrc_00042"
FT                   /gene=""
FT   CDS             complement(39656..40369)
FT                   /locus_tag="cpfrc_00042"
FT                   /gene=""
FT                   /product="CAAX amino terminal protease family"
FT                   /protein_id="gnl|overwrite|cpfrc_00042|gb|ADK27835.1"
FT   gene            complement(40508..41038)
FT                   /locus_tag="cpfrc_00043"
FT                   /gene=""
FT   CDS             complement(40508..41038)
FT                   /locus_tag="cpfrc_00043"
FT                   /gene=""
FT                   /product="Hypothetical protein"
FT                   /protein_id="gnl|overwrite|cpfrc_00043|gb|ADK27836.1"
FT   gene            complement(41035..41358)
FT                   /locus_tag="cpfrc_00044"
FT                   /gene="padR"
FT   CDS             complement(41035..41358)
FT                   /locus_tag="cpfrc_00044"
FT                   /gene="padR"
FT                   /product="Transcription regulator padR"
FT                   /protein_id="gnl|overwrite|cpfrc_00044|gb|ADK27837.1"
FT   gene            complement(41534..42532)
FT                   /locus_tag="cpfrc_00045"
FT                   /gene="znuA"
FT   CDS             complement(41534..42532)
FT                   /locus_tag="cpfrc_00045"
FT                   /gene="znuA"
FT                   /product="Zinc ABC transporter substrate-binding protein"
FT                   /protein_id="gnl|overwrite|cpfrc_00045|gb|ADK27838.1"
FT   gene            complement(42542..43312)
FT                   /locus_tag="cpfrc_00046"
FT                   /gene="fecE"
FT   CDS             complement(42542..43312)
FT                   /locus_tag="cpfrc_00046"
FT                   /gene="fecE"
FT                   /product="Fe(3+) dicitrate transport ATP-binding protein
FT                   FecE"
FT                   /protein_id="gnl|overwrite|cpfrc_00046|gb|ADK27839.1"
FT   gene            complement(43309..44433)
FT                   /locus_tag="cpfrc_00047"
FT                   /gene="fecD"
FT   CDS             complement(43309..44433)
FT                   /locus_tag="cpfrc_00047"
FT                   /gene="fecD"
FT                   /product="Fe(3+) dicitrate transport system permease
FT                   protein fecD"
FT                   /protein_id="gnl|overwrite|cpfrc_00047|gb|ADK27840.1"
FT   gene            complement(44504..45886)
FT                   /locus_tag="cpfrc_00048"
FT                   /gene="mgtE1"
FT   CDS             complement(44504..45886)
FT                   /locus_tag="cpfrc_00048"
FT                   /gene="mgtE1"
FT                   /product="Magnesium transporter mgtE"
FT                   /protein_id="gnl|overwrite|cpfrc_00048|gb|ADK27841.1"
FT   gene            complement(46164..47762)
FT                   /locus_tag="cpfrc_00049"
FT                   /gene="malL"
FT   CDS             complement(46164..47762)
FT                   /locus_tag="cpfrc_00049"
FT                   /gene="malL"
FT                   /product="Oligo-1,6-glucosidase 1"
FT                   /protein_id="gnl|overwrite|cpfrc_00049|gb|ADK27842.1"
FT   gene            48053..48343
FT                   /locus_tag="cpfrc_00050"
FT                   /gene=""
FT   CDS             48053..48343
FT                   /locus_tag="cpfrc_00050"
FT                   /gene=""
FT                   /product="Hypothetical protein"
FT                   /protein_id="gnl|overwrite|cpfrc_00050|gb|ADK27843.1"
FT   gene            complement(48500..49774)
FT                   /locus_tag="cpfrc_00051"
FT                   /gene=""
FT   CDS             complement(48500..49774)
FT                   /locus_tag="cpfrc_00051"
FT                   /gene=""
FT                   /product="Major Facilitator Superfamily (MFS)"
FT                   /protein_id="gnl|overwrite|cpfrc_00051|gb|ADK27844.1"
FT   gene            complement(50410..50619)
FT                   /locus_tag="cpfrc_00051a"
FT                   /gene=""
FT   CDS             complement(50410..50619)
FT                   /locus_tag="cpfrc_00051a"
FT                   /gene=""
FT                   /product="Hypothetical protein"
FT                   /protein_id="gnl|overwrite|cpfrc_00051a"
FT   gene            complement(50997..51641)
FT                   /locus_tag="cpfrc_00052"
FT                   /gene="cskE"
FT   CDS             complement(50997..51641)
FT                   /locus_tag="cpfrc_00052"
FT                   /gene="cskE"
FT                   /product="Anti-sigma factor"
FT                   /protein_id="gnl|overwrite|cpfrc_00052|gb|ADK27845.1"
FT   gene            complement(51638..52225)
FT                   /locus_tag="cpfrc_00053"
FT                   /gene="sigK"
FT   CDS             complement(51638..52225)
FT                   /locus_tag="cpfrc_00053"
FT                   /gene="sigK"
FT                   /product="ECF family sigma factor K"
FT                   /protein_id="gnl|overwrite|cpfrc_00053|gb|ADK27846.1"
FT   gene            complement(52285..52578)
FT                   /locus_tag="cpfrc_00054"
FT                   /gene=""
FT   CDS             complement(52285..52578)
FT                   /locus_tag="cpfrc_00054"
FT                   /gene=""
FT                   /product="Hypothetical protein"
FT                   /protein_id="gnl|overwrite|cpfrc_00054|gb|ADK27847.1"
FT   gene            52936..54573
FT                   /locus_tag="cpfrc_00055"
FT                   /gene="dipZ"
FT   CDS             52936..54573
FT                   /locus_tag="cpfrc_00055"
FT                   /gene="dipZ"
FT                   /product="Protein dipZ"
FT                   /protein_id="gnl|overwrite|cpfrc_00055|gb|ADK27848.1"
FT   gene            54779..55405
FT                   /locus_tag="cpfrc_00056"
FT                   /gene=""
FT   CDS             54779..55405
FT                   /locus_tag="cpfrc_00056"
FT                   /gene=""
FT                   /product="Hypothetical protein"
FT                   /protein_id="gnl|overwrite|cpfrc_00056|gb|ADK27849.1"
FT   gene            complement(55407..56069)
FT                   /locus_tag="cpfrc_00057"
FT                   /gene="opuBB"
FT   CDS             complement(55407..56069)
FT                   /locus_tag="cpfrc_00057"
FT                   /gene="opuBB"
FT                   /product="Choline transport system permease protein"
FT                   /protein_id="gnl|overwrite|cpfrc_00057|gb|ADK27850.1"
FT   gene            complement(56066..56704)
FT                   /locus_tag="cpfrc_00058"
FT                   /gene="opuBD"
FT   CDS             complement(56066..56704)
FT                   /locus_tag="cpfrc_00058"
FT                   /gene="opuBD"
FT                   /product="Choline transport system permease protein opuBD"
FT                   /protein_id="gnl|overwrite|cpfrc_00058|gb|ADK27851.1"
FT   gene            complement(56701..57588)
FT                   /locus_tag="cpfrc_00059"
FT                   /gene="opuBA"
FT   CDS             complement(56701..57588)
FT                   /locus_tag="cpfrc_00059"
FT                   /gene="opuBA"
FT                   /product="Choline transport ATP-binding protein OpuBA"
FT                   /protein_id="gnl|overwrite|cpfrc_00059|gb|ADK27852.1"
FT   gene            complement(57945..58145)
FT                   /locus_tag="cpfrc_00060"
FT                   /gene=""
FT   CDS             complement(57945..58145)
FT                   /locus_tag="cpfrc_00060"
FT                   /gene=""
FT                   /product="Hypothetical protein"
FT                   /protein_id="gnl|overwrite|cpfrc_00060|gb|ADK27853.1"
FT   gene            complement(58189..59526)
FT                   /locus_tag="cpfrc_00061"
FT                   /gene=""
FT   CDS             complement(58189..59526)
FT                   /locus_tag="cpfrc_00061"
FT                   /gene=""
FT                   /product="Peptidase family M20/M25/M40"
FT                   /protein_id="gnl|overwrite|cpfrc_00061|gb|ADK27854.1"
FT   gene            59730..60725
FT                   /locus_tag="cpfrc_00062"
FT                   /gene="bioB"
FT   CDS             59730..60725
FT                   /locus_tag="cpfrc_00062"
FT                   /gene="bioB"
FT                   /product="Biotin synthase"
FT                   /protein_id="gnl|overwrite|cpfrc_00062|gb|ADK27855.1"
FT   gene            60731..60985
FT                   /locus_tag="cpfrc_00063"
FT                   /gene=""
FT   CDS             60731..60985
FT                   /locus_tag="cpfrc_00063"
FT                   /gene=""
FT                   /product="Hypothetical protein"
FT                   /protein_id="gnl|overwrite|cpfrc_00063|gb|ADK27856.1"
FT   gene            complement(61008..61439)
FT                   /locus_tag="cpfrc_00064"
FT                   /gene="mepB"
FT   CDS             complement(61008..61439)
FT                   /locus_tag="cpfrc_00064"
FT                   /gene="mepB"
FT                   /product="Metallopeptidase MepB"
FT                   /protein_id="gnl|overwrite|cpfrc_00064|gb|ADK27857.1"
FT   gene            61539..62948
FT                   /locus_tag="cpfrc_00065"
FT                   /gene="amn"
FT   CDS             61539..62948
FT                   /locus_tag="cpfrc_00065"
FT                   /gene="amn"
FT                   /product="AMP nucleosidase"
FT                   /protein_id="gnl|overwrite|cpfrc_00065|gb|ADK27858.1"
FT   gene            63040..64449
FT                   /locus_tag="cpfrc_00066"
FT                   /gene=""
FT   CDS             63040..64449
FT                   /locus_tag="cpfrc_00066"
FT                   /gene=""
FT                   /product="Hypothetical protein"
FT                   /protein_id="gnl|overwrite|cpfrc_00066|gb|ADK27859.1"
FT   gene            64788..65924
FT                   /locus_tag="cpfrc_00067"
FT                   /gene=""
FT   CDS             64788..65924
FT                   /locus_tag="cpfrc_00067"
FT                   /gene=""
FT                   /product="Lysozyme M1"
FT                   /protein_id="gnl|overwrite|cpfrc_00067|gb|ADK27860.1"
FT   gene            complement(65979..67064)
FT                   /locus_tag="cpfrc_00068"
FT                   /gene="ino1"
FT   CDS             complement(65979..67064)
FT                   /locus_tag="cpfrc_00068"
FT                   /gene="ino1"
FT                   /product="Inositol-3-phosphate synthase"
FT                   /protein_id="gnl|overwrite|cpfrc_00068|gb|ADK27861.1"
FT   gene            complement(67293..68030)
FT                   /locus_tag="cpfrc_00069"
FT                   /gene=""
FT   CDS             complement(67293..68030)
FT                   /locus_tag="cpfrc_00069"
FT                   /gene=""
FT                   /product="Fe(2+)/Mn(2+) transporter pcl1"
FT                   /protein_id="gnl|overwrite|cpfrc_00069|gb|ADK27862.1"
FT   gene            complement(68350..69210)
FT                   /locus_tag="cpfrc_00070"
FT                   /gene=""
FT   CDS             complement(68350..69210)
FT                   /locus_tag="cpfrc_00070"
FT                   /gene=""
FT                   /product="Abhydrolase domain-containing protein 6"
FT                   /protein_id="gnl|overwrite|cpfrc_00070|gb|ADK27863.1"
FT   gene            69249..69836
FT                   /locus_tag="cpfrc_00071"
FT                   /gene="noxC"
FT   CDS             69249..69836
FT                   /locus_tag="cpfrc_00071"
FT                   /gene="noxC"
FT                   /product="NADH dehydrogenase"
FT                   /protein_id="gnl|overwrite|cpfrc_00071|gb|ADK27864.1"
FT   gene            69874..70431
FT                   /locus_tag="cpfrc_00072"
FT                   /gene="gca"
FT   CDS             69874..70431
FT                   /locus_tag="cpfrc_00072"
FT                   /gene="gca"
FT                   /product="Gamma-type carbonic anhydratase-like protein"
FT                   /protein_id="gnl|overwrite|cpfrc_00072|gb|ADK27865.1"
FT   gene            complement(70424..71443)
FT                   /locus_tag="cpfrc_00073"
FT                   /gene=""
FT   CDS             complement(70424..71443)
FT                   /locus_tag="cpfrc_00073"
FT                   /gene=""
FT                   /product="Transcription factor Rok"
FT                   /protein_id="gnl|overwrite|cpfrc_00073|gb|ADK27866.1"
FT   gene            71819..71915
FT                   /locus_tag="cpfrc_00073a"
FT                   /gene=""
FT                   /pseudo
FT                   /product="Hypothetical protein"
FT   gene            72089..73567
FT                   /locus_tag="cpfrc_00074"
FT                   /gene="piuB"
FT   CDS             72089..73567
FT                   /locus_tag="cpfrc_00074"
FT                   /gene="piuB"
FT                   /product="Uncharacterized iron-regulated membrane protein"
FT                   /protein_id="gnl|overwrite|cpfrc_00074|gb|ADK27867.1"
FT   gene            73638..74708
FT                   /locus_tag="cpfrc_00075"
FT                   /gene=""
FT   CDS             73638..74708
FT                   /locus_tag="cpfrc_00075"
FT                   /gene=""
FT                   /product="Hypothetical protein"
FT                   /protein_id="gnl|overwrite|cpfrc_00075|gb|ADK27868.1"
FT   gene            74823..76493
FT                   /locus_tag="cpfrc_00076"
FT                   /gene=""
FT   CDS             74823..76493
FT                   /locus_tag="cpfrc_00076"
FT                   /gene=""
FT                   /product="Hypothetical protein"
FT                   /protein_id="gnl|overwrite|cpfrc_00076|gb|ADK27869.1"
FT   gene            76545..76961
FT                   /locus_tag="cpfrc_00077"
FT                   /gene="marR"
FT   CDS             76545..76961
FT                   /locus_tag="cpfrc_00077"
FT                   /gene="marR"
FT                   /product="Multiple antibiotic resistance protein marR"
FT                   /protein_id="gnl|overwrite|cpfrc_00077|gb|ADK27870.1"
FT   gene            76970..77326
FT                   /locus_tag="cpfrc_00078"
FT                   /gene=""
FT   CDS             76970..77326
FT                   /locus_tag="cpfrc_00078"
FT                   /gene=""
FT                   /product="Hypothetical protein"
FT                   /protein_id="gnl|overwrite|cpfrc_00078|gb|ADK27871.1"
FT   gene            77326..78162
FT                   /locus_tag="cpfrc_00079"
FT                   /gene=""
FT   CDS             77326..78162
FT                   /locus_tag="cpfrc_00079"
FT                   /gene=""
FT                   /product="Hypothetical protein"
FT                   /protein_id="gnl|overwrite|cpfrc_00079|gb|ADK27872.1"
FT   gene            complement(78168..79250)
FT                   /locus_tag="cpfrc_00080"
FT                   /gene="abrB"
FT   CDS             complement(78168..79250)
FT                   /locus_tag="cpfrc_00080"
FT                   /gene="abrB"
FT                   /product="Ammonia monooxygenase"
FT                   /protein_id="gnl|overwrite|cpfrc_00080|gb|ADK27873.1"
FT   gene            complement(79311..79913)
FT                   /locus_tag="cpfrc_00081"
FT                   /gene=""
FT   CDS             complement(79311..79913)
FT                   /locus_tag="cpfrc_00081"
FT                   /gene=""
FT                   /product="Hypothetical protein"
FT                   /protein_id="gnl|overwrite|cpfrc_00081|gb|ADK27874.1"
FT   gene            79980..80792
FT                   /locus_tag="cpfrc_00082"
FT                   /gene=""
FT   CDS             79980..80792
FT                   /locus_tag="cpfrc_00082"
FT                   /gene=""
FT                   /product="Sulfite exporter TauE/SafE"
FT                   /protein_id="gnl|overwrite|cpfrc_00082|gb|ADK27875.1"
FT   gene            80923..81738
FT                   /locus_tag="cpfrc_00083"
FT                   /gene="sgaA"
FT   CDS             80923..81738
FT                   /locus_tag="cpfrc_00083"
FT                   /gene="sgaA"
FT                   /product="PTS system, IIA component"
FT                   /protein_id="gnl|overwrite|cpfrc_00083|gb|ADK27876.1"
FT   gene            81750..83291
FT                   /locus_tag="cpfrc_00084"
FT                   /gene="ulaA"
FT   CDS             81750..83291
FT                   /locus_tag="cpfrc_00084"
FT                   /gene="ulaA"
FT                   /product="Ascorbate-specific permease IIC component ulaA"
FT                   /protein_id="gnl|overwrite|cpfrc_00084|gb|ADK27877.1"
FT   gene            complement(83307..85940)
FT                   /locus_tag="cpfrc_00085"
FT                   /gene="hrpB"
FT   CDS             complement(83307..85940)
FT                   /locus_tag="cpfrc_00085"
FT                   /gene="hrpB"
FT                   /product="ATP-dependent RNA helicase hrpB"
FT                   /protein_id="gnl|overwrite|cpfrc_00085|gb|ADK27878.1"
FT   gene            85939..86676
FT                   /locus_tag="cpfrc_00086"
FT                   /gene="alkB"
FT   CDS             85939..86676
FT                   /locus_tag="cpfrc_00086"
FT                   /gene="alkB"
FT                   /product="Alpha-ketoglutarate-dependent dioxygenase AlkB"
FT                   /protein_id="gnl|overwrite|cpfrc_00086|gb|ADK27879.1"
FT   gene            86749..87411
FT                   /locus_tag="cpfrc_00087"
FT                   /gene="tagA"
FT   CDS             86749..87411
FT                   /locus_tag="cpfrc_00087"
FT                   /gene="tagA"
FT                   /product="DNA-3-methyladenine glycosylase 1"
FT                   /protein_id="gnl|overwrite|cpfrc_00087|gb|ADK27880.1"
FT   gene            87408..88109
FT                   /locus_tag="cpfrc_00088"
FT                   /gene="yusR"
FT   CDS             87408..88109
FT                   /locus_tag="cpfrc_00088"
FT                   /gene="yusR"
FT                   /product="Short-chain dehydrogenase/reductase yusR"
FT                   /protein_id="gnl|overwrite|cpfrc_00088|gb|ADK27881.1"
FT   gene            88209..88529
FT                   /locus_tag="cpfrc_00089"
FT                   /gene=""
FT   CDS             88209..88529
FT                   /locus_tag="cpfrc_00089"
FT                   /gene=""
FT                   /product="Hypothetical protein"
FT                   /protein_id="gnl|overwrite|cpfrc_00089|gb|ADK27882.1"
FT   gene            88568..88858
FT                   /locus_tag="cpfrc_00090"
FT                   /gene="yaaA"
FT   CDS             88568..88858
FT                   /locus_tag="cpfrc_00090"
FT                   /gene="yaaA"
FT                   /product="Uncharacterized protein yaaA"
FT                   /protein_id="gnl|overwrite|cpfrc_00090|gb|ADK27883.1"
FT   gene            88858..89682
FT                   /locus_tag="cpfrc_00091"
FT                   /gene="cfp30B"
FT   CDS             88858..89682
FT                   /locus_tag="cpfrc_00091"
FT                   /gene="cfp30B"
FT                   /product="Antigen Cfp30B"
FT                   /protein_id="gnl|overwrite|cpfrc_00091|gb|ADK27884.1"
FT   gene            89687..89947
FT                   /locus_tag="cpfrc_00092"
FT                   /gene="ogt"
FT   CDS             89687..89947
FT                   /locus_tag="cpfrc_00092"
FT                   /gene="ogt"
FT                   /product="Methylated-DNA--protein-cysteine
FT                   methyltransferase"
FT                   /protein_id="gnl|overwrite|cpfrc_00092|gb|ADK27885.1"
FT   gene            89958..90266
FT                   /locus_tag="cpfrc_00092a"
FT                   /gene=""
FT   CDS             89958..90266
FT                   /locus_tag="cpfrc_00092a"
FT                   /gene=""
FT                   /product="Hypothetical protein"
FT                   /protein_id="gnl|overwrite|cpfrc_00092a"
FT   gene            90329..91324
FT                   /locus_tag="cpfrc_00093"
FT                   /gene=""
FT   CDS             90329..91324
FT                   /locus_tag="cpfrc_00093"
FT                   /gene=""
FT                   /product="Hypothetical protein"
FT                   /protein_id="gnl|overwrite|cpfrc_00093|gb|ADK27886.1"
FT   gene            complement(91321..92850)
FT                   /locus_tag="cpfrc_00094"
FT                   /gene="glpK"
FT   CDS             complement(91321..92850)
FT                   /locus_tag="cpfrc_00094"
FT                   /gene="glpK"
FT                   /product="Glycerol kinase"
FT                   /protein_id="gnl|overwrite|cpfrc_00094|gb|ADK27887.1"
FT   gene            complement(92860..93585)
FT                   /locus_tag="cpfrc_00095"
FT                   /gene="glpF"
FT   CDS             complement(92860..93585)
FT                   /locus_tag="cpfrc_00095"
FT                   /gene="glpF"
FT                   /product="Glycerol uptake facilitator protein"
FT                   /protein_id="gnl|overwrite|cpfrc_00095|gb|ADK27888.1"
FT   gene            complement(93642..94502)
FT                   /locus_tag="cpfrc_00096"
FT                   /gene=""
FT   CDS             complement(93642..94502)
FT                   /locus_tag="cpfrc_00096"
FT                   /gene=""
FT                   /product="Alpha/beta hydrolase family protein"
FT                   /protein_id="gnl|overwrite|cpfrc_00096|gb|ADK27889.1"
FT   gene            complement(94515..96386)
FT                   /locus_tag="cpfrc_00097"
FT                   /gene="pepO"
FT   CDS             complement(94515..96386)
FT                   /locus_tag="cpfrc_00097"
FT                   /gene="pepO"
FT                   /product="Metalloendopeptidase"
FT                   /protein_id="gnl|overwrite|cpfrc_00097|gb|ADK27890.1"
FT   gene            96405..96977
FT                   /locus_tag="cpfrc_00098"
FT                   /gene=""
FT   CDS             96405..96977
FT                   /locus_tag="cpfrc_00098"
FT                   /gene=""
FT                   /product="Hypothetical protein"
FT                   /protein_id="gnl|overwrite|cpfrc_00098|gb|ADK27891.1"
FT   gene            96974..97876
FT                   /locus_tag="cpfrc_00099"
FT                   /gene=""
FT   CDS             96974..97876
FT                   /locus_tag="cpfrc_00099"
FT                   /gene=""
FT                   /product="Hypothetical protein"
FT                   /protein_id="gnl|overwrite|cpfrc_00099|gb|ADK27892.1"
FT   gene            97869..98744
FT                   /locus_tag="cpfrc_00100"
FT                   /gene="opuAC"
FT   CDS             97869..98744
FT                   /locus_tag="cpfrc_00100"
FT                   /gene="opuAC"
FT                   /product="Glycine betaine-binding protein"
FT                   /protein_id="gnl|overwrite|cpfrc_00100|gb|ADK27893.1"
FT   gene            complement(98752..102036)
FT                   /locus_tag="cpfrc_00101"
FT                   /gene="embC"
FT   CDS             complement(98752..102036)
FT                   /locus_tag="cpfrc_00101"
FT                   /gene="embC"
FT                   /product="Arabinosyltransferase C"
FT                   /protein_id="gnl|overwrite|cpfrc_00101|gb|ADK27894.1"
FT   gene            complement(102029..104104)
FT                   /locus_tag="cpfrc_00102"
FT                   /gene="aftA"
FT   CDS             complement(102029..104104)
FT                   /locus_tag="cpfrc_00102"
FT                   /gene="aftA"
FT                   /product="Arabinofuranosyl transferase A"
FT                   /protein_id="gnl|overwrite|cpfrc_00102|gb|ADK27895.1"
FT   gene            complement(104252..105013)
FT                   /locus_tag="cpfrc_00103"
FT                   /gene=""
FT   CDS             complement(104252..105013)
FT                   /locus_tag="cpfrc_00103"
FT                   /gene=""
FT                   /product="Decaprenylphosphoryl-D-2-keto erythropentose
FT                   reductase"
FT                   /protein_id="gnl|overwrite|cpfrc_00103|gb|ADK27896.1"
FT   gene            complement(105029..106495)
FT                   /locus_tag="cpfrc_00104"
FT                   /gene="dprE1"
FT   CDS             complement(105029..106495)
FT                   /locus_tag="cpfrc_00104"
FT                   /gene="dprE1"
FT                   /product="Decaprenylphosphoryl-beta-D-ribose oxidase"
FT                   /protein_id="gnl|overwrite|cpfrc_00104|gb|ADK27897.1"
FT   gene            complement(106579..106803)
FT                   /locus_tag="cpfrc_00105"
FT                   /gene=""
FT   CDS             complement(106579..106803)
FT                   /locus_tag="cpfrc_00105"
FT                   /gene=""
FT                   /product="Hypothetical protein"
FT                   /protein_id="gnl|overwrite|cpfrc_00105|gb|ADK27898.1"
FT   gene            106848..107309
FT                   /locus_tag="cpfrc_00106"
FT                   /gene=""
FT   CDS             106848..107309
FT                   /locus_tag="cpfrc_00106"
FT                   /gene=""
FT                   /product="Hypothetical protein"
FT                   /protein_id="gnl|overwrite|cpfrc_00106|gb|ADK27899.1"
FT   gene            107306..107836
FT                   /locus_tag="cpfrc_00107"
FT                   /gene=""
FT   CDS             107306..107836
FT                   /locus_tag="cpfrc_00107"
FT                   /gene=""
FT                   /product="Hypothetical protein"
FT                   /protein_id="gnl|overwrite|cpfrc_00107|gb|ADK27900.1"
FT   gene            107857..108744
FT                   /locus_tag="cpfrc_00108"
FT                   /gene=""
FT   CDS             107857..108744
FT                   /locus_tag="cpfrc_00108"
FT                   /gene=""
FT                   /product="Hypothetical protein"
FT                   /protein_id="gnl|overwrite|cpfrc_00108|gb|ADK27901.1"
FT   gene            108756..109214
FT                   /locus_tag="cpfrc_00109"
FT                   /gene=""
FT   CDS             108756..109214
FT                   /locus_tag="cpfrc_00109"
FT                   /gene=""
FT                   /product="GtrA-like integral membrane protein"
FT                   /protein_id="gnl|overwrite|cpfrc_00109|gb|ADK27902.1"
FT   gene            complement(109218..110255)
FT                   /locus_tag="cpfrc_00110"
FT                   /gene="glfT1"
FT   CDS             complement(109218..110255)
FT                   /locus_tag="cpfrc_00110"
FT                   /gene="glfT1"
FT                   /product="UDP-galactofuranosyl transferase GlfT1"
FT                   /protein_id="gnl|overwrite|cpfrc_00110|gb|ADK27903.1"
FT   gene            110374..111344
FT                   /locus_tag="cpfrc_00111"
FT                   /gene="mntA"
FT                   /pseudo
FT                   /product="ABC-type metal ion transport system, periplasmic
FT                   component"
FT   gene            111423..112148
FT                   /locus_tag="cpfrc_00113"
FT                   /gene="mntB"
FT   CDS             111423..112148
FT                   /locus_tag="cpfrc_00113"
FT                   /gene="mntB"
FT                   /product="Manganese/zinc/iron transport system ATP-binding
FT                   protein"
FT                   /protein_id="gnl|overwrite|cpfrc_00113|gb|ADK27906.1"
FT   gene            112145..112789
FT                   /locus_tag="cpfrc_00114"
FT                   /gene="mntC"
FT   CDS             112145..112789
FT                   /locus_tag="cpfrc_00114"
FT                   /gene="mntC"
FT                   /product="Manganese/zinc/iron transport system"
FT                   /protein_id="gnl|overwrite|cpfrc_00114|gb|ADK27907.1"
FT   gene            112786..113664
FT                   /locus_tag="cpfrc_00115"
FT                   /gene="mntD"
FT   CDS             112786..113664
FT                   /locus_tag="cpfrc_00115"
FT                   /gene="mntD"
FT                   /product="Manganese/zinc/iron transport system permease
FT                   protein"
FT                   /protein_id="gnl|overwrite|cpfrc_00115|gb|ADK27908.1"
FT   gene            113784..114776
FT                   /locus_tag="cpfrc_00116"
FT                   /gene="troA"
FT   CDS             113784..114776
FT                   /locus_tag="cpfrc_00116"
FT                   /gene="troA"
FT                   /product="Periplasmic zinc-binding protein troA"
FT                   /protein_id="gnl|overwrite|cpfrc_00116|gb|ADK27909.1"
FT   gene            114823..115557
FT                   /locus_tag="cpfrc_00117"
FT                   /gene="pgpB"
FT   CDS             114823..115557
FT                   /locus_tag="cpfrc_00117"
FT                   /gene="pgpB"
FT                   /product="Phosphatidylglycerophosphatase B"
FT                   /protein_id="gnl|overwrite|cpfrc_00117|gb|ADK27910.1"
FT   gene            complement(115604..116398)
FT                   /locus_tag="cpfrc_00118"
FT                   /gene="rfbE"
FT   CDS             complement(115604..116398)
FT                   /locus_tag="cpfrc_00118"
FT                   /gene="rfbE"
FT                   /product="O-antigen export system, ATP-binding protein"
FT                   /protein_id="gnl|overwrite|cpfrc_00118|gb|ADK27911.1"
FT   gene            complement(116414..117319)
FT                   /locus_tag="cpfrc_00119"
FT                   /gene="rfbD"
FT   CDS             complement(116414..117319)
FT                   /locus_tag="cpfrc_00119"
FT                   /gene="rfbD"
FT                   /product="O-antigen export system ATP-binding protein
FT                   RfbD"
FT                   /protein_id="gnl|overwrite|cpfrc_00119|gb|ADK27912.1"
FT   gene            117461..118654
FT                   /locus_tag="cpfrc_00120"
FT                   /gene="csd"
FT   CDS             117461..118654
FT                   /locus_tag="cpfrc_00120"
FT                   /gene="csd"
FT                   /product="Cysteine desulfurase"
FT                   /protein_id="gnl|overwrite|cpfrc_00120|gb|ADK27913.1"
FT   gene            complement(118651..119610)
FT                   /locus_tag="cpfrc_00121"
FT                   /gene="qorA"
FT   CDS             complement(118651..119610)
FT                   /locus_tag="cpfrc_00121"
FT                   /gene="qorA"
FT                   /product="Quinone oxidoreductase 1"
FT                   /protein_id="gnl|overwrite|cpfrc_00121|gb|ADK27914.1"
FT   gene            119691..119778
FT                   /locus_tag="cpfrc_t005"
FT   tRNA            119691..119778
FT                   /product="tRNA-Ser"
FT   gene            complement(119825..120856)
FT                   /locus_tag="cpfrc_00122"
FT                   /gene="pat"
FT   CDS             complement(119825..120856)
FT                   /locus_tag="cpfrc_00122"
FT                   /gene="pat"
FT                   /product="Phenylalanine aminotransferase"
FT                   /protein_id="gnl|overwrite|cpfrc_00122|gb|ADK27915.1"
FT   gene            120963..121051
FT                   /locus_tag="cpfrc_t006"
FT   tRNA            120963..121051
FT                   /product="tRNA-Ser"
FT   gene            121099..121174
FT                   /locus_tag="cpfrc_t007"
FT   tRNA            121099..121174
FT                   /product="tRNA-Arg"
FT   gene            121611..123185
FT                   /locus_tag="cpfrc_00123"
FT                   /gene="sdcS"
FT   CDS             121611..123185
FT                   /locus_tag="cpfrc_00123"
FT                   /gene="sdcS"
FT                   /product="Sodium-dependent dicarboxylate transporter sdcS"
FT                   /protein_id="gnl|overwrite|cpfrc_00123|gb|ADK27916.1"
FT   gene            123436..124284
FT                   /locus_tag="cpfrc_00124"
FT                   /gene="glcT"
FT   CDS             123436..124284
FT                   /locus_tag="cpfrc_00124"
FT                   /gene="glcT"
FT                   /product="PtsGHI operon antiterminator"
FT                   /protein_id="gnl|overwrite|cpfrc_00124|gb|ADK27917.1"
FT   gene            124288..126326
FT                   /locus_tag="cpfrc_00125"
FT                   /gene="nagE"
FT                   /pseudo
FT                   /product="PTS system, N-acetylglucosamine-specific IIC
FT                   component"
FT   gene            126486..127289
FT                   /locus_tag="cpfrc_00127"
FT                   /gene=""
FT   CDS             126486..127289
FT                   /locus_tag="cpfrc_00127"
FT                   /gene=""
FT                   /product="Glyoxalase/Bleomycin resistance
FT                   protein/Dihydroxybiphenyl dioxygenase"
FT                   /protein_id="gnl|overwrite|cpfrc_00127|gb|ADK27920.1"
FT   gene            127534..129834
FT                   /locus_tag="cpfrc_00128"
FT                   /gene="norB"
FT   CDS             127534..129834
FT                   /locus_tag="cpfrc_00128"
FT                   /gene="norB"
FT                   /product="Nitric-oxide reductase, cytochrome b-containing
FT                   subunit I"
FT                   /protein_id="gnl|overwrite|cpfrc_00128|gb|ADK27921.1"
FT   gene            129914..129989
FT                   /locus_tag="cpfrc_t008"
FT   tRNA            129914..129989
FT                   /product="tRNA-Arg"
FT   gene            complement(130152..130838)
FT                   /locus_tag="cpfrc_00129"
FT                   /gene=""
FT   CDS             complement(130152..130838)
FT                   /locus_tag="cpfrc_00129"
FT                   /gene=""
FT                   /product="Hypothetical protein"
FT                   /protein_id="gnl|overwrite|cpfrc_00129|gb|ADK27922.1"
FT   gene            complement(131045..132402)
FT                   /locus_tag="cpfrc_00130"
FT                   /gene="pdxR"
FT                   /pseudo
FT                   /product="HTH-type pyridoxine biosynthesis transcriptional
FT                   regulator pdxR"
FT   gene            132407..132499
FT                   /locus_tag="cpfrc_00131"
FT                   /gene=""
FT   CDS             132407..132499
FT                   /locus_tag="cpfrc_00131"
FT                   /gene=""
FT                   /product="Hypothetical protein"
FT                   /protein_id="gnl|overwrite|cpfrc_00131|gb|ADK27924.1"
FT   gene            132519..133427
FT                   /locus_tag="cpfrc_00132"
FT                   /gene="pdxS"
FT   CDS             132519..133427
FT                   /locus_tag="cpfrc_00132"
FT                   /gene="pdxS"
FT                   /product="Pyridoxal biosynthesis lyase pdxS"
FT                   /protein_id="gnl|overwrite|cpfrc_00132|gb|ADK27925.1"
FT   gene            133421..133987
FT                   /locus_tag="cpfrc_00133"
FT                   /gene="pdxT"
FT   CDS             133421..133987
FT                   /locus_tag="cpfrc_00133"
FT                   /gene="pdxT"
FT                   /product="Glutamine amidotransferase subunit pdxT"
FT                   /protein_id="gnl|overwrite|cpfrc_00133|gb|ADK27926.1"
FT   gene            complement(134014..135204)
FT                   /locus_tag="cpfrc_00134"
FT                   /gene="tyrA"
FT   CDS             complement(134014..135204)
FT                   /locus_tag="cpfrc_00134"
FT                   /gene="tyrA"
FT                   /product="Prephenate dehydrogenase"
FT                   /protein_id="gnl|overwrite|cpfrc_00134|gb|ADK27927.1"
FT   gene            135203..135517
FT                   /locus_tag="cpfrc_00134a"
FT                   /gene=""
FT   CDS             135203..135517
FT                   /locus_tag="cpfrc_00134a"
FT                   /gene=""
FT                   /product="Hypothetical protein"
FT                   /protein_id="gnl|overwrite|cpfrc_00134a"
FT   gene            135514..135990
FT                   /locus_tag="cpfrc_00135"
FT                   /gene="tadA"
FT   CDS             135514..135990
FT                   /locus_tag="cpfrc_00135"
FT                   /gene="tadA"
FT                   /product="tRNA-specific adenosine deaminase"
FT                   /protein_id="gnl|overwrite|cpfrc_00135|gb|ADK27928.1"
FT   gene            136019..136109
FT                   /locus_tag="cpfrc_t009"
FT   tRNA            136019..136109
FT                   /product="tRNA-Ser"
FT   gene            136463..138850
FT                   /locus_tag="cpfrc_00136"
FT                   /gene="mmpL11"
FT   CDS             136463..138850
FT                   /locus_tag="cpfrc_00136"
FT                   /gene="mmpL11"
FT                   /product="Hypothetical protein mmpL11"
FT                   /protein_id="gnl|overwrite|cpfrc_00136|gb|ADK27929.1"
FT   gene            138899..140140
FT                   /locus_tag="cpfrc_00137"
FT                   /gene="tgt"
FT   CDS             138899..140140
FT                   /locus_tag="cpfrc_00137"
FT                   /gene="tgt"
FT                   /product="Queuine tRNA-ribosyltransferase"
FT                   /protein_id="gnl|overwrite|cpfrc_00137|gb|ADK27930.1"
FT   gene            140181..140993
FT                   /locus_tag="cpfrc_00138"
FT                   /gene="gltX"
FT   CDS             140181..140993
FT                   /locus_tag="cpfrc_00138"
FT                   /gene="gltX"
FT                   /product="Glutamyl-tRNA synthetase"
FT                   /protein_id="gnl|overwrite|cpfrc_00138|gb|ADK27931.1"
FT   gene            141225..142613
FT                   /locus_tag="cpfrc_00139"
FT                   /gene="gntP"
FT   CDS             141225..142613
FT                   /locus_tag="cpfrc_00139"
FT                   /gene="gntP"
FT                   /product="Gluconate permease"
FT                   /protein_id="gnl|overwrite|cpfrc_00139|gb|ADK27932.1"
FT   gene            complement(142597..143088)
FT                   /locus_tag="cpfrc_00140"
FT                   /gene="idnK"
FT   CDS             complement(142597..143088)
FT                   /locus_tag="cpfrc_00140"
FT                   /gene="idnK"
FT                   /product="Thermosensitive gluconokinase"
FT                   /protein_id="gnl|overwrite|cpfrc_00140|gb|ADK27933.1"
FT   gene            complement(143085..144074)
FT                   /locus_tag="cpfrc_00141"
FT                   /gene="idnD"
FT   CDS             complement(143085..144074)
FT                   /locus_tag="cpfrc_00141"
FT                   /gene="idnD"
FT                   /product="Zinc-binding alcohol dehydrogenase"
FT                   /protein_id="gnl|overwrite|cpfrc_00141|gb|ADK27934.1"
FT   gene            complement(144077..144826)
FT                   /locus_tag="cpfrc_00142"
FT                   /gene="idnO"
FT   CDS             complement(144077..144826)
FT                   /locus_tag="cpfrc_00142"
FT                   /gene="idnO"
FT                   /product="Gluconate 5-dehydrogenase"
FT                   /protein_id="gnl|overwrite|cpfrc_00142|gb|ADK27935.1"
FT   gene            complement(144929..145017)
FT                   /locus_tag="cpfrc_t010"
FT   tRNA            complement(144929..145017)
FT                   /product="tRNA-Ser"
FT   gene            145087..145200
FT                   /locus_tag="cpfrc_00142a"
FT                   /gene=""
FT   CDS             145087..145200
FT                   /locus_tag="cpfrc_00142a"
FT                   /gene=""
FT                   /product="Hypothetical protein"
FT                   /protein_id="gnl|overwrite|cpfrc_00142a"
FT   gene            145520..146797
FT                   /locus_tag="cpfrc_00143"
FT                   /gene="aspB"
FT   CDS             145520..146797
FT                   /locus_tag="cpfrc_00143"
FT                   /gene="aspB"
FT                   /product="Aspartate transaminase"
FT                   /protein_id="gnl|overwrite|cpfrc_00143|gb|ADK27936.1"
FT   gene            146879..147448
FT                   /locus_tag="cpfrc_00144"
FT                   /gene=""
FT   CDS             146879..147448
FT                   /locus_tag="cpfrc_00144"
FT                   /gene=""
FT                   /product="Hypothetical protein"
FT                   /protein_id="gnl|overwrite|cpfrc_00144|gb|ADK27937.1"
FT   gene            147462..150011
FT                   /locus_tag="cpfrc_00145"
FT                   /gene="dnaX"
FT   CDS             147462..150011
FT                   /locus_tag="cpfrc_00145"
FT                   /gene="dnaX"
FT                   /product="DNA polymerase III subunit gamma/tau"
FT                   /protein_id="gnl|overwrite|cpfrc_00145|gb|ADK27938.1"
FT   gene            150079..150435
FT                   /locus_tag="cpfrc_00146"
FT                   /gene="ybaB"
FT   CDS             150079..150435
FT                   /locus_tag="cpfrc_00146"
FT                   /gene="ybaB"
FT                   /product="UPF0133 protein ybaB"
FT                   /protein_id="gnl|overwrite|cpfrc_00146|gb|ADK27939.1"
FT   gene            150547..151203
FT                   /locus_tag="cpfrc_00147"
FT                   /gene="recR"
FT   CDS             150547..151203
FT                   /locus_tag="cpfrc_00147"
FT                   /gene="recR"
FT                   /product="Recombination protein recR"
FT                   /protein_id="gnl|overwrite|cpfrc_00147|gb|ADK27940.1"
FT   gene            complement(151219..152556)
FT                   /locus_tag="cpfrc_00148"
FT                   /gene="ygbN"
FT   CDS             complement(151219..152556)
FT                   /locus_tag="cpfrc_00148"
FT                   /gene="ygbN"
FT                   /product="Inner membrane permease ygbN"
FT                   /protein_id="gnl|overwrite|cpfrc_00148|gb|ADK27941.1"
FT   gene            complement(152556..153464)
FT                   /locus_tag="cpfrc_00149"
FT                   /gene="mmsB"
FT   CDS             complement(152556..153464)
FT                   /locus_tag="cpfrc_00149"
FT                   /gene="mmsB"
FT                   /product="3-hydroxyisobutyrate dehydrogenase"
FT                   /protein_id="gnl|overwrite|cpfrc_00149|gb|ADK27942.1"
FT   gene            complement(153475..154916)
FT                   /locus_tag="cpfrc_00150"
FT                   /gene=""
FT                   /pseudo
FT                   /product="Hypothetical protein"
FT   gene            complement(155059..155763)
FT                   /locus_tag="cpfrc_00152"
FT                   /gene="dgoR"
FT   CDS             complement(155059..155763)
FT                   /locus_tag="cpfrc_00152"
FT                   /gene="dgoR"
FT                   /product="Galactonate operon transcriptional repressor"
FT                   /protein_id="gnl|overwrite|cpfrc_00152|gb|ADK27945.1"
FT   gene            155875..156705
FT                   /locus_tag="cpfrc_00153"
FT                   /gene="hpaF"
FT   CDS             155875..156705
FT                   /locus_tag="cpfrc_00153"
FT                   /gene="hpaF"
FT                   /product="2-hydroxyhepta-2,4-diene-1,7-dioatesomerase"
FT                   /protein_id="gnl|overwrite|cpfrc_00153|gb|ADK27946.1"
FT   gene            156845..157081
FT                   /locus_tag="cpfrc_00154"
FT                   /gene=""
FT   CDS             156845..157081
FT                   /locus_tag="cpfrc_00154"
FT                   /gene=""
FT                   /product="Hypothetical protein"
FT                   /protein_id="gnl|overwrite|cpfrc_00154|gb|ADK27947.1"
FT   gene            complement(157109..157234)
FT                   /locus_tag="cpfrc_00154a"
FT                   /gene=""
FT   CDS             complement(157109..157234)
FT                   /locus_tag="cpfrc_00154a"
FT                   /gene=""
FT                   /product="Hypothetical protein"
FT                   /protein_id="gnl|overwrite|cpfrc_00154a"
FT   gene            complement(157308..158060)
FT                   /locus_tag="cpfrc_00155"
FT                   /gene="cobQ"
FT   CDS             complement(157308..158060)
FT                   /locus_tag="cpfrc_00155"
FT                   /gene="cobQ"
FT                   /product="Cobyric acid synthase"
FT                   /protein_id="gnl|overwrite|cpfrc_00155|gb|ADK27948.1"
FT   gene            complement(158060..159355)
FT                   /locus_tag="cpfrc_00156"
FT                   /gene="murD"
FT   CDS             complement(158060..159355)
FT                   /locus_tag="cpfrc_00156"
FT                   /gene="murD"
FT                   /product="UDP-N-acetylmuramoylalanine--D-glutamate ligase"
FT                   /protein_id="gnl|overwrite|cpfrc_00156|gb|ADK27949.1"
FT   gene            complement(159367..160413)
FT                   /locus_tag="cpfrc_00157"
FT                   /gene="dnaQ1"
FT   CDS             complement(159367..160413)
FT                   /locus_tag="cpfrc_00157"
FT                   /gene="dnaQ1"
FT                   /product="DNA polymerase III subunit epsilon"
FT                   /protein_id="gnl|overwrite|cpfrc_00157|gb|ADK27950.1"
FT   gene            complement(160442..161210)
FT                   /locus_tag="cpfrc_00158"
FT                   /gene="nfrA"
FT                   /pseudo
FT                   /product="NADPH-dependent nitro/flavin reductase"
FT   gene            complement(161250..163067)
FT                   /locus_tag="cpfrc_00160"
FT                   /gene="leuA"
FT   CDS             complement(161250..163067)
FT                   /locus_tag="cpfrc_00160"
FT                   /gene="leuA"
FT                   /product="2-isopropylmalate synthase"
FT                   /protein_id="gnl|overwrite|cpfrc_00160|gb|ADK27953.1"
FT   gene            163294..164232
FT                   /locus_tag="cpfrc_00161"
FT                   /gene="deoR"
FT   CDS             163294..164232
FT                   /locus_tag="cpfrc_00161"
FT                   /gene="deoR"
FT                   /product="Deoxyribonucleoside regulator"
FT                   /protein_id="gnl|overwrite|cpfrc_00161|gb|ADK27954.1"
FT   gene            164524..165240
FT                   /locus_tag="cpfrc_00162"
FT                   /gene="deoD"
FT   CDS             164524..165240
FT                   /locus_tag="cpfrc_00162"
FT                   /gene="deoD"
FT                   /product="Purine nucleoside phosphorylase"
FT                   /protein_id="gnl|overwrite|cpfrc_00162|gb|ADK27955.1"
FT   gene            165253..166632
FT                   /locus_tag="cpfrc_00163"
FT                   /gene=""
FT   CDS             165253..166632
FT                   /locus_tag="cpfrc_00163"
FT                   /gene=""
FT                   /product="MFS-type drug efflux transporter"
FT                   /protein_id="gnl|overwrite|cpfrc_00163|gb|ADK27956.1"
FT   gene            166692..167357
FT                   /locus_tag="cpfrc_00164"
FT                   /gene="deoC"
FT   CDS             166692..167357
FT                   /locus_tag="cpfrc_00164"
FT                   /gene="deoC"
FT                   /product="Deoxyribose-phosphate aldolase"
FT                   /protein_id="gnl|overwrite|cpfrc_00164|gb|ADK27957.1"
FT   gene            167380..169044
FT                   /locus_tag="cpfrc_00165"
FT                   /gene="pmmB"
FT   CDS             167380..169044
FT                   /locus_tag="cpfrc_00165"
FT                   /gene="pmmB"
FT                   /product="Phosphoglucosamine mutase"
FT                   /protein_id="gnl|overwrite|cpfrc_00165|gb|ADK27958.1"
FT   gene            169625..171181
FT                   /locus_tag="cpfrc_00166"
FT                   /gene=""
FT   CDS             169625..171181
FT                   /locus_tag="cpfrc_00166"
FT                   /gene=""
FT                   /product="Hypothetical protein"
FT                   /protein_id="gnl|overwrite|cpfrc_00166|gb|ADK27959.1"
FT   gene            171791..173962
FT                   /locus_tag="cpfrc_00167"
FT                   /gene="sdrC"
FT   CDS             171791..173962
FT                   /locus_tag="cpfrc_00167"
FT                   /gene="sdrC"
FT                   /product="Serine-aspartate repeat-containing protein"
FT                   /protein_id="gnl|overwrite|cpfrc_00167|gb|ADK27960.1"
FT   gene            174023..175126
FT                   /locus_tag="cpfrc_00168"
FT                   /gene="sdrD"
FT   CDS             174023..175126
FT                   /locus_tag="cpfrc_00168"
FT                   /gene="sdrD"
FT                   /product="Serine-aspartate repeat-containing protein D"
FT                   /protein_id="gnl|overwrite|cpfrc_00168|gb|ADK27961.1"
FT   gene            175383..176474
FT                   /locus_tag="cpfrc_00169"
FT                   /gene=""
FT   CDS             175383..176474
FT                   /locus_tag="cpfrc_00169"
FT                   /gene=""
FT                   /product="Hypothetical protein"
FT                   /protein_id="gnl|overwrite|cpfrc_00169|gb|ADK27962.1"
FT   gene            complement(176475..177320)
FT                   /locus_tag="cpfrc_00170"
FT                   /gene=""
FT   CDS             complement(176475..177320)
FT                   /locus_tag="cpfrc_00170"
FT                   /gene=""
FT                   /product="Hypothetical protein"
FT                   /protein_id="gnl|overwrite|cpfrc_00170|gb|ADK27963.1"
FT   gene            177601..178890
FT                   /locus_tag="cpfrc_00171"
FT                   /gene="lysC"
FT   CDS             177601..178890
FT                   /locus_tag="cpfrc_00171"
FT                   /gene="lysC"
FT                   /product="Aspartate kinase"
FT                   /protein_id="gnl|overwrite|cpfrc_00171|gb|ADK27964.1"
FT   gene            179234..182476
FT                   /locus_tag="cpfrc_00172"
FT                   /gene=""
FT   CDS             179234..182476
FT                   /locus_tag="cpfrc_00172"
FT                   /gene=""
FT                   /product="Surface antigen"
FT                   /protein_id="gnl|overwrite|cpfrc_00172|gb|ADK27965.1"
FT   gene            182731..183762
FT                   /locus_tag="cpfrc_00173"
FT                   /gene="asd"
FT   CDS             182731..183762
FT                   /locus_tag="cpfrc_00173"
FT                   /gene="asd"
FT                   /product="Aspartate-semialdehyde dehydrogenase"
FT                   /protein_id="gnl|overwrite|cpfrc_00173|gb|ADK27966.1"
FT   gene            complement(183831..184394)
FT                   /locus_tag="cpfrc_00174"
FT                   /gene="sigC"
FT   CDS             complement(183831..184394)
FT                   /locus_tag="cpfrc_00174"
FT                   /gene="sigC"
FT                   /product="RNA polymerase sigma factor"
FT                   /protein_id="gnl|overwrite|cpfrc_00174|gb|ADK27967.1"
FT   gene            184537..186075
FT                   /locus_tag="cpfrc_00175"
FT                   /gene="katA"
FT   CDS             184537..186075
FT                   /locus_tag="cpfrc_00175"
FT                   /gene="katA"
FT                   /product="Catalase"
FT                   /protein_id="gnl|overwrite|cpfrc_00175|gb|ADK27968.1"
FT   gene            complement(186087..186206)
FT                   /locus_tag="cpfrc_00175a"
FT                   /gene=""
FT   CDS             complement(186087..186206)
FT                   /locus_tag="cpfrc_00175a"
FT                   /gene=""
FT                   /product="Hypothetical protein"
FT                   /protein_id="gnl|overwrite|cpfrc_00175a"
FT   gene            186704..187444
FT                   /locus_tag="cpfrc_00176"
FT                   /gene=""
FT   CDS             186704..187444
FT                   /locus_tag="cpfrc_00176"
FT                   /gene=""
FT                   /product="Hypothetical protein"
FT                   /protein_id="gnl|overwrite|cpfrc_00176|gb|ADK27969.1"
FT   gene            187447..187653
FT                   /locus_tag="cpfrc_00176a"
FT                   /gene=""
FT   CDS             187447..187653
FT                   /locus_tag="cpfrc_00176a"
FT                   /gene=""
FT                   /product="Hypothetical protein"
FT                   /protein_id="gnl|overwrite|cpfrc_00176a"
FT   gene            187662..188342
FT                   /locus_tag="cpfrc_00176b"
FT                   /gene=""
FT   CDS             187662..188342
FT                   /locus_tag="cpfrc_00176b"
FT                   /gene=""
FT                   /product="Hypothetical protein"
FT                   /protein_id="gnl|overwrite|cpfrc_00176b"
FT   gene            188368..189033
FT                   /locus_tag="cpfrc_00177"
FT                   /gene=""
FT   CDS             188368..189033
FT                   /locus_tag="cpfrc_00177"
FT                   /gene=""
FT                   /product="Hypothetical protein"
FT                   /protein_id="gnl|overwrite|cpfrc_00177|gb|ADK27970.1"
FT   gene            189033..189977
FT                   /locus_tag="cpfrc_00178"
FT                   /gene=""
FT   CDS             189033..189977
FT                   /locus_tag="cpfrc_00178"
FT                   /gene=""
FT                   /product="Hypothetical protein"
FT                   /protein_id="gnl|overwrite|cpfrc_00178|gb|ADK27971.1"
FT   gene            complement(190031..191083)
FT                   /locus_tag="cpfrc_00179"
FT                   /gene="potA"
FT   CDS             complement(190031..191083)
FT                   /locus_tag="cpfrc_00179"
FT                   /gene="potA"
FT                   /product="Spermidine/putrescine import ATP-binding protein
FT                   PotA"
FT                   /protein_id="gnl|overwrite|cpfrc_00179|gb|ADK27972.1"
FT   gene            complement(191074..192627)
FT                   /locus_tag="cpfrc_00180"
FT                   /gene="potC"
FT   CDS             complement(191074..192627)
FT                   /locus_tag="cpfrc_00180"
FT                   /gene="potC"
FT                   /product="Spermidine/putrescine transport system permease
FT                   protein PotC"
FT                   /protein_id="gnl|overwrite|cpfrc_00180|gb|ADK27973.1"
FT   gene            complement(192647..193648)
FT                   /locus_tag="cpfrc_00181"
FT                   /gene="potD"
FT   CDS             complement(192647..193648)
FT                   /locus_tag="cpfrc_00181"
FT                   /gene="potD"
FT                   /product="Spermidine/putrescine-binding periplasmic
FT                   protein"
FT                   /protein_id="gnl|overwrite|cpfrc_00181|gb|ADK27974.1"
FT   gene            complement(193728..195098)
FT                   /locus_tag="cpfrc_00182"
FT                   /gene="glpT"
FT   CDS             complement(193728..195098)
FT                   /locus_tag="cpfrc_00182"
FT                   /gene="glpT"
FT                   /product="Glycerol-3-phosphate transporter"
FT                   /protein_id="gnl|overwrite|cpfrc_00182|gb|ADK27975.1"
FT   gene            complement(195227..195928)
FT                   /locus_tag="cpfrc_00183"
FT                   /gene="mprA"
FT   CDS             complement(195227..195928)
FT                   /locus_tag="cpfrc_00183"
FT                   /gene="mprA"
FT                   /product="Response regulator mprA"
FT                   /protein_id="gnl|overwrite|cpfrc_00183|gb|ADK27976.1"
FT   gene            complement(195921..196706)
FT                   /locus_tag="cpfrc_00184"
FT                   /gene="senX3"
FT   CDS             complement(195921..196706)
FT                   /locus_tag="cpfrc_00184"
FT                   /gene="senX3"
FT                   /product="Sensor-like histidine kinase senX3"
FT                   /protein_id="gnl|overwrite|cpfrc_00184|gb|ADK27977.1"
FT   gene            complement(196828..197136)
FT                   /locus_tag="cpfrc_00185"
FT                   /gene="mrpG"
FT   CDS             complement(196828..197136)
FT                   /locus_tag="cpfrc_00185"
FT                   /gene="mrpG"
FT                   /product="Na(+)/H(+) antiporter subunit G"
FT                   /protein_id="gnl|overwrite|cpfrc_00185|gb|ADK27978.1"
FT   gene            complement(197136..197402)
FT                   /locus_tag="cpfrc_00186"
FT                   /gene="mrpF"
FT   CDS             complement(197136..197402)
FT                   /locus_tag="cpfrc_00186"
FT                   /gene="mrpF"
FT                   /product="Na(+)/H(+) antiporter subunit F"
FT                   /protein_id="gnl|overwrite|cpfrc_00186|gb|ADK27979.1"
FT   gene            complement(197402..197821)
FT                   /locus_tag="cpfrc_00187"
FT                   /gene="mrpE"
FT   CDS             complement(197402..197821)
FT                   /locus_tag="cpfrc_00187"
FT                   /gene="mrpE"
FT                   /product="Na(+)/H(+) antiporter subunit E"
FT                   /protein_id="gnl|overwrite|cpfrc_00187|gb|ADK27980.1"
FT   gene            complement(197821..199359)
FT                   /locus_tag="cpfrc_00188"
FT                   /gene="mrpD"
FT   CDS             complement(197821..199359)
FT                   /locus_tag="cpfrc_00188"
FT                   /gene="mrpD"
FT                   /product="Na(+)/H(+) antiporter subunit D"
FT                   /protein_id="gnl|overwrite|cpfrc_00188|gb|ADK27981.1"
FT   gene            complement(199359..199814)
FT                   /locus_tag="cpfrc_00189"
FT                   /gene="mrpC"
FT   CDS             complement(199359..199814)
FT                   /locus_tag="cpfrc_00189"
FT                   /gene="mrpC"
FT                   /product="Na(+)/H(+) antiporter subunit C"
FT                   /protein_id="gnl|overwrite|cpfrc_00189|gb|ADK27982.1"
FT   gene            complement(199815..202805)
FT                   /locus_tag="cpfrc_00190"
FT                   /gene="mrpA"
FT   CDS             complement(199815..202805)
FT                   /locus_tag="cpfrc_00190"
FT                   /gene="mrpA"
FT                   /product="Na(+)/H(+) antiporter subunit A"
FT                   /protein_id="gnl|overwrite|cpfrc_00190|gb|ADK27983.1"
FT   gene            202990..204423
FT                   /locus_tag="cpfrc_00191"
FT                   /gene=""
FT   CDS             202990..204423
FT                   /locus_tag="cpfrc_00191"
FT                   /gene=""
FT                   /product="Hypothetical protein"
FT                   /protein_id="gnl|overwrite|cpfrc_00191|gb|ADK27984.1"
FT   gene            complement(204420..205826)
FT                   /locus_tag="cpfrc_00192"
FT                   /gene=""
FT   CDS             complement(204420..205826)
FT                   /locus_tag="cpfrc_00192"
FT                   /gene=""
FT                   /product="Hypothetical protein"
FT                   /protein_id="gnl|overwrite|cpfrc_00192|gb|ADK27985.1"
FT   gene            complement(206221..207048)
FT                   /locus_tag="cpfrc_00193"
FT                   /gene="yhaP"
FT   CDS             complement(206221..207048)
FT                   /locus_tag="cpfrc_00193"
FT                   /gene="yhaP"
FT                   /product="Protein yhaP"
FT                   /protein_id="gnl|overwrite|cpfrc_00193|gb|ADK27986.1"
FT   gene            complement(207052..207966)
FT                   /locus_tag="cpfrc_00194"
FT                   /gene="yhaQ"
FT   CDS             complement(207052..207966)
FT                   /locus_tag="cpfrc_00194"
FT                   /gene="yhaQ"
FT                   /product="ABC transporter ATP-binding protein YhaQ"
FT                   /protein_id="gnl|overwrite|cpfrc_00194|gb|ADK27987.1"
FT   gene            complement(208700..209179)
FT                   /locus_tag="cpfrc_00194a"
FT                   /gene=""
FT   CDS             complement(208700..209179)
FT                   /locus_tag="cpfrc_00194a"
FT                   /gene=""
FT                   /product="Hypothetical protein"
FT                   /protein_id="gnl|overwrite|cpfrc_00194a"
FT   gene            complement(209091..210343)
FT                   /locus_tag="cpfrc_00195"
FT                   /gene=""
FT                   /pseudo
FT                   /product="Transposase, Mutator family"
FT   gene            complement(210560..210636)
FT                   /locus_tag="cpfrc_t011"
FT   tRNA            complement(210560..210636)
FT                   /product="tRNA-Pro"
FT   gene            complement(210693..211595)
FT                   /locus_tag="cpfrc_00198"
FT                   /gene="ykuE"
FT   CDS             complement(210693..211595)
FT                   /locus_tag="cpfrc_00198"
FT                   /gene="ykuE"
FT                   /product="Uncharacterized metallophosphoesterase ykuE"
FT                   /protein_id="gnl|overwrite|cpfrc_00198|gb|ADK27991.1"
FT   gene            211630..212091
FT                   /locus_tag="cpfrc_00199"
FT                   /gene="yqeY"
FT   CDS             211630..212091
FT                   /locus_tag="cpfrc_00199"
FT                   /gene="yqeY"
FT                   /product="Uncharacterized protein yqeY"
FT                   /protein_id="gnl|overwrite|cpfrc_00199|gb|ADK27992.1"
FT   gene            complement(212117..214489)
FT                   /locus_tag="cpfrc_00200"
FT                   /gene="pbpB"
FT   CDS             complement(212117..214489)
FT                   /locus_tag="cpfrc_00200"
FT                   /gene="pbpB"
FT                   /product="Penicillin binding protein transpeptidase"
FT                   /protein_id="gnl|overwrite|cpfrc_00200|gb|ADK27993.1"
FT   gene            214775..215029
FT                   /locus_tag="cpfrc_00201"
FT                   /gene="whiB"
FT   CDS             214775..215029
FT                   /locus_tag="cpfrc_00201"
FT                   /gene="whiB"
FT                   /product="Transcription factor WhiB"
FT                   /protein_id="gnl|overwrite|cpfrc_00201|gb|ADK27994.1"
FT   gene            215131..215286
FT                   /locus_tag="cpfrc_00202"
FT                   /gene=""
FT   CDS             215131..215286
FT                   /locus_tag="cpfrc_00202"
FT                   /gene=""
FT                   /product="Hypothetical protein"
FT                   /protein_id="gnl|overwrite|cpfrc_00202|gb|ADK27995.1"
FT   gene            215286..215744
FT                   /locus_tag="cpfrc_00203"
FT                   /gene="yabJ"
FT   CDS             215286..215744
FT                   /locus_tag="cpfrc_00203"
FT                   /gene="yabJ"
FT                   /product="RutC family protein yabJ"
FT                   /protein_id="gnl|overwrite|cpfrc_00203|gb|ADK27996.1"
FT   gene            215838..216659
FT                   /locus_tag="cpfrc_00204"
FT                   /gene=""
FT   CDS             215838..216659
FT                   /locus_tag="cpfrc_00204"
FT                   /gene=""
FT                   /product="Metallo-beta-lactamase superfamily protein"
FT                   /protein_id="gnl|overwrite|cpfrc_00204|gb|ADK27997.1"
FT   gene            complement(216739..217422)
FT                   /locus_tag="cpfrc_00205"
FT                   /gene="glxR"
FT   CDS             complement(216739..217422)
FT                   /locus_tag="cpfrc_00205"
FT                   /gene="glxR"
FT                   /product="CRP/FNR family transcriptional regulator"
FT                   /protein_id="gnl|overwrite|cpfrc_00205|gb|ADK27998.1"
FT   gene            complement(217724..218032)
FT                   /locus_tag="cpfrc_00206"
FT                   /gene=""
FT   CDS             complement(217724..218032)
FT                   /locus_tag="cpfrc_00206"
FT                   /gene=""
FT                   /product="Hypothetical protein"
FT                   /protein_id="gnl|overwrite|cpfrc_00206|gb|ADK27999.1"
FT   gene            218031..218837
FT                   /locus_tag="cpfrc_00207"
FT                   /gene="nth"
FT   CDS             218031..218837
FT                   /locus_tag="cpfrc_00207"
FT                   /gene="nth"
FT                   /product="Endonuclease III"
FT                   /protein_id="gnl|overwrite|cpfrc_00207|gb|ADK28000.1"
FT   gene            218841..219446
FT                   /locus_tag="cpfrc_00208"
FT                   /gene=""
FT   CDS             218841..219446
FT                   /locus_tag="cpfrc_00208"
FT                   /gene=""
FT                   /product="Thioredoxin-related protein"
FT                   /protein_id="gnl|overwrite|cpfrc_00208|gb|ADK28001.1"
FT   gene            219446..220225
FT                   /locus_tag="cpfrc_00209"
FT                   /gene="nudL"
FT   CDS             219446..220225
FT                   /locus_tag="cpfrc_00209"
FT                   /gene="nudL"
FT                   /product="Uncharacterized Nudix hydrolase nudL"
FT                   /protein_id="gnl|overwrite|cpfrc_00209|gb|ADK28002.1"
FT   gene            220297..221496
FT                   /locus_tag="cpfrc_00210"
FT                   /gene="htrA2"
FT   CDS             220297..221496
FT                   /locus_tag="cpfrc_00210"
FT                   /gene="htrA2"
FT                   /product="Trypsin-like serine proteases"
FT                   /protein_id="gnl|overwrite|cpfrc_00210|gb|ADK28003.1"
FT   gene            complement(221489..222406)
FT                   /locus_tag="cpfrc_00211"
FT                   /gene="mhpC"
FT   CDS             complement(221489..222406)
FT                   /locus_tag="cpfrc_00211"
FT                   /gene="mhpC"
FT                   /product="Alpha/beta hydrolase family"
FT                   /protein_id="gnl|overwrite|cpfrc_00211|gb|ADK28004.1"
FT   gene            complement(222496..222996)
FT                   /locus_tag="cpfrc_00212"
FT                   /gene=""
FT   CDS             complement(222496..222996)
FT                   /locus_tag="cpfrc_00212"
FT                   /gene=""
FT                   /product="Hypothetical protein"
FT                   /protein_id="gnl|overwrite|cpfrc_00212|gb|ADK28005.1"
FT   gene            223113..223778
FT                   /locus_tag="cpfrc_00213"
FT                   /gene=""
FT   CDS             223113..223778
FT                   /locus_tag="cpfrc_00213"
FT                   /gene=""
FT                   /product="Hypothetical protein"
FT                   /protein_id="gnl|overwrite|cpfrc_00213|gb|ADK28006.1"
FT   gene            complement(223822..224694)
FT                   /locus_tag="cpfrc_00214"
FT                   /gene="serB"
FT   CDS             complement(223822..224694)
FT                   /locus_tag="cpfrc_00214"
FT                   /gene="serB"
FT                   /product="Phosphoserine phosphatase"
FT                   /protein_id="gnl|overwrite|cpfrc_00214|gb|ADK28007.1"
FT   gene            complement(224975..225190)
FT                   /locus_tag="cpfrc_00215"
FT                   /gene=""
FT   CDS             complement(224975..225190)
FT                   /locus_tag="cpfrc_00215"
FT                   /gene=""
FT                   /product="Hypothetical protein"
FT                   /protein_id="gnl|overwrite|cpfrc_00215|gb|ADK28008.1"
FT   gene            225522..226553
FT                   /locus_tag="cpfrc_00216"
FT                   /gene="cpaE"
FT   CDS             225522..226553
FT                   /locus_tag="cpfrc_00216"
FT                   /gene="cpaE"
FT                   /product="Pilus assembly protein CpaE"
FT                   /protein_id="gnl|overwrite|cpfrc_00216|gb|ADK28009.1"
FT   gene            226550..227674
FT                   /locus_tag="cpfrc_00217"
FT                   /gene="gspE"
FT   CDS             226550..227674
FT                   /locus_tag="cpfrc_00217"
FT                   /gene="gspE"
FT                   /product="GSPII_E, type II/IV secretion system protein"
FT                   /protein_id="gnl|overwrite|cpfrc_00217|gb|ADK28010.1"
FT   gene            227674..228429
FT                   /locus_tag="cpfrc_00218"
FT                   /gene=""
FT   CDS             227674..228429
FT                   /locus_tag="cpfrc_00218"
FT                   /gene=""
FT                   /product="Hypothetical protein"
FT                   /protein_id="gnl|overwrite|cpfrc_00218|gb|ADK28011.1"
FT   gene            228426..229049
FT                   /locus_tag="cpfrc_00219"
FT                   /gene="gspF"
FT   CDS             228426..229049
FT                   /locus_tag="cpfrc_00219"
FT                   /gene="gspF"
FT                   /product="Bacterial type II secretion system protein F
FT                   domain"
FT                   /protein_id="gnl|overwrite|cpfrc_00219|gb|ADK28012.1"
FT   gene            229114..229308
FT                   /locus_tag="cpfrc_00220"
FT                   /gene=""
FT   CDS             229114..229308
FT                   /locus_tag="cpfrc_00220"
FT                   /gene=""
FT                   /product="Hypothetical protein"
FT                   /protein_id="gnl|overwrite|cpfrc_00220|gb|ADK28013.1"
FT   gene            229319..229591
FT                   /locus_tag="cpfrc_00221"
FT                   /gene=""
FT   CDS             229319..229591
FT                   /locus_tag="cpfrc_00221"
FT                   /gene=""
FT                   /product="Hypothetical protein"
FT                   /protein_id="gnl|overwrite|cpfrc_00221|gb|ADK28014.1"
FT   gene            229588..229920
FT                   /locus_tag="cpfrc_00222"
FT                   /gene=""
FT   CDS             229588..229920
FT                   /locus_tag="cpfrc_00222"
FT                   /gene=""
FT                   /product="Hypothetical protein"
FT                   /protein_id="gnl|overwrite|cpfrc_00222|gb|ADK28015.1"
FT   gene            complement(229952..232309)
FT                   /locus_tag="cpfrc_00223"
FT                   /gene=""
FT   CDS             complement(229952..232309)
FT                   /locus_tag="cpfrc_00223"
FT                   /gene=""
FT                   /product="DEAD-box ATP dependent DNA helicase"
FT                   /protein_id="gnl|overwrite|cpfrc_00223|gb|ADK28016.1"
FT   gene            232559..232762
FT                   /locus_tag="cpfrc_00224"
FT                   /gene="cspA"
FT   CDS             232559..232762
FT                   /locus_tag="cpfrc_00224"
FT                   /gene="cspA"
FT                   /product="Cold-shock protein"
FT                   /protein_id="gnl|overwrite|cpfrc_00224|gb|ADK28017.1"
FT   gene            232878..235940
FT                   /locus_tag="cpfrc_00225"
FT                   /gene="topA"
FT   CDS             232878..235940
FT                   /locus_tag="cpfrc_00225"
FT                   /gene="topA"
FT                   /product="DNA topoisomerase I"
FT                   /protein_id="gnl|overwrite|cpfrc_00225|gb|ADK28018.1"
FT   gene            complement(236075..238048)
FT                   /locus_tag="cpfrc_00226"
FT                   /gene="opt"
FT   CDS             complement(236075..238048)
FT                   /locus_tag="cpfrc_00226"
FT                   /gene="opt"
FT                   /product="OPT family protein"
FT                   /protein_id="gnl|overwrite|cpfrc_00226|gb|ADK28019.1"
FT   gene            complement(238256..239782)
FT                   /locus_tag="cpfrc_00227"
FT                   /gene="cyaA"
FT   CDS             complement(238256..239782)
FT                   /locus_tag="cpfrc_00227"
FT                   /gene="cyaA"
FT                   /product="Adenylate cyclase"
FT                   /protein_id="gnl|overwrite|cpfrc_00227|gb|ADK28020.1"
FT   gene            239830..241032
FT                   /locus_tag="cpfrc_00228"
FT                   /gene="dnaX"
FT   CDS             239830..241032
FT                   /locus_tag="cpfrc_00228"
FT                   /gene="dnaX"
FT                   /product="DNA polymerase III subunit gamma/tau"
FT                   /protein_id="gnl|overwrite|cpfrc_00228|gb|ADK28021.1"
FT   gene            241136..241211
FT                   /locus_tag="cpfrc_t012"
FT   tRNA            241136..241211
FT                   /product="tRNA-Thr"
FT   gene            complement(241352..241588)
FT                   /locus_tag="cpfrc_00229"
FT                   /gene=""
FT   CDS             complement(241352..241588)
FT                   /locus_tag="cpfrc_00229"
FT                   /gene=""
FT                   /product="Hypothetical protein"
FT                   /protein_id="gnl|overwrite|cpfrc_00229|gb|ADK28022.1"
FT   gene            complement(241722..243368)
FT                   /locus_tag="cpfrc_00230"
FT                   /gene="acsA"
FT   CDS             complement(241722..243368)
FT                   /locus_tag="cpfrc_00230"
FT                   /gene="acsA"
FT                   /product="Acetyl-coenzyme A synthetase"
FT                   /protein_id="gnl|overwrite|cpfrc_00230|gb|ADK28023.1"
FT   gene            243577..244386
FT                   /locus_tag="cpfrc_00231"
FT                   /gene=""
FT   CDS             243577..244386
FT                   /locus_tag="cpfrc_00231"
FT                   /gene=""
FT                   /product="Hydrolase domain-containing protein"
FT                   /protein_id="gnl|overwrite|cpfrc_00231|gb|ADK28024.1"
FT   gene            complement(244491..245360)
FT                   /locus_tag="cpfrc_00232"
FT                   /gene="rfbA"
FT   CDS             complement(244491..245360)
FT                   /locus_tag="cpfrc_00232"
FT                   /gene="rfbA"
FT                   /product="Glucose-1-phosphate thymidylyltransferase"
FT                   /protein_id="gnl|overwrite|cpfrc_00232|gb|ADK28025.1"
FT   gene            complement(245364..246746)
FT                   /locus_tag="cpfrc_00233"
FT                   /gene="rmlD"
FT   CDS             complement(245364..246746)
FT                   /locus_tag="cpfrc_00233"
FT                   /gene="rmlD"
FT                   /product="dTDP-4-dehydrorhamnose reductase"
FT                   /protein_id="gnl|overwrite|cpfrc_00233|gb|ADK28026.1"
FT   gene            complement(246746..247750)
FT                   /locus_tag="cpfrc_00234"
FT                   /gene="rmlB"
FT   CDS             complement(246746..247750)
FT                   /locus_tag="cpfrc_00234"
FT                   /gene="rmlB"
FT                   /product="dTDP-4-dehydrorhamnose 3,5-epimerase"
FT                   /protein_id="gnl|overwrite|cpfrc_00234|gb|ADK28027.1"
FT   gene            complement(247774..249147)
FT                   /locus_tag="cpfrc_00235"
FT                   /gene=""
FT   CDS             complement(247774..249147)
FT                   /locus_tag="cpfrc_00235"
FT                   /gene=""
FT                   /product="Peptidase family M1 containing protein"
FT                   /protein_id="gnl|overwrite|cpfrc_00235|gb|ADK28028.1"
FT   gene            complement(249140..251233)
FT                   /locus_tag="cpfrc_00236"
FT                   /gene=""
FT   CDS             complement(249140..251233)
FT                   /locus_tag="cpfrc_00236"
FT                   /gene=""
FT                   /product="Serine proteases of the peptidase family S9A"
FT                   /protein_id="gnl|overwrite|cpfrc_00236|gb|ADK28029.1"
FT   gene            complement(251306..252385)
FT                   /locus_tag="cpfrc_00237"
FT                   /gene="slpA"
FT   CDS             complement(251306..252385)
FT                   /locus_tag="cpfrc_00237"
FT                   /gene="slpA"
FT                   /product="Surface layer protein A"
FT                   /protein_id="gnl|overwrite|cpfrc_00237|gb|ADK28030.1"
FT   gene            complement(252899..253162)
FT                   /locus_tag="cpfrc_00238a"
FT                   /gene=""
FT   CDS             complement(252899..253162)
FT                   /locus_tag="cpfrc_00238a"
FT                   /gene=""
FT                   /product="Hypothetical protein"
FT                   /protein_id="gnl|overwrite|cpfrc_00238a"
FT   gene            253206..254615
FT                   /locus_tag="cpfrc_00239"
FT                   /gene="lpd"
FT   CDS             253206..254615
FT                   /locus_tag="cpfrc_00239"
FT                   /gene="lpd"
FT                   /product="Dihydrolipoamide dehydrogenase"
FT                   /protein_id="gnl|overwrite|cpfrc_00239|gb|ADK28032.1"
FT   gene            complement(254684..256111)
FT                   /locus_tag="cpfrc_00240"
FT                   /gene=""
FT   CDS             complement(254684..256111)
FT                   /locus_tag="cpfrc_00240"
FT                   /gene=""
FT                   /product="HTH-type transcriptional regulator"
FT                   /protein_id="gnl|overwrite|cpfrc_00240|gb|ADK28033.1"
FT   gene            256587..257345
FT                   /locus_tag="cpfrc_00241"
FT                   /gene="sdhC"
FT   CDS             256587..257345
FT                   /locus_tag="cpfrc_00241"
FT                   /gene="sdhC"
FT                   /product="Succinate dehydrogenase cytochrome b556 subunit"
FT                   /protein_id="gnl|overwrite|cpfrc_00241|gb|ADK28034.1"
FT   gene            257364..259379
FT                   /locus_tag="cpfrc_00242"
FT                   /gene="sdhA"
FT   CDS             257364..259379
FT                   /locus_tag="cpfrc_00242"
FT                   /gene="sdhA"
FT                   /product="Succinate dehydrogenase flavoprotein subunit"
FT                   /protein_id="gnl|overwrite|cpfrc_00242|gb|ADK28035.1"
FT   gene            259379..260128
FT                   /locus_tag="cpfrc_00243"
FT                   /gene="sdhB"
FT   CDS             259379..260128
FT                   /locus_tag="cpfrc_00243"
FT                   /gene="sdhB"
FT                   /product="Succinate dehydrogenase iron-sulfur subunit"
FT                   /protein_id="gnl|overwrite|cpfrc_00243|gb|ADK28036.1"
FT   gene            260190..260540
FT                   /locus_tag="cpfrc_00244"
FT                   /gene=""
FT   CDS             260190..260540
FT                   /locus_tag="cpfrc_00244"
FT                   /gene=""
FT                   /product="Hypothetical protein"
FT                   /protein_id="gnl|overwrite|cpfrc_00244|gb|ADK28037.1"
FT   gene            260790..262106
FT                   /locus_tag="cpfrc_00245"
FT                   /gene="yjiN"
FT   CDS             260790..262106
FT                   /locus_tag="cpfrc_00245"
FT                   /gene="yjiN"
FT                   /product="Uncharacterized protein yjiN"
FT                   /protein_id="gnl|overwrite|cpfrc_00245|gb|ADK28038.1"
FT   gene            262168..262458
FT                   /locus_tag="cpfrc_00246"
FT                   /gene=""
FT   CDS             262168..262458
FT                   /locus_tag="cpfrc_00246"
FT                   /gene=""
FT                   /product="Hypothetical protein"
FT                   /protein_id="gnl|overwrite|cpfrc_00246|gb|ADK28039.1"
FT   gene            262466..263041
FT                   /locus_tag="cpfrc_00247"
FT                   /gene="deoC"
FT   CDS             262466..263041
FT                   /locus_tag="cpfrc_00247"
FT                   /gene="deoC"
FT                   /product="Deoxyribose-phosphate aldolase"
FT                   /protein_id="gnl|overwrite|cpfrc_00247|gb|ADK28040.1"
FT   gene            complement(263038..263886)
FT                   /locus_tag="cpfrc_00248"
FT                   /gene=""
FT   CDS             complement(263038..263886)
FT                   /locus_tag="cpfrc_00248"
FT                   /gene=""
FT                   /product="Hypothetical protein"
FT                   /protein_id="gnl|overwrite|cpfrc_00248|gb|ADK28041.1"
FT   gene            complement(263978..264847)
FT                   /locus_tag="cpfrc_00249"
FT                   /gene="pflA"
FT   CDS             complement(263978..264847)
FT                   /locus_tag="cpfrc_00249"
FT                   /gene="pflA"
FT                   /product="Pyruvate formate-lyase-activating enzyme"
FT                   /protein_id="gnl|overwrite|cpfrc_00249|gb|ADK28042.1"
FT   gene            complement(265029..265280)
FT                   /locus_tag="cpfrc_00250"
FT                   /gene="pfl"
FT   CDS             complement(265029..265280)
FT                   /locus_tag="cpfrc_00250"
FT                   /gene="pfl"
FT                   /product="Formate acetyltransferase"
FT                   /protein_id="gnl|overwrite|cpfrc_00250|gb|ADK28043.1"
FT   gene            complement(265332..267572)
FT                   /locus_tag="cpfrc_00251"
FT                   /gene="pflB"
FT   CDS             complement(265332..267572)
FT                   /locus_tag="cpfrc_00251"
FT                   /gene="pflB"
FT                   /product="Formate acetyltransferase 1"
FT                   /protein_id="gnl|overwrite|cpfrc_00251|gb|ADK28044.1"
FT   gene            complement(268003..268803)
FT                   /locus_tag="cpfrc_00252"
FT                   /gene=""
FT   CDS             complement(268003..268803)
FT                   /locus_tag="cpfrc_00252"
FT                   /gene=""
FT                   /product="Hypothetical protein"
FT                   /protein_id="gnl|overwrite|cpfrc_00252|gb|ADK28045.1"
FT   gene            complement(268826..269329)
FT                   /locus_tag="cpfrc_00253"
FT                   /gene=""
FT   CDS             complement(268826..269329)
FT                   /locus_tag="cpfrc_00253"
FT                   /gene=""
FT                   /product="Hypothetical protein"
FT                   /protein_id="gnl|overwrite|cpfrc_00253|gb|ADK28046.1"
FT   gene            269353..270492
FT                   /locus_tag="cpfrc_00254"
FT                   /gene="murB"
FT   CDS             269353..270492
FT                   /locus_tag="cpfrc_00254"
FT                   /gene="murB"
FT                   /product="UDP-N-acetylenolpyruvoylglucosamine reductase"
FT                   /protein_id="gnl|overwrite|cpfrc_00254|gb|ADK28047.1"
FT   gene            complement(270587..272293)
FT                   /locus_tag="cpfrc_00255"
FT                   /gene="lcfA1"
FT   CDS             complement(270587..272293)
FT                   /locus_tag="cpfrc_00255"
FT                   /gene="lcfA1"
FT                   /product="Long-chain-fatty-acid--CoA ligase"
FT                   /protein_id="gnl|overwrite|cpfrc_00255|gb|ADK28048.1"
FT   gene            272612..273883
FT                   /locus_tag="cpfrc_00256"
FT                   /gene="mshA"
FT   CDS             272612..273883
FT                   /locus_tag="cpfrc_00256"
FT                   /gene="mshA"
FT                   /product="D-inositol-3-phosphate glycosyltransferase"
FT                   /protein_id="gnl|overwrite|cpfrc_00256|gb|ADK28049.1"
FT   gene            274007..274753
FT                   /locus_tag="cpfrc_00257"
FT                   /gene="gpmA"
FT   CDS             274007..274753
FT                   /locus_tag="cpfrc_00257"
FT                   /gene="gpmA"
FT                   /product="Phosphoglyceromutase"
FT                   /protein_id="gnl|overwrite|cpfrc_00257|gb|ADK28050.1"
FT   gene            274774..276012
FT                   /locus_tag="cpfrc_00258"
FT                   /gene="senX3"
FT   CDS             274774..276012
FT                   /locus_tag="cpfrc_00258"
FT                   /gene="senX3"
FT                   /product="Signal-transduction histidine kinase senX3"
FT                   /protein_id="gnl|overwrite|cpfrc_00258|gb|ADK28051.1"
FT   gene            276013..276708
FT                   /locus_tag="cpfrc_00259"
FT                   /gene="regX3"
FT   CDS             276013..276708
FT                   /locus_tag="cpfrc_00259"
FT                   /gene="regX3"
FT                   /product="Sensory transduction protein regX3"
FT                   /protein_id="gnl|overwrite|cpfrc_00259|gb|ADK28052.1"
FT   gene            complement(276705..277637)
FT                   /locus_tag="cpfrc_00260"
FT                   /gene=""
FT   CDS             complement(276705..277637)
FT                   /locus_tag="cpfrc_00260"
FT                   /gene=""
FT                   /product="Hypothetical protein"
FT                   /protein_id="gnl|overwrite|cpfrc_00260|gb|ADK28053.1"
FT   gene            277670..278626
FT                   /locus_tag="cpfrc_00261"
FT                   /gene="gppA1"
FT   CDS             277670..278626
FT                   /locus_tag="cpfrc_00261"
FT                   /gene="gppA1"
FT                   /product="Ppx/GppA phosphatase family"
FT                   /protein_id="gnl|overwrite|cpfrc_00261|gb|ADK28054.1"
FT   gene            278632..279738
FT                   /locus_tag="cpfrc_00262"
FT                   /gene=""
FT   CDS             278632..279738
FT                   /locus_tag="cpfrc_00262"
FT                   /gene=""
FT                   /product="Hypothetical protein"
FT                   /protein_id="gnl|overwrite|cpfrc_00262|gb|ADK28055.1"
FT   gene            279836..280639
FT                   /locus_tag="cpfrc_00263"
FT                   /gene="proC"
FT   CDS             279836..280639
FT                   /locus_tag="cpfrc_00263"
FT                   /gene="proC"
FT                   /product="Pyrroline-5-carboxylate reductase"
FT                   /protein_id="gnl|overwrite|cpfrc_00263|gb|ADK28056.1"
FT   gene            complement(280644..280841)
FT                   /locus_tag="cpfrc_00263a"
FT                   /gene=""
FT   CDS             complement(280644..280841)
FT                   /locus_tag="cpfrc_00263a"
FT                   /gene=""
FT                   /product="Hypothetical protein"
FT                   /protein_id="gnl|overwrite|cpfrc_00263a"
FT   gene            280926..281117
FT                   /locus_tag="cpfrc_00264"
FT                   /gene="xis"
FT   CDS             280926..281117
FT                   /locus_tag="cpfrc_00264"
FT                   /gene="xis"
FT                   /product="DNA-binding (excisionase) protein"
FT                   /protein_id="gnl|overwrite|cpfrc_00264|gb|ADK28057.1"
FT   gene            281195..281317
FT                   /locus_tag="cpfrc_00264a"
FT                   /gene=""
FT   CDS             281195..281317
FT                   /locus_tag="cpfrc_00264a"
FT                   /gene=""
FT                   /product="Hypothetical protein"
FT                   /protein_id="gnl|overwrite|cpfrc_00264a"
FT   gene            281429..281530
FT                   /locus_tag="cpfrc_00265"
FT                   /gene=""
FT   CDS             281429..281530
FT                   /locus_tag="cpfrc_00265"
FT                   /gene=""
FT                   /product="Hypothetical protein"
FT                   /protein_id="gnl|overwrite|cpfrc_00265|gb|ADK28058.1"
FT   gene            281613..282494
FT                   /locus_tag="cpfrc_00266"
FT                   /gene="dsbA"
FT   CDS             281613..282494
FT                   /locus_tag="cpfrc_00266"
FT                   /gene="dsbA"
FT                   /product="Thiol:disulfide interchange protein DsbA"
FT                   /protein_id="gnl|overwrite|cpfrc_00266|gb|ADK28059.1"
FT   gene            282487..283311
FT                   /locus_tag="cpfrc_00267"
FT                   /gene="dsbD"
FT   CDS             282487..283311
FT                   /locus_tag="cpfrc_00267"
FT                   /gene="dsbD"
FT                   /product="Thiol:disulfide interchange protein DsbD"
FT                   /protein_id="gnl|overwrite|cpfrc_00267|gb|ADK28060.1"
FT   gene            complement(283308..284351)
FT                   /locus_tag="cpfrc_00268"
FT                   /gene=""
FT   CDS             complement(283308..284351)
FT                   /locus_tag="cpfrc_00268"
FT                   /gene=""
FT                   /product="Haloacid dehalogenase-like hydrolase"
FT                   /protein_id="gnl|overwrite|cpfrc_00268|gb|ADK28061.1"
FT   gene            284445..284699
FT                   /locus_tag="cpfrc_00269"
FT                   /gene=""
FT   CDS             284445..284699
FT                   /locus_tag="cpfrc_00269"
FT                   /gene=""
FT                   /product="Glutaredoxin-like domain"
FT                   /protein_id="gnl|overwrite|cpfrc_00269|gb|ADK28062.1"
FT   gene            284862..286226
FT                   /locus_tag="cpfrc_00270"
FT                   /gene="hemA"
FT   CDS             284862..286226
FT                   /locus_tag="cpfrc_00270"
FT                   /gene="hemA"
FT                   /product="Glutamyl-tRNA reductase"
FT                   /protein_id="gnl|overwrite|cpfrc_00270|gb|ADK28063.1"
FT   gene            286229..287119
FT                   /locus_tag="cpfrc_00271"
FT                   /gene="hemC"
FT   CDS             286229..287119
FT                   /locus_tag="cpfrc_00271"
FT                   /gene="hemC"
FT                   /product="Porphobilinogen deaminase"
FT                   /protein_id="gnl|overwrite|cpfrc_00271|gb|ADK28064.1"
FT   gene            287373..289061
FT                   /locus_tag="cpfrc_00272"
FT                   /gene="hemD"
FT   CDS             287373..289061
FT                   /locus_tag="cpfrc_00272"
FT                   /gene="hemD"
FT                   /product="Uroporphyrinogen-III synthase"
FT                   /protein_id="gnl|overwrite|cpfrc_00272|gb|ADK28065.1"
FT   gene            289108..290115
FT                   /locus_tag="cpfrc_00273"
FT                   /gene="hemB"
FT   CDS             289108..290115
FT                   /locus_tag="cpfrc_00273"
FT                   /gene="hemB"
FT                   /product="Delta-aminolevulinic acid dehydratase"
FT                   /protein_id="gnl|overwrite|cpfrc_00273|gb|ADK28066.1"
FT   gene            290123..290704
FT                   /locus_tag="cpfrc_00274"
FT                   /gene=""
FT   CDS             290123..290704
FT                   /locus_tag="cpfrc_00274"
FT                   /gene=""
FT                   /product="Hypothetical protein"
FT                   /protein_id="gnl|overwrite|cpfrc_00274|gb|ADK28067.1"
FT   gene            290937..293327
FT                   /locus_tag="cpfrc_00275"
FT                   /gene="ctpA"
FT   CDS             290937..293327
FT                   /locus_tag="cpfrc_00275"
FT                   /gene="ctpA"
FT                   /product="Cation-transporting P-type ATPase A"
FT                   /protein_id="gnl|overwrite|cpfrc_00275|gb|ADK28068.1"
FT   gene            293392..294507
FT                   /locus_tag="cpfrc_00276"
FT                   /gene="hemE"
FT   CDS             293392..294507
FT                   /locus_tag="cpfrc_00276"
FT                   /gene="hemE"
FT                   /product="Uroporphyrinogen decarboxylase"
FT                   /protein_id="gnl|overwrite|cpfrc_00276|gb|ADK28069.1"
FT   gene            294575..295960
FT                   /locus_tag="cpfrc_00277"
FT                   /gene="hemY"
FT   CDS             294575..295960
FT                   /locus_tag="cpfrc_00277"
FT                   /gene="hemY"
FT                   /product="Protoporphyrinogen oxidase"
FT                   /protein_id="gnl|overwrite|cpfrc_00277|gb|ADK28070.1"
FT   gene            complement(295967..296803)
FT                   /locus_tag="cpfrc_00278"
FT                   /gene="mmsB"
FT   CDS             complement(295967..296803)
FT                   /locus_tag="cpfrc_00278"
FT                   /gene="mmsB"
FT                   /product="3-hydroxyisobutyrate dehydrogenase"
FT                   /protein_id="gnl|overwrite|cpfrc_00278|gb|ADK28071.1"
FT   gene            296890..298215
FT                   /locus_tag="cpfrc_00279"
FT                   /gene="hemL"
FT   CDS             296890..298215
FT                   /locus_tag="cpfrc_00279"
FT                   /gene="hemL"
FT                   /product="Glutamate-1-semialdehyde 2,1-aminomutase"
FT                   /protein_id="gnl|overwrite|cpfrc_00279|gb|ADK28072.1"
FT   gene            298224..298832
FT                   /locus_tag="cpfrc_00280"
FT                   /gene="gpmB"
FT   CDS             298224..298832
FT                   /locus_tag="cpfrc_00280"
FT                   /gene="gpmB"
FT                   /product="Phosphoglycerate mutase"
FT                   /protein_id="gnl|overwrite|cpfrc_00280|gb|ADK28073.1"
FT   gene            298835..299419
FT                   /locus_tag="cpfrc_00281"
FT                   /gene="ccsX"
FT   CDS             298835..299419
FT                   /locus_tag="cpfrc_00281"
FT                   /gene="ccsX"
FT                   /product="Thiol-disulfide isomerase/thioredoxin"
FT                   /protein_id="gnl|overwrite|cpfrc_00281|gb|ADK28074.1"
FT   gene            299416..300222
FT                   /locus_tag="cpfrc_00282"
FT                   /gene="ccdA"
FT   CDS             299416..300222
FT                   /locus_tag="cpfrc_00282"
FT                   /gene="ccdA"
FT                   /product="Cytochrome c-type biogenesis protein CcdA"
FT                   /protein_id="gnl|overwrite|cpfrc_00282|gb|ADK28075.1"
FT   gene            300236..301843
FT                   /locus_tag="cpfrc_00283"
FT                   /gene="ccsB"
FT   CDS             300236..301843
FT                   /locus_tag="cpfrc_00283"
FT                   /gene="ccsB"
FT                   /product="Cytochrome C biosynthesis protein ResB"
FT                   /protein_id="gnl|overwrite|cpfrc_00283|gb|ADK28076.1"
FT   gene            complement(301847..302608)
FT                   /locus_tag="cpfrc_00284"
FT                   /gene=""
FT   CDS             complement(301847..302608)
FT                   /locus_tag="cpfrc_00284"
FT                   /gene=""
FT                   /product="Methyltransferase"
FT                   /protein_id="gnl|overwrite|cpfrc_00284|gb|ADK28077.1"
FT   gene            complement(302628..303398)
FT                   /locus_tag="cpfrc_00285"
FT                   /gene=""
FT   CDS             complement(302628..303398)
FT                   /locus_tag="cpfrc_00285"
FT                   /gene=""
FT                   /product="ABC transporter ATP-binding protein"
FT                   /protein_id="gnl|overwrite|cpfrc_00285|gb|ADK28078.1"
FT   gene            complement(303405..304391)
FT                   /locus_tag="cpfrc_00286"
FT                   /gene=""
FT   CDS             complement(303405..304391)
FT                   /locus_tag="cpfrc_00286"
FT                   /gene=""
FT                   /product="ABC-type transporter"
FT                   /protein_id="gnl|overwrite|cpfrc_00286|gb|ADK28079.1"
FT   gene            complement(304440..305462)
FT                   /locus_tag="cpfrc_00287"
FT                   /gene=""
FT   CDS             complement(304440..305462)
FT                   /locus_tag="cpfrc_00287"
FT                   /gene=""
FT                   /product="Membrane permease protein"
FT                   /protein_id="gnl|overwrite|cpfrc_00287|gb|ADK28080.1"
FT   gene            305732..306733
FT                   /locus_tag="cpfrc_00288"
FT                   /gene="ccsA"
FT   CDS             305732..306733
FT                   /locus_tag="cpfrc_00288"
FT                   /gene="ccsA"
FT                   /product="Cytochrome c biogenesis protein CcsA"
FT                   /protein_id="gnl|overwrite|cpfrc_00288|gb|ADK28081.1"
FT   gene            complement(306863..307153)
FT                   /locus_tag="cpfrc_00289"
FT                   /gene=""
FT   CDS             complement(306863..307153)
FT                   /locus_tag="cpfrc_00289"
FT                   /gene=""
FT                   /product="Hypothetical protein"
FT                   /protein_id="gnl|overwrite|cpfrc_00289|gb|ADK28082.1"
FT   gene            307246..307572
FT                   /locus_tag="cpfrc_00290"
FT                   /gene=""
FT   CDS             307246..307572
FT                   /locus_tag="cpfrc_00290"
FT                   /gene=""
FT                   /product="Hypothetical protein"
FT                   /protein_id="gnl|overwrite|cpfrc_00290|gb|ADK28083.1"
FT   gene            complement(307558..308433)
FT                   /locus_tag="cpfrc_00291"
FT                   /gene="menA"
FT   CDS             complement(307558..308433)
FT                   /locus_tag="cpfrc_00291"
FT                   /gene="menA"
FT                   /product="1,4-dihydroxy-2-naphthoate
FT                   octaprenyltransferase"
FT                   /protein_id="gnl|overwrite|cpfrc_00291|gb|ADK28084.1"
FT   gene            complement(308447..309574)
FT                   /locus_tag="cpfrc_00292"
FT                   /gene="menE"
FT   CDS             complement(308447..309574)
FT                   /locus_tag="cpfrc_00292"
FT                   /gene="menE"
FT                   /product="O-succinylbenzoic acid--CoA ligase"
FT                   /protein_id="gnl|overwrite|cpfrc_00292|gb|ADK28085.1"
FT   gene            complement(309637..310605)
FT                   /locus_tag="cpfrc_00293"
FT                   /gene="menB"
FT   CDS             complement(309637..310605)
FT                   /locus_tag="cpfrc_00293"
FT                   /gene="menB"
FT                   /product="Naphthoate synthase"
FT                   /protein_id="gnl|overwrite|cpfrc_00293|gb|ADK28086.1"
FT   gene            complement(310737..312158)
FT                   /locus_tag="cpfrc_00294"
FT                   /gene="yhcL"
FT   CDS             complement(310737..312158)
FT                   /locus_tag="cpfrc_00294"
FT                   /gene="yhcL"
FT                   /product="Cryptic C4-dicarboxylate membrane transporter
FT                   dcuD"
FT                   /protein_id="gnl|overwrite|cpfrc_00294|gb|ADK28087.1"
FT   gene            312462..313499
FT                   /locus_tag="cpfrc_00295"
FT                   /gene="menC"
FT   CDS             312462..313499
FT                   /locus_tag="cpfrc_00295"
FT                   /gene="menC"
FT                   /product="O-succinylbenzoate synthase"
FT                   /protein_id="gnl|overwrite|cpfrc_00295|gb|ADK28088.1"
FT   gene            313563..315176
FT                   /locus_tag="cpfrc_00296"
FT                   /gene="menD"
FT   CDS             313563..315176
FT                   /locus_tag="cpfrc_00296"
FT                   /gene="menD"
FT                   /product="2-oxoglutarate
FT                   decarboxylase/2-succinyl-6-hydroxy-2,4-cyclohexadiene-1-carboxylate
FT                   synthase"
FT                   /protein_id="gnl|overwrite|cpfrc_00296|gb|ADK28089.1"
FT   gene            315173..315628
FT                   /locus_tag="cpfrc_00297"
FT                   /gene=""
FT   CDS             315173..315628
FT                   /locus_tag="cpfrc_00297"
FT                   /gene=""
FT                   /product="Hypothetical protein"
FT                   /protein_id="gnl|overwrite|cpfrc_00297|gb|ADK28090.1"
FT   gene            315666..316724
FT                   /locus_tag="cpfrc_00298"
FT                   /gene=""
FT   CDS             315666..316724
FT                   /locus_tag="cpfrc_00298"
FT                   /gene=""
FT                   /product="Glycosyl transferase group 1"
FT                   /protein_id="gnl|overwrite|cpfrc_00298|gb|ADK28091.1"
FT   gene            316717..317415
FT                   /locus_tag="cpfrc_00299"
FT                   /gene="ubiE"
FT   CDS             316717..317415
FT                   /locus_tag="cpfrc_00299"
FT                   /gene="ubiE"
FT                   /product="Ubiquinone/menaquinone biosynthesis
FT                   methyltransferase"
FT                   /protein_id="gnl|overwrite|cpfrc_00299|gb|ADK28092.1"
FT   gene            complement(317495..318457)
FT                   /locus_tag="cpfrc_00300"
FT                   /gene="ldh"
FT   CDS             complement(317495..318457)
FT                   /locus_tag="cpfrc_00300"
FT                   /gene="ldh"
FT                   /product="L-lactate dehydrogenase"
FT                   /protein_id="gnl|overwrite|cpfrc_00300|gb|ADK28093.1"
FT   gene            complement(318555..319832)
FT                   /locus_tag="cpfrc_00301"
FT                   /gene=""
FT   CDS             complement(318555..319832)
FT                   /locus_tag="cpfrc_00301"
FT                   /gene=""
FT                   /product="FAD-linked oxidoreductase"
FT                   /protein_id="gnl|overwrite|cpfrc_00301|gb|ADK28094.1"
FT   gene            319987..321006
FT                   /locus_tag="cpfrc_00302"
FT                   /gene="ispB"
FT   CDS             319987..321006
FT                   /locus_tag="cpfrc_00302"
FT                   /gene="ispB"
FT                   /product="Polyprenyl synthetase"
FT                   /protein_id="gnl|overwrite|cpfrc_00302|gb|ADK28095.1"
FT   gene            321086..321170
FT                   /locus_tag="cpfrc_t013"
FT   tRNA            321086..321170
FT                   /product="tRNA-Tyr"
FT   gene            321475..321547
FT                   /locus_tag="cpfrc_t014"
FT   tRNA            321475..321547
FT                   /product="tRNA-Thr"
FT   gene            321586..321660
FT                   /locus_tag="cpfrc_t015"
FT   tRNA            321586..321660
FT                   /product="tRNA-Met"
FT   gene            321785..321860
FT                   /locus_tag="cpfrc_t016"
FT   tRNA            321785..321860
FT                   /product="tRNA-Trp"
FT   gene            322183..322509
FT                   /locus_tag="cpfrc_00303"
FT                   /gene="secE"
FT   CDS             322183..322509
FT                   /locus_tag="cpfrc_00303"
FT                   /gene="secE"
FT                   /product="Preprotein translocase subunit SecE"
FT                   /protein_id="gnl|overwrite|cpfrc_00303|gb|ADK28096.1"
FT   gene            322628..323458
FT                   /locus_tag="cpfrc_00304"
FT                   /gene="nusG"
FT   CDS             322628..323458
FT                   /locus_tag="cpfrc_00304"
FT                   /gene="nusG"
FT                   /product="Transcription anti-termination protein NusG"
FT                   /protein_id="gnl|overwrite|cpfrc_00304|gb|ADK28097.1"
FT   gene            323755..324186
FT                   /locus_tag="cpfrc_00305"
FT                   /gene="rplK"
FT   CDS             323755..324186
FT                   /locus_tag="cpfrc_00305"
FT                   /gene="rplK"
FT                   /product="50S ribosomal protein L11"
FT                   /protein_id="gnl|overwrite|cpfrc_00305|gb|ADK28098.1"
FT   gene            324265..324975
FT                   /locus_tag="cpfrc_00306"
FT                   /gene="rplA"
FT   CDS             324265..324975
FT                   /locus_tag="cpfrc_00306"
FT                   /gene="rplA"
FT                   /product="50S ribosomal protein L1"
FT                   /protein_id="gnl|overwrite|cpfrc_00306|gb|ADK28099.1"
FT   gene            325084..326420
FT                   /locus_tag="cpfrc_00308"
FT                   /gene="pepG"
FT                   /pseudo
FT                   /product="Aminopeptidase G"
FT   gene            326460..327761
FT                   /locus_tag="cpfrc_00309"
FT                   /gene="pepC1"
FT   CDS             326460..327761
FT                   /locus_tag="cpfrc_00309"
FT                   /gene="pepC1"
FT                   /product="Aminopeptidase C"
FT                   /protein_id="gnl|overwrite|cpfrc_00309|gb|ADK28102.1"
FT   gene            327887..328960
FT                   /locus_tag="cpfrc_00310"
FT                   /gene="nemA"
FT   CDS             327887..328960
FT                   /locus_tag="cpfrc_00310"
FT                   /gene="nemA"
FT                   /product="N-ethylmaleimide reductase"
FT                   /protein_id="gnl|overwrite|cpfrc_00310|gb|ADK28103.1"
FT   gene            329189..329809
FT                   /locus_tag="cpfrc_00311"
FT                   /gene="rplJ"
FT   CDS             329189..329809
FT                   /locus_tag="cpfrc_00311"
FT                   /gene="rplJ"
FT                   /product="50S ribosomal protein L10"
FT                   /protein_id="gnl|overwrite|cpfrc_00311|gb|ADK28104.1"
FT   gene            329888..330271
FT                   /locus_tag="cpfrc_00312"
FT                   /gene="rplL"
FT   CDS             329888..330271
FT                   /locus_tag="cpfrc_00312"
FT                   /gene="rplL"
FT                   /product="50S ribosomal protein L7/L12"
FT                   /protein_id="gnl|overwrite|cpfrc_00312|gb|ADK28105.1"
FT   gene            330606..331559
FT                   /locus_tag="cpfrc_00313"
FT                   /gene=""
FT   CDS             330606..331559
FT                   /locus_tag="cpfrc_00313"
FT                   /gene=""
FT                   /product="Hypothetical protein"
FT                   /protein_id="gnl|overwrite|cpfrc_00313|gb|ADK28106.1"
FT   gene            331622..333193
FT                   /locus_tag="cpfrc_00314"
FT                   /gene=""
FT   CDS             331622..333193
FT                   /locus_tag="cpfrc_00314"
FT                   /gene=""
FT                   /product="ABC-type metal ion transport system, periplasmic
FT                   component/surface adhesin"
FT                   /protein_id="gnl|overwrite|cpfrc_00314|gb|ADK28107.1"
FT   gene            333285..334319
FT                   /locus_tag="cpfrc_00315"
FT                   /gene=""
FT   CDS             333285..334319
FT                   /locus_tag="cpfrc_00315"
FT                   /gene=""
FT                   /product="Hypothetical protein"
FT                   /protein_id="gnl|overwrite|cpfrc_00315|gb|ADK28108.1"
FT   gene            334382..335116
FT                   /locus_tag="cpfrc_00316"
FT                   /gene="mntB"
FT   CDS             334382..335116
FT                   /locus_tag="cpfrc_00316"
FT                   /gene="mntB"
FT                   /product="Manganese transport system ATP-binding protein
FT                   MntB"
FT                   /protein_id="gnl|overwrite|cpfrc_00316|gb|ADK28109.1"
FT   gene            335113..335994
FT                   /locus_tag="cpfrc_00317"
FT                   /gene="mntD"
FT   CDS             335113..335994
FT                   /locus_tag="cpfrc_00317"
FT                   /gene="mntD"
FT                   /product="Manganese transport system membrane protein
FT                   mntD"
FT                   /protein_id="gnl|overwrite|cpfrc_00317|gb|ADK28110.1"
FT   gene            335991..337952
FT                   /locus_tag="cpfrc_00318"
FT                   /gene=""
FT   CDS             335991..337952
FT                   /locus_tag="cpfrc_00318"
FT                   /gene=""
FT                   /product="Hypothetical protein"
FT                   /protein_id="gnl|overwrite|cpfrc_00318|gb|ADK28111.1"
FT   gene            338057..338998
FT                   /locus_tag="cpfrc_00319"
FT                   /gene=""
FT   CDS             338057..338998
FT                   /locus_tag="cpfrc_00319"
FT                   /gene=""
FT                   /product="Hypothetical protein"
FT                   /protein_id="gnl|overwrite|cpfrc_00319|gb|ADK28112.1"
FT   gene            339189..342725
FT                   /locus_tag="cpfrc_00320"
FT                   /gene="rpoB"
FT   CDS             339189..342725
FT                   /locus_tag="cpfrc_00320"
FT                   /gene="rpoB"
FT                   /product="DNA-directed RNA polymerase subunit beta"
FT                   /protein_id="gnl|overwrite|cpfrc_00320|gb|ADK28113.1"
FT   gene            342740..346840
FT                   /locus_tag="cpfrc_00321"
FT                   /gene="rpoC"
FT   CDS             342740..346840
FT                   /locus_tag="cpfrc_00321"
FT                   /gene="rpoC"
FT                   /product="DNA-directed RNA polymerase subunit beta"
FT                   /protein_id="gnl|overwrite|cpfrc_00321|gb|ADK28114.1"
FT   gene            347113..348261
FT                   /locus_tag="cpfrc_00322"
FT                   /gene="cstS"
FT   CDS             347113..348261
FT                   /locus_tag="cpfrc_00322"
FT                   /gene="cstS"
FT                   /product="Two-component system sensor kinase protein"
FT                   /protein_id="gnl|overwrite|cpfrc_00322|gb|ADK28115.1"
FT   gene            348275..348940
FT                   /locus_tag="cpfrc_00323"
FT                   /gene="cstA"
FT   CDS             348275..348940
FT                   /locus_tag="cpfrc_00323"
FT                   /gene="cstA"
FT                   /product="Response regulator"
FT                   /protein_id="gnl|overwrite|cpfrc_00323|gb|ADK28116.1"
FT   gene            349120..349365
FT                   /locus_tag="cpfrc_00324"
FT                   /gene=""
FT   CDS             349120..349365
FT                   /locus_tag="cpfrc_00324"
FT                   /gene=""
FT                   /product="Hypothetical protein"
FT                   /protein_id="gnl|overwrite|cpfrc_00324|gb|ADK28117.1"
FT   gene            349470..350480
FT                   /locus_tag="cpfrc_00325"
FT                   /gene=""
FT   CDS             349470..350480
FT                   /locus_tag="cpfrc_00325"
FT                   /gene=""
FT                   /product="ABC transporter ATP-binding protein"
FT                   /protein_id="gnl|overwrite|cpfrc_00325|gb|ADK28118.1"
FT   gene            350519..351280
FT                   /locus_tag="cpfrc_00326"
FT                   /gene=""
FT   CDS             350519..351280
FT                   /locus_tag="cpfrc_00326"
FT                   /gene=""
FT                   /product="ABC transporter inner membrane protein"
FT                   /protein_id="gnl|overwrite|cpfrc_00326|gb|ADK28119.1"
FT   gene            351402..352127
FT                   /locus_tag="cpfrc_00327"
FT                   /gene=""
FT   CDS             351402..352127
FT                   /locus_tag="cpfrc_00327"
FT                   /gene=""
FT                   /product="Hypothetical protein"
FT                   /protein_id="gnl|overwrite|cpfrc_00327|gb|ADK28120.1"
FT   gene            352124..353086
FT                   /locus_tag="cpfrc_00328"
FT                   /gene=""
FT   CDS             352124..353086
FT                   /locus_tag="cpfrc_00328"
FT                   /gene=""
FT                   /product="Permease"
FT                   /protein_id="gnl|overwrite|cpfrc_00328|gb|ADK28121.1"
FT   gene            complement(353083..353742)
FT                   /locus_tag="cpfrc_00329"
FT                   /gene="nrdG"
FT   CDS             complement(353083..353742)
FT                   /locus_tag="cpfrc_00329"
FT                   /gene="nrdG"
FT                   /product="Anaerobic ribonucleoside-triphosphate reductase
FT                   activating protein"
FT                   /protein_id="gnl|overwrite|cpfrc_00329|gb|ADK28122.1"
FT   gene            complement(353735..355531)
FT                   /locus_tag="cpfrc_00330"
FT                   /gene="nrdD"
FT   CDS             complement(353735..355531)
FT                   /locus_tag="cpfrc_00330"
FT                   /gene="nrdD"
FT                   /product="Anaerobic ribonucleoside triphosphate reductase"
FT                   /protein_id="gnl|overwrite|cpfrc_00330|gb|ADK28123.1"
FT   gene            355749..356186
FT                   /locus_tag="cpfrc_00331"
FT                   /gene=""
FT   CDS             355749..356186
FT                   /locus_tag="cpfrc_00331"
FT                   /gene=""
FT                   /product="Hypothetical protein"
FT                   /protein_id="gnl|overwrite|cpfrc_00331|gb|ADK28124.1"
FT   gene            356622..356993
FT                   /locus_tag="cpfrc_00332"
FT                   /gene="rpsL"
FT   CDS             356622..356993
FT                   /locus_tag="cpfrc_00332"
FT                   /gene="rpsL"
FT                   /product="30S ribosomal protein S12"
FT                   /protein_id="gnl|overwrite|cpfrc_00332|gb|ADK28125.1"
FT   gene            356997..357464
FT                   /locus_tag="cpfrc_00333"
FT                   /gene="rpsG"
FT   CDS             356997..357464
FT                   /locus_tag="cpfrc_00333"
FT                   /gene="rpsG"
FT                   /product="30S ribosomal protein S7"
FT                   /protein_id="gnl|overwrite|cpfrc_00333|gb|ADK28126.1"
FT   gene            357753..359879
FT                   /locus_tag="cpfrc_00334"
FT                   /gene="fusA"
FT   CDS             357753..359879
FT                   /locus_tag="cpfrc_00334"
FT                   /gene="fusA"
FT                   /product="Elongation factor G"
FT                   /protein_id="gnl|overwrite|cpfrc_00334|gb|ADK28127.1"
FT   gene            360187..361377
FT                   /locus_tag="cpfrc_00335"
FT                   /gene="tuf"
FT   CDS             360187..361377
FT                   /locus_tag="cpfrc_00335"
FT                   /gene="tuf"
FT                   /product="Elongation factor Tu"
FT                   /protein_id="gnl|overwrite|cpfrc_00335|gb|ADK28128.1"
FT   gene            361446..362102
FT                   /locus_tag="cpfrc_00336"
FT                   /gene=""
FT   CDS             361446..362102
FT                   /locus_tag="cpfrc_00336"
FT                   /gene=""
FT                   /product="Hypothetical protein"
FT                   /protein_id="gnl|overwrite|cpfrc_00336|gb|ADK28129.1"
FT   gene            362095..362247
FT                   /locus_tag="cpfrc_00337"
FT                   /gene=""
FT   CDS             362095..362247
FT                   /locus_tag="cpfrc_00337"
FT                   /gene=""
FT                   /product="Hypothetical protein"
FT                   /protein_id="gnl|overwrite|cpfrc_00337|gb|ADK28130.1"
FT   gene            complement(362244..362789)
FT                   /locus_tag="cpfrc_00338"
FT                   /gene=""
FT   CDS             complement(362244..362789)
FT                   /locus_tag="cpfrc_00338"
FT                   /gene=""
FT                   /product="Hypothetical protein"
FT                   /protein_id="gnl|overwrite|cpfrc_00338|gb|ADK28131.1"
FT   gene            complement(362791..363342)
FT                   /locus_tag="cpfrc_00339"
FT                   /gene=""
FT   CDS             complement(362791..363342)
FT                   /locus_tag="cpfrc_00339"
FT                   /gene=""
FT                   /product="Hypothetical protein"
FT                   /protein_id="gnl|overwrite|cpfrc_00339|gb|ADK28132.1"
FT   gene            complement(363335..363796)
FT                   /locus_tag="cpfrc_00340"
FT                   /gene=""
FT   CDS             complement(363335..363796)
FT                   /locus_tag="cpfrc_00340"
FT                   /gene=""
FT                   /product="Hypothetical protein"
FT                   /protein_id="gnl|overwrite|cpfrc_00340|gb|ADK28133.1"
FT   gene            complement(363796..364002)
FT                   /locus_tag="cpfrc_00341"
FT                   /gene=""
FT   CDS             complement(363796..364002)
FT                   /locus_tag="cpfrc_00341"
FT                   /gene=""
FT                   /product="Hypothetical protein"
FT                   /protein_id="gnl|overwrite|cpfrc_00341|gb|ADK28134.1"
FT   gene            complement(364012..364350)
FT                   /locus_tag="cpfrc_00342"
FT                   /gene=""
FT   CDS             complement(364012..364350)
FT                   /locus_tag="cpfrc_00342"
FT                   /gene=""
FT                   /product="Hypothetical protein"
FT                   /protein_id="gnl|overwrite|cpfrc_00342|gb|ADK28135.1"
FT   gene            complement(364363..364830)
FT                   /locus_tag="cpfrc_00343"
FT                   /gene=""
FT   CDS             complement(364363..364830)
FT                   /locus_tag="cpfrc_00343"
FT                   /gene=""
FT                   /product="Hypothetical protein"
FT                   /protein_id="gnl|overwrite|cpfrc_00343|gb|ADK28136.1"
FT   gene            365569..365874
FT                   /locus_tag="cpfrc_00344"
FT                   /gene="rpsJ"
FT   CDS             365569..365874
FT                   /locus_tag="cpfrc_00344"
FT                   /gene="rpsJ"
FT                   /product="30S ribosomal protein S10"
FT                   /protein_id="gnl|overwrite|cpfrc_00344|gb|ADK28137.1"
FT   gene            365907..366563
FT                   /locus_tag="cpfrc_00345"
FT                   /gene="rplC"
FT   CDS             365907..366563
FT                   /locus_tag="cpfrc_00345"
FT                   /gene="rplC"
FT                   /product="50S ribosomal protein L3"
FT                   /protein_id="gnl|overwrite|cpfrc_00345|gb|ADK28138.1"
FT   gene            366560..367213
FT                   /locus_tag="cpfrc_00346"
FT                   /gene="rplD"
FT   CDS             366560..367213
FT                   /locus_tag="cpfrc_00346"
FT                   /gene="rplD"
FT                   /product="50S ribosomal protein L4"
FT                   /protein_id="gnl|overwrite|cpfrc_00346|gb|ADK28139.1"
FT   gene            367213..367518
FT                   /locus_tag="cpfrc_00347"
FT                   /gene="rplW"
FT   CDS             367213..367518
FT                   /locus_tag="cpfrc_00347"
FT                   /gene="rplW"
FT                   /product="50S ribosomal protein L23"
FT                   /protein_id="gnl|overwrite|cpfrc_00347|gb|ADK28140.1"
FT   gene            367540..368382
FT                   /locus_tag="cpfrc_00348"
FT                   /gene="rplB"
FT   CDS             367540..368382
FT                   /locus_tag="cpfrc_00348"
FT                   /gene="rplB"
FT                   /product="50S ribosomal protein L2"
FT                   /protein_id="gnl|overwrite|cpfrc_00348|gb|ADK28141.1"
FT   gene            368399..368677
FT                   /locus_tag="cpfrc_00349"
FT                   /gene="rpsS"
FT   CDS             368399..368677
FT                   /locus_tag="cpfrc_00349"
FT                   /gene="rpsS"
FT                   /product="30S ribosomal protein S19"
FT                   /protein_id="gnl|overwrite|cpfrc_00349|gb|ADK28142.1"
FT   gene            368681..369043
FT                   /locus_tag="cpfrc_00350"
FT                   /gene="rplV"
FT   CDS             368681..369043
FT                   /locus_tag="cpfrc_00350"
FT                   /gene="rplV"
FT                   /product="50S ribosomal protein L22"
FT                   /protein_id="gnl|overwrite|cpfrc_00350|gb|ADK28143.1"
FT   gene            369043..369789
FT                   /locus_tag="cpfrc_00351"
FT                   /gene="rpsC"
FT   CDS             369043..369789
FT                   /locus_tag="cpfrc_00351"
FT                   /gene="rpsC"
FT                   /product="30S ribosomal protein S3"
FT                   /protein_id="gnl|overwrite|cpfrc_00351|gb|ADK28144.1"
FT   gene            369792..370208
FT                   /locus_tag="cpfrc_00352"
FT                   /gene="rplP"
FT   CDS             369792..370208
FT                   /locus_tag="cpfrc_00352"
FT                   /gene="rplP"
FT                   /product="50S ribosomal protein L16"
FT                   /protein_id="gnl|overwrite|cpfrc_00352|gb|ADK28145.1"
FT   gene            370208..370438
FT                   /locus_tag="cpfrc_00353"
FT                   /gene="rpmC"
FT   CDS             370208..370438
FT                   /locus_tag="cpfrc_00353"
FT                   /gene="rpmC"
FT                   /product="50S ribosomal protein L29"
FT                   /protein_id="gnl|overwrite|cpfrc_00353|gb|ADK28146.1"
FT   gene            370441..370719
FT                   /locus_tag="cpfrc_00354"
FT                   /gene="rpsQ"
FT   CDS             370441..370719
FT                   /locus_tag="cpfrc_00354"
FT                   /gene="rpsQ"
FT                   /product="30S ribosomal protein S17"
FT                   /protein_id="gnl|overwrite|cpfrc_00354|gb|ADK28147.1"
FT   gene            complement(370880..372562)
FT                   /locus_tag="cpfrc_00355"
FT                   /gene="oppA1"
FT   CDS             complement(370880..372562)
FT                   /locus_tag="cpfrc_00355"
FT                   /gene="oppA1"
FT                   /product="Oligopeptide-binding protein oppA"
FT                   /protein_id="gnl|overwrite|cpfrc_00355|gb|ADK28148.1"
FT   gene            complement(372587..374659)
FT                   /locus_tag="cpfrc_00356"
FT                   /gene="oppDF1"
FT   CDS             complement(372587..374659)
FT                   /locus_tag="cpfrc_00356"
FT                   /gene="oppDF1"
FT                   /product="Oligopeptide transport ATP-binding protein"
FT                   /protein_id="gnl|overwrite|cpfrc_00356|gb|ADK28149.1"
FT   gene            complement(374663..375703)
FT                   /locus_tag="cpfrc_00357"
FT                   /gene="oppC1"
FT   CDS             complement(374663..375703)
FT                   /locus_tag="cpfrc_00357"
FT                   /gene="oppC1"
FT                   /product="Oligopeptide transport system permease protein
FT                   oppC"
FT                   /protein_id="gnl|overwrite|cpfrc_00357|gb|ADK28150.1"
FT   gene            complement(375705..376688)
FT                   /locus_tag="cpfrc_00358"
FT                   /gene="oppB1"
FT   CDS             complement(375705..376688)
FT                   /locus_tag="cpfrc_00358"
FT                   /gene="oppB1"
FT                   /product="Oligopeptide transport system permease protein
FT                   oppB"
FT                   /protein_id="gnl|overwrite|cpfrc_00358|gb|ADK28151.1"
FT   gene            complement(376806..376967)
FT                   /locus_tag="cpfrc_00359"
FT                   /gene=""
FT   CDS             complement(376806..376967)
FT                   /locus_tag="cpfrc_00359"
FT                   /gene=""
FT                   /product="Hypothetical protein"
FT                   /protein_id="gnl|overwrite|cpfrc_00359|gb|ADK28152.1"
FT   gene            377020..377139
FT                   /locus_tag="cpfrc_00359a"
FT                   /gene=""
FT   CDS             377020..377139
FT                   /locus_tag="cpfrc_00359a"
FT                   /gene=""
FT                   /product="Hypothetical protein"
FT                   /protein_id="gnl|overwrite|cpfrc_00359a"
FT   gene            377401..377769
FT                   /locus_tag="cpfrc_00360"
FT                   /gene="rplN"
FT   CDS             377401..377769
FT                   /locus_tag="cpfrc_00360"
FT                   /gene="rplN"
FT                   /product="50S ribosomal protein L14"
FT                   /protein_id="gnl|overwrite|cpfrc_00360|gb|ADK28153.1"
FT   gene            377772..378086
FT                   /locus_tag="cpfrc_00361"
FT                   /gene="rplX"
FT   CDS             377772..378086
FT                   /locus_tag="cpfrc_00361"
FT                   /gene="rplX"
FT                   /product="50S ribosomal protein L24"
FT                   /protein_id="gnl|overwrite|cpfrc_00361|gb|ADK28154.1"
FT   gene            378089..378652
FT                   /locus_tag="cpfrc_00362"
FT                   /gene="rplE"
FT   CDS             378089..378652
FT                   /locus_tag="cpfrc_00362"
FT                   /gene="rplE"
FT                   /product="50S ribosomal protein L5"
FT                   /protein_id="gnl|overwrite|cpfrc_00362|gb|ADK28155.1"
FT   gene            379347..380690
FT                   /locus_tag="cpfrc_00363"
FT                   /gene="sdaC"
FT   CDS             379347..380690
FT                   /locus_tag="cpfrc_00363"
FT                   /gene="sdaC"
FT                   /product="Serine transporter"
FT                   /protein_id="gnl|overwrite|cpfrc_00363|gb|ADK28156.1"
FT   gene            380742..382118
FT                   /locus_tag="cpfrc_00364"
FT                   /gene="sdaA"
FT   CDS             380742..382118
FT                   /locus_tag="cpfrc_00364"
FT                   /gene="sdaA"
FT                   /product="L-serine dehydratase 1"
FT                   /protein_id="gnl|overwrite|cpfrc_00364|gb|ADK28157.1"
FT   gene            382180..382305
FT                   /locus_tag="cpfrc_00365"
FT                   /gene=""
FT   CDS             382180..382305
FT                   /locus_tag="cpfrc_00365"
FT                   /gene=""
FT                   /product="Hypothetical protein"
FT                   /protein_id="gnl|overwrite|cpfrc_00365|gb|ADK28158.1"
FT   gene            382327..383403
FT                   /locus_tag="cpfrc_00366"
FT                   /gene="ansA"
FT   CDS             382327..383403
FT                   /locus_tag="cpfrc_00366"
FT                   /gene="ansA"
FT                   /product="L-asparaginase"
FT                   /protein_id="gnl|overwrite|cpfrc_00366|gb|ADK28159.1"
FT   gene            383945..385102
FT                   /locus_tag="cpfrc_00367"
FT                   /gene=""
FT   CDS             383945..385102
FT                   /locus_tag="cpfrc_00367"
FT                   /gene=""
FT                   /product="PAP2 superfamily protein"
FT                   /protein_id="gnl|overwrite|cpfrc_00367|gb|ADK28160.1"
FT   gene            385395..385793
FT                   /locus_tag="cpfrc_00368"
FT                   /gene="rpsH"
FT   CDS             385395..385793
FT                   /locus_tag="cpfrc_00368"
FT                   /gene="rpsH"
FT                   /product="30S ribosomal protein S8"
FT                   /protein_id="gnl|overwrite|cpfrc_00368|gb|ADK28161.1"
FT   gene            385810..386346
FT                   /locus_tag="cpfrc_00369"
FT                   /gene="rplF"
FT   CDS             385810..386346
FT                   /locus_tag="cpfrc_00369"
FT                   /gene="rplF"
FT                   /product="50S ribosomal protein L6"
FT                   /protein_id="gnl|overwrite|cpfrc_00369|gb|ADK28162.1"
FT   gene            386350..386757
FT                   /locus_tag="cpfrc_00370"
FT                   /gene="rplR"
FT   CDS             386350..386757
FT                   /locus_tag="cpfrc_00370"
FT                   /gene="rplR"
FT                   /product="50S ribosomal protein L18"
FT                   /protein_id="gnl|overwrite|cpfrc_00370|gb|ADK28163.1"
FT   gene            386798..387424
FT                   /locus_tag="cpfrc_00371"
FT                   /gene="rpsE"
FT   CDS             386798..387424
FT                   /locus_tag="cpfrc_00371"
FT                   /gene="rpsE"
FT                   /product="30S ribosomal protein S5"
FT                   /protein_id="gnl|overwrite|cpfrc_00371|gb|ADK28164.1"
FT   gene            387427..387612
FT                   /locus_tag="cpfrc_00372"
FT                   /gene="rpmD"
FT   CDS             387427..387612
FT                   /locus_tag="cpfrc_00372"
FT                   /gene="rpmD"
FT                   /product="50S ribosomal protein L30"
FT                   /protein_id="gnl|overwrite|cpfrc_00372|gb|ADK28165.1"
FT   gene            387616..388062
FT                   /locus_tag="cpfrc_00373"
FT                   /gene="rplO"
FT   CDS             387616..388062
FT                   /locus_tag="cpfrc_00373"
FT                   /gene="rplO"
FT                   /product="50S ribosomal protein L15"
FT                   /protein_id="gnl|overwrite|cpfrc_00373|gb|ADK28166.1"
FT   gene            388289..388744
FT                   /locus_tag="cpfrc_00374"
FT                   /gene=""
FT   CDS             388289..388744
FT                   /locus_tag="cpfrc_00374"
FT                   /gene=""
FT                   /product="Hypothetical protein"
FT                   /protein_id="gnl|overwrite|cpfrc_00374|gb|ADK28167.1"
FT   gene            389215..390462
FT                   /locus_tag="cpfrc_00375"
FT                   /gene="malE"
FT   CDS             389215..390462
FT                   /locus_tag="cpfrc_00375"
FT                   /gene="malE"
FT                   /product="Maltotriose-binding protein"
FT                   /protein_id="gnl|overwrite|cpfrc_00375|gb|ADK28168.1"
FT   gene            390572..391978
FT                   /locus_tag="cpfrc_00376"
FT                   /gene="malF"
FT   CDS             390572..391978
FT                   /locus_tag="cpfrc_00376"
FT                   /gene="malF"
FT                   /product="Maltose transport system permease protein"
FT                   /protein_id="gnl|overwrite|cpfrc_00376|gb|ADK28169.1"
FT   gene            391978..392856
FT                   /locus_tag="cpfrc_00377"
FT                   /gene="malG"
FT   CDS             391978..392856
FT                   /locus_tag="cpfrc_00377"
FT                   /gene="malG"
FT                   /product="Maltose transport system permease"
FT                   /protein_id="gnl|overwrite|cpfrc_00377|gb|ADK28170.1"
FT   gene            392989..393732
FT                   /locus_tag="cpfrc_00378"
FT                   /gene="traX"
FT   CDS             392989..393732
FT                   /locus_tag="cpfrc_00378"
FT                   /gene="traX"
FT                   /product="Protein traX"
FT                   /protein_id="gnl|overwrite|cpfrc_00378|gb|ADK28171.1"
FT   gene            393943..394698
FT                   /locus_tag="cpfrc_00379"
FT                   /gene="nirC"
FT   CDS             393943..394698
FT                   /locus_tag="cpfrc_00379"
FT                   /gene="nirC"
FT                   /product="FNT family formate-nitrite transporter"
FT                   /protein_id="gnl|overwrite|cpfrc_00379|gb|ADK28172.1"
FT   gene            complement(394719..396065)
FT                   /locus_tag="cpfrc_00380"
FT                   /gene=""
FT   CDS             complement(394719..396065)
FT                   /locus_tag="cpfrc_00380"
FT                   /gene=""
FT                   /product="Lipopolysaccharide kinase (Kdo/WaaP) family"
FT                   /protein_id="gnl|overwrite|cpfrc_00380|gb|ADK28173.1"
FT   gene            complement(396082..397218)
FT                   /locus_tag="cpfrc_00381"
FT                   /gene="malK"
FT   CDS             complement(396082..397218)
FT                   /locus_tag="cpfrc_00381"
FT                   /gene="malK"
FT                   /product="Glycerol-3-phosphate-transporting ATPase"
FT                   /protein_id="gnl|overwrite|cpfrc_00381|gb|ADK28174.1"
FT   gene            397920..399242
FT                   /locus_tag="cpfrc_00382"
FT                   /gene="secY"
FT   CDS             397920..399242
FT                   /locus_tag="cpfrc_00382"
FT                   /gene="secY"
FT                   /product="Preprotein translocase subunit secY"
FT                   /protein_id="gnl|overwrite|cpfrc_00382|gb|ADK28175.1"
FT   gene            399242..399787
FT                   /locus_tag="cpfrc_00383"
FT                   /gene="adk"
FT   CDS             399242..399787
FT                   /locus_tag="cpfrc_00383"
FT                   /gene="adk"
FT                   /product="Adenylate kinase"
FT                   /protein_id="gnl|overwrite|cpfrc_00383|gb|ADK28176.1"
FT   gene            399946..400733
FT                   /locus_tag="cpfrc_00384"
FT                   /gene="mapA"
FT                   /pseudo
FT                   /product="Methionine aminopeptidase"
FT   gene            401121..403205
FT                   /locus_tag="cpfrc_00386"
FT                   /gene="nanH"
FT   CDS             401121..403205
FT                   /locus_tag="cpfrc_00386"
FT                   /gene="nanH"
FT                   /product="Neuraminidase (sialidase)"
FT                   /protein_id="gnl|overwrite|cpfrc_00386|gb|ADK28179.1"
FT   gene            403372..404121
FT                   /locus_tag="cpfrc_00387"
FT                   /gene=""
FT   CDS             403372..404121
FT                   /locus_tag="cpfrc_00387"
FT                   /gene=""
FT                   /product="L,D-transpeptidase catalytic domain, region
FT                   YkuD"
FT                   /protein_id="gnl|overwrite|cpfrc_00387|gb|ADK28180.1"
FT   gene            404419..404637
FT                   /locus_tag="cpfrc_00388"
FT                   /gene="infA"
FT   CDS             404419..404637
FT                   /locus_tag="cpfrc_00388"
FT                   /gene="infA"
FT                   /product="Translation initiation factor IF-1"
FT                   /protein_id="gnl|overwrite|cpfrc_00388|gb|ADK28181.1"
FT   gene            404771..405199
FT                   /locus_tag="cpfrc_00389"
FT                   /gene="rpsM"
FT   CDS             404771..405199
FT                   /locus_tag="cpfrc_00389"
FT                   /gene="rpsM"
FT                   /product="30S ribosomal protein S13"
FT                   /protein_id="gnl|overwrite|cpfrc_00389|gb|ADK28182.1"
FT   gene            405203..405607
FT                   /locus_tag="cpfrc_00390"
FT                   /gene="rpsK"
FT   CDS             405203..405607
FT                   /locus_tag="cpfrc_00390"
FT                   /gene="rpsK"
FT                   /product="30S ribosomal protein S11"
FT                   /protein_id="gnl|overwrite|cpfrc_00390|gb|ADK28183.1"
FT   gene            405631..406236
FT                   /locus_tag="cpfrc_00391"
FT                   /gene="rpsD"
FT   CDS             405631..406236
FT                   /locus_tag="cpfrc_00391"
FT                   /gene="rpsD"
FT                   /product="30S ribosomal protein S4"
FT                   /protein_id="gnl|overwrite|cpfrc_00391|gb|ADK28184.1"
FT   gene            406376..407392
FT                   /locus_tag="cpfrc_00392"
FT                   /gene="rpoA"
FT   CDS             406376..407392
FT                   /locus_tag="cpfrc_00392"
FT                   /gene="rpoA"
FT                   /product="DNA-directed RNA polymerase subunit alpha"
FT                   /protein_id="gnl|overwrite|cpfrc_00392|gb|ADK28185.1"
FT   gene            407468..407953
FT                   /locus_tag="cpfrc_00393"
FT                   /gene="rplQ"
FT   CDS             407468..407953
FT                   /locus_tag="cpfrc_00393"
FT                   /gene="rplQ"
FT                   /product="50S ribosomal protein L17"
FT                   /protein_id="gnl|overwrite|cpfrc_00393|gb|ADK28186.1"
FT   gene            408169..409044
FT                   /locus_tag="cpfrc_00394"
FT                   /gene="truA"
FT   CDS             408169..409044
FT                   /locus_tag="cpfrc_00394"
FT                   /gene="truA"
FT                   /product="tRNA pseudouridine synthase A"
FT                   /protein_id="gnl|overwrite|cpfrc_00394|gb|ADK28187.1"
FT   gene            409109..410461
FT                   /locus_tag="cpfrc_00395"
FT                   /gene=""
FT   CDS             409109..410461
FT                   /locus_tag="cpfrc_00395"
FT                   /gene=""
FT                   /product="Hypothetical protein"
FT                   /protein_id="gnl|overwrite|cpfrc_00395|gb|ADK28188.1"
FT   gene            410546..410968
FT                   /locus_tag="cpfrc_00396"
FT                   /gene=""
FT   CDS             410546..410968
FT                   /locus_tag="cpfrc_00396"
FT                   /gene=""
FT                   /product="Hypothetical protein"
FT                   /protein_id="gnl|overwrite|cpfrc_00396|gb|ADK28189.1"
FT   gene            complement(410989..412167)
FT                   /locus_tag="cpfrc_00397"
FT                   /gene="mycP"
FT   CDS             complement(410989..412167)
FT                   /locus_tag="cpfrc_00397"
FT                   /gene="mycP"
FT                   /product="Subtilisin-like serine proteases"
FT                   /protein_id="gnl|overwrite|cpfrc_00397|gb|ADK28190.1"
FT   gene            complement(412170..413606)
FT                   /locus_tag="cpfrc_00398"
FT                   /gene=""
FT   CDS             complement(412170..413606)
FT                   /locus_tag="cpfrc_00398"
FT                   /gene=""
FT                   /product="Hypothetical protein"
FT                   /protein_id="gnl|overwrite|cpfrc_00398|gb|ADK28191.1"
FT   gene            413753..417604
FT                   /locus_tag="cpfrc_00399"
FT                   /gene="eccC3"
FT   CDS             413753..417604
FT                   /locus_tag="cpfrc_00399"
FT                   /gene="eccC3"
FT                   /product="ESX-3 secretion system protein eccC3"
FT                   /protein_id="gnl|overwrite|cpfrc_00399|gb|ADK28192.1"
FT   gene            417597..418652
FT                   /locus_tag="cpfrc_00400"
FT                   /gene=""
FT   CDS             417597..418652
FT                   /locus_tag="cpfrc_00400"
FT                   /gene=""
FT                   /product="Hypothetical protein"
FT                   /protein_id="gnl|overwrite|cpfrc_00400|gb|ADK28193.1"
FT   gene            418799..419128
FT                   /locus_tag="cpfrc_00401"
FT                   /gene=""
FT   CDS             418799..419128
FT                   /locus_tag="cpfrc_00401"
FT                   /gene=""
FT                   /product="WXG domain-containing protein"
FT                   /protein_id="gnl|overwrite|cpfrc_00401|gb|ADK28194.1"
FT   gene            419142..419423
FT                   /locus_tag="cpfrc_00402"
FT                   /gene="esxT"
FT   CDS             419142..419423
FT                   /locus_tag="cpfrc_00402"
FT                   /gene="esxT"
FT                   /product="ESAT-6-like protein"
FT                   /protein_id="gnl|overwrite|cpfrc_00402|gb|ADK28195.1"
FT   gene            419756..420199
FT                   /locus_tag="cpfrc_00403"
FT                   /gene="rplM"
FT   CDS             419756..420199
FT                   /locus_tag="cpfrc_00403"
FT                   /gene="rplM"
FT                   /product="50S ribosomal protein L13"
FT                   /protein_id="gnl|overwrite|cpfrc_00403|gb|ADK28196.1"
FT   gene            420196..420729
FT                   /locus_tag="cpfrc_00404"
FT                   /gene="rpsI"
FT   CDS             420196..420729
FT                   /locus_tag="cpfrc_00404"
FT                   /gene="rpsI"
FT                   /product="30S ribosomal protein S9"
FT                   /protein_id="gnl|overwrite|cpfrc_00404|gb|ADK28197.1"
FT   gene            420927..422270
FT                   /locus_tag="cpfrc_00405"
FT                   /gene="glmM"
FT   CDS             420927..422270
FT                   /locus_tag="cpfrc_00405"
FT                   /gene="glmM"
FT                   /product="Phosphoglucosamine mutase"
FT                   /protein_id="gnl|overwrite|cpfrc_00405|gb|ADK28198.1"
FT   gene            422341..422640
FT                   /locus_tag="cpfrc_00406"
FT                   /gene=""
FT   CDS             422341..422640
FT                   /locus_tag="cpfrc_00406"
FT                   /gene=""
FT                   /product="Hypothetical protein"
FT                   /protein_id="gnl|overwrite|cpfrc_00406|gb|ADK28199.1"
FT   gene            422654..423818
FT                   /locus_tag="cpfrc_00407"
FT                   /gene=""
FT                   /pseudo
FT                   /product="Hypothetical protein"
FT   gene            423812..424117
FT                   /locus_tag="cpfrc_00409"
FT                   /gene=""
FT   CDS             423812..424117
FT                   /locus_tag="cpfrc_00409"
FT                   /gene=""
FT                   /product="Hypothetical protein"
FT                   /protein_id="gnl|overwrite|cpfrc_00409|gb|ADK28202.1"
FT   gene            complement(424167..425009)
FT                   /locus_tag="cpfrc_00410"
FT                   /gene=""
FT   CDS             complement(424167..425009)
FT                   /locus_tag="cpfrc_00410"
FT                   /gene=""
FT                   /product="Abhydrolase domain-containing protein 5"
FT                   /protein_id="gnl|overwrite|cpfrc_00410|gb|ADK28203.1"
FT   gene            425165..426277
FT                   /locus_tag="cpfrc_00411"
FT                   /gene="alr"
FT   CDS             425165..426277
FT                   /locus_tag="cpfrc_00411"
FT                   /gene="alr"
FT                   /product="Alanine racemase"
FT                   /protein_id="gnl|overwrite|cpfrc_00411|gb|ADK28204.1"
FT   gene            426429..426923
FT                   /locus_tag="cpfrc_00412"
FT                   /gene="ydiB"
FT   CDS             426429..426923
FT                   /locus_tag="cpfrc_00412"
FT                   /gene="ydiB"
FT                   /product="UPF0079 ATP-binding protein"
FT                   /protein_id="gnl|overwrite|cpfrc_00412|gb|ADK28205.1"
FT   gene            427096..427197
FT                   /locus_tag="cpfrc_00413"
FT                   /gene=""
FT   CDS             427096..427197
FT                   /locus_tag="cpfrc_00413"
FT                   /gene=""
FT                   /product="Hypothetical protein"
FT                   /protein_id="gnl|overwrite|cpfrc_00413|gb|ADK28206.1"
FT   gene            427465..429072
FT                   /locus_tag="cpfrc_00414"
FT                   /gene=""
FT   CDS             427465..429072
FT                   /locus_tag="cpfrc_00414"
FT                   /gene=""
FT                   /product="AspT/YidE/YbjL antiporter duplication
FT                   domain-containing protein"
FT                   /protein_id="gnl|overwrite|cpfrc_00414|gb|ADK28207.1"
FT   gene            429259..429735
FT                   /locus_tag="cpfrc_00415"
FT                   /gene=""
FT   CDS             429259..429735
FT                   /locus_tag="cpfrc_00415"
FT                   /gene=""
FT                   /product="Hypothetical protein"
FT                   /protein_id="gnl|overwrite|cpfrc_00415|gb|ADK28208.1"
FT   gene            429853..430527
FT                   /locus_tag="cpfrc_00416"
FT                   /gene=""
FT   CDS             429853..430527
FT                   /locus_tag="cpfrc_00416"
FT                   /gene=""
FT                   /product="Hypothetical protein"
FT                   /protein_id="gnl|overwrite|cpfrc_00416|gb|ADK28209.1"
FT   gene            430528..431019
FT                   /locus_tag="cpfrc_00417"
FT                   /gene="rimI"
FT   CDS             430528..431019
FT                   /locus_tag="cpfrc_00417"
FT                   /gene="rimI"
FT                   /product="Ribosomal-protein-alanine N-acetyltransferase"
FT                   /protein_id="gnl|overwrite|cpfrc_00417|gb|ADK28210.1"
FT   gene            431021..432076
FT                   /locus_tag="cpfrc_00418"
FT                   /gene="gcp"
FT   CDS             431021..432076
FT                   /locus_tag="cpfrc_00418"
FT                   /gene="gcp"
FT                   /product="tRNA threonylcarbamoyladenosine biosynthesis
FT                   protein Gcp"
FT                   /protein_id="gnl|overwrite|cpfrc_00418|gb|ADK28211.1"
FT   gene            432238..432534
FT                   /locus_tag="cpfrc_00419"
FT                   /gene="groES"
FT   CDS             432238..432534
FT                   /locus_tag="cpfrc_00419"
FT                   /gene="groES"
FT                   /product="Chaperonin"
FT                   /protein_id="gnl|overwrite|cpfrc_00419|gb|ADK28212.1"
FT   gene            432546..434168
FT                   /locus_tag="cpfrc_00420"
FT                   /gene="groEL"
FT   CDS             432546..434168
FT                   /locus_tag="cpfrc_00420"
FT                   /gene="groEL"
FT                   /product="Chaperonin"
FT                   /protein_id="gnl|overwrite|cpfrc_00420|gb|ADK28213.1"
FT   gene            434234..434425
FT                   /locus_tag="cpfrc_00421"
FT                   /gene=""
FT   CDS             434234..434425
FT                   /locus_tag="cpfrc_00421"
FT                   /gene=""
FT                   /product="Hypothetical protein"
FT                   /protein_id="gnl|overwrite|cpfrc_00421|gb|ADK28214.1"
FT   gene            434547..434639
FT                   /locus_tag="cpfrc_00422"
FT                   /gene=""
FT   CDS             434547..434639
FT                   /locus_tag="cpfrc_00422"
FT                   /gene=""
FT                   /product="Hypothetical protein"
FT                   /protein_id="gnl|overwrite|cpfrc_00422|gb|ADK28215.1"
FT   gene            434846..435436
FT                   /locus_tag="cpfrc_00423"
FT                   /gene="sigD"
FT   CDS             434846..435436
FT                   /locus_tag="cpfrc_00423"
FT                   /gene="sigD"
FT                   /product="RNA polymerase sigma-D factor"
FT                   /protein_id="gnl|overwrite|cpfrc_00423|gb|ADK28216.1"
FT   gene            435439..436320
FT                   /locus_tag="cpfrc_00424"
FT                   /gene=""
FT   CDS             435439..436320
FT                   /locus_tag="cpfrc_00424"
FT                   /gene=""
FT                   /product="Hypothetical protein"
FT                   /protein_id="gnl|overwrite|cpfrc_00424|gb|ADK28217.1"
FT   gene            complement(436334..436746)
FT                   /locus_tag="cpfrc_00425"
FT                   /gene=""
FT                   /pseudo
FT                   /product="Hypothetical protein"
FT   gene            436886..438406
FT                   /locus_tag="cpfrc_00427"
FT                   /gene="guaB"
FT   CDS             436886..438406
FT                   /locus_tag="cpfrc_00427"
FT                   /gene="guaB"
FT                   /product="Inosine-5'-monophosphate dehydrogenase"
FT                   /protein_id="gnl|overwrite|cpfrc_00427|gb|ADK28220.1"
FT   gene            438434..439576
FT                   /locus_tag="cpfrc_00428"
FT                   /gene="guaB2"
FT   CDS             438434..439576
FT                   /locus_tag="cpfrc_00428"
FT                   /gene="guaB2"
FT                   /product="Inosine-5'-monophosphate dehydrogenase"
FT                   /protein_id="gnl|overwrite|cpfrc_00428|gb|ADK28221.1"
FT   gene            439739..441592
FT                   /locus_tag="cpfrc_00429"
FT                   /gene=""
FT   CDS             439739..441592
FT                   /locus_tag="cpfrc_00429"
FT                   /gene=""
FT                   /product="Hypothetical protein"
FT                   /protein_id="gnl|overwrite|cpfrc_00429|gb|ADK28222.1"
FT   gene            441653..443230
FT                   /locus_tag="cpfrc_00430"
FT                   /gene="guaA"
FT   CDS             441653..443230
FT                   /locus_tag="cpfrc_00430"
FT                   /gene="guaA"
FT                   /product="GMP synthase [glutamine-hydrolyzing]"
FT                   /protein_id="gnl|overwrite|cpfrc_00430|gb|ADK28223.1"
FT   gene            443372..443821
FT                   /locus_tag="cpfrc_00431"
FT                   /gene=""
FT   CDS             443372..443821
FT                   /locus_tag="cpfrc_00431"
FT                   /gene=""
FT                   /product="Hypothetical protein"
FT                   /protein_id="gnl|overwrite|cpfrc_00431|gb|ADK28224.1"
FT   gene            complement(443827..444879)
FT                   /locus_tag="cpfrc_00432"
FT                   /gene="pspC"
FT   CDS             complement(443827..444879)
FT                   /locus_tag="cpfrc_00432"
FT                   /gene="pspC"
FT                   /product="Phage shock protein C"
FT                   /protein_id="gnl|overwrite|cpfrc_00432|gb|ADK28225.1"
FT   gene            444948..446144
FT                   /locus_tag="cpfrc_00433"
FT                   /gene="tcsS3"
FT   CDS             444948..446144
FT                   /locus_tag="cpfrc_00433"
FT                   /gene="tcsS3"
FT                   /product="Two-component system sensor kinase"
FT                   /protein_id="gnl|overwrite|cpfrc_00433|gb|ADK28226.1"
FT   gene            446149..446826
FT                   /locus_tag="cpfrc_00434"
FT                   /gene="tcsR3"
FT   CDS             446149..446826
FT                   /locus_tag="cpfrc_00434"
FT                   /gene="tcsR3"
FT                   /product="Two-component system transcriptional regulatory
FT                   protein"
FT                   /protein_id="gnl|overwrite|cpfrc_00434|gb|ADK28227.1"
FT   gene            complement(446830..447462)
FT                   /locus_tag="cpfrc_00435"
FT                   /gene=""
FT   CDS             complement(446830..447462)
FT                   /locus_tag="cpfrc_00435"
FT                   /gene=""
FT                   /product="Hypothetical protein"
FT                   /protein_id="gnl|overwrite|cpfrc_00435|gb|ADK28228.1"
FT   gene            447641..448513
FT                   /locus_tag="cpfrc_00436"
FT                   /gene=""
FT   CDS             447641..448513
FT                   /locus_tag="cpfrc_00436"
FT                   /gene=""
FT                   /product="Sucrase ferredoxin-like protein"
FT                   /protein_id="gnl|overwrite|cpfrc_00436|gb|ADK28229.1"
FT   gene            complement(448645..449322)
FT                   /locus_tag="cpfrc_00437"
FT                   /gene="metI"
FT   CDS             complement(448645..449322)
FT                   /locus_tag="cpfrc_00437"
FT                   /gene="metI"
FT                   /product="Methionine import system permease protein metI"
FT                   /protein_id="gnl|overwrite|cpfrc_00437|gb|ADK28230.1"
FT   gene            complement(449319..450341)
FT                   /locus_tag="cpfrc_00438"
FT                   /gene="metN"
FT   CDS             complement(449319..450341)
FT                   /locus_tag="cpfrc_00438"
FT                   /gene="metN"
FT                   /product="Methionine import ATP-binding protein MetN"
FT                   /protein_id="gnl|overwrite|cpfrc_00438|gb|ADK28231.1"
FT   gene            complement(450396..451253)
FT                   /locus_tag="cpfrc_00439"
FT                   /gene="metQ"
FT   CDS             complement(450396..451253)
FT                   /locus_tag="cpfrc_00439"
FT                   /gene="metQ"
FT                   /product="D-methionine-binding lipoprotein metQ"
FT                   /protein_id="gnl|overwrite|cpfrc_00439|gb|ADK28232.1"
FT   gene            complement(451466..452335)
FT                   /locus_tag="cpfrc_00440"
FT                   /gene="metQ1"
FT   CDS             complement(451466..452335)
FT                   /locus_tag="cpfrc_00440"
FT                   /gene="metQ1"
FT                   /product="D-methionine-binding lipoprotein metQ"
FT                   /protein_id="gnl|overwrite|cpfrc_00440|gb|ADK28233.1"
FT   gene            complement(453176..453580)
FT                   /locus_tag="cpfrc_00441"
FT                   /gene=""
FT   CDS             complement(453176..453580)
FT                   /locus_tag="cpfrc_00441"
FT                   /gene=""
FT                   /product="Hypothetical protein"
FT                   /protein_id="gnl|overwrite|cpfrc_00441|gb|ADK28234.1"
FT   gene            complement(453744..454226)
FT                   /locus_tag="cpfrc_00442"
FT                   /gene=""
FT   CDS             complement(453744..454226)
FT                   /locus_tag="cpfrc_00442"
FT                   /gene=""
FT                   /product="Hypothetical protein"
FT                   /protein_id="gnl|overwrite|cpfrc_00442|gb|ADK28235.1"
FT   gene            454571..455527
FT                   /locus_tag="cpfrc_00443"
FT                   /gene=""
FT   CDS             454571..455527
FT                   /locus_tag="cpfrc_00443"
FT                   /gene=""
FT                   /product="Manganese ABC transporter substrate-binding
FT                   protein"
FT                   /protein_id="gnl|overwrite|cpfrc_00443|gb|ADK28236.1"
FT   gene            455645..456367
FT                   /locus_tag="cpfrc_00444"
FT                   /gene="mntB"
FT   CDS             455645..456367
FT                   /locus_tag="cpfrc_00444"
FT                   /gene="mntB"
FT                   /product="Manganese ABC transporter ATP-binding protein"
FT                   /protein_id="gnl|overwrite|cpfrc_00444|gb|ADK28237.1"
FT   gene            456360..457202
FT                   /locus_tag="cpfrc_00445"
FT                   /gene="mntC"
FT   CDS             456360..457202
FT                   /locus_tag="cpfrc_00445"
FT                   /gene="mntC"
FT                   /product="Manganese ABC transporter membrane protein"
FT                   /protein_id="gnl|overwrite|cpfrc_00445|gb|ADK28238.1"
FT   gene            457196..458005
FT                   /locus_tag="cpfrc_00446"
FT                   /gene="mntD"
FT   CDS             457196..458005
FT                   /locus_tag="cpfrc_00446"
FT                   /gene="mntD"
FT                   /product="Manganese ABC transporter membrane protein"
FT                   /protein_id="gnl|overwrite|cpfrc_00446|gb|ADK28239.1"
FT   gene            458002..458643
FT                   /locus_tag="cpfrc_00447"
FT                   /gene="mntR"
FT   CDS             458002..458643
FT                   /locus_tag="cpfrc_00447"
FT                   /gene="mntR"
FT                   /product="DtxR family transcriptional regulator"
FT                   /protein_id="gnl|overwrite|cpfrc_00447|gb|ADK28240.1"
FT   gene            complement(458662..459135)
FT                   /locus_tag="cpfrc_00448"
FT                   /gene="spoU"
FT   CDS             complement(458662..459135)
FT                   /locus_tag="cpfrc_00448"
FT                   /gene="spoU"
FT                   /product="tRNA/rRNA methyltransferase, SpoU"
FT                   /protein_id="gnl|overwrite|cpfrc_00448|gb|ADK28241.1"
FT   gene            459204..460049
FT                   /locus_tag="cpfrc_00449"
FT                   /gene="folD"
FT   CDS             459204..460049
FT                   /locus_tag="cpfrc_00449"
FT                   /gene="folD"
FT                   /product="Bifunctional protein folD"
FT                   /protein_id="gnl|overwrite|cpfrc_00449|gb|ADK28242.1"
FT   gene            460042..460368
FT                   /locus_tag="cpfrc_00449a"
FT                   /gene=""
FT   CDS             460042..460368
FT                   /locus_tag="cpfrc_00449a"
FT                   /gene=""
FT                   /product="Hypothetical protein"
FT                   /protein_id="gnl|overwrite|cpfrc_00449a"
FT   gene            complement(460375..461475)
FT                   /locus_tag="cpfrc_00450"
FT                   /gene=""
FT   CDS             complement(460375..461475)
FT                   /locus_tag="cpfrc_00450"
FT                   /gene=""
FT                   /product="Hypothetical protein"
FT                   /protein_id="gnl|overwrite|cpfrc_00450|gb|ADK28243.1"
FT   gene            complement(461758..462849)
FT                   /locus_tag="cpfrc_00451"
FT                   /gene="metX"
FT                   /pseudo
FT                   /product="Homoserine O-acetyltransferase"
FT   gene            complement(462928..463431)
FT                   /locus_tag="cpfrc_00453"
FT                   /gene="htaB"
FT   CDS             complement(462928..463431)
FT                   /locus_tag="cpfrc_00453"
FT                   /gene="htaB"
FT                   /product="Cell-surface hemin receptor"
FT                   /protein_id="gnl|overwrite|cpfrc_00453|gb|ADK28246.1"
FT   gene            463632..465479
FT                   /locus_tag="cpfrc_00454"
FT                   /gene="htaA"
FT   CDS             463632..465479
FT                   /locus_tag="cpfrc_00454"
FT                   /gene="htaA"
FT                   /product="Cell-surface hemin receptor"
FT                   /protein_id="gnl|overwrite|cpfrc_00454|gb|ADK28247.1"
FT   gene            465605..466660
FT                   /locus_tag="cpfrc_00455"
FT                   /gene="hmuT"
FT   CDS             465605..466660
FT                   /locus_tag="cpfrc_00455"
FT                   /gene="hmuT"
FT                   /product="Hemin-binding periplasmic protein hmuT"
FT                   /protein_id="gnl|overwrite|cpfrc_00455|gb|ADK28248.1"
FT   gene            466731..467696
FT                   /locus_tag="cpfrc_00456"
FT                   /gene="hmuU"
FT   CDS             466731..467696
FT                   /locus_tag="cpfrc_00456"
FT                   /gene="hmuU"
FT                   /product="Hemin import ATP-binding protein"
FT                   /protein_id="gnl|overwrite|cpfrc_00456|gb|ADK28249.1"
FT   gene            467693..468535
FT                   /locus_tag="cpfrc_00457"
FT                   /gene="hmuV"
FT   CDS             467693..468535
FT                   /locus_tag="cpfrc_00457"
FT                   /gene="hmuV"
FT                   /product="Hemin import ATP-binding protein HmuV"
FT                   /protein_id="gnl|overwrite|cpfrc_00457|gb|ADK28250.1"
FT   gene            468681..469589
FT                   /locus_tag="cpfrc_00458"
FT                   /gene="htaC"
FT   CDS             468681..469589
FT                   /locus_tag="cpfrc_00458"
FT                   /gene="htaC"
FT                   /product="Hypothetical protein"
FT                   /protein_id="gnl|overwrite|cpfrc_00458|gb|ADK28251.1"
FT   gene            complement(469657..470971)
FT                   /locus_tag="cpfrc_00459"
FT                   /gene="metB"
FT                   /pseudo
FT                   /product="Cystathionine gamma-synthase"
FT   gene            complement(471154..473364)
FT                   /locus_tag="cpfrc_00461"
FT                   /gene="icd"
FT   CDS             complement(471154..473364)
FT                   /locus_tag="cpfrc_00461"
FT                   /gene="icd"
FT                   /product="Isocitrate dehydrogenase [NADP]"
FT                   /protein_id="gnl|overwrite|cpfrc_00461|gb|ADK28254.1"
FT   gene            473617..474846
FT                   /locus_tag="cpfrc_00462"
FT                   /gene="araJ"
FT   CDS             473617..474846
FT                   /locus_tag="cpfrc_00462"
FT                   /gene="araJ"
FT                   /product="Arabinose efflux permease"
FT                   /protein_id="gnl|overwrite|cpfrc_00462|gb|ADK28255.1"
FT   gene            complement(474843..475619)
FT                   /locus_tag="cpfrc_00463"
FT                   /gene="tipA"
FT   CDS             complement(474843..475619)
FT                   /locus_tag="cpfrc_00463"
FT                   /gene="tipA"
FT                   /product="HTH-type transcriptional activator tipA"
FT                   /protein_id="gnl|overwrite|cpfrc_00463|gb|ADK28256.1"
FT   gene            475683..476582
FT                   /locus_tag="cpfrc_00464"
FT                   /gene=""
FT   CDS             475683..476582
FT                   /locus_tag="cpfrc_00464"
FT                   /gene=""
FT                   /product="Endonuclease/Exonuclease/phosphatase family"
FT                   /protein_id="gnl|overwrite|cpfrc_00464|gb|ADK28257.1"
FT   gene            476669..476848
FT                   /locus_tag="cpfrc_00465"
FT                   /gene=""
FT   CDS             476669..476848
FT                   /locus_tag="cpfrc_00465"
FT                   /gene=""
FT                   /product="Hypothetical protein"
FT                   /protein_id="gnl|overwrite|cpfrc_00465|gb|ADK28258.1"
FT   gene            476964..478046
FT                   /locus_tag="cpfrc_00466"
FT                   /gene="trpS"
FT   CDS             476964..478046
FT                   /locus_tag="cpfrc_00466"
FT                   /gene="trpS"
FT                   /product="Tryptophanyl-tRNA synthetase"
FT                   /protein_id="gnl|overwrite|cpfrc_00466|gb|ADK28259.1"
FT   gene            478182..479267
FT                   /locus_tag="cpfrc_00467"
FT                   /gene=""
FT   CDS             478182..479267
FT                   /locus_tag="cpfrc_00467"
FT                   /gene=""
FT                   /product="Ribonuclease BN-like family"
FT                   /protein_id="gnl|overwrite|cpfrc_00467|gb|ADK28260.1"
FT   gene            complement(479365..480579)
FT                   /locus_tag="cpfrc_00468"
FT                   /gene="dacA"
FT   CDS             complement(479365..480579)
FT                   /locus_tag="cpfrc_00468"
FT                   /gene="dacA"
FT                   /product="D-alanyl-D-alanine carboxypeptidase dacA"
FT                   /protein_id="gnl|overwrite|cpfrc_00468|gb|ADK28261.1"
FT   gene            480615..481505
FT                   /locus_tag="cpfrc_00469"
FT                   /gene="add"
FT   CDS             480615..481505
FT                   /locus_tag="cpfrc_00469"
FT                   /gene="add"
FT                   /product="Adenosine deaminase"
FT                   /protein_id="gnl|overwrite|cpfrc_00469|gb|ADK28262.1"
FT   gene            complement(481567..482802)
FT                   /locus_tag="cpfrc_00470"
FT                   /gene=""
FT   CDS             complement(481567..482802)
FT                   /locus_tag="cpfrc_00470"
FT                   /gene=""
FT                   /product="Hypothetical protein"
FT                   /protein_id="gnl|overwrite|cpfrc_00470|gb|ADK28263.1"
FT   gene            complement(482826..483712)
FT                   /locus_tag="cpfrc_00471"
FT                   /gene=""
FT                   /pseudo
FT                   /product="NlpC/P60 family protein"
FT   gene            complement(483709..483984)
FT                   /locus_tag="cpfrc_00472"
FT                   /gene=""
FT   CDS             complement(483709..483984)
FT                   /locus_tag="cpfrc_00472"
FT                   /gene=""
FT                   /product="Hypothetical protein"
FT                   /protein_id="gnl|overwrite|cpfrc_00472|gb|ADK28265.1"
FT   gene            484001..484678
FT                   /locus_tag="cpfrc_00473"
FT                   /gene="upp"
FT   CDS             484001..484678
FT                   /locus_tag="cpfrc_00473"
FT                   /gene="upp"
FT                   /product="Uracil phosphoribosyltransferase"
FT                   /protein_id="gnl|overwrite|cpfrc_00473|gb|ADK28266.1"
FT   gene            484880..485317
FT                   /locus_tag="cpfrc_00474"
FT                   /gene=""
FT   CDS             484880..485317
FT                   /locus_tag="cpfrc_00474"
FT                   /gene=""
FT                   /product="HTH-type transcriptional regulator"
FT                   /protein_id="gnl|overwrite|cpfrc_00474|gb|ADK28267.1"
FT   gene            complement(485340..486941)
FT                   /locus_tag="cpfrc_00475"
FT                   /gene="manB"
FT   CDS             complement(485340..486941)
FT                   /locus_tag="cpfrc_00475"
FT                   /gene="manB"
FT                   /product="Phosphoglucomutase/phosphomannomutase"
FT                   /protein_id="gnl|overwrite|cpfrc_00475|gb|ADK28268.1"
FT   gene            487219..488415
FT                   /locus_tag="cpfrc_00476"
FT                   /gene="abgB"
FT   CDS             487219..488415
FT                   /locus_tag="cpfrc_00476"
FT                   /gene="abgB"
FT                   /product="Aminobenzoyl-glutamate utilization protein B"
FT                   /protein_id="gnl|overwrite|cpfrc_00476|gb|ADK28269.1"
FT   gene            488495..489964
FT                   /locus_tag="cpfrc_00477"
FT                   /gene="lpdA"
FT   CDS             488495..489964
FT                   /locus_tag="cpfrc_00477"
FT                   /gene="lpdA"
FT                   /product="Flavoprotein disulfide reductase"
FT                   /protein_id="gnl|overwrite|cpfrc_00477|gb|ADK28270.1"
FT   gene            490488..493913
FT                   /locus_tag="cpfrc_00478"
FT                   /gene="pyc"
FT   CDS             490488..493913
FT                   /locus_tag="cpfrc_00478"
FT                   /gene="pyc"
FT                   /product="Pyruvate carboxylase"
FT                   /protein_id="gnl|overwrite|cpfrc_00478|gb|ADK28271.1"
FT   gene            complement(493984..495441)
FT                   /locus_tag="cpfrc_00479"
FT                   /gene="lmrB"
FT   CDS             complement(493984..495441)
FT                   /locus_tag="cpfrc_00479"
FT                   /gene="lmrB"
FT                   /product="Lincomycin resistance protein"
FT                   /protein_id="gnl|overwrite|cpfrc_00479|gb|ADK28272.1"
FT   gene            complement(495552..495938)
FT                   /locus_tag="cpfrc_00480"
FT                   /gene=""
FT   CDS             complement(495552..495938)
FT                   /locus_tag="cpfrc_00480"
FT                   /gene=""
FT                   /product="Hypothetical protein"
FT                   /protein_id="gnl|overwrite|cpfrc_00480|gb|ADK28273.1"
FT   gene            complement(496055..497830)
FT                   /locus_tag="cpfrc_00481"
FT                   /gene="accBC"
FT   CDS             complement(496055..497830)
FT                   /locus_tag="cpfrc_00481"
FT                   /gene="accBC"
FT                   /product="Acyl coenzyme A carboxylase"
FT                   /protein_id="gnl|overwrite|cpfrc_00481|gb|ADK28274.1"
FT   gene            complement(498075..498953)
FT                   /locus_tag="cpfrc_00482"
FT                   /gene="cysA"
FT   CDS             complement(498075..498953)
FT                   /locus_tag="cpfrc_00482"
FT                   /gene="cysA"
FT                   /product="Thiosulfate sulfurtransferase"
FT                   /protein_id="gnl|overwrite|cpfrc_00482|gb|ADK28275.1"
FT   gene            complement(499031..499189)
FT                   /locus_tag="cpfrc_00483"
FT                   /gene=""
FT   CDS             complement(499031..499189)
FT                   /locus_tag="cpfrc_00483"
FT                   /gene=""
FT                   /product="Hypothetical protein"
FT                   /protein_id="gnl|overwrite|cpfrc_00483|gb|ADK28276.1"
FT   gene            499800..500750
FT                   /locus_tag="cpfrc_00484"
FT                   /gene=""
FT   CDS             499800..500750
FT                   /locus_tag="cpfrc_00484"
FT                   /gene=""
FT                   /product="Hypothetical protein"
FT                   /protein_id="gnl|overwrite|cpfrc_00484|gb|ADK28277.1"
FT   gene            501041..503155
FT                   /locus_tag="cpfrc_00485"
FT                   /gene="oatA"
FT   CDS             501041..503155
FT                   /locus_tag="cpfrc_00485"
FT                   /gene="oatA"
FT                   /product="O-acetyltransferase OatA"
FT                   /protein_id="gnl|overwrite|cpfrc_00485|gb|ADK28278.1"
FT   gene            complement(503193..503609)
FT                   /locus_tag="cpfrc_00486"
FT                   /gene=""
FT   CDS             complement(503193..503609)
FT                   /locus_tag="cpfrc_00486"
FT                   /gene=""
FT                   /product="Hypothetical protein"
FT                   /protein_id="gnl|overwrite|cpfrc_00486|gb|ADK28279.1"
FT   gene            complement(503614..504243)
FT                   /locus_tag="cpfrc_00487"
FT                   /gene="maf"
FT   CDS             complement(503614..504243)
FT                   /locus_tag="cpfrc_00487"
FT                   /gene="maf"
FT                   /product="Maf-like protein"
FT                   /protein_id="gnl|overwrite|cpfrc_00487|gb|ADK28280.1"
FT   gene            complement(504263..505165)
FT                   /locus_tag="cpfrc_00488"
FT                   /gene="rbsK"
FT   CDS             complement(504263..505165)
FT                   /locus_tag="cpfrc_00488"
FT                   /gene="rbsK"
FT                   /product="Ribokinase"
FT                   /protein_id="gnl|overwrite|cpfrc_00488|gb|ADK28281.1"
FT   gene            complement(505233..506267)
FT                   /locus_tag="cpfrc_00489"
FT                   /gene="rbsR"
FT   CDS             complement(505233..506267)
FT                   /locus_tag="cpfrc_00489"
FT                   /gene="rbsR"
FT                   /product="Ribose operon repressor"
FT                   /protein_id="gnl|overwrite|cpfrc_00489|gb|ADK28282.1"
FT   gene            complement(506447..506695)
FT                   /locus_tag="cpfrc_00490"
FT                   /gene=""
FT   CDS             complement(506447..506695)
FT                   /locus_tag="cpfrc_00490"
FT                   /gene=""
FT                   /product="Hypothetical protein"
FT                   /protein_id="gnl|overwrite|cpfrc_00490|gb|ADK28283.1"
FT   gene            complement(506797..508428)
FT                   /locus_tag="cpfrc_00491"
FT                   /gene="pccB1"
FT   CDS             complement(506797..508428)
FT                   /locus_tag="cpfrc_00491"
FT                   /gene="pccB1"
FT                   /product="Propionyl CoA carboxylase beta chain 1"
FT                   /protein_id="gnl|overwrite|cpfrc_00491|gb|ADK28284.1"
FT   gene            complement(508690..510333)
FT                   /locus_tag="cpfrc_00492"
FT                   /gene="pccB2"
FT   CDS             complement(508690..510333)
FT                   /locus_tag="cpfrc_00492"
FT                   /gene="pccB2"
FT                   /product="Propionyl-CoA carboxylase beta chain 2"
FT                   /protein_id="gnl|overwrite|cpfrc_00492|gb|ADK28285.1"
FT   gene            complement(510340..510501)
FT                   /locus_tag="cpfrc_00493"
FT                   /gene=""
FT   CDS             complement(510340..510501)
FT                   /locus_tag="cpfrc_00493"
FT                   /gene=""
FT                   /product="Hypothetical protein"
FT                   /protein_id="gnl|overwrite|cpfrc_00493|gb|ADK28286.1"
FT   gene            510597..511442
FT                   /locus_tag="cpfrc_00494"
FT                   /gene="birA"
FT   CDS             510597..511442
FT                   /locus_tag="cpfrc_00494"
FT                   /gene="birA"
FT                   /product="Biotin-(acetyl-CoA carboxylase) ligase"
FT                   /protein_id="gnl|overwrite|cpfrc_00494|gb|ADK28287.1"
FT   gene            511443..511913
FT                   /locus_tag="cpfrc_00495"
FT                   /gene=""
FT   CDS             511443..511913
FT                   /locus_tag="cpfrc_00495"
FT                   /gene=""
FT                   /product="Hypothetical protein"
FT                   /protein_id="gnl|overwrite|cpfrc_00495|gb|ADK28288.1"
FT   gene            511967..513172
FT                   /locus_tag="cpfrc_00496"
FT                   /gene="purK"
FT   CDS             511967..513172
FT                   /locus_tag="cpfrc_00496"
FT                   /gene="purK"
FT                   /product="Phosphoribosyl amino imidazole carboxylase
FT                   ATPase subunit"
FT                   /protein_id="gnl|overwrite|cpfrc_00496|gb|ADK28289.1"
FT   gene            513213..513713
FT                   /locus_tag="cpfrc_00497"
FT                   /gene="purE"
FT   CDS             513213..513713
FT                   /locus_tag="cpfrc_00497"
FT                   /gene="purE"
FT                   /product="Phosphoribosyl amino imidazole carboxylase
FT                   catalytic subunit"
FT                   /protein_id="gnl|overwrite|cpfrc_00497|gb|ADK28290.1"
FT   gene            513719..514186
FT                   /locus_tag="cpfrc_00498"
FT                   /gene=""
FT   CDS             513719..514186
FT                   /locus_tag="cpfrc_00498"
FT                   /gene=""
FT                   /product="Hypothetical protein"
FT                   /protein_id="gnl|overwrite|cpfrc_00498|gb|ADK28291.1"
FT   gene            complement(514248..514451)
FT                   /locus_tag="cpfrc_00499"
FT                   /gene=""
FT   CDS             complement(514248..514451)
FT                   /locus_tag="cpfrc_00499"
FT                   /gene=""
FT                   /product="Hypothetical protein"
FT                   /protein_id="gnl|overwrite|cpfrc_00499|gb|ADK28292.1"
FT   gene            complement(514491..515327)
FT                   /locus_tag="cpfrc_00500"
FT                   /gene="malG"
FT   CDS             complement(514491..515327)
FT                   /locus_tag="cpfrc_00500"
FT                   /gene="malG"
FT                   /product="Maltose transport system permease protein malG"
FT                   /protein_id="gnl|overwrite|cpfrc_00500|gb|ADK28293.1"
FT   gene            complement(515324..516409)
FT                   /locus_tag="cpfrc_00501"
FT                   /gene="malF"
FT   CDS             complement(515324..516409)
FT                   /locus_tag="cpfrc_00501"
FT                   /gene="malF"
FT                   /product="Maltose transport system permease protein malF"
FT                   /protein_id="gnl|overwrite|cpfrc_00501|gb|ADK28294.1"
FT   gene            516424..516537
FT                   /locus_tag="cpfrc_00501a"
FT                   /gene=""
FT   CDS             516424..516537
FT                   /locus_tag="cpfrc_00501a"
FT                   /gene=""
FT                   /product="Hypothetical protein"
FT                   /protein_id="gnl|overwrite|cpfrc_00501a"
FT   gene            complement(516587..517879)
FT                   /locus_tag="cpfrc_00502"
FT                   /gene="malE"
FT   CDS             complement(516587..517879)
FT                   /locus_tag="cpfrc_00502"
FT                   /gene="malE"
FT                   /product="Maltose/maltodextrin transport system
FT                   substrate-binding protein"
FT                   /protein_id="gnl|overwrite|cpfrc_00502|gb|ADK28295.1"
FT   gene            complement(518005..518742)
FT                   /locus_tag="cpfrc_00503"
FT                   /gene=""
FT   CDS             complement(518005..518742)
FT                   /locus_tag="cpfrc_00503"
FT                   /gene=""
FT                   /product="Hypothetical protein"
FT                   /protein_id="gnl|overwrite|cpfrc_00503|gb|ADK28296.1"
FT   gene            complement(518799..520367)
FT                   /locus_tag="cpfrc_00504"
FT                   /gene="lytR"
FT   CDS             complement(518799..520367)
FT                   /locus_tag="cpfrc_00504"
FT                   /gene="lytR"
FT                   /product="Transcriptional regulator lytR"
FT                   /protein_id="gnl|overwrite|cpfrc_00504|gb|ADK28297.1"
FT   gene            520484..521434
FT                   /locus_tag="cpfrc_00505"
FT                   /gene="wbbL"
FT   CDS             520484..521434
FT                   /locus_tag="cpfrc_00505"
FT                   /gene="wbbL"
FT                   /product="dTDP-Rha:alpha-D-GlcNAc-pyrophosphate
FT                   polyprenol, alpha-3-L-rhamnosyltransferase"
FT                   /protein_id="gnl|overwrite|cpfrc_00505|gb|ADK28298.1"
FT   gene            521443..521547
FT                   /locus_tag="cpfrc_00505a"
FT                   /gene=""
FT   CDS             521443..521547
FT                   /locus_tag="cpfrc_00505a"
FT                   /gene=""
FT                   /product="Hypothetical protein"
FT                   /protein_id="gnl|overwrite|cpfrc_00505a"
FT   gene            521609..522697
FT                   /locus_tag="cpfrc_00506"
FT                   /gene="manC"
FT   CDS             521609..522697
FT                   /locus_tag="cpfrc_00506"
FT                   /gene="manC"
FT                   /product="Mannose-1-phosphate guanylyltransferase"
FT                   /protein_id="gnl|overwrite|cpfrc_00506|gb|ADK28299.1"
FT   gene            complement(522895..523197)
FT                   /locus_tag="cpfrc_00506a"
FT                   /gene=""
FT   CDS             complement(522895..523197)
FT                   /locus_tag="cpfrc_00506a"
FT                   /gene=""
FT                   /product="Hypothetical protein"
FT                   /protein_id="gnl|overwrite|cpfrc_00506a"
FT   gene            523225..523515
FT                   /locus_tag="cpfrc_00507"
FT                   /gene="whiB"
FT   CDS             523225..523515
FT                   /locus_tag="cpfrc_00507"
FT                   /gene="whiB"
FT                   /product="Transcription factor WhiB"
FT                   /protein_id="gnl|overwrite|cpfrc_00507|gb|ADK28300.1"
FT   gene            complement(523619..524074)
FT                   /locus_tag="cpfrc_00508"
FT                   /gene=""
FT   CDS             complement(523619..524074)
FT                   /locus_tag="cpfrc_00508"
FT                   /gene=""
FT                   /product="Hypothetical protein"
FT                   /protein_id="gnl|overwrite|cpfrc_00508|gb|ADK28301.1"
FT   gene            524169..524570
FT                   /locus_tag="cpfrc_00509"
FT                   /gene=""
FT   CDS             524169..524570
FT                   /locus_tag="cpfrc_00509"
FT                   /gene=""
FT                   /product="Hypothetical protein"
FT                   /protein_id="gnl|overwrite|cpfrc_00509|gb|ADK28302.1"
FT   gene            524757..526136
FT                   /locus_tag="cpfrc_00510"
FT                   /gene="manB"
FT   CDS             524757..526136
FT                   /locus_tag="cpfrc_00510"
FT                   /gene="manB"
FT                   /product="Phosphomannomutase ManB"
FT                   /protein_id="gnl|overwrite|cpfrc_00510|gb|ADK28303.1"
FT   gene            526274..527260
FT                   /locus_tag="cpfrc_00511"
FT                   /gene=""
FT   CDS             526274..527260
FT                   /locus_tag="cpfrc_00511"
FT                   /gene=""
FT                   /product="Hypothetical protein"
FT                   /protein_id="gnl|overwrite|cpfrc_00511|gb|ADK28304.1"
FT   gene            527316..528473
FT                   /locus_tag="cpfrc_00512"
FT                   /gene="manA"
FT   CDS             527316..528473
FT                   /locus_tag="cpfrc_00512"
FT                   /gene="manA"
FT                   /product="Mannose-6-phosphate isomerase manA"
FT                   /protein_id="gnl|overwrite|cpfrc_00512|gb|ADK28305.1"
FT   gene            complement(528543..529310)
FT                   /locus_tag="cpfrc_00513"
FT                   /gene=""
FT   CDS             complement(528543..529310)
FT                   /locus_tag="cpfrc_00513"
FT                   /gene=""
FT                   /product="Hypothetical protein"
FT                   /protein_id="gnl|overwrite|cpfrc_00513|gb|ADK28306.1"
FT   gene            complement(529562..529735)
FT                   /locus_tag="cpfrc_00514"
FT                   /gene=""
FT   CDS             complement(529562..529735)
FT                   /locus_tag="cpfrc_00514"
FT                   /gene=""
FT                   /product="Hypothetical protein"
FT                   /protein_id="gnl|overwrite|cpfrc_00514|gb|ADK28307.1"
FT   gene            529933..530286
FT                   /locus_tag="cpfrc_00515"
FT                   /gene=""
FT   CDS             529933..530286
FT                   /locus_tag="cpfrc_00515"
FT                   /gene=""
FT                   /product="Hypothetical protein"
FT                   /protein_id="gnl|overwrite|cpfrc_00515|gb|ADK28308.1"
FT   gene            530478..531917
FT                   /locus_tag="cpfrc_00516"
FT                   /gene="ahcY"
FT   CDS             530478..531917
FT                   /locus_tag="cpfrc_00516"
FT                   /gene="ahcY"
FT                   /product="S-adenosyl-L-homocysteine hydrolase"
FT                   /protein_id="gnl|overwrite|cpfrc_00516|gb|ADK28309.1"
FT   gene            531917..532537
FT                   /locus_tag="cpfrc_00517"
FT                   /gene="tmk"
FT   CDS             531917..532537
FT                   /locus_tag="cpfrc_00517"
FT                   /gene="tmk"
FT                   /product="Thymidylate kinase"
FT                   /protein_id="gnl|overwrite|cpfrc_00517|gb|ADK28310.1"
FT   gene            532676..533353
FT                   /locus_tag="cpfrc_00518"
FT                   /gene="mtrA"
FT   CDS             532676..533353
FT                   /locus_tag="cpfrc_00518"
FT                   /gene="mtrA"
FT                   /product="DNA-binding response regulator mtrA"
FT                   /protein_id="gnl|overwrite|cpfrc_00518|gb|ADK28311.1"
FT   gene            533467..535041
FT                   /locus_tag="cpfrc_00519"
FT                   /gene="mtrB"
FT   CDS             533467..535041
FT                   /locus_tag="cpfrc_00519"
FT                   /gene="mtrB"
FT                   /product="Sensor histidine kinase mtrB"
FT                   /protein_id="gnl|overwrite|cpfrc_00519|gb|ADK28312.1"
FT   gene            535034..536770
FT                   /locus_tag="cpfrc_00520"
FT                   /gene="lpqB"
FT   CDS             535034..536770
FT                   /locus_tag="cpfrc_00520"
FT                   /gene="lpqB"
FT                   /product="Lipoprotein LpqB"
FT                   /protein_id="gnl|overwrite|cpfrc_00520|gb|ADK28313.1"
FT   gene            536792..537397
FT                   /locus_tag="cpfrc_00521"
FT                   /gene=""
FT   CDS             536792..537397
FT                   /locus_tag="cpfrc_00521"
FT                   /gene=""
FT                   /product="Phosphoribosyl transferase"
FT                   /protein_id="gnl|overwrite|cpfrc_00521|gb|ADK28314.1"
FT   gene            537535..538197
FT                   /locus_tag="cpfrc_00522"
FT                   /gene=""
FT   CDS             537535..538197
FT                   /locus_tag="cpfrc_00522"
FT                   /gene=""
FT                   /product="Ribosomal protein S30AE family protein"
FT                   /protein_id="gnl|overwrite|cpfrc_00522|gb|ADK28315.1"
FT   gene            538346..540895
FT                   /locus_tag="cpfrc_00523"
FT                   /gene="secA"
FT   CDS             538346..540895
FT                   /locus_tag="cpfrc_00523"
FT                   /gene="secA"
FT                   /product="Preprotein translocase subunit SecA"
FT                   /protein_id="gnl|overwrite|cpfrc_00523|gb|ADK28316.1"
FT   gene            complement(540908..541441)
FT                   /locus_tag="cpfrc_00524"
FT                   /gene=""
FT   CDS             complement(540908..541441)
FT                   /locus_tag="cpfrc_00524"
FT                   /gene=""
FT                   /product="Hypothetical protein"
FT                   /protein_id="gnl|overwrite|cpfrc_00524|gb|ADK28317.1"
FT   gene            541496..541906
FT                   /locus_tag="cpfrc_00525"
FT                   /gene=""
FT   CDS             541496..541906
FT                   /locus_tag="cpfrc_00525"
FT                   /gene=""
FT                   /product="Haloacid dehalogenase-like hydrolase"
FT                   /protein_id="gnl|overwrite|cpfrc_00525|gb|ADK28318.1"
FT   gene            541906..542412
FT                   /locus_tag="cpfrc_00526"
FT                   /gene=""
FT   CDS             541906..542412
FT                   /locus_tag="cpfrc_00526"
FT                   /gene=""
FT                   /product="Hypothetical protein"
FT                   /protein_id="gnl|overwrite|cpfrc_00526|gb|ADK28319.1"
FT   gene            542601..543659
FT                   /locus_tag="cpfrc_00527"
FT                   /gene=""
FT   CDS             542601..543659
FT                   /locus_tag="cpfrc_00527"
FT                   /gene=""
FT                   /product="Stearoyl-CoA 9-desaturase electron transfer
FT                   partner"
FT                   /protein_id="gnl|overwrite|cpfrc_00527|gb|ADK28320.1"
FT   gene            543676..544950
FT                   /locus_tag="cpfrc_00528"
FT                   /gene="desA3"
FT   CDS             543676..544950
FT                   /locus_tag="cpfrc_00528"
FT                   /gene="desA3"
FT                   /product="Stearoyl-CoA 9-desaturase"
FT                   /protein_id="gnl|overwrite|cpfrc_00528|gb|ADK28321.1"
FT   gene            complement(544961..545977)
FT                   /locus_tag="cpfrc_00529"
FT                   /gene="rsgA"
FT   CDS             complement(544961..545977)
FT                   /locus_tag="cpfrc_00529"
FT                   /gene="rsgA"
FT                   /product="Ribosome biogenesis GTPase RsgA"
FT                   /protein_id="gnl|overwrite|cpfrc_00529|gb|ADK28322.1"
FT   gene            complement(545977..547392)
FT                   /locus_tag="cpfrc_00530"
FT                   /gene="aroA"
FT   CDS             complement(545977..547392)
FT                   /locus_tag="cpfrc_00530"
FT                   /gene="aroA"
FT                   /product="3-phosphoshikimate 1-carboxyvinyltransferase"
FT                   /protein_id="gnl|overwrite|cpfrc_00530|gb|ADK28323.1"
FT   gene            complement(547433..547582)
FT                   /locus_tag="cpfrc_00531"
FT                   /gene=""
FT   CDS             complement(547433..547582)
FT                   /locus_tag="cpfrc_00531"
FT                   /gene=""
FT                   /product="Hypothetical protein"
FT                   /protein_id="gnl|overwrite|cpfrc_00531|gb|ADK28324.1"
FT   gene            complement(547899..548543)
FT                   /locus_tag="cpfrc_00532"
FT                   /gene="ybaK"
FT   CDS             complement(547899..548543)
FT                   /locus_tag="cpfrc_00532"
FT                   /gene="ybaK"
FT                   /product="Cys-tRNA(Pro)/Cys-tRNA(Cys) deacylase ybaK"
FT                   /protein_id="gnl|overwrite|cpfrc_00532|gb|ADK28325.1"
FT   gene            548450..549121
FT                   /locus_tag="cpfrc_00533"
FT                   /gene="sigH"
FT   CDS             548450..549121
FT                   /locus_tag="cpfrc_00533"
FT                   /gene="sigH"
FT                   /product="RNA polymerase sigma-H factor"
FT                   /protein_id="gnl|overwrite|cpfrc_00533|gb|ADK28326.1"
FT   gene            549121..549402
FT                   /locus_tag="cpfrc_00533a"
FT                   /gene="rshA"
FT   CDS             549121..549402
FT                   /locus_tag="cpfrc_00533a"
FT                   /gene="rshA"
FT                   /product="Anti-sigma factor"
FT                   /protein_id="gnl|overwrite|cpfrc_00533a"
FT   gene            complement(549486..549560)
FT                   /locus_tag="cpfrc_00533b"
FT                   /gene=""
FT   CDS             complement(549486..549560)
FT                   /locus_tag="cpfrc_00533b"
FT                   /gene=""
FT                   /product="Hypothetical protein"
FT                   /protein_id="gnl|overwrite|cpfrc_00533b"
FT   gene            complement(549641..549901)
FT                   /locus_tag="cpfrc_00534"
FT                   /gene="whiB"
FT   CDS             complement(549641..549901)
FT                   /locus_tag="cpfrc_00534"
FT                   /gene="whiB"
FT                   /product="Transcription factor WhiB"
FT                   /protein_id="gnl|overwrite|cpfrc_00534|gb|ADK28328.1"
FT   gene            550516..550938
FT                   /locus_tag="cpfrc_00535"
FT                   /gene=""
FT   CDS             550516..550938
FT                   /locus_tag="cpfrc_00535"
FT                   /gene=""
FT                   /product="Hypothetical protein"
FT                   /protein_id="gnl|overwrite|cpfrc_00535|gb|ADK28329.1"
FT   gene            complement(551005..551862)
FT                   /locus_tag="cpfrc_00536"
FT                   /gene=""
FT   CDS             complement(551005..551862)
FT                   /locus_tag="cpfrc_00536"
FT                   /gene=""
FT                   /product="Hydrolase domain-containing protein"
FT                   /protein_id="gnl|overwrite|cpfrc_00536|gb|ADK28330.1"
FT   gene            complement(551967..553172)
FT                   /locus_tag="cpfrc_00537"
FT                   /gene=""
FT   CDS             complement(551967..553172)
FT                   /locus_tag="cpfrc_00537"
FT                   /gene=""
FT                   /product="Hypothetical protein"
FT                   /protein_id="gnl|overwrite|cpfrc_00537|gb|ADK28331.1"
FT   gene            complement(553169..554494)
FT                   /locus_tag="cpfrc_00538"
FT                   /gene="rhlE"
FT   CDS             complement(553169..554494)
FT                   /locus_tag="cpfrc_00538"
FT                   /gene="rhlE"
FT                   /product="ATP-dependent RNA helicase rhlE"
FT                   /protein_id="gnl|overwrite|cpfrc_00538|gb|ADK28332.1"
FT   gene            554777..555004
FT                   /locus_tag="cpfrc_00539"
FT                   /gene=""
FT   CDS             554777..555004
FT                   /locus_tag="cpfrc_00539"
FT                   /gene=""
FT                   /product="Hypothetical protein"
FT                   /protein_id="gnl|overwrite|cpfrc_00539|gb|ADK28333.1"
FT   gene            555007..555897
FT                   /locus_tag="cpfrc_00540"
FT                   /gene=""
FT   CDS             555007..555897
FT                   /locus_tag="cpfrc_00540"
FT                   /gene=""
FT                   /product="Hypothetical protein"
FT                   /protein_id="gnl|overwrite|cpfrc_00540|gb|ADK28334.1"
FT   gene            555966..556805
FT                   /locus_tag="cpfrc_00541"
FT                   /gene=""
FT   CDS             555966..556805
FT                   /locus_tag="cpfrc_00541"
FT                   /gene=""
FT                   /product="Hypothetical protein"
FT                   /protein_id="gnl|overwrite|cpfrc_00541|gb|ADK28335.1"
FT   gene            556809..559997
FT                   /locus_tag="cpfrc_00542"
FT                   /gene="uvrD"
FT   CDS             556809..559997
FT                   /locus_tag="cpfrc_00542"
FT                   /gene="uvrD"
FT                   /product="DNA helicase, UvrD/REP type"
FT                   /protein_id="gnl|overwrite|cpfrc_00542|gb|ADK28336.1"
FT   gene            559994..563218
FT                   /locus_tag="cpfrc_00543"
FT                   /gene="uvrD"
FT   CDS             559994..563218
FT                   /locus_tag="cpfrc_00543"
FT                   /gene="uvrD"
FT                   /product="DNA helicase, UvrD/REP type"
FT                   /protein_id="gnl|overwrite|cpfrc_00543|gb|ADK28337.1"
FT   gene            563255..564334
FT                   /locus_tag="cpfrc_00544"
FT                   /gene="trkA"
FT   CDS             563255..564334
FT                   /locus_tag="cpfrc_00544"
FT                   /gene="trkA"
FT                   /product="Trk system potassium uptake protein trkA"
FT                   /protein_id="gnl|overwrite|cpfrc_00544|gb|ADK28338.1"
FT   gene            564390..565049
FT                   /locus_tag="cpfrc_00545"
FT                   /gene="nudC"
FT   CDS             564390..565049
FT                   /locus_tag="cpfrc_00545"
FT                   /gene="nudC"
FT                   /product="NADH pyrophosphatase"
FT                   /protein_id="gnl|overwrite|cpfrc_00545|gb|ADK28339.1"
FT   gene            565042..567093
FT                   /locus_tag="cpfrc_00546"
FT                   /gene="uvrD"
FT   CDS             565042..567093
FT                   /locus_tag="cpfrc_00546"
FT                   /gene="uvrD"
FT                   /product="DNA helicase II"
FT                   /protein_id="gnl|overwrite|cpfrc_00546|gb|ADK28340.1"
FT   gene            complement(567087..567974)
FT                   /locus_tag="cpfrc_00547"
FT                   /gene=""
FT   CDS             complement(567087..567974)
FT                   /locus_tag="cpfrc_00547"
FT                   /gene=""
FT                   /product="Hypothetical protein"
FT                   /protein_id="gnl|overwrite|cpfrc_00547|gb|ADK28341.1"
FT   gene            567973..568488
FT                   /locus_tag="cpfrc_00548"
FT                   /gene=""
FT   CDS             567973..568488
FT                   /locus_tag="cpfrc_00548"
FT                   /gene=""
FT                   /product="Hypothetical protein"
FT                   /protein_id="gnl|overwrite|cpfrc_00548|gb|ADK28342.1"
FT   gene            complement(568556..569944)
FT                   /locus_tag="cpfrc_00549"
FT                   /gene=""
FT   CDS             complement(568556..569944)
FT                   /locus_tag="cpfrc_00549"
FT                   /gene=""
FT                   /product="Hypothetical protein"
FT                   /protein_id="gnl|overwrite|cpfrc_00549|gb|ADK28343.1"
FT   gene            570026..571081
FT                   /locus_tag="cpfrc_00550"
FT                   /gene="lon"
FT   CDS             570026..571081
FT                   /locus_tag="cpfrc_00550"
FT                   /gene="lon"
FT                   /product="Lon protease"
FT                   /protein_id="gnl|overwrite|cpfrc_00550|gb|ADK28344.1"
FT   gene            complement(571098..571802)
FT                   /locus_tag="cpfrc_00551"
FT                   /gene=""
FT   CDS             complement(571098..571802)
FT                   /locus_tag="cpfrc_00551"
FT                   /gene=""
FT                   /product="Hypothetical protein"
FT                   /protein_id="gnl|overwrite|cpfrc_00551|gb|ADK28345.1"
FT   gene            complement(571847..572350)
FT                   /locus_tag="cpfrc_00552"
FT                   /gene=""
FT   CDS             complement(571847..572350)
FT                   /locus_tag="cpfrc_00552"
FT                   /gene=""
FT                   /product="Hypothetical protein"
FT                   /protein_id="gnl|overwrite|cpfrc_00552|gb|ADK28346.1"
FT   gene            572492..575458
FT                   /locus_tag="cpfrc_00553"
FT                   /gene=""
FT   CDS             572492..575458
FT                   /locus_tag="cpfrc_00553"
FT                   /gene=""
FT                   /product="UPF0182 protein"
FT                   /protein_id="gnl|overwrite|cpfrc_00553|gb|ADK28347.1"
FT   gene            575585..575661
FT                   /locus_tag="cpfrc_t017"
FT   tRNA            575585..575661
FT                   /product="tRNA-Met"
FT   gene            complement(575669..575839)
FT                   /locus_tag="cpfrc_00553a"
FT                   /gene="betR"
FT   CDS             complement(575669..575839)
FT                   /locus_tag="cpfrc_00553a"
FT                   /gene="betR"
FT                   /product="Transcription regulator BetR, N-terminal"
FT                   /protein_id="gnl|overwrite|cpfrc_00553a"
FT   gene            575871..576698
FT                   /locus_tag="cpfrc_00554"
FT                   /gene=""
FT   CDS             575871..576698
FT                   /locus_tag="cpfrc_00554"
FT                   /gene=""
FT                   /product="Abi-like protein"
FT                   /protein_id="gnl|overwrite|cpfrc_00554|gb|ADK28348.1"
FT   gene            576855..577841
FT                   /locus_tag="cpfrc_00555"
FT                   /gene=""
FT   CDS             576855..577841
FT                   /locus_tag="cpfrc_00555"
FT                   /gene=""
FT                   /product="Hypothetical protein"
FT                   /protein_id="gnl|overwrite|cpfrc_00555|gb|ADK28349.1"
FT   gene            577861..578340
FT                   /locus_tag="cpfrc_00556"
FT                   /gene=""
FT   CDS             577861..578340
FT                   /locus_tag="cpfrc_00556"
FT                   /gene=""
FT                   /product="Hypothetical protein"
FT                   /protein_id="gnl|overwrite|cpfrc_00556|gb|ADK28350.1"
FT   gene            complement(578618..583483)
FT                   /locus_tag="cpfrc_00557"
FT                   /gene="uvrB"
FT   CDS             complement(578618..583483)
FT                   /locus_tag="cpfrc_00557"
FT                   /gene="uvrB"
FT                   /product="UvrABC system protein B"
FT                   /protein_id="gnl|overwrite|cpfrc_00557|gb|ADK28351.1"
FT   gene            583805..583960
FT                   /locus_tag="cpfrc_00557a"
FT                   /gene=""
FT   CDS             583805..583960
FT                   /locus_tag="cpfrc_00557a"
FT                   /gene=""
FT                   /product="Hypothetical protein"
FT                   /protein_id="gnl|overwrite|cpfrc_00557a"
FT   gene            583974..584144
FT                   /locus_tag="cpfrc_00558"
FT                   /gene=""
FT   CDS             583974..584144
FT                   /locus_tag="cpfrc_00558"
FT                   /gene=""
FT                   /product="Hypothetical protein"
FT                   /protein_id="gnl|overwrite|cpfrc_00558|gb|ADK28352.1"
FT   gene            584318..584614
FT                   /locus_tag="cpfrc_00559"
FT                   /gene=""
FT   CDS             584318..584614
FT                   /locus_tag="cpfrc_00559"
FT                   /gene=""
FT                   /product="Hypothetical protein"
FT                   /protein_id="gnl|overwrite|cpfrc_00559|gb|ADK28353.1"
FT   gene            584587..585735
FT                   /locus_tag="cpfrc_00560"
FT                   /gene=""
FT   CDS             584587..585735
FT                   /locus_tag="cpfrc_00560"
FT                   /gene=""
FT                   /product="Hypothetical protein"
FT                   /protein_id="gnl|overwrite|cpfrc_00560|gb|ADK28354.1"
FT   gene            585747..588380
FT                   /locus_tag="cpfrc_00561"
FT                   /gene="aniA"
FT   CDS             585747..588380
FT                   /locus_tag="cpfrc_00561"
FT                   /gene="aniA"
FT                   /product="Copper-containing nitrite reductase"
FT                   /protein_id="gnl|overwrite|cpfrc_00561|gb|ADK28355.1"
FT   gene            588568..588639
FT                   /locus_tag="cpfrc_00561a"
FT                   /gene=""
FT   CDS             588568..588639
FT                   /locus_tag="cpfrc_00561a"
FT                   /gene=""
FT                   /product="Hypothetical protein"
FT                   /protein_id="gnl|overwrite|cpfrc_00561a"
FT   gene            588673..589347
FT                   /locus_tag="cpfrc_00562"
FT                   /gene="sprT"
FT   CDS             588673..589347
FT                   /locus_tag="cpfrc_00562"
FT                   /gene="sprT"
FT                   /product="Trypsin"
FT                   /protein_id="gnl|overwrite|cpfrc_00562|gb|ADK28356.1"
FT   gene            complement(589685..590341)
FT                   /locus_tag="cpfrc_00563"
FT                   /gene=""
FT   CDS             complement(589685..590341)
FT                   /locus_tag="cpfrc_00563"
FT                   /gene=""
FT                   /product="Hypothetical protein"
FT                   /protein_id="gnl|overwrite|cpfrc_00563|gb|ADK28357.1"
FT   gene            complement(590550..591917)
FT                   /locus_tag="cpfrc_00564"
FT                   /gene=""
FT   CDS             complement(590550..591917)
FT                   /locus_tag="cpfrc_00564"
FT                   /gene=""
FT                   /product="Hypothetical protein"
FT                   /protein_id="gnl|overwrite|cpfrc_00564|gb|ADK28358.1"
FT   gene            complement(591951..595949)
FT                   /locus_tag="cpfrc_00565"
FT                   /gene=""
FT   CDS             complement(591951..595949)
FT                   /locus_tag="cpfrc_00565"
FT                   /gene=""
FT                   /product="Non-ribosomal peptide synthetase"
FT                   /protein_id="gnl|overwrite|cpfrc_00565|gb|ADK28359.1"
FT   gene            complement(596434..596616)
FT                   /locus_tag="cpfrc_00566"
FT                   /gene=""
FT   CDS             complement(596434..596616)
FT                   /locus_tag="cpfrc_00566"
FT                   /gene=""
FT                   /product="Hypothetical protein"
FT                   /protein_id="gnl|overwrite|cpfrc_00566|gb|ADK28360.1"
FT   gene            597120..597398
FT                   /locus_tag="cpfrc_00567"
FT                   /gene=""
FT   CDS             597120..597398
FT                   /locus_tag="cpfrc_00567"
FT                   /gene=""
FT                   /product="Hypothetical protein"
FT                   /protein_id="gnl|overwrite|cpfrc_00567|gb|ADK28361.1"
FT   gene            597467..597559
FT                   /locus_tag="cpfrc_00568"
FT                   /gene=""
FT   CDS             597467..597559
FT                   /locus_tag="cpfrc_00568"
FT                   /gene=""
FT                   /product="Hypothetical protein"
FT                   /protein_id="gnl|overwrite|cpfrc_00568|gb|ADK28362.1"
FT   gene            597780..599219
FT                   /locus_tag="cpfrc_00569"
FT                   /gene="ansP"
FT   CDS             597780..599219
FT                   /locus_tag="cpfrc_00569"
FT                   /gene="ansP"
FT                   /product="L-asparagine permease"
FT                   /protein_id="gnl|overwrite|cpfrc_00569|gb|ADK28363.1"
FT   gene            599524..601005
FT                   /locus_tag="cpfrc_00570"
FT                   /gene=""
FT   CDS             599524..601005
FT                   /locus_tag="cpfrc_00570"
FT                   /gene=""
FT                   /product="Methylmalonyl-CoA carboxyltransferase 5S
FT                   subunit"
FT                   /protein_id="gnl|overwrite|cpfrc_00570|gb|ADK28364.1"
FT   gene            601021..602577
FT                   /locus_tag="cpfrc_00571"
FT                   /gene=""
FT   CDS             601021..602577
FT                   /locus_tag="cpfrc_00571"
FT                   /gene=""
FT                   /product="Methylmalonyl-CoA carboxyltransferase 12S
FT                   subunit"
FT                   /protein_id="gnl|overwrite|cpfrc_00571|gb|ADK28365.1"
FT   gene            602587..602850
FT                   /locus_tag="cpfrc_00572"
FT                   /gene=""
FT   CDS             602587..602850
FT                   /locus_tag="cpfrc_00572"
FT                   /gene=""
FT                   /product="Hypothetical protein"
FT                   /protein_id="gnl|overwrite|cpfrc_00572|gb|ADK28366.1"
FT   gene            602875..603237
FT                   /locus_tag="cpfrc_00573"
FT                   /gene=""
FT   CDS             602875..603237
FT                   /locus_tag="cpfrc_00573"
FT                   /gene=""
FT                   /product="Methylmalonyl-CoA carboxyltransferase 1.3S
FT                   subunit"
FT                   /protein_id="gnl|overwrite|cpfrc_00573|gb|ADK28367.1"
FT   gene            603333..604517
FT                   /locus_tag="cpfrc_00574"
FT                   /gene=""
FT   CDS             603333..604517
FT                   /locus_tag="cpfrc_00574"
FT                   /gene=""
FT                   /product="Hypothetical protein"
FT                   /protein_id="gnl|overwrite|cpfrc_00574|gb|ADK28368.1"
FT   gene            complement(604592..605398)
FT                   /locus_tag="cpfrc_00575"
FT                   /gene="hisN"
FT   CDS             complement(604592..605398)
FT                   /locus_tag="cpfrc_00575"
FT                   /gene="hisN"
FT                   /product="Histidinol-phosphatase"
FT                   /protein_id="gnl|overwrite|cpfrc_00575|gb|ADK28369.1"
FT   gene            complement(605440..606324)
FT                   /locus_tag="cpfrc_00576"
FT                   /gene="impA"
FT   CDS             complement(605440..606324)
FT                   /locus_tag="cpfrc_00576"
FT                   /gene="impA"
FT                   /product="Inositol-1-monophosphatase ImpA"
FT                   /protein_id="gnl|overwrite|cpfrc_00576|gb|ADK28370.1"
FT   gene            606438..607538
FT                   /locus_tag="cpfrc_00577"
FT                   /gene="prfB"
FT   CDS             606438..607538
FT                   /locus_tag="cpfrc_00577"
FT                   /gene="prfB"
FT                   /product="Peptide chain release factor 2 (RF-2)"
FT                   /protein_id="gnl|overwrite|cpfrc_00577|gb|ADK28371.1"
FT   gene            complement(607573..608046)
FT                   /locus_tag="cpfrc_00578"
FT                   /gene="flaR"
FT   CDS             complement(607573..608046)
FT                   /locus_tag="cpfrc_00578"
FT                   /gene="flaR"
FT                   /product="Topology modulation protein"
FT                   /protein_id="gnl|overwrite|cpfrc_00578|gb|ADK28372.1"
FT   gene            complement(608107..609735)
FT                   /locus_tag="cpfrc_00579"
FT                   /gene="abgT"
FT   CDS             complement(608107..609735)
FT                   /locus_tag="cpfrc_00579"
FT                   /gene="abgT"
FT                   /product="Aminobenzoyl-glutamate transport protein"
FT                   /protein_id="gnl|overwrite|cpfrc_00579|gb|ADK28373.1"
FT   gene            complement(609822..609968)
FT                   /locus_tag="cpfrc_00579a"
FT                   /gene=""
FT   CDS             complement(609822..609968)
FT                   /locus_tag="cpfrc_00579a"
FT                   /gene=""
FT                   /product="Hypothetical protein"
FT                   /protein_id="gnl|overwrite|cpfrc_00579a"
FT   gene            609994..610683
FT                   /locus_tag="cpfrc_00580"
FT                   /gene="ftsE"
FT   CDS             609994..610683
FT                   /locus_tag="cpfrc_00580"
FT                   /gene="ftsE"
FT                   /product="Cell division ATP-binding protein FtsE"
FT                   /protein_id="gnl|overwrite|cpfrc_00580|gb|ADK28374.1"
FT   gene            610705..611607
FT                   /locus_tag="cpfrc_00581"
FT                   /gene="ftsX"
FT   CDS             610705..611607
FT                   /locus_tag="cpfrc_00581"
FT                   /gene="ftsX"
FT                   /product="Cell division protein ftsX"
FT                   /protein_id="gnl|overwrite|cpfrc_00581|gb|ADK28375.1"
FT   gene            611714..612205
FT                   /locus_tag="cpfrc_00582"
FT                   /gene="smpB"
FT   CDS             611714..612205
FT                   /locus_tag="cpfrc_00582"
FT                   /gene="smpB"
FT                   /product="SsrA-binding protein/SmpB superfamily"
FT                   /protein_id="gnl|overwrite|cpfrc_00582|gb|ADK28376.1"
FT   gene            complement(612955..613080)
FT                   /locus_tag="cpfrc_00582a"
FT                   /gene=""
FT   CDS             complement(612955..613080)
FT                   /locus_tag="cpfrc_00582a"
FT                   /gene=""
FT                   /product="Hypothetical protein"
FT                   /protein_id="gnl|overwrite|cpfrc_00582a"
FT   gene            613079..613801
FT                   /locus_tag="cpfrc_00583"
FT                   /gene="cynT"
FT   CDS             613079..613801
FT                   /locus_tag="cpfrc_00583"
FT                   /gene="cynT"
FT                   /product="Carbonic anhydrase"
FT                   /protein_id="gnl|overwrite|cpfrc_00583|gb|ADK28377.1"
FT   gene            614411..615403
FT                   /locus_tag="cpfrc_00585"
FT                   /gene="fecB"
FT   CDS             614411..615403
FT                   /locus_tag="cpfrc_00585"
FT                   /gene="fecB"
FT                   /product="Periplasmic binding protein"
FT                   /protein_id="gnl|overwrite|cpfrc_00585|gb|ADK28379.1"
FT   gene            615519..616484
FT                   /locus_tag="cpfrc_00586"
FT                   /gene="fecCD"
FT   CDS             615519..616484
FT                   /locus_tag="cpfrc_00586"
FT                   /gene="fecCD"
FT                   /product="FecCD family membrane transport protein"
FT                   /protein_id="gnl|overwrite|cpfrc_00586|gb|ADK28380.1"
FT   gene            616477..617535
FT                   /locus_tag="cpfrc_00587"
FT                   /gene="fecC"
FT   CDS             616477..617535
FT                   /locus_tag="cpfrc_00587"
FT                   /gene="fecC"
FT                   /product="ABC transporter iron (III)"
FT                   /protein_id="gnl|overwrite|cpfrc_00587|gb|ADK28381.1"
FT   gene            617532..618287
FT                   /locus_tag="cpfrc_00588"
FT                   /gene="fecE"
FT   CDS             617532..618287
FT                   /locus_tag="cpfrc_00588"
FT                   /gene="fecE"
FT                   /product="Fe(3+) dicitrate transport ATP-binding protein
FT                   FecE"
FT                   /protein_id="gnl|overwrite|cpfrc_00588|gb|ADK28382.1"
FT   gene            complement(618694..619005)
FT                   /locus_tag="cpfrc_00588a"
FT                   /gene=""
FT   CDS             complement(618694..619005)
FT                   /locus_tag="cpfrc_00588a"
FT                   /gene=""
FT                   /product="Hypothetical protein"
FT                   /protein_id="gnl|overwrite|cpfrc_00588a"
FT   gene            619101..620608
FT                   /locus_tag="cpfrc_r001"
FT   rRNA            619101..620608
FT                   /product="16S ribosomal RNA"
FT   gene            620985..624066
FT                   /locus_tag="cpfrc_r002"
FT   rRNA            620985..624066
FT                   /product="23S ribosomal RNA"
FT   gene            624181..624296
FT                   /locus_tag="cpfrc_r003"
FT   rRNA            624181..624296
FT                   /product="5S ribosomal RNA"
FT   gene            complement(624435..625603)
FT                   /locus_tag="cpfrc_00589"
FT                   /gene=""
FT                   /pseudo
FT                   /product="Aminotransferase class I and II"
FT   gene            complement(625603..626244)
FT                   /locus_tag="cpfrc_00591"
FT                   /gene=""
FT   CDS             complement(625603..626244)
FT                   /locus_tag="cpfrc_00591"
FT                   /gene=""
FT                   /product="Hypothetical protein"
FT                   /protein_id="gnl|overwrite|cpfrc_00591|gb|ADK28385.1"
FT   gene            complement(626311..627960)
FT                   /locus_tag="cpfrc_00592"
FT                   /gene="uvrB"
FT   CDS             complement(626311..627960)
FT                   /locus_tag="cpfrc_00592"
FT                   /gene="uvrB"
FT                   /product="UvrABC system protein B"
FT                   /protein_id="gnl|overwrite|cpfrc_00592|gb|ADK28386.1"
FT   gene            complement(628076..630574)
FT                   /locus_tag="cpfrc_00593"
FT                   /gene=""
FT   CDS             complement(628076..630574)
FT                   /locus_tag="cpfrc_00593"
FT                   /gene=""
FT                   /product="Hypothetical protein"
FT                   /protein_id="gnl|overwrite|cpfrc_00593|gb|ADK28387.1"
FT   gene            complement(630815..631438)
FT                   /locus_tag="cpfrc_00594"
FT                   /gene="rpfA"
FT   CDS             complement(630815..631438)
FT                   /locus_tag="cpfrc_00594"
FT                   /gene="rpfA"
FT                   /product="Resuscitation-promoting factor"
FT                   /protein_id="gnl|overwrite|cpfrc_00594|gb|ADK28388.1"
FT   gene            631733..631876
FT                   /locus_tag="cpfrc_00595"
FT                   /gene=""
FT   CDS             631733..631876
FT                   /locus_tag="cpfrc_00595"
FT                   /gene=""
FT                   /product="Hypothetical protein"
FT                   /protein_id="gnl|overwrite|cpfrc_00595|gb|ADK28389.1"
FT   gene            632263..632655
FT                   /locus_tag="cpfrc_00596"
FT                   /gene="cspB"
FT   CDS             632263..632655
FT                   /locus_tag="cpfrc_00596"
FT                   /gene="cspB"
FT                   /product="Cold shock protein B"
FT                   /protein_id="gnl|overwrite|cpfrc_00596|gb|ADK28390.1"
FT   gene            complement(632724..633251)
FT                   /locus_tag="cpfrc_00597"
FT                   /gene=""
FT   CDS             complement(632724..633251)
FT                   /locus_tag="cpfrc_00597"
FT                   /gene=""
FT                   /product="Hypothetical protein"
FT                   /protein_id="gnl|overwrite|cpfrc_00597|gb|ADK28391.1"
FT   gene            complement(633280..634221)
FT                   /locus_tag="cpfrc_00598"
FT                   /gene=""
FT   CDS             complement(633280..634221)
FT                   /locus_tag="cpfrc_00598"
FT                   /gene=""
FT                   /product="Glutamine cyclotransferase"
FT                   /protein_id="gnl|overwrite|cpfrc_00598|gb|ADK28392.1"
FT   gene            634278..635012
FT                   /locus_tag="cpfrc_00599"
FT                   /gene=""
FT   CDS             634278..635012
FT                   /locus_tag="cpfrc_00599"
FT                   /gene=""
FT                   /product="Hypothetical protein"
FT                   /protein_id="gnl|overwrite|cpfrc_00599|gb|ADK28393.1"
FT   gene            635015..635113
FT                   /locus_tag="cpfrc_00600"
FT                   /gene=""
FT   CDS             635015..635113
FT                   /locus_tag="cpfrc_00600"
FT                   /gene=""
FT                   /product="Hypothetical protein"
FT                   /protein_id="gnl|overwrite|cpfrc_00600|gb|ADK28394.1"
FT   gene            635226..636704
FT                   /locus_tag="cpfrc_00601"
FT                   /gene="pbuX"
FT   CDS             635226..636704
FT                   /locus_tag="cpfrc_00601"
FT                   /gene="pbuX"
FT                   /product="Xanthine permease"
FT                   /protein_id="gnl|overwrite|cpfrc_00601|gb|ADK28395.1"
FT   gene            636791..637663
FT                   /locus_tag="cpfrc_00602"
FT                   /gene="spoU"
FT   CDS             636791..637663
FT                   /locus_tag="cpfrc_00602"
FT                   /gene="spoU"
FT                   /product="tRNA/rRNA methyltransferase, SpoU"
FT                   /protein_id="gnl|overwrite|cpfrc_00602|gb|ADK28396.1"
FT   gene            complement(637664..638566)
FT                   /locus_tag="cpfrc_00603"
FT                   /gene=""
FT   CDS             complement(637664..638566)
FT                   /locus_tag="cpfrc_00603"
FT                   /gene=""
FT                   /product="Hypothetical protein"
FT                   /protein_id="gnl|overwrite|cpfrc_00603|gb|ADK28397.1"
FT   gene            complement(638628..639713)
FT                   /locus_tag="cpfrc_00604"
FT                   /gene=""
FT   CDS             complement(638628..639713)
FT                   /locus_tag="cpfrc_00604"
FT                   /gene=""
FT                   /product="Hypothetical protein"
FT                   /protein_id="gnl|overwrite|cpfrc_00604|gb|ADK28398.1"
FT   gene            complement(639891..641024)
FT                   /locus_tag="cpfrc_00605"
FT                   /gene="serC"
FT   CDS             complement(639891..641024)
FT                   /locus_tag="cpfrc_00605"
FT                   /gene="serC"
FT                   /product="Phosphoserine aminotransferase"
FT                   /protein_id="gnl|overwrite|cpfrc_00605|gb|ADK28399.1"
FT   gene            641293..641397
FT                   /locus_tag="cpfrc_00606"
FT                   /gene=""
FT   CDS             641293..641397
FT                   /locus_tag="cpfrc_00606"
FT                   /gene=""
FT                   /product="Hypothetical protein"
FT                   /protein_id="gnl|overwrite|cpfrc_00606|gb|ADK28400.1"
FT   gene            641693..642988
FT                   /locus_tag="cpfrc_00607"
FT                   /gene="gltA"
FT   CDS             641693..642988
FT                   /locus_tag="cpfrc_00607"
FT                   /gene="gltA"
FT                   /product="Citrate synthase"
FT                   /protein_id="gnl|overwrite|cpfrc_00607|gb|ADK28401.1"
FT   gene            643171..643530
FT                   /locus_tag="cpfrc_00608"
FT                   /gene="fkbP"
FT   CDS             643171..643530
FT                   /locus_tag="cpfrc_00608"
FT                   /gene="fkbP"
FT                   /product="Peptidyl-prolyl cis-trans isomerase, FKBP-type"
FT                   /protein_id="gnl|overwrite|cpfrc_00608|gb|ADK28402.1"
FT   gene            complement(643604..645109)
FT                   /locus_tag="cpfrc_00609"
FT                   /gene="accDA"
FT   CDS             complement(643604..645109)
FT                   /locus_tag="cpfrc_00609"
FT                   /gene="accDA"
FT                   /product="Acetyl-CoA carboxylase carboxyl transferase"
FT                   /protein_id="gnl|overwrite|cpfrc_00609|gb|ADK28403.1"
FT   gene            complement(645287..645907)
FT                   /locus_tag="cpfrc_00610"
FT                   /gene="sodC"
FT   CDS             complement(645287..645907)
FT                   /locus_tag="cpfrc_00610"
FT                   /gene="sodC"
FT                   /product="Superoxide dismutase"
FT                   /protein_id="gnl|overwrite|cpfrc_00610|gb|ADK28404.1"
FT   gene            645906..646067
FT                   /locus_tag="cpfrc_00610a"
FT                   /gene=""
FT   CDS             645906..646067
FT                   /locus_tag="cpfrc_00610a"
FT                   /gene=""
FT                   /product="Hypothetical protein"
FT                   /protein_id="gnl|overwrite|cpfrc_00610a"
FT   gene            646346..647206
FT                   /locus_tag="cpfrc_00611"
FT                   /gene="dkgA"
FT   CDS             646346..647206
FT                   /locus_tag="cpfrc_00611"
FT                   /gene="dkgA"
FT                   /product="2,5-diketo-D-gluconic acid reductase A"
FT                   /protein_id="gnl|overwrite|cpfrc_00611|gb|ADK28405.1"
FT   gene            647272..647958
FT                   /locus_tag="cpfrc_00612"
FT                   /gene="echA6"
FT   CDS             647272..647958
FT                   /locus_tag="cpfrc_00612"
FT                   /gene="echA6"
FT                   /product="Enoyl-CoA hydratase echA6"
FT                   /protein_id="gnl|overwrite|cpfrc_00612|gb|ADK28406.1"
FT   gene            648511..648852
FT                   /locus_tag="cpfrc_00613"
FT                   /gene=""
FT   CDS             648511..648852
FT                   /locus_tag="cpfrc_00613"
FT                   /gene=""
FT                   /product="Hypothetical protein"
FT                   /protein_id="gnl|overwrite|cpfrc_00613|gb|ADK28407.1"
FT   gene            648856..650499
FT                   /locus_tag="cpfrc_00614"
FT                   /gene="actP"
FT   CDS             648856..650499
FT                   /locus_tag="cpfrc_00614"
FT                   /gene="actP"
FT                   /product="Cation/acetate symporter ActP"
FT                   /protein_id="gnl|overwrite|cpfrc_00614|gb|ADK28408.1"
FT   gene            650646..651472
FT                   /locus_tag="cpfrc_00615"
FT                   /gene=""
FT                   /pseudo
FT                   /product="Hypothetical protein"
FT   gene            complement(651518..652426)
FT                   /locus_tag="cpfrc_00617"
FT                   /gene=""
FT   CDS             complement(651518..652426)
FT                   /locus_tag="cpfrc_00617"
FT                   /gene=""
FT                   /product="Hypothetical protein"
FT                   /protein_id="gnl|overwrite|cpfrc_00617|gb|ADK28411.1"
FT   gene            complement(652665..653897)
FT                   /locus_tag="cpfrc_00618"
FT                   /gene=""
FT   CDS             complement(652665..653897)
FT                   /locus_tag="cpfrc_00618"
FT                   /gene=""
FT                   /product="Na(+)/H(+) antiporter-like protein"
FT                   /protein_id="gnl|overwrite|cpfrc_00618|gb|ADK28412.1"
FT   gene            complement(654026..654607)
FT                   /locus_tag="cpfrc_00619"
FT                   /gene=""
FT   CDS             complement(654026..654607)
FT                   /locus_tag="cpfrc_00619"
FT                   /gene=""
FT                   /product="Hypothetical protein"
FT                   /protein_id="gnl|overwrite|cpfrc_00619|gb|ADK28413.1"
FT   gene            complement(654959..656377)
FT                   /locus_tag="cpfrc_00620"
FT                   /gene="norM"
FT   CDS             complement(654959..656377)
FT                   /locus_tag="cpfrc_00620"
FT                   /gene="norM"
FT                   /product="Multidrug resistance protein norM"
FT                   /protein_id="gnl|overwrite|cpfrc_00620|gb|ADK28414.1"
FT   gene            complement(656368..657438)
FT                   /locus_tag="cpfrc_00621"
FT                   /gene="cbs"
FT   CDS             complement(656368..657438)
FT                   /locus_tag="cpfrc_00621"
FT                   /gene="cbs"
FT                   /product="Cystathionine beta-synthase"
FT                   /protein_id="gnl|overwrite|cpfrc_00621|gb|ADK28415.1"
FT   gene            complement(657435..658793)
FT                   /locus_tag="cpfrc_00622"
FT                   /gene="lysA"
FT   CDS             complement(657435..658793)
FT                   /locus_tag="cpfrc_00622"
FT                   /gene="lysA"
FT                   /product="Diaminopimelate decarboxylase"
FT                   /protein_id="gnl|overwrite|cpfrc_00622|gb|ADK28416.1"
FT   gene            complement(658787..659773)
FT                   /locus_tag="cpfrc_00623"
FT                   /gene="arcB"
FT   CDS             complement(658787..659773)
FT                   /locus_tag="cpfrc_00623"
FT                   /gene="arcB"
FT                   /product="Ornithine cyclodeaminase"
FT                   /protein_id="gnl|overwrite|cpfrc_00623|gb|ADK28417.1"
FT   gene            complement(659770..660738)
FT                   /locus_tag="cpfrc_00624"
FT                   /gene="tauD"
FT   CDS             complement(659770..660738)
FT                   /locus_tag="cpfrc_00624"
FT                   /gene="tauD"
FT                   /product="Alpha-ketoglutarate-dependent taurine
FT                   dioxygenase"
FT                   /protein_id="gnl|overwrite|cpfrc_00624|gb|ADK28418.1"
FT   gene            660928..662460
FT                   /locus_tag="cpfrc_00625"
FT                   /gene="oppA2"
FT   CDS             660928..662460
FT                   /locus_tag="cpfrc_00625"
FT                   /gene="oppA2"
FT                   /product="Oligopeptide-binding protein oppA"
FT                   /protein_id="gnl|overwrite|cpfrc_00625|gb|ADK28419.1"
FT   gene            662464..663420
FT                   /locus_tag="cpfrc_00626"
FT                   /gene="oppB2"
FT   CDS             662464..663420
FT                   /locus_tag="cpfrc_00626"
FT                   /gene="oppB2"
FT                   /product="Oligopeptide transport system permease protein
FT                   oppB"
FT                   /protein_id="gnl|overwrite|cpfrc_00626|gb|ADK28420.1"
FT   gene            663417..664193
FT                   /locus_tag="cpfrc_00627"
FT                   /gene="oppC2"
FT   CDS             663417..664193
FT                   /locus_tag="cpfrc_00627"
FT                   /gene="oppC2"
FT                   /product="Oligopeptide transport system permease protein
FT                   oppC"
FT                   /protein_id="gnl|overwrite|cpfrc_00627|gb|ADK28421.1"
FT   gene            664196..665638
FT                   /locus_tag="cpfrc_00628"
FT                   /gene="oppD1"
FT   CDS             664196..665638
FT                   /locus_tag="cpfrc_00628"
FT                   /gene="oppD1"
FT                   /product="Oligopeptide transport ATP-binding protein OppD"
FT                   /protein_id="gnl|overwrite|cpfrc_00628|gb|ADK28422.1"
FT   gene            666105..666284
FT                   /locus_tag="cpfrc_00628a"
FT                   /gene=""
FT   CDS             666105..666284
FT                   /locus_tag="cpfrc_00628a"
FT                   /gene=""
FT                   /product="Hypothetical protein"
FT                   /protein_id="gnl|overwrite|cpfrc_00628a"
FT   gene            complement(666446..666518)
FT                   /locus_tag="cpfrc_t018"
FT   tRNA            complement(666446..666518)
FT                   /product="tRNA-Arg"
FT   gene            666691..666969
FT                   /locus_tag="cpfrc_00629"
FT                   /gene=""
FT   CDS             666691..666969
FT                   /locus_tag="cpfrc_00629"
FT                   /gene=""
FT                   /product="Hypothetical protein"
FT                   /protein_id="gnl|overwrite|cpfrc_00629|gb|ADK28423.1"
FT   gene            666976..667731
FT                   /locus_tag="cpfrc_00630"
FT                   /gene="cobF"
FT   CDS             666976..667731
FT                   /locus_tag="cpfrc_00630"
FT                   /gene="cobF"
FT                   /product="Precorrin-6A synthase [deacetylating]"
FT                   /protein_id="gnl|overwrite|cpfrc_00630|gb|ADK28424.1"
FT   gene            complement(667728..667982)
FT                   /locus_tag="cpfrc_00631"
FT                   /gene=""
FT   CDS             complement(667728..667982)
FT                   /locus_tag="cpfrc_00631"
FT                   /gene=""
FT                   /product="Glutaredoxin"
FT                   /protein_id="gnl|overwrite|cpfrc_00631|gb|ADK28425.1"
FT   gene            complement(668001..668528)
FT                   /locus_tag="cpfrc_00632"
FT                   /gene="folA"
FT   CDS             complement(668001..668528)
FT                   /locus_tag="cpfrc_00632"
FT                   /gene="folA"
FT                   /product="Dihydrofolate reductase"
FT                   /protein_id="gnl|overwrite|cpfrc_00632|gb|ADK28426.1"
FT   gene            complement(668528..669325)
FT                   /locus_tag="cpfrc_00633"
FT                   /gene="thyA"
FT   CDS             complement(668528..669325)
FT                   /locus_tag="cpfrc_00633"
FT                   /gene="thyA"
FT                   /product="Thymidylate synthase"
FT                   /protein_id="gnl|overwrite|cpfrc_00633|gb|ADK28427.1"
FT   gene            complement(669438..670322)
FT                   /locus_tag="cpfrc_00634"
FT                   /gene="cysQ"
FT   CDS             complement(669438..670322)
FT                   /locus_tag="cpfrc_00634"
FT                   /gene="cysQ"
FT                   /product="3'-phosphoadenosine 5'-phosphate phosphatase"
FT                   /protein_id="gnl|overwrite|cpfrc_00634|gb|ADK28428.1"
FT   gene            670377..675401
FT                   /locus_tag="cpfrc_00635"
FT                   /gene="lhr"
FT   CDS             670377..675401
FT                   /locus_tag="cpfrc_00635"
FT                   /gene="lhr"
FT                   /product="ATP-dependent helicase lhr"
FT                   /protein_id="gnl|overwrite|cpfrc_00635|gb|ADK28429.1"
FT   gene            complement(675398..676033)
FT                   /locus_tag="cpfrc_00636"
FT                   /gene="mug"
FT   CDS             complement(675398..676033)
FT                   /locus_tag="cpfrc_00636"
FT                   /gene="mug"
FT                   /product="G/U mismatch-specific DNA glycosylase"
FT                   /protein_id="gnl|overwrite|cpfrc_00636|gb|ADK28430.1"
FT   gene            676107..676928
FT                   /locus_tag="cpfrc_00637"
FT                   /gene="nei"
FT   CDS             676107..676928
FT                   /locus_tag="cpfrc_00637"
FT                   /gene="nei"
FT                   /product="DNA glycosylase"
FT                   /protein_id="gnl|overwrite|cpfrc_00637|gb|ADK28431.1"
FT   gene            676970..677383
FT                   /locus_tag="cpfrc_00638"
FT                   /gene=""
FT   CDS             676970..677383
FT                   /locus_tag="cpfrc_00638"
FT                   /gene=""
FT                   /product="Hypothetical protein"
FT                   /protein_id="gnl|overwrite|cpfrc_00638|gb|ADK28432.1"
FT   gene            complement(677460..679103)
FT                   /locus_tag="cpfrc_00639"
FT                   /gene="pgi"
FT   CDS             complement(677460..679103)
FT                   /locus_tag="cpfrc_00639"
FT                   /gene="pgi"
FT                   /product="Glucose-6-phosphate isomerase"
FT                   /protein_id="gnl|overwrite|cpfrc_00639|gb|ADK28433.1"
FT   gene            679281..680768
FT                   /locus_tag="cpfrc_00640"
FT                   /gene="gabD"
FT   CDS             679281..680768
FT                   /locus_tag="cpfrc_00640"
FT                   /gene="gabD"
FT                   /product="Succinate-semialdehyde dehydrogenase [NADP+]"
FT                   /protein_id="gnl|overwrite|cpfrc_00640|gb|ADK28434.1"
FT   gene            complement(680818..681120)
FT                   /locus_tag="cpfrc_00641"
FT                   /gene="csm"
FT   CDS             complement(680818..681120)
FT                   /locus_tag="cpfrc_00641"
FT                   /gene="csm"
FT                   /product="Chorismate mutase"
FT                   /protein_id="gnl|overwrite|cpfrc_00641|gb|ADK28435.1"
FT   gene            681260..683800
FT                   /locus_tag="cpfrc_00642"
FT                   /gene="pcrA"
FT   CDS             681260..683800
FT                   /locus_tag="cpfrc_00642"
FT                   /gene="pcrA"
FT                   /product="ATP-dependent DNA helicase pcrA"
FT                   /protein_id="gnl|overwrite|cpfrc_00642|gb|ADK28436.1"
FT   gene            complement(683891..684604)
FT                   /locus_tag="cpfrc_00643"
FT                   /gene=""
FT   CDS             complement(683891..684604)
FT                   /locus_tag="cpfrc_00643"
FT                   /gene=""
FT                   /product="Uncharacterized metalloprotease"
FT                   /protein_id="gnl|overwrite|cpfrc_00643|gb|ADK28437.1"
FT   gene            684861..686600
FT                   /locus_tag="cpfrc_00644"
FT                   /gene=""
FT   CDS             684861..686600
FT                   /locus_tag="cpfrc_00644"
FT                   /gene=""
FT                   /product="Hypothetical protein"
FT                   /protein_id="gnl|overwrite|cpfrc_00644|gb|ADK28438.1"
FT   gene            686648..687274
FT                   /locus_tag="cpfrc_00645"
FT                   /gene="purN"
FT   CDS             686648..687274
FT                   /locus_tag="cpfrc_00645"
FT                   /gene="purN"
FT                   /product="Phosphoribosylglycinamide formyltransferase"
FT                   /protein_id="gnl|overwrite|cpfrc_00645|gb|ADK28439.1"
FT   gene            687267..688844
FT                   /locus_tag="cpfrc_00646"
FT                   /gene="purH"
FT   CDS             687267..688844
FT                   /locus_tag="cpfrc_00646"
FT                   /gene="purH"
FT                   /product="Bifunctional purine biosynthesis protein purH"
FT                   /protein_id="gnl|overwrite|cpfrc_00646|gb|ADK28440.1"
FT   gene            689145..689864
FT                   /locus_tag="cpfrc_00647"
FT                   /gene="gluA"
FT   CDS             689145..689864
FT                   /locus_tag="cpfrc_00647"
FT                   /gene="gluA"
FT                   /product="Glutamate ABC transporter domain-containing
FT                   ATP-binding protein"
FT                   /protein_id="gnl|overwrite|cpfrc_00647|gb|ADK28441.1"
FT   gene            689911..690792
FT                   /locus_tag="cpfrc_00648"
FT                   /gene="gluB"
FT   CDS             689911..690792
FT                   /locus_tag="cpfrc_00648"
FT                   /gene="gluB"
FT                   /product="Glutamate-binding protein GluB"
FT                   /protein_id="gnl|overwrite|cpfrc_00648|gb|ADK28442.1"
FT   gene            690828..691514
FT                   /locus_tag="cpfrc_00649"
FT                   /gene="gluC"
FT   CDS             690828..691514
FT                   /locus_tag="cpfrc_00649"
FT                   /gene="gluC"
FT                   /product="Glutamate transport system permease protein
FT                   gluC"
FT                   /protein_id="gnl|overwrite|cpfrc_00649|gb|ADK28443.1"
FT   gene            691511..692449
FT                   /locus_tag="cpfrc_00650"
FT                   /gene="gluD"
FT   CDS             691511..692449
FT                   /locus_tag="cpfrc_00650"
FT                   /gene="gluD"
FT                   /product="Glutamate transport system permease protein
FT                   gluD"
FT                   /protein_id="gnl|overwrite|cpfrc_00650|gb|ADK28444.1"
FT   gene            692463..693356
FT                   /locus_tag="cpfrc_00651"
FT                   /gene="citE"
FT   CDS             692463..693356
FT                   /locus_tag="cpfrc_00651"
FT                   /gene="citE"
FT                   /product="Citrate lyase subunit beta"
FT                   /protein_id="gnl|overwrite|cpfrc_00651|gb|ADK28445.1"
FT   gene            complement(693399..694094)
FT                   /locus_tag="cpfrc_00652"
FT                   /gene="amtR"
FT   CDS             complement(693399..694094)
FT                   /locus_tag="cpfrc_00652"
FT                   /gene="amtR"
FT                   /product="TetR family regulatory protein"
FT                   /protein_id="gnl|overwrite|cpfrc_00652|gb|ADK28446.1"
FT   gene            complement(694257..695153)
FT                   /locus_tag="cpfrc_00653"
FT                   /gene=""
FT   CDS             complement(694257..695153)
FT                   /locus_tag="cpfrc_00653"
FT                   /gene=""
FT                   /product="Nucleotidyltransferase substrate binding domain"
FT                   /protein_id="gnl|overwrite|cpfrc_00653|gb|ADK28447.1"
FT   gene            complement(695379..695627)
FT                   /locus_tag="cpfrc_00654"
FT                   /gene="rpsR"
FT   CDS             complement(695379..695627)
FT                   /locus_tag="cpfrc_00654"
FT                   /gene="rpsR"
FT                   /product="30S ribosomal protein S18"
FT                   /protein_id="gnl|overwrite|cpfrc_00654|gb|ADK28448.1"
FT   gene            complement(695642..695947)
FT                   /locus_tag="cpfrc_00655"
FT                   /gene="rpsN"
FT   CDS             complement(695642..695947)
FT                   /locus_tag="cpfrc_00655"
FT                   /gene="rpsN"
FT                   /product="30S ribosomal protein S14"
FT                   /protein_id="gnl|overwrite|cpfrc_00655|gb|ADK28449.1"
FT   gene            complement(695951..696115)
FT                   /locus_tag="cpfrc_00656"
FT                   /gene="rpmG"
FT   CDS             complement(695951..696115)
FT                   /locus_tag="cpfrc_00656"
FT                   /gene="rpmG"
FT                   /product="50S ribosomal protein L33"
FT                   /protein_id="gnl|overwrite|cpfrc_00656|gb|ADK28450.1"
FT   gene            complement(696119..696355)
FT                   /locus_tag="cpfrc_00657"
FT                   /gene="rpmB"
FT   CDS             complement(696119..696355)
FT                   /locus_tag="cpfrc_00657"
FT                   /gene="rpmB"
FT                   /product="50S ribosomal protein L28"
FT                   /protein_id="gnl|overwrite|cpfrc_00657|gb|ADK28451.1"
FT   gene            696895..697161
FT                   /locus_tag="cpfrc_00658"
FT                   /gene="rpmE"
FT   CDS             696895..697161
FT                   /locus_tag="cpfrc_00658"
FT                   /gene="rpmE"
FT                   /product="50S ribosomal protein L31"
FT                   /protein_id="gnl|overwrite|cpfrc_00658|gb|ADK28452.1"
FT   gene            697180..697353
FT                   /locus_tag="cpfrc_00659"
FT                   /gene="rpmF"
FT   CDS             697180..697353
FT                   /locus_tag="cpfrc_00659"
FT                   /gene="rpmF"
FT                   /product="50S ribosomal protein L32"
FT                   /protein_id="gnl|overwrite|cpfrc_00659|gb|ADK28453.1"
FT   gene            697495..698187
FT                   /locus_tag="cpfrc_00660"
FT                   /gene="tcsR4"
FT   CDS             697495..698187
FT                   /locus_tag="cpfrc_00660"
FT                   /gene="tcsR4"
FT                   /product="Two component system response regulator"
FT                   /protein_id="gnl|overwrite|cpfrc_00660|gb|ADK28454.1"
FT   gene            698184..699728
FT                   /locus_tag="cpfrc_00661"
FT                   /gene="tcsS4"
FT   CDS             698184..699728
FT                   /locus_tag="cpfrc_00661"
FT                   /gene="tcsS4"
FT                   /product="Two component system sensor kinase protein"
FT                   /protein_id="gnl|overwrite|cpfrc_00661|gb|ADK28455.1"
FT   gene            699931..701385
FT                   /locus_tag="cpfrc_00662"
FT                   /gene="pepD"
FT   CDS             699931..701385
FT                   /locus_tag="cpfrc_00662"
FT                   /gene="pepD"
FT                   /product="Serine protease"
FT                   /protein_id="gnl|overwrite|cpfrc_00662|gb|ADK28456.1"
FT   gene            701440..702078
FT                   /locus_tag="cpfrc_00663"
FT                   /gene="moaB"
FT   CDS             701440..702078
FT                   /locus_tag="cpfrc_00663"
FT                   /gene="moaB"
FT                   /product="Molybdenum cofactor biosynthesis protein B"
FT                   /protein_id="gnl|overwrite|cpfrc_00663|gb|ADK28457.1"
FT   gene            702093..702302
FT                   /locus_tag="cpfrc_00663a"
FT                   /gene=""
FT   CDS             702093..702302
FT                   /locus_tag="cpfrc_00663a"
FT                   /gene=""
FT                   /product="Hypothetical protein"
FT                   /protein_id="gnl|overwrite|cpfrc_00663a"
FT   gene            complement(702358..702780)
FT                   /locus_tag="cpfrc_00664"
FT                   /gene="mscL"
FT   CDS             complement(702358..702780)
FT                   /locus_tag="cpfrc_00664"
FT                   /gene="mscL"
FT                   /product="Large-conductance mechanosensitive channel"
FT                   /protein_id="gnl|overwrite|cpfrc_00664|gb|ADK28458.1"
FT   gene            complement(702865..703617)
FT                   /locus_tag="cpfrc_00665"
FT                   /gene=""
FT   CDS             complement(702865..703617)
FT                   /locus_tag="cpfrc_00665"
FT                   /gene=""
FT                   /product="Hypothetical protein"
FT                   /protein_id="gnl|overwrite|cpfrc_00665|gb|ADK28459.1"
FT   gene            complement(703633..704250)
FT                   /locus_tag="cpfrc_00666"
FT                   /gene=""
FT   CDS             complement(703633..704250)
FT                   /locus_tag="cpfrc_00666"
FT                   /gene=""
FT                   /product="5-formyltetrahydrofolate cyclo-ligase"
FT                   /protein_id="gnl|overwrite|cpfrc_00666|gb|ADK28460.1"
FT   gene            704345..705301
FT                   /locus_tag="cpfrc_00667"
FT                   /gene="galU"
FT   CDS             704345..705301
FT                   /locus_tag="cpfrc_00667"
FT                   /gene="galU"
FT                   /product="UTP--glucose-1-phosphate uridylyltransferase"
FT                   /protein_id="gnl|overwrite|cpfrc_00667|gb|ADK28461.1"
FT   gene            705556..706821
FT                   /locus_tag="cpfrc_00668"
FT                   /gene="moeA"
FT   CDS             705556..706821
FT                   /locus_tag="cpfrc_00668"
FT                   /gene="moeA"
FT                   /product="Molybdopterin molybdenumtransferase"
FT                   /protein_id="gnl|overwrite|cpfrc_00668|gb|ADK28462.1"
FT   gene            706841..707557
FT                   /locus_tag="cpfrc_00669"
FT                   /gene="rimJ"
FT   CDS             706841..707557
FT                   /locus_tag="cpfrc_00669"
FT                   /gene="rimJ"
FT                   /product="Ribosomal-protein-alanine acetyltransferase"
FT                   /protein_id="gnl|overwrite|cpfrc_00669|gb|ADK28463.1"
FT   gene            707719..708882
FT                   /locus_tag="cpfrc_00670"
FT                   /gene=""
FT   CDS             707719..708882
FT                   /locus_tag="cpfrc_00670"
FT                   /gene=""
FT                   /product="Hypothetical protein"
FT                   /protein_id="gnl|overwrite|cpfrc_00670|gb|ADK28464.1"
FT   gene            708906..709319
FT                   /locus_tag="cpfrc_00671"
FT                   /gene="mhqP"
FT   CDS             708906..709319
FT                   /locus_tag="cpfrc_00671"
FT                   /gene="mhqP"
FT                   /product="Oxidoreductase mhqP"
FT                   /protein_id="gnl|overwrite|cpfrc_00671|gb|ADK28465.1"
FT   gene            709324..709989
FT                   /locus_tag="cpfrc_00672"
FT                   /gene=""
FT   CDS             709324..709989
FT                   /locus_tag="cpfrc_00672"
FT                   /gene=""
FT                   /product="Hypothetical protein"
FT                   /protein_id="gnl|overwrite|cpfrc_00672|gb|ADK28466.1"
FT   gene            complement(710206..712062)
FT                   /locus_tag="cpfrc_00673"
FT                   /gene=""
FT   CDS             complement(710206..712062)
FT                   /locus_tag="cpfrc_00673"
FT                   /gene=""
FT                   /product="Dolichyl-phosphate-mannose-protein
FT                   mannosyltransferase"
FT                   /protein_id="gnl|overwrite|cpfrc_00673|gb|ADK28467.1"
FT   gene            712315..714306
FT                   /locus_tag="cpfrc_00674"
FT                   /gene="betP"
FT   CDS             712315..714306
FT                   /locus_tag="cpfrc_00674"
FT                   /gene="betP"
FT                   /product="Glycine betaine transporter"
FT                   /protein_id="gnl|overwrite|cpfrc_00674|gb|ADK28468.1"
FT   gene            714454..715998
FT                   /locus_tag="cpfrc_00675"
FT                   /gene=""
FT   CDS             714454..715998
FT                   /locus_tag="cpfrc_00675"
FT                   /gene=""
FT                   /product="Hypothetical protein"
FT                   /protein_id="gnl|overwrite|cpfrc_00675|gb|ADK28469.1"
FT   gene            716152..717057
FT                   /locus_tag="cpfrc_00676"
FT                   /gene="rsmI"
FT   CDS             716152..717057
FT                   /locus_tag="cpfrc_00676"
FT                   /gene="rsmI"
FT                   /product="Ribosomal RNA small subunit methyltransferase I"
FT                   /protein_id="gnl|overwrite|cpfrc_00676|gb|ADK28470.1"
FT   gene            717078..718910
FT                   /locus_tag="cpfrc_00677"
FT                   /gene="metG"
FT   CDS             717078..718910
FT                   /locus_tag="cpfrc_00677"
FT                   /gene="metG"
FT                   /product="Methionyl-tRNA synthetase"
FT                   /protein_id="gnl|overwrite|cpfrc_00677|gb|ADK28471.1"
FT   gene            718981..719823
FT                   /locus_tag="cpfrc_00678"
FT                   /gene="tatD"
FT   CDS             718981..719823
FT                   /locus_tag="cpfrc_00678"
FT                   /gene="tatD"
FT                   /product="TatD family hydrolase"
FT                   /protein_id="gnl|overwrite|cpfrc_00678|gb|ADK28472.1"
FT   gene            720160..721311
FT                   /locus_tag="cpfrc_00679"
FT                   /gene="rpfB"
FT   CDS             720160..721311
FT                   /locus_tag="cpfrc_00679"
FT                   /gene="rpfB"
FT                   /product="Resuscitation-promoting factor RpfB"
FT                   /protein_id="gnl|overwrite|cpfrc_00679|gb|ADK28473.1"
FT   gene            721505..722377
FT                   /locus_tag="cpfrc_00680"
FT                   /gene="ksgA"
FT   CDS             721505..722377
FT                   /locus_tag="cpfrc_00680"
FT                   /gene="ksgA"
FT                   /product="Dimethyladenosine transferase"
FT                   /protein_id="gnl|overwrite|cpfrc_00680|gb|ADK28474.1"
FT   gene            722386..723345
FT                   /locus_tag="cpfrc_00681"
FT                   /gene="ispE"
FT   CDS             722386..723345
FT                   /locus_tag="cpfrc_00681"
FT                   /gene="ispE"
FT                   /product="4-diphosphocytidyl-2-C-methyl-D-erythritol
FT                   kinase"
FT                   /protein_id="gnl|overwrite|cpfrc_00681|gb|ADK28475.1"
FT   gene            723359..725173
FT                   /locus_tag="cpfrc_00682"
FT                   /gene=""
FT   CDS             723359..725173
FT                   /locus_tag="cpfrc_00682"
FT                   /gene=""
FT                   /product="ABC transporter ATP-binding protein"
FT                   /protein_id="gnl|overwrite|cpfrc_00682|gb|ADK28476.1"
FT   gene            725222..725545
FT                   /locus_tag="cpfrc_00683"
FT                   /gene=""
FT   CDS             725222..725545
FT                   /locus_tag="cpfrc_00683"
FT                   /gene=""
FT                   /product="Antibiotic biosynthesis monooxygenase"
FT                   /protein_id="gnl|overwrite|cpfrc_00683|gb|ADK28477.1"
FT   gene            725693..725971
FT                   /locus_tag="cpfrc_00684"
FT                   /gene=""
FT   CDS             725693..725971
FT                   /locus_tag="cpfrc_00684"
FT                   /gene=""
FT                   /product="Hypothetical protein"
FT                   /protein_id="gnl|overwrite|cpfrc_00684|gb|ADK28478.1"
FT   gene            726229..727092
FT                   /locus_tag="cpfrc_00685"
FT                   /gene="pvdS"
FT   CDS             726229..727092
FT                   /locus_tag="cpfrc_00685"
FT                   /gene="pvdS"
FT                   /product="Transcriptional regulatory protein PvdS"
FT                   /protein_id="gnl|overwrite|cpfrc_00685|gb|ADK28479.1"
FT   gene            complement(727167..727877)
FT                   /locus_tag="cpfrc_00686"
FT                   /gene="pnuC"
FT   CDS             complement(727167..727877)
FT                   /locus_tag="cpfrc_00686"
FT                   /gene="pnuC"
FT                   /product="Nicotinamide riboside transporter pnuC"
FT                   /protein_id="gnl|overwrite|cpfrc_00686|gb|ADK28480.1"
FT   gene            complement(727906..728723)
FT                   /locus_tag="cpfrc_00687"
FT                   /gene="ybjI"
FT                   /pseudo
FT                   /product="Phosphatase YbjI"
FT   gene            728863..729937
FT                   /locus_tag="cpfrc_00689"
FT                   /gene="echA"
FT                   /pseudo
FT                   /product="Enoyl-CoA hydratase"
FT   gene            complement(729938..731188)
FT                   /locus_tag="cpfrc_00691"
FT                   /gene=""
FT   CDS             complement(729938..731188)
FT                   /locus_tag="cpfrc_00691"
FT                   /gene=""
FT                   /product="Hypothetical protein"
FT                   /protein_id="gnl|overwrite|cpfrc_00691|gb|ADK28485.1"
FT   gene            complement(731345..731638)
FT                   /locus_tag="cpfrc_00691a"
FT                   /gene=""
FT   CDS             complement(731345..731638)
FT                   /locus_tag="cpfrc_00691a"
FT                   /gene=""
FT                   /product="Hypothetical protein"
FT                   /protein_id="gnl|overwrite|cpfrc_00691a"
FT   gene            complement(731708..731830)
FT                   /locus_tag="cpfrc_00692"
FT                   /gene=""
FT   CDS             complement(731708..731830)
FT                   /locus_tag="cpfrc_00692"
FT                   /gene=""
FT                   /product="Hypothetical protein"
FT                   /protein_id="gnl|overwrite|cpfrc_00692|gb|ADK28486.1"
FT   gene            complement(732261..733691)
FT                   /locus_tag="cpfrc_00693"
FT                   /gene="gapA"
FT   CDS             complement(732261..733691)
FT                   /locus_tag="cpfrc_00693"
FT                   /gene="gapA"
FT                   /product="Glyceraldehyde-3-phosphate dehydrogenase A"
FT                   /protein_id="gnl|overwrite|cpfrc_00693|gb|ADK28487.1"
FT   gene            734085..734738
FT                   /locus_tag="cpfrc_00694"
FT                   /gene=""
FT   CDS             734085..734738
FT                   /locus_tag="cpfrc_00694"
FT                   /gene=""
FT                   /product="Hypothetical protein"
FT                   /protein_id="gnl|overwrite|cpfrc_00694|gb|ADK28488.1"
FT   gene            734818..735837
FT                   /locus_tag="cpfrc_00695"
FT                   /gene="pip"
FT   CDS             734818..735837
FT                   /locus_tag="cpfrc_00695"
FT                   /gene="pip"
FT                   /product="Proline iminopeptidase"
FT                   /protein_id="gnl|overwrite|cpfrc_00695|gb|ADK28489.1"
FT   gene            complement(735903..737615)
FT                   /locus_tag="cpfrc_00696"
FT                   /gene="prfC"
FT   CDS             complement(735903..737615)
FT                   /locus_tag="cpfrc_00696"
FT                   /gene="prfC"
FT                   /product="Peptide chain release factor 3"
FT                   /protein_id="gnl|overwrite|cpfrc_00696|gb|ADK28490.1"
FT   gene            complement(737653..738507)
FT                   /locus_tag="cpfrc_00697"
FT                   /gene=""
FT   CDS             complement(737653..738507)
FT                   /locus_tag="cpfrc_00697"
FT                   /gene=""
FT                   /product="Short chain dehydrogenase"
FT                   /protein_id="gnl|overwrite|cpfrc_00697|gb|ADK28491.1"
FT   gene            complement(738521..739174)
FT                   /locus_tag="cpfrc_00698"
FT                   /gene="pth2"
FT   CDS             complement(738521..739174)
FT                   /locus_tag="cpfrc_00698"
FT                   /gene="pth2"
FT                   /product="Peptidyl-tRNA hydrolase 2"
FT                   /protein_id="gnl|overwrite|cpfrc_00698|gb|ADK28492.1"
FT   gene            739204..740253
FT                   /locus_tag="cpfrc_00699"
FT                   /gene="yrpB"
FT   CDS             739204..740253
FT                   /locus_tag="cpfrc_00699"
FT                   /gene="yrpB"
FT                   /product="Nitronate monooxygenase"
FT                   /protein_id="gnl|overwrite|cpfrc_00699|gb|ADK28493.1"
FT   gene            740285..740464
FT                   /locus_tag="cpfrc_00699a"
FT                   /gene=""
FT   CDS             740285..740464
FT                   /locus_tag="cpfrc_00699a"
FT                   /gene=""
FT                   /product="Hypothetical protein"
FT                   /protein_id="gnl|overwrite|cpfrc_00699a"
FT   gene            complement(740442..741002)
FT                   /locus_tag="cpfrc_00701"
FT                   /gene="pth1"
FT   CDS             complement(740442..741002)
FT                   /locus_tag="cpfrc_00701"
FT                   /gene="pth1"
FT                   /product="Peptidyl-tRNA hydrolase 1"
FT                   /protein_id="gnl|overwrite|cpfrc_00701|gb|ADK28495.1"
FT   gene            complement(741075..741692)
FT                   /locus_tag="cpfrc_00702"
FT                   /gene="rplY"
FT   CDS             complement(741075..741692)
FT                   /locus_tag="cpfrc_00702"
FT                   /gene="rplY"
FT                   /product="50S ribosomal protein L25"
FT                   /protein_id="gnl|overwrite|cpfrc_00702|gb|ADK28496.1"
FT   gene            complement(741976..743898)
FT                   /locus_tag="cpfrc_00703"
FT                   /gene="pulA"
FT   CDS             complement(741976..743898)
FT                   /locus_tag="cpfrc_00703"
FT                   /gene="pulA"
FT                   /product="Pullulanase"
FT                   /protein_id="gnl|overwrite|cpfrc_00703|gb|ADK28497.1"
FT   gene            complement(743946..744926)
FT                   /locus_tag="cpfrc_00704"
FT                   /gene="prsA"
FT   CDS             complement(743946..744926)
FT                   /locus_tag="cpfrc_00704"
FT                   /gene="prsA"
FT                   /product="Ribose-phosphate pyrophosphokinase"
FT                   /protein_id="gnl|overwrite|cpfrc_00704|gb|ADK28498.1"
FT   gene            complement(744938..746401)
FT                   /locus_tag="cpfrc_00705"
FT                   /gene="glmU"
FT   CDS             complement(744938..746401)
FT                   /locus_tag="cpfrc_00705"
FT                   /gene="glmU"
FT                   /product="N-acetyl glucosamine-1-phosphate uridyl
FT                   transferase"
FT                   /protein_id="gnl|overwrite|cpfrc_00705|gb|ADK28499.1"
FT   gene            746610..748253
FT                   /locus_tag="cpfrc_00706"
FT                   /gene=""
FT   CDS             746610..748253
FT                   /locus_tag="cpfrc_00706"
FT                   /gene=""
FT                   /product="Multicopper oxidase"
FT                   /protein_id="gnl|overwrite|cpfrc_00706|gb|ADK28500.1"
FT   gene            748346..749485
FT                   /locus_tag="cpfrc_00707"
FT                   /gene="tehA"
FT   CDS             748346..749485
FT                   /locus_tag="cpfrc_00707"
FT                   /gene="tehA"
FT                   /product="C4-dicarboxylate transporter/malic acid
FT                   transport protein"
FT                   /protein_id="gnl|overwrite|cpfrc_00707|gb|ADK28501.1"
FT   gene            749620..749694
FT                   /locus_tag="cpfrc_t019"
FT   tRNA            749620..749694
FT                   /product="tRNA-Gln"
FT   gene            749815..750462
FT                   /locus_tag="cpfrc_00708"
FT                   /gene="tetR1"
FT   CDS             749815..750462
FT                   /locus_tag="cpfrc_00708"
FT                   /gene="tetR1"
FT                   /product="TetR family transcriptional regulator"
FT                   /protein_id="gnl|overwrite|cpfrc_00708|gb|ADK28502.1"
FT   gene            750543..754340
FT                   /locus_tag="cpfrc_00709"
FT                   /gene="mfd"
FT   CDS             750543..754340
FT                   /locus_tag="cpfrc_00709"
FT                   /gene="mfd"
FT                   /product="Transcription-repair-coupling factor"
FT                   /protein_id="gnl|overwrite|cpfrc_00709|gb|ADK28503.1"
FT   gene            754337..754447
FT                   /locus_tag="cpfrc_00710"
FT                   /gene=""
FT   CDS             754337..754447
FT                   /locus_tag="cpfrc_00710"
FT                   /gene=""
FT                   /product="Hypothetical protein"
FT                   /protein_id="gnl|overwrite|cpfrc_00710|gb|ADK28504.1"
FT   gene            complement(754515..756005)
FT                   /locus_tag="cpfrc_00711"
FT                   /gene="lysI"
FT   CDS             complement(754515..756005)
FT                   /locus_tag="cpfrc_00711"
FT                   /gene="lysI"
FT                   /product="L-Lysine transport protein"
FT                   /protein_id="gnl|overwrite|cpfrc_00711|gb|ADK28505.1"
FT   gene            756259..756876
FT                   /locus_tag="cpfrc_00712"
FT                   /gene=""
FT   CDS             756259..756876
FT                   /locus_tag="cpfrc_00712"
FT                   /gene=""
FT                   /product="Transcriptional regulator, MazG family"
FT                   /protein_id="gnl|overwrite|cpfrc_00712|gb|ADK28506.1"
FT   gene            756979..757764
FT                   /locus_tag="cpfrc_00713"
FT                   /gene="lpqU"
FT   CDS             756979..757764
FT                   /locus_tag="cpfrc_00713"
FT                   /gene="lpqU"
FT                   /product="LpqU family protein"
FT                   /protein_id="gnl|overwrite|cpfrc_00713|gb|ADK28507.1"
FT   gene            757965..759242
FT                   /locus_tag="cpfrc_00714"
FT                   /gene="eno"
FT   CDS             757965..759242
FT                   /locus_tag="cpfrc_00714"
FT                   /gene="eno"
FT                   /product="Enolase"
FT                   /protein_id="gnl|overwrite|cpfrc_00714|gb|ADK28508.1"
FT   gene            759440..759982
FT                   /locus_tag="cpfrc_00715"
FT                   /gene=""
FT   CDS             759440..759982
FT                   /locus_tag="cpfrc_00715"
FT                   /gene=""
FT                   /product="Septum formation initiator protein"
FT                   /protein_id="gnl|overwrite|cpfrc_00715|gb|ADK28509.1"
FT   gene            760046..760612
FT                   /locus_tag="cpfrc_00716"
FT                   /gene=""
FT   CDS             760046..760612
FT                   /locus_tag="cpfrc_00716"
FT                   /gene=""
FT                   /product="Hypothetical protein"
FT                   /protein_id="gnl|overwrite|cpfrc_00716|gb|ADK28510.1"
FT   gene            760609..761580
FT                   /locus_tag="cpfrc_00717"
FT                   /gene="gppA2"
FT   CDS             760609..761580
FT                   /locus_tag="cpfrc_00717"
FT                   /gene="gppA2"
FT                   /product="Ppx/GppA phosphatase family"
FT                   /protein_id="gnl|overwrite|cpfrc_00717|gb|ADK28511.1"
FT   gene            761634..761707
FT                   /locus_tag="cpfrc_t020"
FT   tRNA            761634..761707
FT                   /product="tRNA-Leu"
FT   gene            762347..763453
FT                   /locus_tag="cpfrc_00718"
FT                   /gene="ripA"
FT   CDS             762347..763453
FT                   /locus_tag="cpfrc_00718"
FT                   /gene="ripA"
FT                   /product="HTH-type transcriptional repressor of iron
FT                   protein A"
FT                   /protein_id="gnl|overwrite|cpfrc_00718|gb|ADK28512.1"
FT   gene            763589..764410
FT                   /locus_tag="cpfrc_00719"
FT                   /gene=""
FT   CDS             763589..764410
FT                   /locus_tag="cpfrc_00719"
FT                   /gene=""
FT                   /product="Hypothetical protein"
FT                   /protein_id="gnl|overwrite|cpfrc_00719|gb|ADK28513.1"
FT   gene            complement(764468..764908)
FT                   /locus_tag="cpfrc_00720"
FT                   /gene=""
FT   CDS             complement(764468..764908)
FT                   /locus_tag="cpfrc_00720"
FT                   /gene=""
FT                   /product="Hypothetical protein"
FT                   /protein_id="gnl|overwrite|cpfrc_00720|gb|ADK28514.1"
FT   gene            complement(764992..765513)
FT                   /locus_tag="cpfrc_00721"
FT                   /gene="greA"
FT   CDS             complement(764992..765513)
FT                   /locus_tag="cpfrc_00721"
FT                   /gene="greA"
FT                   /product="Transcription elongation factor GreA"
FT                   /protein_id="gnl|overwrite|cpfrc_00721|gb|ADK28515.1"
FT   gene            complement(765779..766231)
FT                   /locus_tag="cpfrc_00722"
FT                   /gene=""
FT   CDS             complement(765779..766231)
FT                   /locus_tag="cpfrc_00722"
FT                   /gene=""
FT                   /product="Hypothetical protein"
FT                   /protein_id="gnl|overwrite|cpfrc_00722|gb|ADK28516.1"
FT   gene            766439..767329
FT                   /locus_tag="cpfrc_00723"
FT                   /gene="mca"
FT   CDS             766439..767329
FT                   /locus_tag="cpfrc_00723"
FT                   /gene="mca"
FT                   /product="Mycothiol conjugate amidase Mca"
FT                   /protein_id="gnl|overwrite|cpfrc_00723|gb|ADK28517.1"
FT   gene            767648..767935
FT                   /locus_tag="cpfrc_00724"
FT                   /gene=""
FT   CDS             767648..767935
FT                   /locus_tag="cpfrc_00724"
FT                   /gene=""
FT                   /product="Hypothetical protein"
FT                   /protein_id="gnl|overwrite|cpfrc_00724|gb|ADK28518.1"
FT   gene            768005..768802
FT                   /locus_tag="cpfrc_00725"
FT                   /gene="uppS1"
FT   CDS             768005..768802
FT                   /locus_tag="cpfrc_00725"
FT                   /gene="uppS1"
FT                   /product="Undecaprenyl pyrophosphate synthase 1"
FT                   /protein_id="gnl|overwrite|cpfrc_00725|gb|ADK28519.1"
FT   gene            768799..769299
FT                   /locus_tag="cpfrc_00726"
FT                   /gene=""
FT   CDS             768799..769299
FT                   /locus_tag="cpfrc_00726"
FT                   /gene=""
FT                   /product="Hypothetical protein"
FT                   /protein_id="gnl|overwrite|cpfrc_00726|gb|ADK28520.1"
FT   gene            complement(769296..770222)
FT                   /locus_tag="cpfrc_00727"
FT                   /gene="coaA"
FT   CDS             complement(769296..770222)
FT                   /locus_tag="cpfrc_00727"
FT                   /gene="coaA"
FT                   /product="Pantothenate kinase"
FT                   /protein_id="gnl|overwrite|cpfrc_00727|gb|ADK28521.1"
FT   gene            770471..771760
FT                   /locus_tag="cpfrc_00728"
FT                   /gene="glyA"
FT   CDS             770471..771760
FT                   /locus_tag="cpfrc_00728"
FT                   /gene="glyA"
FT                   /product="Serine hydroxymethyltransferase"
FT                   /protein_id="gnl|overwrite|cpfrc_00728|gb|ADK28522.1"
FT   gene            complement(771840..773540)
FT                   /locus_tag="cpfrc_00729"
FT                   /gene=""
FT   CDS             complement(771840..773540)
FT                   /locus_tag="cpfrc_00729"
FT                   /gene=""
FT                   /product="Major facilitator superfamily permease"
FT                   /protein_id="gnl|overwrite|cpfrc_00729|gb|ADK28523.1"
FT   gene            complement(773609..774238)
FT                   /locus_tag="cpfrc_00730"
FT                   /gene="tetR2"
FT   CDS             complement(773609..774238)
FT                   /locus_tag="cpfrc_00730"
FT                   /gene="tetR2"
FT                   /product="TetR family transcriptional regulator"
FT                   /protein_id="gnl|overwrite|cpfrc_00730|gb|ADK28524.1"
FT   gene            complement(774477..774812)
FT                   /locus_tag="cpfrc_00731"
FT                   /gene=""
FT   CDS             complement(774477..774812)
FT                   /locus_tag="cpfrc_00731"
FT                   /gene=""
FT                   /product="Hypothetical protein"
FT                   /protein_id="gnl|overwrite|cpfrc_00731|gb|ADK28525.1"
FT   gene            774811..775572
FT                   /locus_tag="cpfrc_00732"
FT                   /gene="lysR"
FT   CDS             774811..775572
FT                   /locus_tag="cpfrc_00732"
FT                   /gene="lysR"
FT                   /product="Transcriptional regulator LysR family"
FT                   /protein_id="gnl|overwrite|cpfrc_00732|gb|ADK28526.1"
FT   gene            775709..776350
FT                   /locus_tag="cpfrc_00733"
FT                   /gene=""
FT   CDS             775709..776350
FT                   /locus_tag="cpfrc_00733"
FT                   /gene=""
FT                   /product="Hypothetical protein"
FT                   /protein_id="gnl|overwrite|cpfrc_00733|gb|ADK28527.1"
FT   gene            776428..776988
FT                   /locus_tag="cpfrc_00734"
FT                   /gene="ywnH"
FT   CDS             776428..776988
FT                   /locus_tag="cpfrc_00734"
FT                   /gene="ywnH"
FT                   /product="Phosphinothricin acetyltransferase YwnH"
FT                   /protein_id="gnl|overwrite|cpfrc_00734|gb|ADK28528.1"
FT   gene            complement(777056..778630)
FT                   /locus_tag="cpfrc_00735"
FT                   /gene=""
FT   CDS             complement(777056..778630)
FT                   /locus_tag="cpfrc_00735"
FT                   /gene=""
FT                   /product="Drug transport membrane protein"
FT                   /protein_id="gnl|overwrite|cpfrc_00735|gb|ADK28529.1"
FT   gene            complement(778627..779277)
FT                   /locus_tag="cpfrc_00736"
FT                   /gene="tetR3"
FT   CDS             complement(778627..779277)
FT                   /locus_tag="cpfrc_00736"
FT                   /gene="tetR3"
FT                   /product="TetR family transcriptional regulator"
FT                   /protein_id="gnl|overwrite|cpfrc_00736|gb|ADK28530.1"
FT   gene            complement(779409..780812)
FT                   /locus_tag="cpfrc_00737"
FT                   /gene="fumC"
FT   CDS             complement(779409..780812)
FT                   /locus_tag="cpfrc_00737"
FT                   /gene="fumC"
FT                   /product="Fumarate hydratase class II"
FT                   /protein_id="gnl|overwrite|cpfrc_00737|gb|ADK28531.1"
FT   gene            complement(781076..782086)
FT                   /locus_tag="cpfrc_00738"
FT                   /gene="glpX"
FT   CDS             complement(781076..782086)
FT                   /locus_tag="cpfrc_00738"
FT                   /gene="glpX"
FT                   /product="Fructose-1,6-bisphosphatase class 2"
FT                   /protein_id="gnl|overwrite|cpfrc_00738|gb|ADK28532.1"
FT   gene            782384..782953
FT                   /locus_tag="cpfrc_00739"
FT                   /gene=""
FT   CDS             782384..782953
FT                   /locus_tag="cpfrc_00739"
FT                   /gene=""
FT                   /product="Hypothetical protein"
FT                   /protein_id="gnl|overwrite|cpfrc_00739|gb|ADK28533.1"
FT   gene            complement(783006..783302)
FT                   /locus_tag="cpfrc_00740"
FT                   /gene="xseB"
FT   CDS             complement(783006..783302)
FT                   /locus_tag="cpfrc_00740"
FT                   /gene="xseB"
FT                   /product="Exodeoxyribonuclease small subunit"
FT                   /protein_id="gnl|overwrite|cpfrc_00740|gb|ADK28534.1"
FT   gene            complement(783354..784595)
FT                   /locus_tag="cpfrc_00741"
FT                   /gene="xseA"
FT   CDS             complement(783354..784595)
FT                   /locus_tag="cpfrc_00741"
FT                   /gene="xseA"
FT                   /product="Exodeoxyribonuclease VII large subunit"
FT                   /protein_id="gnl|overwrite|cpfrc_00741|gb|ADK28535.1"
FT   gene            784695..785720
FT                   /locus_tag="cpfrc_00742"
FT                   /gene="ispH"
FT   CDS             784695..785720
FT                   /locus_tag="cpfrc_00742"
FT                   /gene="ispH"
FT                   /product="4-hydroxy-3-methyl but-2-enyl diphosphate
FT                   reductase"
FT                   /protein_id="gnl|overwrite|cpfrc_00742|gb|ADK28536.1"
FT   gene            complement(785785..786588)
FT                   /locus_tag="cpfrc_00743"
FT                   /gene=""
FT   CDS             complement(785785..786588)
FT                   /locus_tag="cpfrc_00743"
FT                   /gene=""
FT                   /product="Hypothetical protein"
FT                   /protein_id="gnl|overwrite|cpfrc_00743|gb|ADK28537.1"
FT   gene            complement(786748..788322)
FT                   /locus_tag="cpfrc_00744"
FT                   /gene=""
FT   CDS             complement(786748..788322)
FT                   /locus_tag="cpfrc_00744"
FT                   /gene=""
FT                   /product="Hypothetical protein"
FT                   /protein_id="gnl|overwrite|cpfrc_00744|gb|ADK28538.1"
FT   gene            788456..789541
FT                   /locus_tag="cpfrc_00745"
FT                   /gene="ychF"
FT   CDS             788456..789541
FT                   /locus_tag="cpfrc_00745"
FT                   /gene="ychF"
FT                   /product="GTP-binding protein YchF"
FT                   /protein_id="gnl|overwrite|cpfrc_00745|gb|ADK28539.1"
FT   gene            789775..790038
FT                   /locus_tag="cpfrc_00745a"
FT                   /gene=""
FT   CDS             789775..790038
FT                   /locus_tag="cpfrc_00745a"
FT                   /gene=""
FT                   /product="Hypothetical protein"
FT                   /protein_id="gnl|overwrite|cpfrc_00745a"
FT   gene            complement(790202..790741)
FT                   /locus_tag="cpfrc_00746"
FT                   /gene=""
FT   CDS             complement(790202..790741)
FT                   /locus_tag="cpfrc_00746"
FT                   /gene=""
FT                   /product="Hypothetical protein"
FT                   /protein_id="gnl|overwrite|cpfrc_00746|gb|ADK28540.1"
FT   gene            790918..791304
FT                   /locus_tag="cpfrc_00747"
FT                   /gene="phnA"
FT   CDS             790918..791304
FT                   /locus_tag="cpfrc_00747"
FT                   /gene="phnA"
FT                   /product="Phosphonoacetate hydrolase"
FT                   /protein_id="gnl|overwrite|cpfrc_00747|gb|ADK28541.1"
FT   gene            complement(791370..793010)
FT                   /locus_tag="cpfrc_00748"
FT                   /gene=""
FT   CDS             complement(791370..793010)
FT                   /locus_tag="cpfrc_00748"
FT                   /gene=""
FT                   /product="ABC transporter ATP-binding protein"
FT                   /protein_id="gnl|overwrite|cpfrc_00748|gb|ADK28542.1"
FT   gene            complement(793007..794701)
FT                   /locus_tag="cpfrc_00749"
FT                   /gene=""
FT   CDS             complement(793007..794701)
FT                   /locus_tag="cpfrc_00749"
FT                   /gene=""
FT                   /product="ABC transporter ATP-binding protein"
FT                   /protein_id="gnl|overwrite|cpfrc_00749|gb|ADK28543.1"
FT   gene            complement(794759..797141)
FT                   /locus_tag="cpfrc_00750"
FT                   /gene="uvrA"
FT                   /pseudo
FT                   /product="UvrABC system protein A"
FT   gene            complement(797272..798198)
FT                   /locus_tag="cpfrc_00752"
FT                   /gene=""
FT   CDS             complement(797272..798198)
FT                   /locus_tag="cpfrc_00752"
FT                   /gene=""
FT                   /product="Hypothetical protein"
FT                   /protein_id="gnl|overwrite|cpfrc_00752|gb|ADK28546.1"
FT   gene            798328..799284
FT                   /locus_tag="cpfrc_00753"
FT                   /gene="panE"
FT   CDS             798328..799284
FT                   /locus_tag="cpfrc_00753"
FT                   /gene="panE"
FT                   /product="2-dehydropantoate 2-reductase"
FT                   /protein_id="gnl|overwrite|cpfrc_00753|gb|ADK28547.1"
FT   gene            799366..799980
FT                   /locus_tag="cpfrc_00754"
FT                   /gene="ykoE"
FT   CDS             799366..799980
FT                   /locus_tag="cpfrc_00754"
FT                   /gene="ykoE"
FT                   /product="HMP/thiamine permease protein ykoE"
FT                   /protein_id="gnl|overwrite|cpfrc_00754|gb|ADK28548.1"
FT   gene            800222..801622
FT                   /locus_tag="cpfrc_00755"
FT                   /gene="ykoD"
FT   CDS             800222..801622
FT                   /locus_tag="cpfrc_00755"
FT                   /gene="ykoD"
FT                   /product="HMP/thiamine import ATP-binding protein"
FT                   /protein_id="gnl|overwrite|cpfrc_00755|gb|ADK28549.1"
FT   gene            801619..802374
FT                   /locus_tag="cpfrc_00756"
FT                   /gene="cbiQ"
FT   CDS             801619..802374
FT                   /locus_tag="cpfrc_00756"
FT                   /gene="cbiQ"
FT                   /product="Cobalt transport protein CbiQ"
FT                   /protein_id="gnl|overwrite|cpfrc_00756|gb|ADK28550.1"
FT   gene            802371..802838
FT                   /locus_tag="cpfrc_00757"
FT                   /gene=""
FT   CDS             802371..802838
FT                   /locus_tag="cpfrc_00757"
FT                   /gene=""
FT                   /product="Hypothetical protein"
FT                   /protein_id="gnl|overwrite|cpfrc_00757|gb|ADK28551.1"
FT   gene            802835..803221
FT                   /locus_tag="cpfrc_00758"
FT                   /gene="mutT1"
FT   CDS             802835..803221
FT                   /locus_tag="cpfrc_00758"
FT                   /gene="mutT1"
FT                   /product="MutT-like protein"
FT                   /protein_id="gnl|overwrite|cpfrc_00758|gb|ADK28552.1"
FT   gene            803474..805054
FT                   /locus_tag="cpfrc_00759"
FT                   /gene="oppA3"
FT   CDS             803474..805054
FT                   /locus_tag="cpfrc_00759"
FT                   /gene="oppA3"
FT                   /product="Oligopeptide-binding protein oppA"
FT                   /protein_id="gnl|overwrite|cpfrc_00759|gb|ADK28553.1"
FT   gene            805146..806072
FT                   /locus_tag="cpfrc_00760"
FT                   /gene="oppB3"
FT   CDS             805146..806072
FT                   /locus_tag="cpfrc_00760"
FT                   /gene="oppB3"
FT                   /product="Oligopeptide transport system permease protein
FT                   oppB"
FT                   /protein_id="gnl|overwrite|cpfrc_00760|gb|ADK28554.1"
FT   gene            806065..807024
FT                   /locus_tag="cpfrc_00761"
FT                   /gene="oppC3"
FT   CDS             806065..807024
FT                   /locus_tag="cpfrc_00761"
FT                   /gene="oppC3"
FT                   /product="Oligopeptide transport system permease protein
FT                   oppC"
FT                   /protein_id="gnl|overwrite|cpfrc_00761|gb|ADK28555.1"
FT   gene            807030..808706
FT                   /locus_tag="cpfrc_00762"
FT                   /gene="oppD2"
FT   CDS             807030..808706
FT                   /locus_tag="cpfrc_00762"
FT                   /gene="oppD2"
FT                   /product="Oligopeptide transport ATP-binding protein OppD"
FT                   /protein_id="gnl|overwrite|cpfrc_00762|gb|ADK28556.1"
FT   gene            complement(808809..809549)
FT                   /locus_tag="cpfrc_00763"
FT                   /gene="sprX"
FT   CDS             complement(808809..809549)
FT                   /locus_tag="cpfrc_00763"
FT                   /gene="sprX"
FT                   /product="Trypsin-like serine protease"
FT                   /protein_id="gnl|overwrite|cpfrc_00763|gb|ADK28557.1"
FT   gene            complement(809550..809894)
FT                   /locus_tag="cpfrc_00764"
FT                   /gene="arsC"
FT   CDS             complement(809550..809894)
FT                   /locus_tag="cpfrc_00764"
FT                   /gene="arsC"
FT                   /product="Arsenate reductase"
FT                   /protein_id="gnl|overwrite|cpfrc_00764|gb|ADK28558.1"
FT   gene            complement(809891..810424)
FT                   /locus_tag="cpfrc_00765"
FT                   /gene=""
FT   CDS             complement(809891..810424)
FT                   /locus_tag="cpfrc_00765"
FT                   /gene=""
FT                   /product="Hypothetical protein"
FT                   /protein_id="gnl|overwrite|cpfrc_00765|gb|ADK28559.1"
FT   gene            complement(810424..811134)
FT                   /locus_tag="cpfrc_00766"
FT                   /gene=""
FT   CDS             complement(810424..811134)
FT                   /locus_tag="cpfrc_00766"
FT                   /gene=""
FT                   /product="Hypothetical protein"
FT                   /protein_id="gnl|overwrite|cpfrc_00766|gb|ADK28560.1"
FT   gene            811508..813418
FT                   /locus_tag="cpfrc_00767"
FT                   /gene="typA"
FT   CDS             811508..813418
FT                   /locus_tag="cpfrc_00767"
FT                   /gene="typA"
FT                   /product="GTP-binding protein TypA/BipA"
FT                   /protein_id="gnl|overwrite|cpfrc_00767|gb|ADK28561.1"
FT   gene            813513..814985
FT                   /locus_tag="cpfrc_00768"
FT                   /gene="lpqW"
FT   CDS             813513..814985
FT                   /locus_tag="cpfrc_00768"
FT                   /gene="lpqW"
FT                   /product="Monoacyl phosphatidylinositol
FT                   tetramannoside-binding protein LpqW"
FT                   /protein_id="gnl|overwrite|cpfrc_00768|gb|ADK28562.1"
FT   gene            814985..815869
FT                   /locus_tag="cpfrc_00769"
FT                   /gene="mshB"
FT   CDS             814985..815869
FT                   /locus_tag="cpfrc_00769"
FT                   /gene="mshB"
FT                   /product="MshB deacetylase"
FT                   /protein_id="gnl|overwrite|cpfrc_00769|gb|ADK28563.1"
FT   gene            815875..816276
FT                   /locus_tag="cpfrc_00770"
FT                   /gene=""
FT   CDS             815875..816276
FT                   /locus_tag="cpfrc_00770"
FT                   /gene=""
FT                   /product="Hypothetical protein"
FT                   /protein_id="gnl|overwrite|cpfrc_00770|gb|ADK28564.1"
FT   gene            816325..816642
FT                   /locus_tag="cpfrc_00771"
FT                   /gene="fdxA"
FT   CDS             816325..816642
FT                   /locus_tag="cpfrc_00771"
FT                   /gene="fdxA"
FT                   /product="Ferredoxin"
FT                   /protein_id="gnl|overwrite|cpfrc_00771|gb|ADK28565.1"
FT   gene            816663..817757
FT                   /locus_tag="cpfrc_00772"
FT                   /gene="dapC"
FT   CDS             816663..817757
FT                   /locus_tag="cpfrc_00772"
FT                   /gene="dapC"
FT                   /product="N-succinyldiaminopimelate aminotransferase"
FT                   /protein_id="gnl|overwrite|cpfrc_00772|gb|ADK28566.1"
FT   gene            817936..818493
FT                   /locus_tag="cpfrc_00773"
FT                   /gene=""
FT   CDS             817936..818493
FT                   /locus_tag="cpfrc_00773"
FT                   /gene=""
FT                   /product="Hypothetical protein"
FT                   /protein_id="gnl|overwrite|cpfrc_00773|gb|ADK28567.1"
FT   gene            complement(818496..819668)
FT                   /locus_tag="cpfrc_00774"
FT                   /gene=""
FT   CDS             complement(818496..819668)
FT                   /locus_tag="cpfrc_00774"
FT                   /gene=""
FT                   /product="Hypothetical protein"
FT                   /protein_id="gnl|overwrite|cpfrc_00774|gb|ADK28568.1"
FT   gene            complement(819746..821155)
FT                   /locus_tag="cpfrc_00775"
FT                   /gene="aroP1"
FT   CDS             complement(819746..821155)
FT                   /locus_tag="cpfrc_00775"
FT                   /gene="aroP1"
FT                   /product="Aromatic amino acid transport protein"
FT                   /protein_id="gnl|overwrite|cpfrc_00775|gb|ADK28569.1"
FT   gene            complement(821247..822221)
FT                   /locus_tag="cpfrc_00776"
FT                   /gene="dapD"
FT   CDS             complement(821247..822221)
FT                   /locus_tag="cpfrc_00776"
FT                   /gene="dapD"
FT                   /product="2,3,4,5-tetrahydropyridine-2,6-dicarboxylate
FT                   N-succinyltransferase"
FT                   /protein_id="gnl|overwrite|cpfrc_00776|gb|ADK28570.1"
FT   gene            complement(822232..823596)
FT                   /locus_tag="cpfrc_00777"
FT                   /gene="aroP2"
FT   CDS             complement(822232..823596)
FT                   /locus_tag="cpfrc_00777"
FT                   /gene="aroP2"
FT                   /product="Aromatic amino acid transport protein"
FT                   /protein_id="gnl|overwrite|cpfrc_00777|gb|ADK28571.1"
FT   gene            complement(823681..824595)
FT                   /locus_tag="cpfrc_00778"
FT                   /gene="dapD1"
FT   CDS             complement(823681..824595)
FT                   /locus_tag="cpfrc_00778"
FT                   /gene="dapD1"
FT                   /product="2,3,4,5-tetrahydropyridine-2,6-dicarboxylate
FT                   N-succinyltransferase"
FT                   /protein_id="gnl|overwrite|cpfrc_00778|gb|ADK28572.1"
FT   gene            824678..825751
FT                   /locus_tag="cpfrc_00779"
FT                   /gene="dapE"
FT   CDS             824678..825751
FT                   /locus_tag="cpfrc_00779"
FT                   /gene="dapE"
FT                   /product="Succinyl-diaminopimelate desuccinylase"
FT                   /protein_id="gnl|overwrite|cpfrc_00779|gb|ADK28573.1"
FT   gene            825760..826551
FT                   /locus_tag="cpfrc_00780"
FT                   /gene=""
FT   CDS             825760..826551
FT                   /locus_tag="cpfrc_00780"
FT                   /gene=""
FT                   /product="Lysine decarboxylase"
FT                   /protein_id="gnl|overwrite|cpfrc_00780|gb|ADK28574.1"
FT   gene            826544..827401
FT                   /locus_tag="cpfrc_00781"
FT                   /gene="folP"
FT   CDS             826544..827401
FT                   /locus_tag="cpfrc_00781"
FT                   /gene="folP"
FT                   /product="Dihydropteroate synthase"
FT                   /protein_id="gnl|overwrite|cpfrc_00781|gb|ADK28575.1"
FT   gene            827398..828132
FT                   /locus_tag="cpfrc_00782"
FT                   /gene=""
FT   CDS             827398..828132
FT                   /locus_tag="cpfrc_00782"
FT                   /gene=""
FT                   /product="Glycosyl transferase group 2"
FT                   /protein_id="gnl|overwrite|cpfrc_00782|gb|ADK28576.1"
FT   gene            828161..828448
FT                   /locus_tag="cpfrc_00783"
FT                   /gene=""
FT   CDS             828161..828448
FT                   /locus_tag="cpfrc_00783"
FT                   /gene=""
FT                   /product="Hypothetical protein"
FT                   /protein_id="gnl|overwrite|cpfrc_00783|gb|ADK28577.1"
FT   gene            828527..828694
FT                   /locus_tag="cpfrc_00784"
FT                   /gene=""
FT   CDS             828527..828694
FT                   /locus_tag="cpfrc_00784"
FT                   /gene=""
FT                   /product="Hypothetical protein"
FT                   /protein_id="gnl|overwrite|cpfrc_00784|gb|ADK28578.1"
FT   gene            828724..829590
FT                   /locus_tag="cpfrc_00785"
FT                   /gene="rrmA"
FT   CDS             828724..829590
FT                   /locus_tag="cpfrc_00785"
FT                   /gene="rrmA"
FT                   /product="Ribosomal RNA methyltransferase"
FT                   /protein_id="gnl|overwrite|cpfrc_00785|gb|ADK28579.1"
FT   gene            complement(829666..831117)
FT                   /locus_tag="cpfrc_00786"
FT                   /gene="scrB"
FT   CDS             complement(829666..831117)
FT                   /locus_tag="cpfrc_00786"
FT                   /gene="scrB"
FT                   /product="Sucrose-6-phosphate hydrolase"
FT                   /protein_id="gnl|overwrite|cpfrc_00786|gb|ADK28580.1"
FT   gene            complement(831129..831869)
FT                   /locus_tag="cpfrc_00787"
FT                   /gene="alsD"
FT   CDS             complement(831129..831869)
FT                   /locus_tag="cpfrc_00787"
FT                   /gene="alsD"
FT                   /product="Alpha-acetolactate decarboxylase"
FT                   /protein_id="gnl|overwrite|cpfrc_00787|gb|ADK28581.1"
FT   gene            complement(831918..833090)
FT                   /locus_tag="cpfrc_00788"
FT                   /gene="glgA"
FT   CDS             complement(831918..833090)
FT                   /locus_tag="cpfrc_00788"
FT                   /gene="glgA"
FT                   /product="Glycosyl transferase"
FT                   /protein_id="gnl|overwrite|cpfrc_00788|gb|ADK28582.1"
FT   gene            833121..834410
FT                   /locus_tag="cpfrc_00789"
FT                   /gene="glgC"
FT   CDS             833121..834410
FT                   /locus_tag="cpfrc_00789"
FT                   /gene="glgC"
FT                   /product="Glucose-1-phosphate adenylyltransferase"
FT                   /protein_id="gnl|overwrite|cpfrc_00789|gb|ADK28583.1"
FT   gene            complement(834460..835092)
FT                   /locus_tag="cpfrc_00790"
FT                   /gene=""
FT   CDS             complement(834460..835092)
FT                   /locus_tag="cpfrc_00790"
FT                   /gene=""
FT                   /product="O-methyltransferase"
FT                   /protein_id="gnl|overwrite|cpfrc_00790|gb|ADK28584.1"
FT   gene            835278..835919
FT                   /locus_tag="cpfrc_00791"
FT                   /gene="sigE"
FT   CDS             835278..835919
FT                   /locus_tag="cpfrc_00791"
FT                   /gene="sigE"
FT                   /product="RNA polymerase sigma factor SigE"
FT                   /protein_id="gnl|overwrite|cpfrc_00791|gb|ADK28585.1"
FT   gene            835955..836386
FT                   /locus_tag="cpfrc_00792"
FT                   /gene="cseE"
FT   CDS             835955..836386
FT                   /locus_tag="cpfrc_00792"
FT                   /gene="cseE"
FT                   /product="Anti-sigma factor"
FT                   /protein_id="gnl|overwrite|cpfrc_00792|gb|ADK28586.1"
FT   gene            836396..836839
FT                   /locus_tag="cpfrc_00793"
FT                   /gene="tatB"
FT   CDS             836396..836839
FT                   /locus_tag="cpfrc_00793"
FT                   /gene="tatB"
FT                   /product="Sec-independent protein translocase protein
FT                   tatB"
FT                   /protein_id="gnl|overwrite|cpfrc_00793|gb|ADK28587.1"
FT   gene            complement(836836..837978)
FT                   /locus_tag="cpfrc_00794"
FT                   /gene="mrp"
FT   CDS             complement(836836..837978)
FT                   /locus_tag="cpfrc_00794"
FT                   /gene="mrp"
FT                   /product="Protein mrp"
FT                   /protein_id="gnl|overwrite|cpfrc_00794|gb|ADK28588.1"
FT   gene            complement(837984..838583)
FT                   /locus_tag="cpfrc_00795"
FT                   /gene=""
FT   CDS             complement(837984..838583)
FT                   /locus_tag="cpfrc_00795"
FT                   /gene=""
FT                   /product="Hypothetical protein"
FT                   /protein_id="gnl|overwrite|cpfrc_00795|gb|ADK28589.1"
FT   gene            complement(838587..839879)
FT                   /locus_tag="cpfrc_00796"
FT                   /gene="mgtE2"
FT   CDS             complement(838587..839879)
FT                   /locus_tag="cpfrc_00796"
FT                   /gene="mgtE2"
FT                   /product="Magnesium transporter mgtE"
FT                   /protein_id="gnl|overwrite|cpfrc_00796|gb|ADK28590.1"
FT   gene            840043..840705
FT                   /locus_tag="cpfrc_00797"
FT                   /gene=""
FT   CDS             840043..840705
FT                   /locus_tag="cpfrc_00797"
FT                   /gene=""
FT                   /product="Hypothetical protein"
FT                   /protein_id="gnl|overwrite|cpfrc_00797|gb|ADK28591.1"
FT   gene            complement(840774..844460)
FT                   /locus_tag="cpfrc_00798"
FT                   /gene="odhA"
FT   CDS             complement(840774..844460)
FT                   /locus_tag="cpfrc_00798"
FT                   /gene="odhA"
FT                   /product="2-oxoglutarate dehydrogenase E1 component"
FT                   /protein_id="gnl|overwrite|cpfrc_00798|gb|ADK28592.1"
FT   gene            complement(844622..848317)
FT                   /locus_tag="cpfrc_00799"
FT                   /gene=""
FT   CDS             complement(844622..848317)
FT                   /locus_tag="cpfrc_00799"
FT                   /gene=""
FT                   /product="ABC transporter domain-containing ATP-binding
FT                   protein"
FT                   /protein_id="gnl|overwrite|cpfrc_00799|gb|ADK28593.1"
FT   gene            complement(848339..849166)
FT                   /locus_tag="cpfrc_00800"
FT                   /gene=""
FT   CDS             complement(848339..849166)
FT                   /locus_tag="cpfrc_00800"
FT                   /gene=""
FT                   /product="Hypothetical protein"
FT                   /protein_id="gnl|overwrite|cpfrc_00800|gb|ADK28594.1"
FT   gene            complement(849345..850160)
FT                   /locus_tag="cpfrc_00801"
FT                   /gene="aroE"
FT   CDS             complement(849345..850160)
FT                   /locus_tag="cpfrc_00801"
FT                   /gene="aroE"
FT                   /product="Shikimate 5-dehydrogenase"
FT                   /protein_id="gnl|overwrite|cpfrc_00801|gb|ADK28595.1"
FT   gene            850159..851778
FT                   /locus_tag="cpfrc_00802"
FT                   /gene="lipT"
FT   CDS             850159..851778
FT                   /locus_tag="cpfrc_00802"
FT                   /gene="lipT"
FT                   /product="Carboxylesterase, LipT"
FT                   /protein_id="gnl|overwrite|cpfrc_00802|gb|ADK28596.1"
FT   gene            851778..852569
FT                   /locus_tag="cpfrc_00803"
FT                   /gene=""
FT   CDS             851778..852569
FT                   /locus_tag="cpfrc_00803"
FT                   /gene=""
FT                   /product="Hypothetical protein"
FT                   /protein_id="gnl|overwrite|cpfrc_00803|gb|ADK28597.1"
FT   gene            852603..853391
FT                   /locus_tag="cpfrc_00804"
FT                   /gene=""
FT   CDS             852603..853391
FT                   /locus_tag="cpfrc_00804"
FT                   /gene=""
FT                   /product="Hypothetical protein"
FT                   /protein_id="gnl|overwrite|cpfrc_00804|gb|ADK28598.1"
FT   gene            complement(853442..853975)
FT                   /locus_tag="cpfrc_00805"
FT                   /gene=""
FT   CDS             complement(853442..853975)
FT                   /locus_tag="cpfrc_00805"
FT                   /gene=""
FT                   /product="Hypothetical protein"
FT                   /protein_id="gnl|overwrite|cpfrc_00805|gb|ADK28599.1"
FT   gene            854264..855151
FT                   /locus_tag="cpfrc_00806"
FT                   /gene="yihR"
FT   CDS             854264..855151
FT                   /locus_tag="cpfrc_00806"
FT                   /gene="yihR"
FT                   /product="Aldose 1-epimerase"
FT                   /protein_id="gnl|overwrite|cpfrc_00806|gb|ADK28600.1"
FT   gene            855191..856849
FT                   /locus_tag="cpfrc_00807"
FT                   /gene=""
FT   CDS             855191..856849
FT                   /locus_tag="cpfrc_00807"
FT                   /gene=""
FT                   /product="Sodium/solute symporter"
FT                   /protein_id="gnl|overwrite|cpfrc_00807|gb|ADK28601.1"
FT   gene            856882..857190
FT                   /locus_tag="cpfrc_00808"
FT                   /gene=""
FT   CDS             856882..857190
FT                   /locus_tag="cpfrc_00808"
FT                   /gene=""
FT                   /product="Hypothetical protein"
FT                   /protein_id="gnl|overwrite|cpfrc_00808|gb|ADK28602.1"
FT   gene            857190..858305
FT                   /locus_tag="cpfrc_00809"
FT                   /gene="galT"
FT   CDS             857190..858305
FT                   /locus_tag="cpfrc_00809"
FT                   /gene="galT"
FT                   /product="Galactose-1-phosphate uridylyltransferase"
FT                   /protein_id="gnl|overwrite|cpfrc_00809|gb|ADK28603.1"
FT   gene            858306..859529
FT                   /locus_tag="cpfrc_00810"
FT                   /gene="galK"
FT   CDS             858306..859529
FT                   /locus_tag="cpfrc_00810"
FT                   /gene="galK"
FT                   /product="Galactokinase"
FT                   /protein_id="gnl|overwrite|cpfrc_00810|gb|ADK28604.1"
FT   gene            859731..861713
FT                   /locus_tag="cpfrc_00811"
FT                   /gene="deaD1"
FT   CDS             859731..861713
FT                   /locus_tag="cpfrc_00811"
FT                   /gene="deaD1"
FT                   /product="DEAD-box helicase"
FT                   /protein_id="gnl|overwrite|cpfrc_00811|gb|ADK28605.1"
FT   gene            861801..862220
FT                   /locus_tag="cpfrc_00812"
FT                   /gene=""
FT   CDS             861801..862220
FT                   /locus_tag="cpfrc_00812"
FT                   /gene=""
FT                   /product="Hypothetical protein"
FT                   /protein_id="gnl|overwrite|cpfrc_00812|gb|ADK28606.1"
FT   gene            862256..862681
FT                   /locus_tag="cpfrc_00813"
FT                   /gene=""
FT   CDS             862256..862681
FT                   /locus_tag="cpfrc_00813"
FT                   /gene=""
FT                   /product="Glyoxalase/Bleomycin resistance
FT                   protein/Dihydroxybiphenyl dioxygenase"
FT                   /protein_id="gnl|overwrite|cpfrc_00813|gb|ADK28607.1"
FT   gene            complement(862740..863255)
FT                   /locus_tag="cpfrc_00814"
FT                   /gene=""
FT   CDS             complement(862740..863255)
FT                   /locus_tag="cpfrc_00814"
FT                   /gene=""
FT                   /product="Hypothetical protein"
FT                   /protein_id="gnl|overwrite|cpfrc_00814|gb|ADK28608.1"
FT   gene            complement(863249..863833)
FT                   /locus_tag="cpfrc_00815"
FT                   /gene=""
FT   CDS             complement(863249..863833)
FT                   /locus_tag="cpfrc_00815"
FT                   /gene=""
FT                   /product="Hypothetical protein"
FT                   /protein_id="gnl|overwrite|cpfrc_00815|gb|ADK28609.1"
FT   gene            complement(864002..865432)
FT                   /locus_tag="cpfrc_00816"
FT                   /gene="putP"
FT   CDS             complement(864002..865432)
FT                   /locus_tag="cpfrc_00816"
FT                   /gene="putP"
FT                   /product="Sodium/proline symporter"
FT                   /protein_id="gnl|overwrite|cpfrc_00816|gb|ADK28610.1"
FT   gene            865511..868606
FT                   /locus_tag="cpfrc_00817"
FT                   /gene="helZ"
FT   CDS             865511..868606
FT                   /locus_tag="cpfrc_00817"
FT                   /gene="helZ"
FT                   /product="Helicase helZ"
FT                   /protein_id="gnl|overwrite|cpfrc_00817|gb|ADK28611.1"
FT   gene            868607..869392
FT                   /locus_tag="cpfrc_00818"
FT                   /gene=""
FT   CDS             868607..869392
FT                   /locus_tag="cpfrc_00818"
FT                   /gene=""
FT                   /product="Hypothetical protein"
FT                   /protein_id="gnl|overwrite|cpfrc_00818|gb|ADK28612.1"
FT   gene            869441..870559
FT                   /locus_tag="cpfrc_00819"
FT                   /gene="sbcD"
FT   CDS             869441..870559
FT                   /locus_tag="cpfrc_00819"
FT                   /gene="sbcD"
FT                   /product="Exonuclease, SbcD-family"
FT                   /protein_id="gnl|overwrite|cpfrc_00819|gb|ADK28613.1"
FT   gene            870566..873139
FT                   /locus_tag="cpfrc_00820"
FT                   /gene=""
FT   CDS             870566..873139
FT                   /locus_tag="cpfrc_00820"
FT                   /gene=""
FT                   /product="ATP-binding protein"
FT                   /protein_id="gnl|overwrite|cpfrc_00820|gb|ADK28614.1"
FT   gene            complement(873193..873720)
FT                   /locus_tag="cpfrc_00821"
FT                   /gene="yceI"
FT   CDS             complement(873193..873720)
FT                   /locus_tag="cpfrc_00821"
FT                   /gene="yceI"
FT                   /product="Metabolite transport protein yceI"
FT                   /protein_id="gnl|overwrite|cpfrc_00821|gb|ADK28615.1"
FT   gene            873909..874385
FT                   /locus_tag="cpfrc_00822"
FT                   /gene="marR1"
FT   CDS             873909..874385
FT                   /locus_tag="cpfrc_00822"
FT                   /gene="marR1"
FT                   /product="Multiple antibiotic resistance protein marR"
FT                   /protein_id="gnl|overwrite|cpfrc_00822|gb|ADK28616.1"
FT   gene            874467..874688
FT                   /locus_tag="cpfrc_00823"
FT                   /gene="pspC1"
FT   CDS             874467..874688
FT                   /locus_tag="cpfrc_00823"
FT                   /gene="pspC1"
FT                   /product="Phage shock protein C"
FT                   /protein_id="gnl|overwrite|cpfrc_00823|gb|ADK28617.1"
FT   gene            complement(874741..875100)
FT                   /locus_tag="cpfrc_00824"
FT                   /gene=""
FT   CDS             complement(874741..875100)
FT                   /locus_tag="cpfrc_00824"
FT                   /gene=""
FT                   /product="Hypothetical protein"
FT                   /protein_id="gnl|overwrite|cpfrc_00824|gb|ADK28618.1"
FT   gene            875228..875998
FT                   /locus_tag="cpfrc_00825"
FT                   /gene="glpR"
FT   CDS             875228..875998
FT                   /locus_tag="cpfrc_00825"
FT                   /gene="glpR"
FT                   /product="Glycerol-3-phosphate regulon repressor"
FT                   /protein_id="gnl|overwrite|cpfrc_00825|gb|ADK28619.1"
FT   gene            complement(876010..876354)
FT                   /locus_tag="cpfrc_00826"
FT                   /gene=""
FT   CDS             complement(876010..876354)
FT                   /locus_tag="cpfrc_00826"
FT                   /gene=""
FT                   /product="Hypothetical protein"
FT                   /protein_id="gnl|overwrite|cpfrc_00826|gb|ADK28620.1"
FT   gene            complement(876529..876601)
FT                   /locus_tag="cpfrc_t021"
FT   tRNA            complement(876529..876601)
FT                   /product="tRNA-Arg"
FT   gene            complement(876704..877333)
FT                   /locus_tag="cpfrc_00827"
FT                   /gene=""
FT   CDS             complement(876704..877333)
FT                   /locus_tag="cpfrc_00827"
FT                   /gene=""
FT                   /product="Hypothetical protein"
FT                   /protein_id="gnl|overwrite|cpfrc_00827|gb|ADK28621.1"
FT   gene            complement(877336..878880)
FT                   /locus_tag="cpfrc_00828"
FT                   /gene="lutB"
FT   CDS             complement(877336..878880)
FT                   /locus_tag="cpfrc_00828"
FT                   /gene="lutB"
FT                   /product="Lactate utilization protein B"
FT                   /protein_id="gnl|overwrite|cpfrc_00828|gb|ADK28622.1"
FT   gene            complement(878877..879662)
FT                   /locus_tag="cpfrc_00829"
FT                   /gene="lutA"
FT   CDS             complement(878877..879662)
FT                   /locus_tag="cpfrc_00829"
FT                   /gene="lutA"
FT                   /product="Lactate utilization protein A"
FT                   /protein_id="gnl|overwrite|cpfrc_00829|gb|ADK28623.1"
FT   gene            880073..881725
FT                   /locus_tag="cpfrc_00830"
FT                   /gene="lutP"
FT   CDS             880073..881725
FT                   /locus_tag="cpfrc_00830"
FT                   /gene="lutP"
FT                   /product="L-lactate permease"
FT                   /protein_id="gnl|overwrite|cpfrc_00830|gb|ADK28624.1"
FT   gene            881737..883389
FT                   /locus_tag="cpfrc_00831"
FT                   /gene="argS"
FT   CDS             881737..883389
FT                   /locus_tag="cpfrc_00831"
FT                   /gene="argS"
FT                   /product="Arginyl-tRNA synthetase"
FT                   /protein_id="gnl|overwrite|cpfrc_00831|gb|ADK28625.1"
FT   gene            883392..884723
FT                   /locus_tag="cpfrc_00832"
FT                   /gene="lysA"
FT   CDS             883392..884723
FT                   /locus_tag="cpfrc_00832"
FT                   /gene="lysA"
FT                   /product="Diaminopimelate decarboxylase"
FT                   /protein_id="gnl|overwrite|cpfrc_00832|gb|ADK28626.1"
FT   gene            884959..886308
FT                   /locus_tag="cpfrc_00833"
FT                   /gene="thrA"
FT   CDS             884959..886308
FT                   /locus_tag="cpfrc_00833"
FT                   /gene="thrA"
FT                   /product="Homoserine dehydrogenase"
FT                   /protein_id="gnl|overwrite|cpfrc_00833|gb|ADK28627.1"
FT   gene            886318..887241
FT                   /locus_tag="cpfrc_00834"
FT                   /gene="thrB"
FT   CDS             886318..887241
FT                   /locus_tag="cpfrc_00834"
FT                   /gene="thrB"
FT                   /product="Homoserine kinase"
FT                   /protein_id="gnl|overwrite|cpfrc_00834|gb|ADK28628.1"
FT   gene            complement(887238..887903)
FT                   /locus_tag="cpfrc_00835"
FT                   /gene=""
FT   CDS             complement(887238..887903)
FT                   /locus_tag="cpfrc_00835"
FT                   /gene=""
FT                   /product="Hypothetical protein"
FT                   /protein_id="gnl|overwrite|cpfrc_00835|gb|ADK28629.1"
FT   gene            complement(888069..889802)
FT                   /locus_tag="cpfrc_00836"
FT                   /gene="lcfA2"
FT   CDS             complement(888069..889802)
FT                   /locus_tag="cpfrc_00836"
FT                   /gene="lcfA2"
FT                   /product="Long-chain-fatty-acid--CoA ligase"
FT                   /protein_id="gnl|overwrite|cpfrc_00836|gb|ADK28630.1"
FT   gene            890169..892313
FT                   /locus_tag="cpfrc_00837"
FT                   /gene="rho"
FT   CDS             890169..892313
FT                   /locus_tag="cpfrc_00837"
FT                   /gene="rho"
FT                   /product="Transcription termination factor Rho"
FT                   /protein_id="gnl|overwrite|cpfrc_00837|gb|ADK28631.1"
FT   gene            892313..893383
FT                   /locus_tag="cpfrc_00838"
FT                   /gene="prfA"
FT   CDS             892313..893383
FT                   /locus_tag="cpfrc_00838"
FT                   /gene="prfA"
FT                   /product="Peptide chain release factor 1"
FT                   /protein_id="gnl|overwrite|cpfrc_00838|gb|ADK28632.1"
FT   gene            893393..894211
FT                   /locus_tag="cpfrc_00839"
FT                   /gene="hemK"
FT   CDS             893393..894211
FT                   /locus_tag="cpfrc_00839"
FT                   /gene="hemK"
FT                   /product="Protein methyltransferase hemK"
FT                   /protein_id="gnl|overwrite|cpfrc_00839|gb|ADK28633.1"
FT   gene            894285..894935
FT                   /locus_tag="cpfrc_00840"
FT                   /gene="ywlC"
FT   CDS             894285..894935
FT                   /locus_tag="cpfrc_00840"
FT                   /gene="ywlC"
FT                   /product="tRNA threonylcarbamoyladenosine biosynthesis
FT                   protein YwlC"
FT                   /protein_id="gnl|overwrite|cpfrc_00840|gb|ADK28634.1"
FT   gene            894936..896090
FT                   /locus_tag="cpfrc_00841"
FT                   /gene="rfe"
FT   CDS             894936..896090
FT                   /locus_tag="cpfrc_00841"
FT                   /gene="rfe"
FT                   /product="Undecaprenyl-phosphate
FT                   alpha-N-acetylglucosaminyl 1-phosphate transferase"
FT                   /protein_id="gnl|overwrite|cpfrc_00841|gb|ADK28635.1"
FT   gene            896224..896658
FT                   /locus_tag="cpfrc_00842"
FT                   /gene=""
FT   CDS             896224..896658
FT                   /locus_tag="cpfrc_00842"
FT                   /gene=""
FT                   /product="Hypothetical protein"
FT                   /protein_id="gnl|overwrite|cpfrc_00842|gb|ADK28636.1"
FT   gene            897283..898068
FT                   /locus_tag="cpfrc_00843"
FT                   /gene="atpB"
FT   CDS             897283..898068
FT                   /locus_tag="cpfrc_00843"
FT                   /gene="atpB"
FT                   /product="ATP synthase subunit a"
FT                   /protein_id="gnl|overwrite|cpfrc_00843|gb|ADK28637.1"
FT   gene            898158..898397
FT                   /locus_tag="cpfrc_00844"
FT                   /gene="atpE"
FT   CDS             898158..898397
FT                   /locus_tag="cpfrc_00844"
FT                   /gene="atpE"
FT                   /product="ATP synthase subunit C"
FT                   /protein_id="gnl|overwrite|cpfrc_00844|gb|ADK28638.1"
FT   gene            898431..898997
FT                   /locus_tag="cpfrc_00845"
FT                   /gene="atpF"
FT   CDS             898431..898997
FT                   /locus_tag="cpfrc_00845"
FT                   /gene="atpF"
FT                   /product="ATP synthase subunit B"
FT                   /protein_id="gnl|overwrite|cpfrc_00845|gb|ADK28639.1"
FT   gene            899003..899824
FT                   /locus_tag="cpfrc_00846"
FT                   /gene="atpH"
FT   CDS             899003..899824
FT                   /locus_tag="cpfrc_00846"
FT                   /gene="atpH"
FT                   /product="ATP synthase subunit delta"
FT                   /protein_id="gnl|overwrite|cpfrc_00846|gb|ADK28640.1"
FT   gene            899886..901514
FT                   /locus_tag="cpfrc_00847"
FT                   /gene="atpA"
FT   CDS             899886..901514
FT                   /locus_tag="cpfrc_00847"
FT                   /gene="atpA"
FT                   /product="ATP synthase subunit alpha"
FT                   /protein_id="gnl|overwrite|cpfrc_00847|gb|ADK28641.1"
FT   gene            901570..902550
FT                   /locus_tag="cpfrc_00848"
FT                   /gene="atpG"
FT   CDS             901570..902550
FT                   /locus_tag="cpfrc_00848"
FT                   /gene="atpG"
FT                   /product="ATP synthase subunit gamma"
FT                   /protein_id="gnl|overwrite|cpfrc_00848|gb|ADK28642.1"
FT   gene            902554..903999
FT                   /locus_tag="cpfrc_00849"
FT                   /gene="atpD"
FT   CDS             902554..903999
FT                   /locus_tag="cpfrc_00849"
FT                   /gene="atpD"
FT                   /product="ATP synthase subunit beta"
FT                   /protein_id="gnl|overwrite|cpfrc_00849|gb|ADK28643.1"
FT   gene            904013..904384
FT                   /locus_tag="cpfrc_00850"
FT                   /gene="atpC"
FT   CDS             904013..904384
FT                   /locus_tag="cpfrc_00850"
FT                   /gene="atpC"
FT                   /product="ATP synthase subunit epsilon"
FT                   /protein_id="gnl|overwrite|cpfrc_00850|gb|ADK28644.1"
FT   gene            904585..905079
FT                   /locus_tag="cpfrc_00851"
FT                   /gene=""
FT   CDS             904585..905079
FT                   /locus_tag="cpfrc_00851"
FT                   /gene=""
FT                   /product="Hypothetical protein"
FT                   /protein_id="gnl|overwrite|cpfrc_00851|gb|ADK28645.1"
FT   gene            905098..905781
FT                   /locus_tag="cpfrc_00852"
FT                   /gene=""
FT   CDS             905098..905781
FT                   /locus_tag="cpfrc_00852"
FT                   /gene=""
FT                   /product="Hypothetical protein"
FT                   /protein_id="gnl|overwrite|cpfrc_00852|gb|ADK28646.1"
FT   gene            905781..906065
FT                   /locus_tag="cpfrc_00853"
FT                   /gene=""
FT   CDS             905781..906065
FT                   /locus_tag="cpfrc_00853"
FT                   /gene=""
FT                   /product="Hypothetical protein"
FT                   /protein_id="gnl|overwrite|cpfrc_00853|gb|ADK28647.1"
FT   gene            complement(906120..906578)
FT                   /locus_tag="cpfrc_00854"
FT                   /gene=""
FT   CDS             complement(906120..906578)
FT                   /locus_tag="cpfrc_00854"
FT                   /gene=""
FT                   /product="Methylmalonyl-CoA epimerase"
FT                   /protein_id="gnl|overwrite|cpfrc_00854|gb|ADK28648.1"
FT   gene            906706..907074
FT                   /locus_tag="cpfrc_00855"
FT                   /gene=""
FT   CDS             906706..907074
FT                   /locus_tag="cpfrc_00855"
FT                   /gene=""
FT                   /product="Hypothetical protein"
FT                   /protein_id="gnl|overwrite|cpfrc_00855|gb|ADK28649.1"
FT   gene            907176..908069
FT                   /locus_tag="cpfrc_00856"
FT                   /gene="trxA"
FT   CDS             907176..908069
FT                   /locus_tag="cpfrc_00856"
FT                   /gene="trxA"
FT                   /product="Thioredoxin TrxA"
FT                   /protein_id="gnl|overwrite|cpfrc_00856|gb|ADK28650.1"
FT   gene            complement(908153..910351)
FT                   /locus_tag="cpfrc_00857"
FT                   /gene="glgB"
FT   CDS             complement(908153..910351)
FT                   /locus_tag="cpfrc_00857"
FT                   /gene="glgB"
FT                   /product="Glycogen branching enzyme"
FT                   /protein_id="gnl|overwrite|cpfrc_00857|gb|ADK28651.1"
FT   gene            complement(910382..912397)
FT                   /locus_tag="cpfrc_00858"
FT                   /gene="glgE"
FT   CDS             complement(910382..912397)
FT                   /locus_tag="cpfrc_00858"
FT                   /gene="glgE"
FT                   /product="Glucanase GlgE"
FT                   /protein_id="gnl|overwrite|cpfrc_00858|gb|ADK28652.1"
FT   gene            912490..913338
FT                   /locus_tag="cpfrc_00859"
FT                   /gene="fepC1"
FT   CDS             912490..913338
FT                   /locus_tag="cpfrc_00859"
FT                   /gene="fepC1"
FT                   /product="Ferric enterobactin transport ATP-binding
FT                   protein FepC"
FT                   /protein_id="gnl|overwrite|cpfrc_00859|gb|ADK28653.1"
FT   gene            913440..914246
FT                   /locus_tag="cpfrc_00860"
FT                   /gene=""
FT   CDS             913440..914246
FT                   /locus_tag="cpfrc_00860"
FT                   /gene=""
FT                   /product="NUDIX hydrolase"
FT                   /protein_id="gnl|overwrite|cpfrc_00860|gb|ADK28654.1"
FT   gene            914264..915475
FT                   /locus_tag="cpfrc_00861"
FT                   /gene=""
FT   CDS             914264..915475
FT                   /locus_tag="cpfrc_00861"
FT                   /gene=""
FT                   /product="Hypothetical protein"
FT                   /protein_id="gnl|overwrite|cpfrc_00861|gb|ADK28655.1"
FT   gene            915592..916386
FT                   /locus_tag="cpfrc_00862"
FT                   /gene="etfB"
FT   CDS             915592..916386
FT                   /locus_tag="cpfrc_00862"
FT                   /gene="etfB"
FT                   /product="Electron transfer flavo protein subunit beta"
FT                   /protein_id="gnl|overwrite|cpfrc_00862|gb|ADK28656.1"
FT   gene            916406..917362
FT                   /locus_tag="cpfrc_00863"
FT                   /gene="etfA"
FT   CDS             916406..917362
FT                   /locus_tag="cpfrc_00863"
FT                   /gene="etfA"
FT                   /product="Electron transfer flavo protein subunit alpha"
FT                   /protein_id="gnl|overwrite|cpfrc_00863|gb|ADK28657.1"
FT   gene            917481..918608
FT                   /locus_tag="cpfrc_00864"
FT                   /gene="nifS"
FT   CDS             917481..918608
FT                   /locus_tag="cpfrc_00864"
FT                   /gene="nifS"
FT                   /product="Cysteine desulfurase"
FT                   /protein_id="gnl|overwrite|cpfrc_00864|gb|ADK28658.1"
FT   gene            complement(918605..919474)
FT                   /locus_tag="cpfrc_00865"
FT                   /gene="speE"
FT   CDS             complement(918605..919474)
FT                   /locus_tag="cpfrc_00865"
FT                   /gene="speE"
FT                   /product="Spermidine synthase"
FT                   /protein_id="gnl|overwrite|cpfrc_00865|gb|ADK28659.1"
FT   gene            919593..920711
FT                   /locus_tag="cpfrc_00866"
FT                   /gene="mnmA"
FT   CDS             919593..920711
FT                   /locus_tag="cpfrc_00866"
FT                   /gene="mnmA"
FT                   /product="tRNA (5-methyl
FT                   aminomethyl-2-thiouridylate)-methyltransferase"
FT                   /protein_id="gnl|overwrite|cpfrc_00866|gb|ADK28660.1"
FT   gene            920734..921705
FT                   /locus_tag="cpfrc_00867"
FT                   /gene=""
FT   CDS             920734..921705
FT                   /locus_tag="cpfrc_00867"
FT                   /gene=""
FT                   /product="Hypothetical protein"
FT                   /protein_id="gnl|overwrite|cpfrc_00867|gb|ADK28661.1"
FT   gene            complement(921725..922423)
FT                   /locus_tag="cpfrc_00868"
FT                   /gene="dnaQ2"
FT   CDS             complement(921725..922423)
FT                   /locus_tag="cpfrc_00868"
FT                   /gene="dnaQ2"
FT                   /product="DNA polymerase III subunit epsilon"
FT                   /protein_id="gnl|overwrite|cpfrc_00868|gb|ADK28662.1"
FT   gene            922495..924579
FT                   /locus_tag="cpfrc_00869"
FT                   /gene="ligA"
FT   CDS             922495..924579
FT                   /locus_tag="cpfrc_00869"
FT                   /gene="ligA"
FT                   /product="NAD-dependent DNA ligase LigA"
FT                   /protein_id="gnl|overwrite|cpfrc_00869|gb|ADK28663.1"
FT   gene            complement(924619..925281)
FT                   /locus_tag="cpfrc_00870"
FT                   /gene=""
FT   CDS             complement(924619..925281)
FT                   /locus_tag="cpfrc_00870"
FT                   /gene=""
FT                   /product="Hypothetical protein"
FT                   /protein_id="gnl|overwrite|cpfrc_00870|gb|ADK28664.1"
FT   gene            925678..925971
FT                   /locus_tag="cpfrc_00871"
FT                   /gene="gatC"
FT   CDS             925678..925971
FT                   /locus_tag="cpfrc_00871"
FT                   /gene="gatC"
FT                   /product="Aspartyl/glutamyl-tRNA amidotransferase subunit
FT                   C"
FT                   /protein_id="gnl|overwrite|cpfrc_00871|gb|ADK28665.1"
FT   gene            925977..927461
FT                   /locus_tag="cpfrc_00872"
FT                   /gene="gatA"
FT   CDS             925977..927461
FT                   /locus_tag="cpfrc_00872"
FT                   /gene="gatA"
FT                   /product="Glutamyl-tRNA(Gln) amidotransferase subunit A"
FT                   /protein_id="gnl|overwrite|cpfrc_00872|gb|ADK28666.1"
FT   gene            complement(927573..928067)
FT                   /locus_tag="cpfrc_00873"
FT                   /gene="mshD"
FT   CDS             complement(927573..928067)
FT                   /locus_tag="cpfrc_00873"
FT                   /gene="mshD"
FT                   /product="Mycothiol acetyltransferase"
FT                   /protein_id="gnl|overwrite|cpfrc_00873|gb|ADK28667.1"
FT   gene            928300..929748
FT                   /locus_tag="cpfrc_00874"
FT                   /gene="emrB"
FT   CDS             928300..929748
FT                   /locus_tag="cpfrc_00874"
FT                   /gene="emrB"
FT                   /product="Multidrug resistance protein B"
FT                   /protein_id="gnl|overwrite|cpfrc_00874|gb|ADK28668.1"
FT   gene            complement(929761..930123)
FT                   /locus_tag="cpfrc_00875"
FT                   /gene=""
FT   CDS             complement(929761..930123)
FT                   /locus_tag="cpfrc_00875"
FT                   /gene=""
FT                   /product="Hypothetical protein"
FT                   /protein_id="gnl|overwrite|cpfrc_00875|gb|ADK28669.1"
FT   gene            complement(930120..930317)
FT                   /locus_tag="cpfrc_00875a"
FT   CDS             complement(930120..930317)
FT                   /locus_tag="cpfrc_00875a"
FT                   /product="Hypothetical protein"
FT                   /protein_id="gnl|overwrite|cpfrc_00875a"
FT   gene            930471..931505
FT                   /locus_tag="cpfrc_00876"
FT                   /gene="fhuG"
FT   CDS             930471..931505
FT                   /locus_tag="cpfrc_00876"
FT                   /gene="fhuG"
FT                   /product="Iron(3+)-hydroxamate import system permease
FT                   protein fhuG"
FT                   /protein_id="gnl|overwrite|cpfrc_00876|gb|ADK28670.1"
FT   gene            931507..932274
FT                   /locus_tag="cpfrc_00877"
FT                   /gene="fhuC"
FT   CDS             931507..932274
FT                   /locus_tag="cpfrc_00877"
FT                   /gene="fhuC"
FT                   /product="Iron(3+)-hydroxamate import ATP-binding protein
FT                   FhuC"
FT                   /protein_id="gnl|overwrite|cpfrc_00877|gb|ADK28671.1"
FT   gene            932301..933368
FT                   /locus_tag="cpfrc_00878"
FT                   /gene="fhuD"
FT   CDS             932301..933368
FT                   /locus_tag="cpfrc_00878"
FT                   /gene="fhuD"
FT                   /product="Iron(3+)-hydroxamate-binding protein fhuD"
FT                   /protein_id="gnl|overwrite|cpfrc_00878|gb|ADK28672.1"
FT   gene            933653..934681
FT                   /locus_tag="cpfrc_00879"
FT                   /gene="pfkA"
FT   CDS             933653..934681
FT                   /locus_tag="cpfrc_00879"
FT                   /gene="pfkA"
FT                   /product="6-phosphofructo kinase"
FT                   /protein_id="gnl|overwrite|cpfrc_00879|gb|ADK28673.1"
FT   gene            934852..936357
FT                   /locus_tag="cpfrc_00880"
FT                   /gene="gatB"
FT   CDS             934852..936357
FT                   /locus_tag="cpfrc_00880"
FT                   /gene="gatB"
FT                   /product="Glutamyl-tRNA(Gln) amidotransferase subunit B"
FT                   /protein_id="gnl|overwrite|cpfrc_00880|gb|ADK28674.1"
FT   gene            936508..937647
FT                   /locus_tag="cpfrc_00881"
FT                   /gene="yghZ"
FT   CDS             936508..937647
FT                   /locus_tag="cpfrc_00881"
FT                   /gene="yghZ"
FT                   /product="Aldo-keto reductase"
FT                   /protein_id="gnl|overwrite|cpfrc_00881|gb|ADK28675.1"
FT   gene            complement(937698..938429)
FT                   /locus_tag="cpfrc_00882"
FT                   /gene="lysE"
FT   CDS             complement(937698..938429)
FT                   /locus_tag="cpfrc_00882"
FT                   /gene="lysE"
FT                   /product="Lysine exporter protein"
FT                   /protein_id="gnl|overwrite|cpfrc_00882|gb|ADK28676.1"
FT   gene            938500..939390
FT                   /locus_tag="cpfrc_00883"
FT                   /gene="lysG"
FT   CDS             938500..939390
FT                   /locus_tag="cpfrc_00883"
FT                   /gene="lysG"
FT                   /product="LysR family transcriptional regulator"
FT                   /protein_id="gnl|overwrite|cpfrc_00883|gb|ADK28677.1"
FT   gene            939821..940642
FT                   /locus_tag="cpfrc_00884"
FT                   /gene=""
FT   CDS             939821..940642
FT                   /locus_tag="cpfrc_00884"
FT                   /gene=""
FT                   /product="Hypothetical protein"
FT                   /protein_id="gnl|overwrite|cpfrc_00884|gb|ADK28678.1"
FT   gene            940742..942166
FT                   /locus_tag="cpfrc_00885"
FT                   /gene=""
FT   CDS             940742..942166
FT                   /locus_tag="cpfrc_00885"
FT                   /gene=""
FT                   /product="Hypothetical protein"
FT                   /protein_id="gnl|overwrite|cpfrc_00885|gb|ADK28679.1"
FT   gene            complement(942228..944069)
FT                   /locus_tag="cpfrc_00886"
FT                   /gene="ilvD"
FT                   /pseudo
FT                   /product="Dihydroxy-acid dehydratase"
FT   gene            complement(944077..944244)
FT                   /locus_tag="cpfrc_00887"
FT                   /gene=""
FT   CDS             complement(944077..944244)
FT                   /locus_tag="cpfrc_00887"
FT                   /gene=""
FT                   /product="Hypothetical protein"
FT                   /protein_id="gnl|overwrite|cpfrc_00887|gb|ADK28681.1"
FT   gene            complement(944290..944829)
FT                   /locus_tag="cpfrc_00888"
FT                   /gene="cfp6"
FT   CDS             complement(944290..944829)
FT                   /locus_tag="cpfrc_00888"
FT                   /gene="cfp6"
FT                   /product="Low molecular weight protein antigen 6"
FT                   /protein_id="gnl|overwrite|cpfrc_00888|gb|ADK28682.1"
FT   gene            complement(944878..946647)
FT                   /locus_tag="cpfrc_00888a"
FT                   /gene="mscS"
FT   CDS             complement(944878..946647)
FT                   /locus_tag="cpfrc_00888a"
FT                   /gene="mscS"
FT                   /product="Small-conductance mechanosensitive channel"
FT                   /protein_id="gnl|overwrite|cpfrc_00888a"
FT   gene            947003..948920
FT                   /locus_tag="cpfrc_00889"
FT                   /gene="mscS"
FT                   /pseudo
FT                   /product="Small-conductance mechanosensitive channel"
FT   gene            947003..948920
FT                   /locus_tag="cpfrc_00890"
FT                   /gene="ilvB"
FT                   /pseudo
FT                   /product="Acetolactate synthase large subunit"
FT   gene            948930..949448
FT                   /locus_tag="cpfrc_00893"
FT                   /gene="ilvH"
FT   CDS             948930..949448
FT                   /locus_tag="cpfrc_00893"
FT                   /gene="ilvH"
FT                   /product="Acetolactate synthase 3 regulatory subunit"
FT                   /protein_id="gnl|overwrite|cpfrc_00893|gb|ADK28687.1"
FT   gene            949589..950602
FT                   /locus_tag="cpfrc_00894"
FT                   /gene="ilvC"
FT   CDS             949589..950602
FT                   /locus_tag="cpfrc_00894"
FT                   /gene="ilvC"
FT                   /product="Ketol-acid reductoisomerase"
FT                   /protein_id="gnl|overwrite|cpfrc_00894|gb|ADK28688.1"
FT   gene            950756..951748
FT                   /locus_tag="cpfrc_00895"
FT                   /gene="czcD"
FT   CDS             950756..951748
FT                   /locus_tag="cpfrc_00895"
FT                   /gene="czcD"
FT                   /product="Cadmium, cobalt and zinc/H(+)-K(+) antiporter"
FT                   /protein_id="gnl|overwrite|cpfrc_00895|gb|ADK28689.1"
FT   gene            951853..953685
FT                   /locus_tag="cpfrc_00896"
FT                   /gene=""
FT   CDS             951853..953685
FT                   /locus_tag="cpfrc_00896"
FT                   /gene=""
FT                   /product="Hypothetical protein"
FT                   /protein_id="gnl|overwrite|cpfrc_00896|gb|ADK28690.1"
FT   gene            953728..955296
FT                   /locus_tag="cpfrc_00897"
FT                   /gene=""
FT   CDS             953728..955296
FT                   /locus_tag="cpfrc_00897"
FT                   /gene=""
FT                   /product="Hypothetical protein"
FT                   /protein_id="gnl|overwrite|cpfrc_00897|gb|ADK28691.1"
FT   gene            955454..957049
FT                   /locus_tag="cpfrc_00898"
FT                   /gene="serA"
FT   CDS             955454..957049
FT                   /locus_tag="cpfrc_00898"
FT                   /gene="serA"
FT                   /product="D-3-phosphoglycerate dehydrogenase"
FT                   /protein_id="gnl|overwrite|cpfrc_00898|gb|ADK28692.1"
FT   gene            957094..957267
FT                   /locus_tag="cpfrc_00899"
FT                   /gene=""
FT   CDS             957094..957267
FT                   /locus_tag="cpfrc_00899"
FT                   /gene=""
FT                   /product="Hypothetical protein"
FT                   /protein_id="gnl|overwrite|cpfrc_00899|gb|ADK28693.1"
FT   gene            957269..958288
FT                   /locus_tag="cpfrc_00900"
FT                   /gene="leuB"
FT   CDS             957269..958288
FT                   /locus_tag="cpfrc_00900"
FT                   /gene="leuB"
FT                   /product="3-isopropylmalate dehydrogenase"
FT                   /protein_id="gnl|overwrite|cpfrc_00900|gb|ADK28694.1"
FT   gene            958402..960315
FT                   /locus_tag="cpfrc_00901"
FT                   /gene=""
FT   CDS             958402..960315
FT                   /locus_tag="cpfrc_00901"
FT                   /gene=""
FT                   /product="Predicted signal-transduction protein containing
FT                   cAMP-binding and CBS domains"
FT                   /protein_id="gnl|overwrite|cpfrc_00901|gb|ADK28695.1"
FT   gene            960363..960881
FT                   /locus_tag="cpfrc_00902"
FT                   /gene="dnaQ3"
FT   CDS             960363..960881
FT                   /locus_tag="cpfrc_00902"
FT                   /gene="dnaQ3"
FT                   /product="DNA polymerase III subunit epsilon"
FT                   /protein_id="gnl|overwrite|cpfrc_00902|gb|ADK28696.1"
FT   gene            960933..961256
FT                   /locus_tag="cpfrc_00902a"
FT                   /gene=""
FT   CDS             960933..961256
FT                   /locus_tag="cpfrc_00902a"
FT                   /gene=""
FT                   /product="Hypothetical protein"
FT                   /protein_id="gnl|overwrite|cpfrc_00902a"
FT   gene            961381..962178
FT                   /locus_tag="cpfrc_00903"
FT                   /gene="mhpD"
FT   CDS             961381..962178
FT                   /locus_tag="cpfrc_00903"
FT                   /gene="mhpD"
FT                   /product="2-hydroxyhepta-2,4-diene-1,7-dioate isomerase"
FT                   /protein_id="gnl|overwrite|cpfrc_00903|gb|ADK28697.1"
FT   gene            complement(962308..963426)
FT                   /locus_tag="cpfrc_00904"
FT                   /gene="menF"
FT   CDS             complement(962308..963426)
FT                   /locus_tag="cpfrc_00904"
FT                   /gene="menF"
FT                   /product="Menaquinone-specific isochorismate synthase"
FT                   /protein_id="gnl|overwrite|cpfrc_00904|gb|ADK28698.1"
FT   gene            963456..964943
FT                   /locus_tag="cpfrc_00905"
FT                   /gene="gltX1"
FT   CDS             963456..964943
FT                   /locus_tag="cpfrc_00905"
FT                   /gene="gltX1"
FT                   /product="Glutamyl-tRNA synthetase"
FT                   /protein_id="gnl|overwrite|cpfrc_00905|gb|ADK28699.1"
FT   gene            965158..966291
FT                   /locus_tag="cpfrc_00906"
FT                   /gene="lpqC"
FT   CDS             965158..966291
FT                   /locus_tag="cpfrc_00906"
FT                   /gene="lpqC"
FT                   /product="Poly(3-hydroxybutyrate) depolymerase"
FT                   /protein_id="gnl|overwrite|cpfrc_00906|gb|ADK28700.1"
FT   gene            966392..966463
FT                   /locus_tag="cpfrc_t022"
FT   tRNA            966392..966463
FT                   /product="tRNA-Gln"
FT   gene            966495..966570
FT                   /locus_tag="cpfrc_t023"
FT   tRNA            966495..966570
FT                   /product="tRNA-Glu"
FT   gene            966821..968230
FT                   /locus_tag="cpfrc_00907"
FT                   /gene=""
FT   CDS             966821..968230
FT                   /locus_tag="cpfrc_00907"
FT                   /gene=""
FT                   /product="Hypothetical protein"
FT                   /protein_id="gnl|overwrite|cpfrc_00907|gb|ADK28701.1"
FT   gene            968930..969005
FT                   /locus_tag="cpfrc_t024"
FT   tRNA            968930..969005
FT                   /product="tRNA-Glu"
FT   gene            complement(969397..970401)
FT                   /locus_tag="cpfrc_00908"
FT                   /gene="bioB2"
FT   CDS             complement(969397..970401)
FT                   /locus_tag="cpfrc_00908"
FT                   /gene="bioB2"
FT                   /product="Biotin synthase 2"
FT                   /protein_id="gnl|overwrite|cpfrc_00908|gb|ADK28702.1"
FT   gene            970497..971072
FT                   /locus_tag="cpfrc_00909"
FT                   /gene="spoT"
FT   CDS             970497..971072
FT                   /locus_tag="cpfrc_00909"
FT                   /gene="spoT"
FT                   /product="Guanosine-3',5'-bis(diphosphate)
FT                   3'-pyrophosphohydrolase"
FT                   /protein_id="gnl|overwrite|cpfrc_00909|gb|ADK28703.1"
FT   gene            complement(971067..971792)
FT                   /locus_tag="cpfrc_00910"
FT                   /gene="ltbR"
FT   CDS             complement(971067..971792)
FT                   /locus_tag="cpfrc_00910"
FT                   /gene="ltbR"
FT                   /product="IclR family transcriptional regulator"
FT                   /protein_id="gnl|overwrite|cpfrc_00910|gb|ADK28704.1"
FT   gene            971871..973319
FT                   /locus_tag="cpfrc_00911"
FT                   /gene="leuC"
FT   CDS             971871..973319
FT                   /locus_tag="cpfrc_00911"
FT                   /gene="leuC"
FT                   /product="3-isopropylmalate dehydratase large subunit"
FT                   /protein_id="gnl|overwrite|cpfrc_00911|gb|ADK28705.1"
FT   gene            973327..973917
FT                   /locus_tag="cpfrc_00912"
FT                   /gene="leuD"
FT   CDS             973327..973917
FT                   /locus_tag="cpfrc_00912"
FT                   /gene="leuD"
FT                   /product="3-isopropylmalate dehydratase small subunit"
FT                   /protein_id="gnl|overwrite|cpfrc_00912|gb|ADK28706.1"
FT   gene            complement(973926..974927)
FT                   /locus_tag="cpfrc_00913"
FT                   /gene="mutT2"
FT   CDS             complement(973926..974927)
FT                   /locus_tag="cpfrc_00913"
FT                   /gene="mutT2"
FT                   /product="7,8-dihydro-8-oxoguanine-triphosphatase"
FT                   /protein_id="gnl|overwrite|cpfrc_00913|gb|ADK28707.1"
FT   gene            complement(975024..975113)
FT                   /locus_tag="cpfrc_00913a"
FT                   /gene=""
FT   CDS             complement(975024..975113)
FT                   /locus_tag="cpfrc_00913a"
FT                   /gene=""
FT                   /product="Hypothetical protein"
FT                   /protein_id="gnl|overwrite|cpfrc_00913a"
FT   gene            975106..976191
FT                   /locus_tag="cpfrc_00914"
FT                   /gene="gpsA"
FT   CDS             975106..976191
FT                   /locus_tag="cpfrc_00914"
FT                   /gene="gpsA"
FT                   /product="Glycerol-3-phosphate dehydrogenase [NAD(P)+]"
FT                   /protein_id="gnl|overwrite|cpfrc_00914|gb|ADK28708.1"
FT   gene            976206..977297
FT                   /locus_tag="cpfrc_00915"
FT                   /gene="ddl"
FT   CDS             976206..977297
FT                   /locus_tag="cpfrc_00915"
FT                   /gene="ddl"
FT                   /product="D-alanyl-alanine synthetase A"
FT                   /protein_id="gnl|overwrite|cpfrc_00915|gb|ADK28709.1"
FT   gene            complement(977370..978338)
FT                   /locus_tag="cpfrc_00916"
FT                   /gene=""
FT   CDS             complement(977370..978338)
FT                   /locus_tag="cpfrc_00916"
FT                   /gene=""
FT                   /product="Hypothetical protein"
FT                   /protein_id="gnl|overwrite|cpfrc_00916|gb|ADK28710.1"
FT   gene            978456..979436
FT                   /locus_tag="cpfrc_00917"
FT                   /gene="thiL"
FT   CDS             978456..979436
FT                   /locus_tag="cpfrc_00917"
FT                   /gene="thiL"
FT                   /product="Thiamine-monophosphate kinase"
FT                   /protein_id="gnl|overwrite|cpfrc_00917|gb|ADK28711.1"
FT   gene            979515..980234
FT                   /locus_tag="cpfrc_00918"
FT                   /gene="ung"
FT   CDS             979515..980234
FT                   /locus_tag="cpfrc_00918"
FT                   /gene="ung"
FT                   /product="Uracil-DNA glycosylase"
FT                   /protein_id="gnl|overwrite|cpfrc_00918|gb|ADK28712.1"
FT   gene            980246..981961
FT                   /locus_tag="cpfrc_00919"
FT                   /gene="daK2"
FT   CDS             980246..981961
FT                   /locus_tag="cpfrc_00919"
FT                   /gene="daK2"
FT                   /product="Dihydroxyacetone kinase 2"
FT                   /protein_id="gnl|overwrite|cpfrc_00919|gb|ADK28713.1"
FT   gene            981965..984079
FT                   /locus_tag="cpfrc_00920"
FT                   /gene="recG"
FT   CDS             981965..984079
FT                   /locus_tag="cpfrc_00920"
FT                   /gene="recG"
FT                   /product="ATP-dependent DNA helicase"
FT                   /protein_id="gnl|overwrite|cpfrc_00920|gb|ADK28714.1"
FT   gene            984149..984373
FT                   /locus_tag="cpfrc_00921"
FT                   /gene="yngHB"
FT   CDS             984149..984373
FT                   /locus_tag="cpfrc_00921"
FT                   /gene="yngHB"
FT                   /product="Biotin/lipoyl attachment protein"
FT                   /protein_id="gnl|overwrite|cpfrc_00921|gb|ADK28715.1"
FT   gene            984374..984952
FT                   /locus_tag="cpfrc_00922"
FT                   /gene="rsmD"
FT   CDS             984374..984952
FT                   /locus_tag="cpfrc_00922"
FT                   /gene="rsmD"
FT                   /product="Ribosomal RNA small subunit methyltransferase D"
FT                   /protein_id="gnl|overwrite|cpfrc_00922|gb|ADK28716.1"
FT   gene            985001..985489
FT                   /locus_tag="cpfrc_00923"
FT                   /gene="coaD"
FT   CDS             985001..985489
FT                   /locus_tag="cpfrc_00923"
FT                   /gene="coaD"
FT                   /product="Phosphopantetheine adenylyltransferase"
FT                   /protein_id="gnl|overwrite|cpfrc_00923|gb|ADK28717.1"
FT   gene            985588..986331
FT                   /locus_tag="cpfrc_00924"
FT                   /gene=""
FT   CDS             985588..986331
FT                   /locus_tag="cpfrc_00924"
FT                   /gene=""
FT                   /product="Hypothetical protein"
FT                   /protein_id="gnl|overwrite|cpfrc_00924|gb|ADK28718.1"
FT   gene            986355..987173
FT                   /locus_tag="cpfrc_00925"
FT                   /gene="phzF"
FT   CDS             986355..987173
FT                   /locus_tag="cpfrc_00925"
FT                   /gene="phzF"
FT                   /product="PhzF family phenazine biosynthesis protein"
FT                   /protein_id="gnl|overwrite|cpfrc_00925|gb|ADK28719.1"
FT   gene            complement(987227..987994)
FT                   /locus_tag="cpfrc_00926"
FT                   /gene="atrC"
FT   CDS             complement(987227..987994)
FT                   /locus_tag="cpfrc_00926"
FT                   /gene="atrC"
FT                   /product="ABC transporter ATP-binding protein"
FT                   /protein_id="gnl|overwrite|cpfrc_00926|gb|ADK28720.1"
FT   gene            complement(987997..988953)
FT                   /locus_tag="cpfrc_00927"
FT                   /gene=""
FT   CDS             complement(987997..988953)
FT                   /locus_tag="cpfrc_00927"
FT                   /gene=""
FT                   /product="ABC transporter domain-containing protein"
FT                   /protein_id="gnl|overwrite|cpfrc_00927|gb|ADK28721.1"
FT   gene            complement(989001..989897)
FT                   /locus_tag="cpfrc_00928"
FT                   /gene="pknD"
FT   CDS             complement(989001..989897)
FT                   /locus_tag="cpfrc_00928"
FT                   /gene="pknD"
FT                   /product="Serine/threonine-protein kinase PknD"
FT                   /protein_id="gnl|overwrite|cpfrc_00928|gb|ADK28722.1"
FT   gene            complement(990066..991007)
FT                   /locus_tag="cpfrc_00929"
FT                   /gene=""
FT   CDS             complement(990066..991007)
FT                   /locus_tag="cpfrc_00929"
FT                   /gene=""
FT                   /product="Hypothetical protein"
FT                   /protein_id="gnl|overwrite|cpfrc_00929|gb|ADK28723.1"
FT   gene            991055..991216
FT                   /locus_tag="cpfrc_00929a"
FT                   /gene=""
FT   CDS             991055..991216
FT                   /locus_tag="cpfrc_00929a"
FT                   /gene=""
FT                   /product="Hypothetical protein"
FT                   /protein_id="gnl|overwrite|cpfrc_00929a"
FT   gene            complement(991227..991303)
FT                   /locus_tag="cpfrc_t025"
FT   tRNA            complement(991227..991303)
FT                   /product="tRNA-Leu"
FT   gene            991443..994103
FT                   /locus_tag="cpfrc_00930"
FT                   /gene="polA"
FT   CDS             991443..994103
FT                   /locus_tag="cpfrc_00930"
FT                   /gene="polA"
FT                   /product="DNA polymerase I"
FT                   /protein_id="gnl|overwrite|cpfrc_00930|gb|ADK28724.1"
FT   gene            complement(994120..994908)
FT                   /locus_tag="cpfrc_00931"
FT                   /gene=""
FT   CDS             complement(994120..994908)
FT                   /locus_tag="cpfrc_00931"
FT                   /gene=""
FT                   /product="SAM-dependent methyltransferase"
FT                   /protein_id="gnl|overwrite|cpfrc_00931|gb|ADK28725.1"
FT   gene            995149..996612
FT                   /locus_tag="cpfrc_00932"
FT                   /gene="rpsA"
FT   CDS             995149..996612
FT                   /locus_tag="cpfrc_00932"
FT                   /gene="rpsA"
FT                   /product="30S ribosomal protein S1"
FT                   /protein_id="gnl|overwrite|cpfrc_00932|gb|ADK28726.1"
FT   gene            996843..996935
FT                   /locus_tag="cpfrc_00933"
FT                   /gene=""
FT   CDS             996843..996935
FT                   /locus_tag="cpfrc_00933"
FT                   /gene=""
FT                   /product="Hypothetical protein"
FT                   /protein_id="gnl|overwrite|cpfrc_00933|gb|ADK28727.1"
FT   gene            996996..999008
FT                   /locus_tag="cpfrc_00934"
FT                   /gene="ptsG"
FT   CDS             996996..999008
FT                   /locus_tag="cpfrc_00934"
FT                   /gene="ptsG"
FT                   /product="Phosphotransferase system II Component"
FT                   /protein_id="gnl|overwrite|cpfrc_00934|gb|ADK28728.1"
FT   gene            999138..999725
FT                   /locus_tag="cpfrc_00935"
FT                   /gene="coaE"
FT   CDS             999138..999725
FT                   /locus_tag="cpfrc_00935"
FT                   /gene="coaE"
FT                   /product="Dephospho-CoA kinase"
FT                   /protein_id="gnl|overwrite|cpfrc_00935|gb|ADK28729.1"
FT   gene            999868..1001106
FT                   /locus_tag="cpfrc_00936"
FT                   /gene="pqqE"
FT   CDS             999868..1001106
FT                   /locus_tag="cpfrc_00936"
FT                   /gene="pqqE"
FT                   /product="Coenzyme PQQ synthesis protein E"
FT                   /protein_id="gnl|overwrite|cpfrc_00936|gb|ADK28730.1"
FT   gene            1001150..1003249
FT                   /locus_tag="cpfrc_00937"
FT                   /gene="uvrB"
FT   CDS             1001150..1003249
FT                   /locus_tag="cpfrc_00937"
FT                   /gene="uvrB"
FT                   /product="UvrABC system protein B"
FT                   /protein_id="gnl|overwrite|cpfrc_00937|gb|ADK28731.1"
FT   gene            1003610..1004050
FT                   /locus_tag="cpfrc_00938"
FT                   /gene="uspA3"
FT   CDS             1003610..1004050
FT                   /locus_tag="cpfrc_00938"
FT                   /gene="uspA3"
FT                   /product="Stress related protein"
FT                   /protein_id="gnl|overwrite|cpfrc_00938|gb|ADK28732.1"
FT   gene            complement(1004112..1006436)
FT                   /locus_tag="cpfrc_00939"
FT                   /gene=""
FT   CDS             complement(1004112..1006436)
FT                   /locus_tag="cpfrc_00939"
FT                   /gene=""
FT                   /product="Helicase"
FT                   /protein_id="gnl|overwrite|cpfrc_00939|gb|ADK28733.1"
FT   gene            complement(1006629..1007438)
FT                   /locus_tag="cpfrc_00940"
FT                   /gene="doxX"
FT   CDS             complement(1006629..1007438)
FT                   /locus_tag="cpfrc_00940"
FT                   /gene="doxX"
FT                   /product="DoxX family protein"
FT                   /protein_id="gnl|overwrite|cpfrc_00940|gb|ADK28734.1"
FT   gene            complement(1007460..1007570)
FT                   /locus_tag="cpfrc_00941"
FT                   /gene=""
FT   CDS             complement(1007460..1007570)
FT                   /locus_tag="cpfrc_00941"
FT                   /gene=""
FT                   /product="Hypothetical protein"
FT                   /protein_id="gnl|overwrite|cpfrc_00941|gb|ADK28735.1"
FT   gene            complement(1007686..1008414)
FT                   /locus_tag="cpfrc_00942"
FT                   /gene=""
FT   CDS             complement(1007686..1008414)
FT                   /locus_tag="cpfrc_00942"
FT                   /gene=""
FT                   /product="Metallo-beta-lactamase superfamily protein"
FT                   /protein_id="gnl|overwrite|cpfrc_00942|gb|ADK28736.1"
FT   gene            1008569..1011433
FT                   /locus_tag="cpfrc_00943"
FT                   /gene="uvrA"
FT   CDS             1008569..1011433
FT                   /locus_tag="cpfrc_00943"
FT                   /gene="uvrA"
FT                   /product="UvrABC system protein A"
FT                   /protein_id="gnl|overwrite|cpfrc_00943|gb|ADK28737.1"
FT   gene            1011834..1012280
FT                   /locus_tag="cpfrc_00944"
FT                   /gene="infC"
FT   CDS             1011834..1012280
FT                   /locus_tag="cpfrc_00944"
FT                   /gene="infC"
FT                   /product="Translation initiation factor IF-3"
FT                   /protein_id="gnl|overwrite|cpfrc_00944|gb|ADK28738.1"
FT   gene            1012313..1012507
FT                   /locus_tag="cpfrc_00945"
FT                   /gene="rpmI"
FT   CDS             1012313..1012507
FT                   /locus_tag="cpfrc_00945"
FT                   /gene="rpmI"
FT                   /product="50S ribosomal protein L35"
FT                   /protein_id="gnl|overwrite|cpfrc_00945|gb|ADK28739.1"
FT   gene            1012570..1012953
FT                   /locus_tag="cpfrc_00946"
FT                   /gene="rplT"
FT   CDS             1012570..1012953
FT                   /locus_tag="cpfrc_00946"
FT                   /gene="rplT"
FT                   /product="50S ribosomal protein L20"
FT                   /protein_id="gnl|overwrite|cpfrc_00946|gb|ADK28740.1"
FT   gene            complement(1013121..1013663)
FT                   /locus_tag="cpfrc_00947"
FT                   /gene=""
FT   CDS             complement(1013121..1013663)
FT                   /locus_tag="cpfrc_00947"
FT                   /gene=""
FT                   /product="Hypothetical protein"
FT                   /protein_id="gnl|overwrite|cpfrc_00947|gb|ADK28741.1"
FT   gene            1013837..1014694
FT                   /locus_tag="cpfrc_00948"
FT                   /gene="tsnR"
FT   CDS             1013837..1014694
FT                   /locus_tag="cpfrc_00948"
FT                   /gene="tsnR"
FT                   /product="rRNA methyltransferase"
FT                   /protein_id="gnl|overwrite|cpfrc_00948|gb|ADK28742.1"
FT   gene            1014848..1015903
FT                   /locus_tag="cpfrc_00949"
FT                   /gene="pheS"
FT   CDS             1014848..1015903
FT                   /locus_tag="cpfrc_00949"
FT                   /gene="pheS"
FT                   /product="Phenylalanyl-tRNA synthetase alpha chain"
FT                   /protein_id="gnl|overwrite|cpfrc_00949|gb|ADK28743.1"
FT   gene            1015952..1018462
FT                   /locus_tag="cpfrc_00950"
FT                   /gene="pheT"
FT   CDS             1015952..1018462
FT                   /locus_tag="cpfrc_00950"
FT                   /gene="pheT"
FT                   /product="Phenylalanyl-tRNA synthetase beta chain"
FT                   /protein_id="gnl|overwrite|cpfrc_00950|gb|ADK28744.1"
FT   gene            1018600..1019643
FT                   /locus_tag="cpfrc_00951"
FT                   /gene="argC"
FT   CDS             1018600..1019643
FT                   /locus_tag="cpfrc_00951"
FT                   /gene="argC"
FT                   /product="N-acetyl-gamma-glutamyl-phosphate reductase"
FT                   /protein_id="gnl|overwrite|cpfrc_00951|gb|ADK28745.1"
FT   gene            1019693..1020855
FT                   /locus_tag="cpfrc_00952"
FT                   /gene="argJ"
FT                   /pseudo
FT                   /product="Glutamate N-acetyltransferase"
FT   gene            1020921..1021856
FT                   /locus_tag="cpfrc_00954"
FT                   /gene="argB"
FT   CDS             1020921..1021856
FT                   /locus_tag="cpfrc_00954"
FT                   /gene="argB"
FT                   /product="Acetylglutamate kinase"
FT                   /protein_id="gnl|overwrite|cpfrc_00954|gb|ADK28748.1"
FT   gene            1021856..1023105
FT                   /locus_tag="cpfrc_00955"
FT                   /gene="argD"
FT                   /pseudo
FT                   /product="Acetylornithine aminotransferase"
FT   gene            1023123..1024124
FT                   /locus_tag="cpfrc_00957"
FT                   /gene="argF"
FT   CDS             1023123..1024124
FT                   /locus_tag="cpfrc_00957"
FT                   /gene="argF"
FT                   /product="Ornithine carbamoyltransferase"
FT                   /protein_id="gnl|overwrite|cpfrc_00957|gb|ADK28751.1"
FT   gene            1024209..1024700
FT                   /locus_tag="cpfrc_00958"
FT                   /gene="argR"
FT   CDS             1024209..1024700
FT                   /locus_tag="cpfrc_00958"
FT                   /gene="argR"
FT                   /product="Arginine repressor"
FT                   /protein_id="gnl|overwrite|cpfrc_00958|gb|ADK28752.1"
FT   gene            1024976..1026175
FT                   /locus_tag="cpfrc_00959"
FT                   /gene="argG"
FT   CDS             1024976..1026175
FT                   /locus_tag="cpfrc_00959"
FT                   /gene="argG"
FT                   /product="Argininosuccinate synthase"
FT                   /protein_id="gnl|overwrite|cpfrc_00959|gb|ADK28753.1"
FT   gene            1026177..1027610
FT                   /locus_tag="cpfrc_00960"
FT                   /gene="argH"
FT   CDS             1026177..1027610
FT                   /locus_tag="cpfrc_00960"
FT                   /gene="argH"
FT                   /product="Argininosuccinase lyase"
FT                   /protein_id="gnl|overwrite|cpfrc_00960|gb|ADK28754.1"
FT   gene            1027729..1027914
FT                   /locus_tag="cpfrc_00961"
FT                   /gene=""
FT   CDS             1027729..1027914
FT                   /locus_tag="cpfrc_00961"
FT                   /gene=""
FT                   /product="Hypothetical protein"
FT                   /protein_id="gnl|overwrite|cpfrc_00961|gb|ADK28755.1"
FT   gene            1027962..1029242
FT                   /locus_tag="cpfrc_00962"
FT                   /gene="tyrS"
FT   CDS             1027962..1029242
FT                   /locus_tag="cpfrc_00962"
FT                   /gene="tyrS"
FT                   /product="Tyrosyl-tRNA synthetase"
FT                   /protein_id="gnl|overwrite|cpfrc_00962|gb|ADK28756.1"
FT   gene            1030134..1031641
FT                   /locus_tag="cpfrc_r004"
FT   rRNA            1030134..1031641
FT                   /product="16S ribosomal RNA"
FT   gene            1032018..1035100
FT                   /locus_tag="cpfrc_r005"
FT   rRNA            1032018..1035100
FT                   /product="23S ribosomal RNA"
FT   gene            1035215..1035330
FT                   /locus_tag="cpfrc_r006"
FT   rRNA            1035215..1035330
FT                   /product="5S ribosomal RNA"
FT   gene            1035441..1036658
FT                   /locus_tag="cpfrc_00963"
FT                   /gene=""
FT   CDS             1035441..1036658
FT                   /locus_tag="cpfrc_00963"
FT                   /gene=""
FT                   /product="Tetratricopeptide TPR2"
FT                   /protein_id="gnl|overwrite|cpfrc_00963|gb|ADK28757.1"
FT   gene            1036703..1037686
FT                   /locus_tag="cpfrc_00964"
FT                   /gene="nagD"
FT   CDS             1036703..1037686
FT                   /locus_tag="cpfrc_00964"
FT                   /gene="nagD"
FT                   /product="Haloacid dehalogenase (HAD) superfamily
FT                   hydrolase"
FT                   /protein_id="gnl|overwrite|cpfrc_00964|gb|ADK28758.1"
FT   gene            1037690..1037854
FT                   /locus_tag="cpfrc_00964a"
FT                   /gene=""
FT   CDS             1037690..1037854
FT                   /locus_tag="cpfrc_00964a"
FT                   /gene=""
FT                   /product="Hypothetical protein"
FT                   /protein_id="gnl|overwrite|cpfrc_00964a"
FT   gene            1037883..1038704
FT                   /locus_tag="cpfrc_00965"
FT                   /gene="tlyA"
FT   CDS             1037883..1038704
FT                   /locus_tag="cpfrc_00965"
FT                   /gene="tlyA"
FT                   /product="Hemolysin A"
FT                   /protein_id="gnl|overwrite|cpfrc_00965|gb|ADK28759.1"
FT   gene            1038701..1039660
FT                   /locus_tag="cpfrc_00966"
FT                   /gene="ppnK"
FT   CDS             1038701..1039660
FT                   /locus_tag="cpfrc_00966"
FT                   /gene="ppnK"
FT                   /product="Inorganic polyphosphate/ATP-NAD kinase"
FT                   /protein_id="gnl|overwrite|cpfrc_00966|gb|ADK28760.1"
FT   gene            1039725..1041473
FT                   /locus_tag="cpfrc_00967"
FT                   /gene="recN"
FT   CDS             1039725..1041473
FT                   /locus_tag="cpfrc_00967"
FT                   /gene="recN"
FT                   /product="DNA repair protein recN"
FT                   /protein_id="gnl|overwrite|cpfrc_00967|gb|ADK28761.1"
FT   gene            1041556..1042749
FT                   /locus_tag="cpfrc_00968"
FT                   /gene=""
FT   CDS             1041556..1042749
FT                   /locus_tag="cpfrc_00968"
FT                   /gene=""
FT                   /product="Thiamin pyrophosphokinase, catalytic
FT                   domain-containing protein"
FT                   /protein_id="gnl|overwrite|cpfrc_00968|gb|ADK28762.1"
FT   gene            1042771..1043724
FT                   /locus_tag="cpfrc_00969"
FT                   /gene=""
FT   CDS             1042771..1043724
FT                   /locus_tag="cpfrc_00969"
FT                   /gene=""
FT                   /product="Hypothetical protein"
FT                   /protein_id="gnl|overwrite|cpfrc_00969|gb|ADK28763.1"
FT   gene            1043767..1044435
FT                   /locus_tag="cpfrc_00970"
FT                   /gene="nudF"
FT   CDS             1043767..1044435
FT                   /locus_tag="cpfrc_00970"
FT                   /gene="nudF"
FT                   /product="ADP-ribose pyrophosphatase (ADPRase)"
FT                   /protein_id="gnl|overwrite|cpfrc_00970|gb|ADK28764.1"
FT   gene            1044432..1045364
FT                   /locus_tag="cpfrc_00971"
FT                   /gene="xerD"
FT   CDS             1044432..1045364
FT                   /locus_tag="cpfrc_00971"
FT                   /gene="xerD"
FT                   /product="Tyrosine recombinase xerD"
FT                   /protein_id="gnl|overwrite|cpfrc_00971|gb|ADK28765.1"
FT   gene            1045590..1046459
FT                   /locus_tag="cpfrc_00972"
FT                   /gene="soj"
FT   CDS             1045590..1046459
FT                   /locus_tag="cpfrc_00972"
FT                   /gene="soj"
FT                   /product="Chromosome partitioning ATPase protein"
FT                   /protein_id="gnl|overwrite|cpfrc_00972|gb|ADK28766.1"
FT   gene            1046463..1047281
FT                   /locus_tag="cpfrc_00973"
FT                   /gene="scpA"
FT   CDS             1046463..1047281
FT                   /locus_tag="cpfrc_00973"
FT                   /gene="scpA"
FT                   /product="Segregation and condensation protein A"
FT                   /protein_id="gnl|overwrite|cpfrc_00973|gb|ADK28767.1"
FT   gene            1047305..1047400
FT                   /locus_tag="cpfrc_00974"
FT                   /gene=""
FT   CDS             1047305..1047400
FT                   /locus_tag="cpfrc_00974"
FT                   /gene=""
FT                   /product="Hypothetical protein"
FT                   /protein_id="gnl|overwrite|cpfrc_00974|gb|ADK28768.1"
FT   gene            1047424..1048029
FT                   /locus_tag="cpfrc_00975"
FT                   /gene="bioD"
FT   CDS             1047424..1048029
FT                   /locus_tag="cpfrc_00975"
FT                   /gene="bioD"
FT                   /product="Dethiobiotin synthetase"
FT                   /protein_id="gnl|overwrite|cpfrc_00975|gb|ADK28769.1"
FT   gene            complement(1048083..1049588)
FT                   /locus_tag="cpfrc_00976"
FT                   /gene="yclF"
FT   CDS             complement(1048083..1049588)
FT                   /locus_tag="cpfrc_00976"
FT                   /gene="yclF"
FT                   /product="Uncharacterized transporter yclF"
FT                   /protein_id="gnl|overwrite|cpfrc_00976|gb|ADK28770.1"
FT   gene            1049683..1050981
FT                   /locus_tag="cpfrc_00977"
FT                   /gene="bioA"
FT   CDS             1049683..1050981
FT                   /locus_tag="cpfrc_00977"
FT                   /gene="bioA"
FT                   /product="Adenosylmethionine-8-amino-7-oxononanoate
FT                   aminotransferase"
FT                   /protein_id="gnl|overwrite|cpfrc_00977|gb|ADK28771.1"
FT   gene            1051014..1051703
FT                   /locus_tag="cpfrc_00978"
FT                   /gene="bioD1"
FT   CDS             1051014..1051703
FT                   /locus_tag="cpfrc_00978"
FT                   /gene="bioD1"
FT                   /product="Dethiobiotin synthetase"
FT                   /protein_id="gnl|overwrite|cpfrc_00978|gb|ADK28772.1"
FT   gene            1051831..1052454
FT                   /locus_tag="cpfrc_00979"
FT                   /gene="scpB"
FT   CDS             1051831..1052454
FT                   /locus_tag="cpfrc_00979"
FT                   /gene="scpB"
FT                   /product="Segregation and condensation protein B"
FT                   /protein_id="gnl|overwrite|cpfrc_00979|gb|ADK28773.1"
FT   gene            1052512..1053633
FT                   /locus_tag="cpfrc_00980"
FT                   /gene="rluB"
FT   CDS             1052512..1053633
FT                   /locus_tag="cpfrc_00980"
FT                   /gene="rluB"
FT                   /product="RNA pseudouridine synthase B"
FT                   /protein_id="gnl|overwrite|cpfrc_00980|gb|ADK28774.1"
FT   gene            1053642..1054358
FT                   /locus_tag="cpfrc_00981"
FT                   /gene="cmk"
FT   CDS             1053642..1054358
FT                   /locus_tag="cpfrc_00981"
FT                   /gene="cmk"
FT                   /product="Cytidylate kinase"
FT                   /protein_id="gnl|overwrite|cpfrc_00981|gb|ADK28775.1"
FT   gene            1054351..1055973
FT                   /locus_tag="cpfrc_00982"
FT                   /gene="engA"
FT   CDS             1054351..1055973
FT                   /locus_tag="cpfrc_00982"
FT                   /gene="engA"
FT                   /product="GTP-binding protein EngA"
FT                   /protein_id="gnl|overwrite|cpfrc_00982|gb|ADK28776.1"
FT   gene            1056365..1057750
FT                   /locus_tag="cpfrc_00983"
FT                   /gene="dcuB"
FT   CDS             1056365..1057750
FT                   /locus_tag="cpfrc_00983"
FT                   /gene="dcuB"
FT                   /product="Anaerobic C4-dicarboxylate transporter"
FT                   /protein_id="gnl|overwrite|cpfrc_00983|gb|ADK28777.1"
FT   gene            complement(1057844..1058683)
FT                   /locus_tag="cpfrc_00984"
FT                   /gene=""
FT   CDS             complement(1057844..1058683)
FT                   /locus_tag="cpfrc_00984"
FT                   /gene=""
FT                   /product="SAM-dependent methyltransferase"
FT                   /protein_id="gnl|overwrite|cpfrc_00984|gb|ADK28778.1"
FT   gene            1058921..1060165
FT                   /locus_tag="cpfrc_00985"
FT                   /gene=""
FT   CDS             1058921..1060165
FT                   /locus_tag="cpfrc_00985"
FT                   /gene=""
FT                   /product="Esterase"
FT                   /protein_id="gnl|overwrite|cpfrc_00985|gb|ADK28779.1"
FT   gene            1060165..1062861
FT                   /locus_tag="cpfrc_00986"
FT                   /gene=""
FT   CDS             1060165..1062861
FT                   /locus_tag="cpfrc_00986"
FT                   /gene=""
FT                   /product="Hypothetical protein"
FT                   /protein_id="gnl|overwrite|cpfrc_00986|gb|ADK28780.1"
FT   gene            1062991..1063896
FT                   /locus_tag="cpfrc_00987"
FT                   /gene="ciuA"
FT   CDS             1062991..1063896
FT                   /locus_tag="cpfrc_00987"
FT                   /gene="ciuA"
FT                   /product="Iron ABC transporter substrate-binding protein"
FT                   /protein_id="gnl|overwrite|cpfrc_00987|gb|ADK28781.1"
FT   gene            1063953..1064921
FT                   /locus_tag="cpfrc_00988"
FT                   /gene="ciuB"
FT   CDS             1063953..1064921
FT                   /locus_tag="cpfrc_00988"
FT                   /gene="ciuB"
FT                   /product="Iron ABC transporter domain-containing permease
FT                   protein"
FT                   /protein_id="gnl|overwrite|cpfrc_00988|gb|ADK28782.1"
FT   gene            1064926..1065957
FT                   /locus_tag="cpfrc_00989"
FT                   /gene="ciuC"
FT   CDS             1064926..1065957
FT                   /locus_tag="cpfrc_00989"
FT                   /gene="ciuC"
FT                   /product="Iron ABC transporter permease"
FT                   /protein_id="gnl|overwrite|cpfrc_00989|gb|ADK28783.1"
FT   gene            1065957..1066778
FT                   /locus_tag="cpfrc_00990"
FT                   /gene="ciuD"
FT   CDS             1065957..1066778
FT                   /locus_tag="cpfrc_00990"
FT                   /gene="ciuD"
FT                   /product="Iron ABC transporter ATP-binding protein"
FT                   /protein_id="gnl|overwrite|cpfrc_00990|gb|ADK28784.1"
FT   gene            1066800..1070189
FT                   /locus_tag="cpfrc_00991"
FT                   /gene="ciuE"
FT   CDS             1066800..1070189
FT                   /locus_tag="cpfrc_00991"
FT                   /gene="ciuE"
FT                   /product="Siderophore biosynthesis related protein"
FT                   /protein_id="gnl|overwrite|cpfrc_00991|gb|ADK28785.1"
FT   gene            1070186..1071478
FT                   /locus_tag="cpfrc_00992"
FT                   /gene="ciuF"
FT   CDS             1070186..1071478
FT                   /locus_tag="cpfrc_00992"
FT                   /gene="ciuF"
FT                   /product="Efflux protein"
FT                   /protein_id="gnl|overwrite|cpfrc_00992|gb|ADK28786.1"
FT   gene            1071584..1071730
FT                   /locus_tag="cpfrc_00993"
FT                   /gene=""
FT   CDS             1071584..1071730
FT                   /locus_tag="cpfrc_00993"
FT                   /gene=""
FT                   /product="Hypothetical protein"
FT                   /protein_id="gnl|overwrite|cpfrc_00993|gb|ADK28787.1"
FT   gene            complement(1071845..1072003)
FT                   /locus_tag="cpfrc_00994"
FT                   /gene=""
FT   CDS             complement(1071845..1072003)
FT                   /locus_tag="cpfrc_00994"
FT                   /gene=""
FT                   /product="Hypothetical protein"
FT                   /protein_id="gnl|overwrite|cpfrc_00994|gb|ADK28788.1"
FT   gene            complement(1072206..1072451)
FT                   /locus_tag="cpfrc_00994a"
FT                   /gene=""
FT   CDS             complement(1072206..1072451)
FT                   /locus_tag="cpfrc_00994a"
FT                   /gene=""
FT                   /product="Hypothetical protein"
FT                   /protein_id="gnl|overwrite|cpfrc_00994a"
FT   gene            1072963..1074534
FT                   /locus_tag="cpfrc_00995"
FT                   /gene=""
FT   CDS             1072963..1074534
FT                   /locus_tag="cpfrc_00995"
FT                   /gene=""
FT                   /product="Hypothetical protein"
FT                   /protein_id="gnl|overwrite|cpfrc_00995|gb|ADK28789.1"
FT   gene            1074576..1074752
FT                   /locus_tag="cpfrc_00996"
FT                   /gene=""
FT   CDS             1074576..1074752
FT                   /locus_tag="cpfrc_00996"
FT                   /gene=""
FT                   /product="Hypothetical protein"
FT                   /protein_id="gnl|overwrite|cpfrc_00996|gb|ADK28790.1"
FT   gene            1074763..1076913
FT                   /locus_tag="cpfrc_00997"
FT                   /gene=""
FT   CDS             1074763..1076913
FT                   /locus_tag="cpfrc_00997"
FT                   /gene=""
FT                   /product="Hypothetical protein"
FT                   /protein_id="gnl|overwrite|cpfrc_00997|gb|ADK28791.1"
FT   gene            complement(1078093..1078359)
FT                   /locus_tag="cpfrc_00997a"
FT                   /gene=""
FT   CDS             complement(1078093..1078359)
FT                   /locus_tag="cpfrc_00997a"
FT                   /gene=""
FT                   /product="Integrase"
FT                   /protein_id="gnl|overwrite|cpfrc_00997a"
FT   gene            complement(1078703..1078779)
FT                   /locus_tag="cpfrc_t026"
FT   tRNA            complement(1078703..1078779)
FT                   /product="tRNA-Pro"
FT   gene            complement(1078854..1079243)
FT                   /locus_tag="cpfrc_00998"
FT                   /gene=""
FT   CDS             complement(1078854..1079243)
FT                   /locus_tag="cpfrc_00998"
FT                   /gene=""
FT                   /product="UPF0225 protein"
FT                   /protein_id="gnl|overwrite|cpfrc_00998"
FT   gene            complement(1079258..1080445)
FT                   /locus_tag="cpfrc_00999"
FT                   /gene=""
FT   CDS             complement(1079258..1080445)
FT                   /locus_tag="cpfrc_00999"
FT                   /gene=""
FT                   /product="Hydrolase alpha/beta superfamily"
FT                   /protein_id="gnl|overwrite|cpfrc_00999|gb|ADK28792.1"
FT   gene            1080826..1080966
FT                   /locus_tag="cpfrc_00999a"
FT                   /gene=""
FT   CDS             1080826..1080966
FT                   /locus_tag="cpfrc_00999a"
FT                   /gene=""
FT                   /product="Hypothetical protein"
FT                   /protein_id="gnl|overwrite|cpfrc_00999a"
FT   gene            1080953..1083250
FT                   /locus_tag="cpfrc_01000"
FT                   /gene="secA2"
FT   CDS             1080953..1083250
FT                   /locus_tag="cpfrc_01000"
FT                   /gene="secA2"
FT                   /product="Protein translocase subunit secA 2"
FT                   /protein_id="gnl|overwrite|cpfrc_01000|gb|ADK28793.1"
FT   gene            1083426..1083857
FT                   /locus_tag="cpfrc_01001"
FT                   /gene="odhI"
FT   CDS             1083426..1083857
FT                   /locus_tag="cpfrc_01001"
FT                   /gene="odhI"
FT                   /product="Oxoglutarate dehydrogenase inhibitor"
FT                   /protein_id="gnl|overwrite|cpfrc_01001|gb|ADK28794.1"
FT   gene            1083972..1084724
FT                   /locus_tag="cpfrc_01002"
FT                   /gene="merR2"
FT   CDS             1083972..1084724
FT                   /locus_tag="cpfrc_01002"
FT                   /gene="merR2"
FT                   /product="MerR family transcriptional regulator"
FT                   /protein_id="gnl|overwrite|cpfrc_01002|gb|ADK28795.1"
FT   gene            1084745..1085353
FT                   /locus_tag="cpfrc_01003"
FT                   /gene=""
FT   CDS             1084745..1085353
FT                   /locus_tag="cpfrc_01003"
FT                   /gene=""
FT                   /product="Hypothetical protein"
FT                   /protein_id="gnl|overwrite|cpfrc_01003|gb|ADK28796.1"
FT   gene            1085484..1086041
FT                   /locus_tag="cpfrc_01004"
FT                   /gene="merR3"
FT   CDS             1085484..1086041
FT                   /locus_tag="cpfrc_01004"
FT                   /gene="merR3"
FT                   /product="MerR family transcriptional regulator"
FT                   /protein_id="gnl|overwrite|cpfrc_01004|gb|ADK28797.1"
FT   gene            complement(1086203..1087633)
FT                   /locus_tag="cpfrc_01006"
FT                   /gene=""
FT   CDS             complement(1086203..1087633)
FT                   /locus_tag="cpfrc_01006"
FT                   /gene=""
FT                   /product="Hypothetical protein"
FT                   /protein_id="gnl|overwrite|cpfrc_01006|gb|ADK28799.1"
FT   gene            complement(1087671..1088558)
FT                   /locus_tag="cpfrc_01007"
FT                   /gene=""
FT   CDS             complement(1087671..1088558)
FT                   /locus_tag="cpfrc_01007"
FT                   /gene=""
FT                   /product="Hypothetical protein"
FT                   /protein_id="gnl|overwrite|cpfrc_01007|gb|ADK28800.1"
FT   gene            complement(1088561..1089613)
FT                   /locus_tag="cpfrc_01008"
FT                   /gene=""
FT   CDS             complement(1088561..1089613)
FT                   /locus_tag="cpfrc_01008"
FT                   /gene=""
FT                   /product="UPF0053 protein"
FT                   /protein_id="gnl|overwrite|cpfrc_01008|gb|ADK28801.1"
FT   gene            complement(1089610..1091013)
FT                   /locus_tag="cpfrc_01009"
FT                   /gene="tlyC"
FT   CDS             complement(1089610..1091013)
FT                   /locus_tag="cpfrc_01009"
FT                   /gene="tlyC"
FT                   /product="Hemolysin-related protein"
FT                   /protein_id="gnl|overwrite|cpfrc_01009|gb|ADK28802.1"
FT   gene            complement(1091029..1092336)
FT                   /locus_tag="cpfrc_01010"
FT                   /gene="deaD2"
FT   CDS             complement(1091029..1092336)
FT                   /locus_tag="cpfrc_01010"
FT                   /gene="deaD2"
FT                   /product="DEAD-box helicase"
FT                   /protein_id="gnl|overwrite|cpfrc_01010|gb|ADK28803.1"
FT   gene            complement(1092505..1094010)
FT                   /locus_tag="cpfrc_01011"
FT                   /gene="gnd"
FT   CDS             complement(1092505..1094010)
FT                   /locus_tag="cpfrc_01011"
FT                   /gene="gnd"
FT                   /product="6-phosphogluconate dehydrogenase"
FT                   /protein_id="gnl|overwrite|cpfrc_01011|gb|ADK28804.1"
FT   gene            1094127..1094627
FT                   /locus_tag="cpfrc_01012"
FT                   /gene=""
FT   CDS             1094127..1094627
FT                   /locus_tag="cpfrc_01012"
FT                   /gene=""
FT                   /product="Thioesterase"
FT                   /protein_id="gnl|overwrite|cpfrc_01012|gb|ADK28805.1"
FT   gene            complement(1094703..1095773)
FT                   /locus_tag="cpfrc_01013"
FT                   /gene="corA"
FT   CDS             complement(1094703..1095773)
FT                   /locus_tag="cpfrc_01013"
FT                   /gene="corA"
FT                   /product="Magnesium/cobalt transporter CorA"
FT                   /protein_id="gnl|overwrite|cpfrc_01013|gb|ADK28806.1"
FT   gene            1095833..1096420
FT                   /locus_tag="cpfrc_01014"
FT                   /gene=""
FT   CDS             1095833..1096420
FT                   /locus_tag="cpfrc_01014"
FT                   /gene=""
FT                   /product="Methyltransferase type 11"
FT                   /protein_id="gnl|overwrite|cpfrc_01014|gb|ADK28807.1"
FT   gene            complement(1096563..1097921)
FT                   /locus_tag="cpfrc_01015"
FT                   /gene="ndh"
FT   CDS             complement(1096563..1097921)
FT                   /locus_tag="cpfrc_01015"
FT                   /gene="ndh"
FT                   /product="NADH dehydrogenase"
FT                   /protein_id="gnl|overwrite|cpfrc_01015|gb|ADK28808.1"
FT   gene            1098125..1099399
FT                   /locus_tag="cpfrc_01016"
FT                   /gene="ufaA"
FT   CDS             1098125..1099399
FT                   /locus_tag="cpfrc_01016"
FT                   /gene="ufaA"
FT                   /product="Cyclopropane fatty acid synthase"
FT                   /protein_id="gnl|overwrite|cpfrc_01016|gb|ADK28809.1"
FT   gene            complement(1099482..1100867)
FT                   /locus_tag="cpfrc_01017"
FT                   /gene=""
FT   CDS             complement(1099482..1100867)
FT                   /locus_tag="cpfrc_01017"
FT                   /gene=""
FT                   /product="MFS family major facilitator transporter"
FT                   /protein_id="gnl|overwrite|cpfrc_01017|gb|ADK28810.1"
FT   gene            complement(1101133..1101480)
FT                   /locus_tag="cpfrc_01017a"
FT                   /gene=""
FT   CDS             complement(1101133..1101480)
FT                   /locus_tag="cpfrc_01017a"
FT                   /gene=""
FT                   /product="Hypothetical protein"
FT                   /protein_id="gnl|overwrite|cpfrc_01017a"
FT   gene            complement(1101495..1102187)
FT                   /locus_tag="cpfrc_01018"
FT                   /gene="yceI"
FT   CDS             complement(1101495..1102187)
FT                   /locus_tag="cpfrc_01018"
FT                   /gene="yceI"
FT                   /product="Protein yceI"
FT                   /protein_id="gnl|overwrite|cpfrc_01018|gb|ADK28811.1"
FT   gene            complement(1102207..1102533)
FT                   /locus_tag="cpfrc_01018a"
FT                   /gene=""
FT   CDS             complement(1102207..1102533)
FT                   /locus_tag="cpfrc_01018a"
FT                   /gene=""
FT                   /product="Hypothetical protein"
FT                   /protein_id="gnl|overwrite|cpfrc_01018a"
FT   gene            1102718..1103110
FT                   /locus_tag="cpfrc_01019"
FT                   /gene=""
FT   CDS             1102718..1103110
FT                   /locus_tag="cpfrc_01019"
FT                   /gene=""
FT                   /product="Hypothetical protein"
FT                   /protein_id="gnl|overwrite|cpfrc_01019|gb|ADK28812.1"
FT   gene            complement(1103196..1103993)
FT                   /locus_tag="cpfrc_01020"
FT                   /gene="ppm1"
FT   CDS             complement(1103196..1103993)
FT                   /locus_tag="cpfrc_01020"
FT                   /gene="ppm1"
FT                   /product="Polyprenol-phosphate-mannose synthase domain 1"
FT                   /protein_id="gnl|overwrite|cpfrc_01020|gb|ADK28813.1"
FT   gene            complement(1104027..1105583)
FT                   /locus_tag="cpfrc_01021"
FT                   /gene="lnt"
FT   CDS             complement(1104027..1105583)
FT                   /locus_tag="cpfrc_01021"
FT                   /gene="lnt"
FT                   /product="Apolipoprotein N-acyltransferase"
FT                   /protein_id="gnl|overwrite|cpfrc_01021|gb|ADK28814.1"
FT   gene            complement(1105742..1106281)
FT                   /locus_tag="cpfrc_01022"
FT                   /gene="fxsA"
FT   CDS             complement(1105742..1106281)
FT                   /locus_tag="cpfrc_01022"
FT                   /gene="fxsA"
FT                   /product="FxsA cytoplasmic membrane protein"
FT                   /protein_id="gnl|overwrite|cpfrc_01022|gb|ADK28815.1"
FT   gene            complement(1106353..1109967)
FT                   /locus_tag="cpfrc_01023"
FT                   /gene="cobN"
FT   CDS             complement(1106353..1109967)
FT                   /locus_tag="cpfrc_01023"
FT                   /gene="cobN"
FT                   /product="Cobaltochelatase"
FT                   /protein_id="gnl|overwrite|cpfrc_01023|gb|ADK28816.1"
FT   gene            1110215..1111531
FT                   /locus_tag="cpfrc_01024"
FT                   /gene="cobG"
FT   CDS             1110215..1111531
FT                   /locus_tag="cpfrc_01024"
FT                   /gene="cobG"
FT                   /product="Precorrin-3B synthase"
FT                   /protein_id="gnl|overwrite|cpfrc_01024|gb|ADK28817.1"
FT   gene            1111528..1112178
FT                   /locus_tag="cpfrc_01025"
FT                   /gene="cobH"
FT   CDS             1111528..1112178
FT                   /locus_tag="cpfrc_01025"
FT                   /gene="cobH"
FT                   /product="Precorrin-8X methyl mutase"
FT                   /protein_id="gnl|overwrite|cpfrc_01025|gb|ADK28818.1"
FT   gene            1112175..1113680
FT                   /locus_tag="cpfrc_01026"
FT                   /gene="cobJ"
FT   CDS             1112175..1113680
FT                   /locus_tag="cpfrc_01026"
FT                   /gene="cobJ"
FT                   /product="Precorrin-3B C(17)-methyltransferase"
FT                   /protein_id="gnl|overwrite|cpfrc_01026|gb|ADK28819.1"
FT   gene            complement(1113739..1114419)
FT                   /locus_tag="cpfrc_01027"
FT                   /gene="cobK"
FT   CDS             complement(1113739..1114419)
FT                   /locus_tag="cpfrc_01027"
FT                   /gene="cobK"
FT                   /product="Precorrin-6A reductase"
FT                   /protein_id="gnl|overwrite|cpfrc_01027|gb|ADK28820.1"
FT   gene            complement(1114458..1115231)
FT                   /locus_tag="cpfrc_01028"
FT                   /gene="cobM"
FT   CDS             complement(1114458..1115231)
FT                   /locus_tag="cpfrc_01028"
FT                   /gene="cobM"
FT                   /product="Precorrin-4 C11-methyltransferase"
FT                   /protein_id="gnl|overwrite|cpfrc_01028|gb|ADK28821.1"
FT   gene            complement(1115258..1116526)
FT                   /locus_tag="cpfrc_01029"
FT                   /gene="cobL"
FT   CDS             complement(1115258..1116526)
FT                   /locus_tag="cpfrc_01029"
FT                   /gene="cobL"
FT                   /product="Precorrin-6Y C5,15-methyltransferase"
FT                   /protein_id="gnl|overwrite|cpfrc_01029|gb|ADK28822.1"
FT   gene            complement(1116565..1117305)
FT                   /locus_tag="cpfrc_01030"
FT                   /gene=""
FT   CDS             complement(1116565..1117305)
FT                   /locus_tag="cpfrc_01030"
FT                   /gene=""
FT                   /product="Oxidoreductase"
FT                   /protein_id="gnl|overwrite|cpfrc_01030|gb|ADK28823.1"
FT   gene            complement(1117305..1118447)
FT                   /locus_tag="cpfrc_01031"
FT                   /gene="pepE"
FT   CDS             complement(1117305..1118447)
FT                   /locus_tag="cpfrc_01031"
FT                   /gene="pepE"
FT                   /product="Dipeptidase pepE"
FT                   /protein_id="gnl|overwrite|cpfrc_01031|gb|ADK28824.1"
FT   gene            complement(1118488..1121244)
FT                   /locus_tag="cpfrc_01032"
FT                   /gene="helY"
FT   CDS             complement(1118488..1121244)
FT                   /locus_tag="cpfrc_01032"
FT                   /gene="helY"
FT                   /product="ATP-dependent DNA helicase"
FT                   /protein_id="gnl|overwrite|cpfrc_01032|gb|ADK28825.1"
FT   gene            complement(1121264..1122352)
FT                   /locus_tag="cpfrc_01033"
FT                   /gene="tatC"
FT   CDS             complement(1121264..1122352)
FT                   /locus_tag="cpfrc_01033"
FT                   /gene="tatC"
FT                   /product="Sec-independent protein translocase protein
FT                   tatC"
FT                   /protein_id="gnl|overwrite|cpfrc_01033|gb|ADK28826.1"
FT   gene            complement(1122459..1122737)
FT                   /locus_tag="cpfrc_01034"
FT                   /gene="tatA"
FT   CDS             complement(1122459..1122737)
FT                   /locus_tag="cpfrc_01034"
FT                   /gene="tatA"
FT                   /product="Sec-independent protein translocase protein"
FT                   /protein_id="gnl|overwrite|cpfrc_01034|gb|ADK28827.1"
FT   gene            complement(1122776..1123765)
FT                   /locus_tag="cpfrc_01035"
FT                   /gene="pafC"
FT   CDS             complement(1122776..1123765)
FT                   /locus_tag="cpfrc_01035"
FT                   /gene="pafC"
FT                   /product="Protein pafC"
FT                   /protein_id="gnl|overwrite|cpfrc_01035|gb|ADK28828.1"
FT   gene            complement(1123765..1124754)
FT                   /locus_tag="cpfrc_01036"
FT                   /gene="pafB"
FT   CDS             complement(1123765..1124754)
FT                   /locus_tag="cpfrc_01036"
FT                   /gene="pafB"
FT                   /product="Protein pafB"
FT                   /protein_id="gnl|overwrite|cpfrc_01036|gb|ADK28829.1"
FT   gene            complement(1124751..1126208)
FT                   /locus_tag="cpfrc_01037"
FT                   /gene="pafA"
FT   CDS             complement(1124751..1126208)
FT                   /locus_tag="cpfrc_01037"
FT                   /gene="pafA"
FT                   /product="Pup--protein ligase"
FT                   /protein_id="gnl|overwrite|cpfrc_01037|gb|ADK28830.1"
FT   gene            complement(1126213..1126407)
FT                   /locus_tag="cpfrc_01038"
FT                   /gene="pup"
FT   CDS             complement(1126213..1126407)
FT                   /locus_tag="cpfrc_01038"
FT                   /gene="pup"
FT                   /product="Prokaryotic ubiquitin-like protein pup"
FT                   /protein_id="gnl|overwrite|cpfrc_01038|gb|ADK28831.1"
FT   gene            complement(1126509..1128041)
FT                   /locus_tag="cpfrc_01039"
FT                   /gene="pafA1"
FT   CDS             complement(1126509..1128041)
FT                   /locus_tag="cpfrc_01039"
FT                   /gene="pafA1"
FT                   /product="Proteasome accessory factor PafA2"
FT                   /protein_id="gnl|overwrite|cpfrc_01039|gb|ADK28832.1"
FT   gene            complement(1128038..1129618)
FT                   /locus_tag="cpfrc_01040"
FT                   /gene="arc"
FT   CDS             complement(1128038..1129618)
FT                   /locus_tag="cpfrc_01040"
FT                   /gene="arc"
FT                   /product="AAA ATPase forming ring-shaped complexes"
FT                   /protein_id="gnl|overwrite|cpfrc_01040|gb|ADK28833.1"
FT   gene            complement(1129813..1130649)
FT                   /locus_tag="cpfrc_01041"
FT                   /gene="pimT"
FT   CDS             complement(1129813..1130649)
FT                   /locus_tag="cpfrc_01041"
FT                   /gene="pimT"
[truncated: 3,578,661 more chars]
