# Supplementary material for: The Corynebacterium pseudotuberculosis in silico predicted pan-exoproteome
Source: BMC Genomics. 2012 Oct 19;13(Suppl 5):S6. doi: 10.1186/1471-2164-13-S5-S6 (PMC3476999; doi:10.1186/1471-2164-13-S5-S6)
Supplement: Additional file 1 — C. pseudotuberculosis genomes. The five C. pseudotuberculosis genomes here checked, as EMBL files. [file 1471-2164-13-S5-S6-S1.zip › CP002251-I19.embl]

FT   gene            1..1812
FT                   /locus_tag="CpI19_0001"
FT                   /gene="dnaA"
FT   CDS             1..1812
FT                   /locus_tag="CpI19_0001"
FT                   /gene="dnaA"
FT                   /product="Chromosomal replication initiation protein"
FT                   /protein_id="gnl|gbufpa|CpI19_0001|gb|ADO25297.1"
FT   gene            complement(1821..1970)
FT                   /locus_tag="CpI19_0002"
FT                   /gene=""
FT   CDS             complement(1821..1970)
FT                   /locus_tag="CpI19_0002"
FT                   /gene=""
FT                   /product="Hypothetical protein"
FT                   /protein_id="gnl|gbufpa|CpI19_0002|gb|ADO25298.1"
FT   gene            2397..3584
FT                   /locus_tag="CpI19_0003"
FT                   /gene="dnaN"
FT   CDS             2397..3584
FT                   /locus_tag="CpI19_0003"
FT                   /gene="dnaN"
FT                   /product="DNA polymerase III subunit beta"
FT                   /protein_id="gnl|gbufpa|CpI19_0003|gb|ADO25299.1"
FT   gene            3651..4865
FT                   /locus_tag="CpI19_0004"
FT                   /gene="recF"
FT   CDS             3651..4865
FT                   /locus_tag="CpI19_0004"
FT                   /gene="recF"
FT                   /product="Recombination protein F"
FT                   /protein_id="gnl|gbufpa|CpI19_0004|gb|ADO25300.1"
FT   gene            4855..5427
FT                   /locus_tag="CpI19_0005"
FT                   /gene=""
FT   CDS             4855..5427
FT                   /locus_tag="CpI19_0005"
FT                   /gene=""
FT                   /product="Hypothetical protein"
FT                   /protein_id="gnl|gbufpa|CpI19_0005|gb|ADO25301.1"
FT   gene            5567..7612
FT                   /locus_tag="CpI19_0006"
FT                   /gene="gyrB"
FT   CDS             5567..7612
FT                   /locus_tag="CpI19_0006"
FT                   /gene="gyrB"
FT                   /product="DNA gyrase subunit B"
FT                   /protein_id="gnl|gbufpa|CpI19_0006|gb|ADO25302.1"
FT   gene            complement(7694..8128)
FT                   /locus_tag="CpI19_0007"
FT                   /gene=""
FT   CDS             complement(7694..8128)
FT                   /locus_tag="CpI19_0007"
FT                   /gene=""
FT                   /product="Hypothetical protein"
FT                   /protein_id="gnl|gbufpa|CpI19_0007|gb|ADO25303.1"
FT   gene            complement(8304..8390)
FT                   /locus_tag="CpI19_0008"
FT                   /gene=""
FT   CDS             complement(8304..8390)
FT                   /locus_tag="CpI19_0008"
FT                   /gene=""
FT                   /product="Hypothetical protein"
FT                   /protein_id="gnl|gbufpa|CpI19_0008|gb|ADO25304.1"
FT   gene            complement(8442..8705)
FT                   /locus_tag="CpI19_0009"
FT                   /gene=""
FT   CDS             complement(8442..8705)
FT                   /locus_tag="CpI19_0009"
FT                   /gene=""
FT                   /product="Hypothetical protein"
FT                   /protein_id="gnl|gbufpa|CpI19_0009|gb|ADO25305.1"
FT   gene            complement(8702..8914)
FT                   /locus_tag="CpI19_0010"
FT                   /gene=""
FT   CDS             complement(8702..8914)
FT                   /locus_tag="CpI19_0010"
FT                   /gene=""
FT                   /product="Hypothetical protein"
FT                   /protein_id="gnl|gbufpa|CpI19_0010|gb|ADO25306.1"
FT   gene            9082..11646
FT                   /locus_tag="CpI19_0011"
FT                   /gene="gyrA"
FT   CDS             9082..11646
FT                   /locus_tag="CpI19_0011"
FT                   /gene="gyrA"
FT                   /product="DNA gyrase subunit A"
FT                   /protein_id="gnl|gbufpa|CpI19_0011|gb|ADO25307.1"
FT   gene            11646..11990
FT                   /locus_tag="CpI19_0012"
FT                   /gene=""
FT   CDS             11646..11990
FT                   /locus_tag="CpI19_0012"
FT                   /gene=""
FT                   /product="Hypothetical protein"
FT                   /protein_id="gnl|gbufpa|CpI19_0012|gb|ADO25308.1"
FT   gene            12176..12252
FT                   /locus_tag="CpI19_t01"
FT   tRNA            12176..12252
FT                   /product="tRNA-Ile"
FT   gene            12261..12333
FT                   /locus_tag="CpI19_t02"
FT   tRNA            12261..12333
FT                   /product="tRNA-Ala"
FT   gene            12433..13212
FT                   /locus_tag="CpI19_0013"
FT                   /gene=""
FT   CDS             12433..13212
FT                   /locus_tag="CpI19_0013"
FT                   /gene=""
FT                   /product="Hypothetical protein"
FT                   /protein_id="gnl|gbufpa|CpI19_0013|gb|ADO25309.1"
FT   gene            13540..14055
FT                   /locus_tag="CpI19_0014"
FT                   /gene=""
FT   CDS             13540..14055
FT                   /locus_tag="CpI19_0014"
FT                   /gene=""
FT                   /product="Hypothetical protein"
FT                   /protein_id="gnl|gbufpa|CpI19_0014|gb|ADO25310.1"
FT   gene            14288..14360
FT                   /locus_tag="CpI19_t03"
FT   tRNA            14288..14360
FT                   /product="tRNA-Ala"
FT   gene            14353..14613
FT                   /locus_tag="CpI19_0015"
FT                   /gene=""
FT   CDS             14353..14613
FT                   /locus_tag="CpI19_0015"
FT                   /gene=""
FT                   /product="Hypothetical protein"
FT                   /protein_id="gnl|gbufpa|CpI19_0015|gb|ADO25311.1"
FT   gene            14686..15687
FT                   /locus_tag="CpI19_0016"
FT                   /gene=""
FT   CDS             14686..15687
FT                   /locus_tag="CpI19_0016"
FT                   /gene=""
FT                   /product="Periplasmic binding protein/LacI transcriptional
FT                   regulator"
FT                   /protein_id="gnl|gbufpa|CpI19_0016|gb|ADO25312.1"
FT   gene            15684..16769
FT                   /locus_tag="CpI19_0017"
FT                   /gene="rbsC"
FT   CDS             15684..16769
FT                   /locus_tag="CpI19_0017"
FT                   /gene="rbsC"
FT                   /product="Ribose transport system permease protein rbsC"
FT                   /protein_id="gnl|gbufpa|CpI19_0017|gb|ADO25313.1"
FT   gene            16771..17544
FT                   /locus_tag="CpI19_0018"
FT                   /gene="rbsA"
FT   CDS             16771..17544
FT                   /locus_tag="CpI19_0018"
FT                   /gene="rbsA"
FT                   /product="Ribose import ATP-binding protein RbsA"
FT                   /protein_id="gnl|gbufpa|CpI19_0018|gb|ADO25314.1"
FT   gene            complement(17612..18283)
FT                   /locus_tag="CpI19_0019"
FT                   /gene=""
FT   CDS             complement(17612..18283)
FT                   /locus_tag="CpI19_0019"
FT                   /gene=""
FT                   /product="Hypothetical protein"
FT                   /protein_id="gnl|gbufpa|CpI19_0019|gb|ADO25315.1"
FT   gene            18361..18897
FT                   /locus_tag="CpI19_0020"
FT                   /gene="ppiA"
FT   CDS             18361..18897
FT                   /locus_tag="CpI19_0020"
FT                   /gene="ppiA"
FT                   /product="Peptidyl-prolyl cis-trans isomerase A"
FT                   /protein_id="gnl|gbufpa|CpI19_0020|gb|ADO25316.1"
FT   gene            18959..19729
FT                   /locus_tag="CpI19_0021"
FT                   /gene="ybhB"
FT   CDS             18959..19729
FT                   /locus_tag="CpI19_0021"
FT                   /gene="ybhB"
FT                   /product="Rhomboid family protein"
FT                   /protein_id="gnl|gbufpa|CpI19_0021|gb|ADO25317.1"
FT   gene            19748..19855
FT                   /locus_tag="CpI19_0021a"
FT                   /gene=""
FT   CDS             19748..19855
FT                   /locus_tag="CpI19_0021a"
FT                   /gene=""
FT                   /product="Hypothetical protein"
FT                   /protein_id="gnl|gbufpa|CpI19_0021a"
FT   gene            19884..20042
FT                   /locus_tag="CpI19_0022"
FT                   /gene=""
FT   CDS             19884..20042
FT                   /locus_tag="CpI19_0022"
FT                   /gene=""
FT                   /product="Hypothetical protein"
FT                   /protein_id="gnl|gbufpa|CpI19_0022|gb|ADO25318.1"
FT   gene            20672..21019
FT                   /locus_tag="CpI19_0023"
FT                   /gene=""
FT   CDS             20672..21019
FT                   /locus_tag="CpI19_0023"
FT                   /gene=""
FT                   /product="Hypothetical protein"
FT                   /protein_id="gnl|gbufpa|CpI19_0023|gb|ADO25319.1"
FT   gene            complement(21053..21157)
FT                   /locus_tag="CpI19_0023a"
FT                   /gene=""
FT   CDS             complement(21053..21157)
FT                   /locus_tag="CpI19_0023a"
FT                   /gene=""
FT                   /product="Hypothetical protein"
FT                   /protein_id="gnl|gbufpa|CpI19_0023a"
FT   gene            complement(21573..21671)
FT                   /locus_tag="CpI19_0023b"
FT                   /gene=""
FT   CDS             complement(21573..21671)
FT                   /locus_tag="CpI19_0023b"
FT                   /gene=""
FT                   /product="Hypothetical protein"
FT                   /protein_id="gnl|gbufpa|CpI19_0023b"
FT   gene            complement(21748..21837)
FT                   /locus_tag="CpI19_0023c"
FT                   /gene=""
FT   CDS             complement(21748..21837)
FT                   /locus_tag="CpI19_0023c"
FT                   /gene=""
FT                   /product="Hypothetical protein"
FT                   /protein_id="gnl|gbufpa|CpI19_0023c"
FT   gene            complement(21858..22070)
FT                   /locus_tag="CpI19_0024"
FT                   /gene=""
FT   CDS             complement(21858..22070)
FT                   /locus_tag="CpI19_0024"
FT                   /gene=""
FT                   /product="Hypothetical protein"
FT                   /protein_id="gnl|gbufpa|CpI19_0024|gb|ADO25320.1"
FT   gene            22238..22591
FT                   /locus_tag="CpI19_0025"
FT                   /gene="cas5"
FT   CDS             22238..22591
FT                   /locus_tag="CpI19_0025"
FT                   /gene="cas5"
FT                   /product="CRISPR-associated protein Cas5"
FT                   /protein_id="gnl|gbufpa|CpI19_0025|gb|ADO25321.1"
FT   gene            complement(22666..23547)
FT                   /locus_tag="CpI19_0026"
FT                   /gene=""
FT   CDS             complement(22666..23547)
FT                   /locus_tag="CpI19_0026"
FT                   /gene=""
FT                   /product="Insertion element protein"
FT                   /protein_id="gnl|gbufpa|CpI19_0026|gb|ADO25322.1"
FT   gene            24114..25037
FT                   /locus_tag="CpI19_0027"
FT                   /gene="pld"
FT   CDS             24114..25037
FT                   /locus_tag="CpI19_0027"
FT                   /gene="pld"
FT                   /product="Phospholipase D"
FT                   /protein_id="gnl|gbufpa|CpI19_0027|gb|ADO25323.1"
FT   gene            complement(25090..25956)
FT                   /locus_tag="CpI19_0028"
FT                   /gene="fagC"
FT   CDS             complement(25090..25956)
FT                   /locus_tag="CpI19_0028"
FT                   /gene="fagC"
FT                   /product="ATP binding cytoplasmic membrane protein"
FT                   /protein_id="gnl|gbufpa|CpI19_0028|gb|ADO25324.1"
FT   gene            complement(25965..26951)
FT                   /locus_tag="CpI19_0029"
FT                   /gene="fagB"
FT   CDS             complement(25965..26951)
FT                   /locus_tag="CpI19_0029"
FT                   /gene="fagB"
FT                   /product="Iron-enterobactin transporter"
FT                   /protein_id="gnl|gbufpa|CpI19_0029|gb|ADO25325.1"
FT   gene            complement(26951..28018)
FT                   /locus_tag="CpI19_0030"
FT                   /gene="fagA"
FT   CDS             complement(26951..28018)
FT                   /locus_tag="CpI19_0030"
FT                   /gene="fagA"
FT                   /product="Hypothetical protein"
FT                   /protein_id="gnl|gbufpa|CpI19_0030|gb|ADO25326.1"
FT   gene            28065..29117
FT                   /locus_tag="CpI19_0031"
FT                   /gene="fagD"
FT   CDS             28065..29117
FT                   /locus_tag="CpI19_0031"
FT                   /gene="fagD"
FT                   /product="Iron siderophore binding protein"
FT                   /protein_id="gnl|gbufpa|CpI19_0031|gb|ADO25327.1"
FT   gene            complement(29249..29518)
FT                   /locus_tag="CpI19_0032"
FT                   /gene=""
FT   CDS             complement(29249..29518)
FT                   /locus_tag="CpI19_0032"
FT                   /gene=""
FT                   /product="Hypothetical protein"
FT                   /protein_id="gnl|gbufpa|CpI19_0032|gb|ADO25328.1"
FT   gene            complement(29632..31626)
FT                   /locus_tag="CpI19_0033"
FT                   /gene="pknB"
FT   CDS             complement(29632..31626)
FT                   /locus_tag="CpI19_0033"
FT                   /gene="pknB"
FT                   /product="Serine/threonine-protein kinase"
FT                   /protein_id="gnl|gbufpa|CpI19_0033|gb|ADO25329.1"
FT   gene            complement(31623..33143)
FT                   /locus_tag="CpI19_0034"
FT                   /gene="pknA"
FT   CDS             complement(31623..33143)
FT                   /locus_tag="CpI19_0034"
FT                   /gene="pknA"
FT                   /product="Serine/threonine-protein kinase"
FT                   /protein_id="gnl|gbufpa|CpI19_0034|gb|ADO25330.1"
FT   gene            complement(33151..34611)
FT                   /locus_tag="CpI19_0035"
FT                   /gene="pbpA"
FT   CDS             complement(33151..34611)
FT                   /locus_tag="CpI19_0035"
FT                   /gene="pbpA"
FT                   /product="Penicillin-binding protein A"
FT                   /protein_id="gnl|gbufpa|CpI19_0035|gb|ADO25331.1"
FT   gene            complement(34608..35981)
FT                   /locus_tag="CpI19_0036"
FT                   /gene="ftsW"
FT   CDS             complement(34608..35981)
FT                   /locus_tag="CpI19_0036"
FT                   /gene="ftsW"
FT                   /product="Cell division protein ftsW"
FT                   /protein_id="gnl|gbufpa|CpI19_0036|gb|ADO25332.1"
FT   gene            complement(35982..37493)
FT                   /locus_tag="CpI19_0037"
FT                   /gene="pstP"
FT   CDS             complement(35982..37493)
FT                   /locus_tag="CpI19_0037"
FT                   /gene="pstP"
FT                   /product="PP2C-family Ser/Thr phosphatase"
FT                   /protein_id="gnl|gbufpa|CpI19_0037|gb|ADO25333.1"
FT   gene            complement(37493..37972)
FT                   /locus_tag="CpI19_0038"
FT                   /gene=""
FT   CDS             complement(37493..37972)
FT                   /locus_tag="CpI19_0038"
FT                   /gene=""
FT                   /product="FHA domain-containing protein"
FT                   /protein_id="gnl|gbufpa|CpI19_0038|gb|ADO25334.1"
FT   gene            complement(38049..39002)
FT                   /locus_tag="CpI19_0039"
FT                   /gene=""
FT   CDS             complement(38049..39002)
FT                   /locus_tag="CpI19_0039"
FT                   /gene=""
FT                   /product="Hypothetical protein"
FT                   /protein_id="gnl|gbufpa|CpI19_0039|gb|ADO25335.1"
FT   gene            39352..39438
FT                   /locus_tag="CpI19_t04"
FT   tRNA            39352..39438
FT                   /product="tRNA-Leu"
FT   gene            complement(39658..40371)
FT                   /locus_tag="CpI19_0040"
FT                   /gene=""
FT   CDS             complement(39658..40371)
FT                   /locus_tag="CpI19_0040"
FT                   /gene=""
FT                   /product="CAAX amino terminal protease family"
FT                   /protein_id="gnl|gbufpa|CpI19_0040|gb|ADO25336.1"
FT   gene            complement(40510..41040)
FT                   /locus_tag="CpI19_0041"
FT                   /gene=""
FT   CDS             complement(40510..41040)
FT                   /locus_tag="CpI19_0041"
FT                   /gene=""
FT                   /product="Hypothetical protein"
FT                   /protein_id="gnl|gbufpa|CpI19_0041|gb|ADO25337.1"
FT   gene            complement(41037..41360)
FT                   /locus_tag="CpI19_0042"
FT                   /gene="padR"
FT   CDS             complement(41037..41360)
FT                   /locus_tag="CpI19_0042"
FT                   /gene="padR"
FT                   /product="Transcription regulator padR"
FT                   /protein_id="gnl|gbufpa|CpI19_0042|gb|ADO25338.1"
FT   gene            complement(41535..42533)
FT                   /locus_tag="CpI19_0043"
FT                   /gene="znuA"
FT   CDS             complement(41535..42533)
FT                   /locus_tag="CpI19_0043"
FT                   /gene="znuA"
FT                   /product="Zinc ABC transporter substrate-binding protein"
FT                   /protein_id="gnl|gbufpa|CpI19_0043|gb|ADO25339.1"
FT   gene            complement(42543..43313)
FT                   /locus_tag="CpI19_0044"
FT                   /gene="fecE"
FT   CDS             complement(42543..43313)
FT                   /locus_tag="CpI19_0044"
FT                   /gene="fecE"
FT                   /product="Fe(3+) dicitrate transport ATP-binding protein
FT                   FecE"
FT                   /protein_id="gnl|gbufpa|CpI19_0044|gb|ADO25340.1"
FT   gene            complement(43310..44434)
FT                   /locus_tag="CpI19_0045"
FT                   /gene="fecD"
FT   CDS             complement(43310..44434)
FT                   /locus_tag="CpI19_0045"
FT                   /gene="fecD"
FT                   /product="Fe(3+) dicitrate transport system permease
FT                   protein fecD"
FT                   /protein_id="gnl|gbufpa|CpI19_0045|gb|ADO25341.1"
FT   gene            complement(44505..45887)
FT                   /locus_tag="CpI19_0046"
FT                   /gene="mgtE1"
FT   CDS             complement(44505..45887)
FT                   /locus_tag="CpI19_0046"
FT                   /gene="mgtE1"
FT                   /product="Magnesium transporter mgtE"
FT                   /protein_id="gnl|gbufpa|CpI19_0046|gb|ADO25342.1"
FT   gene            complement(46165..47763)
FT                   /locus_tag="CpI19_0047"
FT                   /gene="malL"
FT   CDS             complement(46165..47763)
FT                   /locus_tag="CpI19_0047"
FT                   /gene="malL"
FT                   /product="Oligo-1,6-glucosidase 1"
FT                   /protein_id="gnl|gbufpa|CpI19_0047|gb|ADO25343.1"
FT   gene            48054..48344
FT                   /locus_tag="CpI19_0048"
FT                   /gene=""
FT   CDS             48054..48344
FT                   /locus_tag="CpI19_0048"
FT                   /gene=""
FT                   /product="Hypothetical protein"
FT                   /protein_id="gnl|gbufpa|CpI19_0048|gb|ADO25344.1"
FT   gene            complement(48501..49775)
FT                   /locus_tag="CpI19_0049"
FT                   /gene=""
FT   CDS             complement(48501..49775)
FT                   /locus_tag="CpI19_0049"
FT                   /gene=""
FT                   /product="Major Facilitator Superfamily (MFS)"
FT                   /protein_id="gnl|gbufpa|CpI19_0049|gb|ADO25345.1"
FT   gene            complement(50410..50619)
FT                   /locus_tag="CpI19_0050"
FT                   /gene=""
FT   CDS             complement(50410..50619)
FT                   /locus_tag="CpI19_0050"
FT                   /gene=""
FT                   /product="Hypothetical protein"
FT                   /protein_id="gnl|gbufpa|CpI19_0050|gb|ADO25346.1"
FT   gene            complement(50998..51642)
FT                   /locus_tag="CpI19_0051a"
FT                   /gene="cskE"
FT   CDS             complement(50998..51642)
FT                   /locus_tag="CpI19_0051a"
FT                   /gene="cskE"
FT                   /product="Anti-sigma factor"
FT                   /protein_id="gnl|gbufpa|CpI19_0051a"
FT   gene            complement(51639..52226)
FT                   /locus_tag="CpI19_0051"
FT                   /gene="sigK"
FT   CDS             complement(51639..52226)
FT                   /locus_tag="CpI19_0051"
FT                   /gene="sigK"
FT                   /product="ECF family sigma factor K"
FT                   /protein_id="gnl|gbufpa|CpI19_0051"
FT   gene            complement(52286..52579)
FT                   /locus_tag="CpI19_0052"
FT                   /gene=""
FT   CDS             complement(52286..52579)
FT                   /locus_tag="CpI19_0052"
FT                   /gene=""
FT                   /product="Hypothetical protein"
FT                   /protein_id="gnl|gbufpa|CpI19_0052|gb|ADO25347.1"
FT   gene            52937..54574
FT                   /locus_tag="CpI19_0053"
FT                   /gene="dipZ"
FT   CDS             52937..54574
FT                   /locus_tag="CpI19_0053"
FT                   /gene="dipZ"
FT                   /product="Protein dipZ"
FT                   /protein_id="gnl|gbufpa|CpI19_0053|gb|ADO25348.1"
FT   gene            54780..55406
FT                   /locus_tag="CpI19_0054"
FT                   /gene=""
FT   CDS             54780..55406
FT                   /locus_tag="CpI19_0054"
FT                   /gene=""
FT                   /product="Hypothetical protein"
FT                   /protein_id="gnl|gbufpa|CpI19_0054|gb|ADO25349.1"
FT   gene            complement(55408..56070)
FT                   /locus_tag="CpI19_0055"
FT                   /gene="opuBB"
FT   CDS             complement(55408..56070)
FT                   /locus_tag="CpI19_0055"
FT                   /gene="opuBB"
FT                   /product="Choline transport system permease protein"
FT                   /protein_id="gnl|gbufpa|CpI19_0055|gb|ADO25350.1"
FT   gene            complement(56067..56705)
FT                   /locus_tag="CpI19_0056"
FT                   /gene="opuBD"
FT   CDS             complement(56067..56705)
FT                   /locus_tag="CpI19_0056"
FT                   /gene="opuBD"
FT                   /product="Choline transport system permease protein opuBD"
FT                   /protein_id="gnl|gbufpa|CpI19_0056|gb|ADO25351.1"
FT   gene            complement(56702..57589)
FT                   /locus_tag="CpI19_0057"
FT                   /gene="opuBA"
FT   CDS             complement(56702..57589)
FT                   /locus_tag="CpI19_0057"
FT                   /gene="opuBA"
FT                   /product="Choline transport ATP-binding protein OpuBA"
FT                   /protein_id="gnl|gbufpa|CpI19_0057|gb|ADO25352.1"
FT   gene            complement(57946..58146)
FT                   /locus_tag="CpI19_0058"
FT                   /gene=""
FT   CDS             complement(57946..58146)
FT                   /locus_tag="CpI19_0058"
FT                   /gene=""
FT                   /product="Hypothetical protein"
FT                   /protein_id="gnl|gbufpa|CpI19_0058|gb|ADO25353.1"
FT   gene            complement(58190..59527)
FT                   /locus_tag="CpI19_0059"
FT                   /gene=""
FT   CDS             complement(58190..59527)
FT                   /locus_tag="CpI19_0059"
FT                   /gene=""
FT                   /product="Peptidase family M20/M25/M40"
FT                   /protein_id="gnl|gbufpa|CpI19_0059|gb|ADO25354.1"
FT   gene            59731..60726
FT                   /locus_tag="CpI19_0060"
FT                   /gene="bioB"
FT   CDS             59731..60726
FT                   /locus_tag="CpI19_0060"
FT                   /gene="bioB"
FT                   /product="Biotin synthase"
FT                   /protein_id="gnl|gbufpa|CpI19_0060|gb|ADO25355.1"
FT   gene            60732..60986
FT                   /locus_tag="CpI19_0061"
FT                   /gene=""
FT   CDS             60732..60986
FT                   /locus_tag="CpI19_0061"
FT                   /gene=""
FT                   /product="Hypothetical protein"
FT                   /protein_id="gnl|gbufpa|CpI19_0061|gb|ADO25356.1"
FT   gene            complement(61009..61440)
FT                   /locus_tag="CpI19_0062"
FT                   /gene="mepB"
FT   CDS             complement(61009..61440)
FT                   /locus_tag="CpI19_0062"
FT                   /gene="mepB"
FT                   /product="Metallopeptidase MepB"
FT                   /protein_id="gnl|gbufpa|CpI19_0062|gb|ADO25357.1"
FT   gene            61541..62950
FT                   /locus_tag="CpI19_0063"
FT                   /gene="amn"
FT   CDS             61541..62950
FT                   /locus_tag="CpI19_0063"
FT                   /gene="amn"
FT                   /product="AMP nucleosidase"
FT                   /protein_id="gnl|gbufpa|CpI19_0063|gb|ADO25358.1"
FT   gene            63042..64451
FT                   /locus_tag="CpI19_0064"
FT                   /gene=""
FT   CDS             63042..64451
FT                   /locus_tag="CpI19_0064"
FT                   /gene=""
FT                   /product="Hypothetical protein"
FT                   /protein_id="gnl|gbufpa|CpI19_0064|gb|ADO25359.1"
FT   gene            64754..65923
FT                   /locus_tag="CpI19_0065"
FT                   /gene=""
FT   CDS             64754..65923
FT                   /locus_tag="CpI19_0065"
FT                   /gene=""
FT                   /product="Lysozyme M1"
FT                   /protein_id="gnl|gbufpa|CpI19_0065|gb|ADO25360.1"
FT   gene            complement(65978..67063)
FT                   /locus_tag="CpI19_0066"
FT                   /gene="ino1"
FT   CDS             complement(65978..67063)
FT                   /locus_tag="CpI19_0066"
FT                   /gene="ino1"
FT                   /product="Inositol-3-phosphate synthase"
FT                   /protein_id="gnl|gbufpa|CpI19_0066|gb|ADO25361.1"
FT   gene            complement(67292..68029)
FT                   /locus_tag="CpI19_0067"
FT                   /gene=""
FT   CDS             complement(67292..68029)
FT                   /locus_tag="CpI19_0067"
FT                   /gene=""
FT                   /product="Fe(2+)/Mn(2+) transporter pcl1"
FT                   /protein_id="gnl|gbufpa|CpI19_0067|gb|ADO25362.1"
FT   gene            complement(68349..69209)
FT                   /locus_tag="CpI19_0068"
FT                   /gene=""
FT   CDS             complement(68349..69209)
FT                   /locus_tag="CpI19_0068"
FT                   /gene=""
FT                   /product="Abhydrolase domain-containing protein 6"
FT                   /protein_id="gnl|gbufpa|CpI19_0068|gb|ADO25363.1"
FT   gene            69248..69835
FT                   /locus_tag="CpI19_0069"
FT                   /gene="noxC"
FT   CDS             69248..69835
FT                   /locus_tag="CpI19_0069"
FT                   /gene="noxC"
FT                   /product="NADH dehydrogenase"
FT                   /protein_id="gnl|gbufpa|CpI19_0069|gb|ADO25364.1"
FT   gene            69873..70430
FT                   /locus_tag="CpI19_0070"
FT                   /gene="gca"
FT   CDS             69873..70430
FT                   /locus_tag="CpI19_0070"
FT                   /gene="gca"
FT                   /product="Gamma-type carbonic anhydratase-like protein"
FT                   /protein_id="gnl|gbufpa|CpI19_0070|gb|ADO25365.1"
FT   gene            complement(70423..71346)
FT                   /locus_tag="CpI19_0071"
FT                   /gene=""
FT   CDS             complement(70423..71346)
FT                   /locus_tag="CpI19_0071"
FT                   /gene=""
FT                   /product="Transcription factor Rok"
FT                   /protein_id="gnl|gbufpa|CpI19_0071|gb|ADO25366.1"
FT   gene            71818..71913
FT                   /locus_tag="CpI19_0072"
FT                   /gene=""
FT   CDS             71818..71913
FT                   /locus_tag="CpI19_0072"
FT                   /gene=""
FT                   /product="Hypothetical protein"
FT                   /protein_id="gnl|gbufpa|CpI19_0072|gb|ADO25367.1"
FT   gene            72085..73563
FT                   /locus_tag="CpI19_0073"
FT                   /gene="piuB"
FT   CDS             72085..73563
FT                   /locus_tag="CpI19_0073"
FT                   /gene="piuB"
FT                   /product="Uncharacterized iron-regulated membrane protein"
FT                   /protein_id="gnl|gbufpa|CpI19_0073|gb|ADO25368.1"
FT   gene            73634..74704
FT                   /locus_tag="CpI19_0074"
FT                   /gene=""
FT   CDS             73634..74704
FT                   /locus_tag="CpI19_0074"
FT                   /gene=""
FT                   /product="Hypothetical protein"
FT                   /protein_id="gnl|gbufpa|CpI19_0074|gb|ADO25369.1"
FT   gene            74819..76489
FT                   /locus_tag="CpI19_0075"
FT                   /gene=""
FT   CDS             74819..76489
FT                   /locus_tag="CpI19_0075"
FT                   /gene=""
FT                   /product="Hypothetical protein"
FT                   /protein_id="gnl|gbufpa|CpI19_0075|gb|ADO25370.1"
FT   gene            76541..76957
FT                   /locus_tag="CpI19_0076"
FT                   /gene="marR"
FT   CDS             76541..76957
FT                   /locus_tag="CpI19_0076"
FT                   /gene="marR"
FT                   /product="Multiple antibiotic resistance protein marR"
FT                   /protein_id="gnl|gbufpa|CpI19_0076|gb|ADO25371.1"
FT   gene            76966..77322
FT                   /locus_tag="CpI19_0077"
FT                   /gene=""
FT   CDS             76966..77322
FT                   /locus_tag="CpI19_0077"
FT                   /gene=""
FT                   /product="Hypothetical protein"
FT                   /protein_id="gnl|gbufpa|CpI19_0077|gb|ADO25372.1"
FT   gene            77322..78158
FT                   /locus_tag="CpI19_0078"
FT                   /gene=""
FT   CDS             77322..78158
FT                   /locus_tag="CpI19_0078"
FT                   /gene=""
FT                   /product="Hypothetical protein"
FT                   /protein_id="gnl|gbufpa|CpI19_0078|gb|ADO25373.1"
FT   gene            complement(78164..79246)
FT                   /locus_tag="CpI19_0079"
FT                   /gene="abrB"
FT   CDS             complement(78164..79246)
FT                   /locus_tag="CpI19_0079"
FT                   /gene="abrB"
FT                   /product="Ammonia monooxygenase"
FT                   /protein_id="gnl|gbufpa|CpI19_0079|gb|ADO25374.1"
FT   gene            complement(79307..79903)
FT                   /locus_tag="CpI19_0080"
FT                   /gene=""
FT   CDS             complement(79307..79903)
FT                   /locus_tag="CpI19_0080"
FT                   /gene=""
FT                   /product="Hypothetical protein"
FT                   /protein_id="gnl|gbufpa|CpI19_0080|gb|ADO25375.1"
FT   gene            79976..80788
FT                   /locus_tag="CpI19_0081"
FT                   /gene=""
FT   CDS             79976..80788
FT                   /locus_tag="CpI19_0081"
FT                   /gene=""
FT                   /product="Sulfite exporter TauE/SafE"
FT                   /protein_id="gnl|gbufpa|CpI19_0081|gb|ADO25376.1"
FT   gene            80919..81734
FT                   /locus_tag="CpI19_0082"
FT                   /gene="sgaA"
FT   CDS             80919..81734
FT                   /locus_tag="CpI19_0082"
FT                   /gene="sgaA"
FT                   /product="PTS system, IIA component"
FT                   /protein_id="gnl|gbufpa|CpI19_0082|gb|ADO25377.1"
FT   gene            81746..83287
FT                   /locus_tag="CpI19_0083"
FT                   /gene="ulaA"
FT   CDS             81746..83287
FT                   /locus_tag="CpI19_0083"
FT                   /gene="ulaA"
FT                   /product="Ascorbate-specific permease IIC component ulaA"
FT                   /protein_id="gnl|gbufpa|CpI19_0083|gb|ADO25378.1"
FT   gene            complement(83303..85936)
FT                   /locus_tag="CpI19_0084"
FT                   /gene="hrpB"
FT   CDS             complement(83303..85936)
FT                   /locus_tag="CpI19_0084"
FT                   /gene="hrpB"
FT                   /product="ATP-dependent RNA helicase hrpB"
FT                   /protein_id="gnl|gbufpa|CpI19_0084|gb|ADO25379.1"
FT   gene            85929..86672
FT                   /locus_tag="CpI19_0085"
FT                   /gene="alkB"
FT   CDS             85929..86672
FT                   /locus_tag="CpI19_0085"
FT                   /gene="alkB"
FT                   /product="Alpha-ketoglutarate-dependent dioxygenase AlkB"
FT                   /protein_id="gnl|gbufpa|CpI19_0085|gb|ADO25380.1"
FT   gene            86745..87407
FT                   /locus_tag="CpI19_0086"
FT                   /gene="tagA"
FT   CDS             86745..87407
FT                   /locus_tag="CpI19_0086"
FT                   /gene="tagA"
FT                   /product="DNA-3-methyladenine glycosylase 1"
FT                   /protein_id="gnl|gbufpa|CpI19_0086|gb|ADO25381.1"
FT   gene            87404..88105
FT                   /locus_tag="CpI19_0087"
FT                   /gene="yusR"
FT   CDS             87404..88105
FT                   /locus_tag="CpI19_0087"
FT                   /gene="yusR"
FT                   /product="Short-chain dehydrogenase/reductase yusR"
FT                   /protein_id="gnl|gbufpa|CpI19_0087|gb|ADO25382.1"
FT   gene            88205..88525
FT                   /locus_tag="CpI19_0088"
FT                   /gene=""
FT   CDS             88205..88525
FT                   /locus_tag="CpI19_0088"
FT                   /gene=""
FT                   /product="Hypothetical protein"
FT                   /protein_id="gnl|gbufpa|CpI19_0088|gb|ADO25383.1"
FT   gene            88564..88854
FT                   /locus_tag="CpI19_0089"
FT                   /gene="yaaA"
FT   CDS             88564..88854
FT                   /locus_tag="CpI19_0089"
FT                   /gene="yaaA"
FT                   /product="Uncharacterized protein yaaA"
FT                   /protein_id="gnl|gbufpa|CpI19_0089|gb|ADO25384.1"
FT   gene            88854..89678
FT                   /locus_tag="CpI19_0090"
FT                   /gene="cfp30B"
FT   CDS             88854..89678
FT                   /locus_tag="CpI19_0090"
FT                   /gene="cfp30B"
FT                   /product="Antigen Cfp30B"
FT                   /protein_id="gnl|gbufpa|CpI19_0090|gb|ADO25385.1"
FT   gene            89683..89973
FT                   /locus_tag="CpI19_0091"
FT                   /gene="ogt"
FT   CDS             89683..89973
FT                   /locus_tag="CpI19_0091"
FT                   /gene="ogt"
FT                   /product="Methylated-DNA--protein-cysteine
FT                   methyltransferase"
FT                   /protein_id="gnl|gbufpa|CpI19_0091|gb|ADO25386.1"
FT   gene            89979..90263
FT                   /locus_tag="CpI19_0092"
FT                   /gene=""
FT   CDS             89979..90263
FT                   /locus_tag="CpI19_0092"
FT                   /gene=""
FT                   /product="Hypothetical protein"
FT                   /protein_id="gnl|gbufpa|CpI19_0092|gb|ADO25387.1"
FT   gene            90326..91321
FT                   /locus_tag="CpI19_0093"
FT                   /gene=""
FT   CDS             90326..91321
FT                   /locus_tag="CpI19_0093"
FT                   /gene=""
FT                   /product="Hypothetical protein"
FT                   /protein_id="gnl|gbufpa|CpI19_0093|gb|ADO25388.1"
FT   gene            complement(91318..92847)
FT                   /locus_tag="CpI19_0094"
FT                   /gene="glpK"
FT   CDS             complement(91318..92847)
FT                   /locus_tag="CpI19_0094"
FT                   /gene="glpK"
FT                   /product="Glycerol kinase"
FT                   /protein_id="gnl|gbufpa|CpI19_0094|gb|ADO25389.1"
FT   gene            complement(92857..93582)
FT                   /locus_tag="CpI19_0095"
FT                   /gene="glpF"
FT   CDS             complement(92857..93582)
FT                   /locus_tag="CpI19_0095"
FT                   /gene="glpF"
FT                   /product="Glycerol uptake facilitator protein"
FT                   /protein_id="gnl|gbufpa|CpI19_0095|gb|ADO25390.1"
FT   gene            complement(93639..94499)
FT                   /locus_tag="CpI19_0096"
FT                   /gene=""
FT   CDS             complement(93639..94499)
FT                   /locus_tag="CpI19_0096"
FT                   /gene=""
FT                   /product="Alpha/beta hydrolase family protein"
FT                   /protein_id="gnl|gbufpa|CpI19_0096|gb|ADO25391.1"
FT   gene            complement(94512..96362)
FT                   /locus_tag="CpI19_0097"
FT                   /gene="pepO"
FT   CDS             complement(94512..96362)
FT                   /locus_tag="CpI19_0097"
FT                   /gene="pepO"
FT                   /product="Metalloendopeptidase"
FT                   /protein_id="gnl|gbufpa|CpI19_0097|gb|ADO25392.1"
FT   gene            96369..96974
FT                   /locus_tag="CpI19_0098"
FT                   /gene=""
FT   CDS             96369..96974
FT                   /locus_tag="CpI19_0098"
FT                   /gene=""
FT                   /product="Hypothetical protein"
FT                   /protein_id="gnl|gbufpa|CpI19_0098|gb|ADO25393.1"
FT   gene            96971..97873
FT                   /locus_tag="CpI19_0099"
FT                   /gene=""
FT   CDS             96971..97873
FT                   /locus_tag="CpI19_0099"
FT                   /gene=""
FT                   /product="Hypothetical protein"
FT                   /protein_id="gnl|gbufpa|CpI19_0099|gb|ADO25394.1"
FT   gene            97866..98741
FT                   /locus_tag="CpI19_0100"
FT                   /gene="opuAC"
FT   CDS             97866..98741
FT                   /locus_tag="CpI19_0100"
FT                   /gene="opuAC"
FT                   /product="Glycine betaine-binding protein"
FT                   /protein_id="gnl|gbufpa|CpI19_0100|gb|ADO25395.1"
FT   gene            complement(98749..101961)
FT                   /locus_tag="CpI19_0101"
FT                   /gene="embC"
FT   CDS             complement(98749..101961)
FT                   /locus_tag="CpI19_0101"
FT                   /gene="embC"
FT                   /product="Arabinosyltransferase C"
FT                   /protein_id="gnl|gbufpa|CpI19_0101|gb|ADO25396.1"
FT   gene            complement(102026..104101)
FT                   /locus_tag="CpI19_0102"
FT                   /gene="aftA"
FT   CDS             complement(102026..104101)
FT                   /locus_tag="CpI19_0102"
FT                   /gene="aftA"
FT                   /product="Arabinofuranosyl transferase A"
FT                   /protein_id="gnl|gbufpa|CpI19_0102|gb|ADO25397.1"
FT   gene            complement(104249..105010)
FT                   /locus_tag="CpI19_0103"
FT                   /gene=""
FT   CDS             complement(104249..105010)
FT                   /locus_tag="CpI19_0103"
FT                   /gene=""
FT                   /product="Decaprenylphosphoryl-D-2-keto erythropentose
FT                   reductase"
FT                   /protein_id="gnl|gbufpa|CpI19_0103|gb|ADO25398.1"
FT   gene            complement(105026..106492)
FT                   /locus_tag="CpI19_0104"
FT                   /gene="dprE1"
FT   CDS             complement(105026..106492)
FT                   /locus_tag="CpI19_0104"
FT                   /gene="dprE1"
FT                   /product="Decaprenylphosphoryl-beta-D-ribose oxidase"
FT                   /protein_id="gnl|gbufpa|CpI19_0104|gb|ADO25399.1"
FT   gene            complement(106576..106800)
FT                   /locus_tag="CpI19_0105"
FT                   /gene=""
FT   CDS             complement(106576..106800)
FT                   /locus_tag="CpI19_0105"
FT                   /gene=""
FT                   /product="Hypothetical protein"
FT                   /protein_id="gnl|gbufpa|CpI19_0105|gb|ADO25400.1"
FT   gene            106845..107306
FT                   /locus_tag="CpI19_0106"
FT                   /gene=""
FT   CDS             106845..107306
FT                   /locus_tag="CpI19_0106"
FT                   /gene=""
FT                   /product="Hypothetical protein"
FT                   /protein_id="gnl|gbufpa|CpI19_0106|gb|ADO25401.1"
FT   gene            107303..107833
FT                   /locus_tag="CpI19_0107"
FT                   /gene=""
FT   CDS             107303..107833
FT                   /locus_tag="CpI19_0107"
FT                   /gene=""
FT                   /product="Hypothetical protein"
FT                   /protein_id="gnl|gbufpa|CpI19_0107|gb|ADO25402.1"
FT   gene            107854..108741
FT                   /locus_tag="CpI19_0108"
FT                   /gene=""
FT   CDS             107854..108741
FT                   /locus_tag="CpI19_0108"
FT                   /gene=""
FT                   /product="Hypothetical protein"
FT                   /protein_id="gnl|gbufpa|CpI19_0108|gb|ADO25403.1"
FT   gene            108753..109211
FT                   /locus_tag="CpI19_0109"
FT                   /gene=""
FT   CDS             108753..109211
FT                   /locus_tag="CpI19_0109"
FT                   /gene=""
FT                   /product="GtrA-like integral membrane protein"
FT                   /protein_id="gnl|gbufpa|CpI19_0109|gb|ADO25404.1"
FT   gene            complement(109215..110252)
FT                   /locus_tag="CpI19_0110"
FT                   /gene="glfT1"
FT   CDS             complement(109215..110252)
FT                   /locus_tag="CpI19_0110"
FT                   /gene="glfT1"
FT                   /product="UDP-galactofuranosyl transferase GlfT1"
FT                   /protein_id="gnl|gbufpa|CpI19_0110|gb|ADO25405.1"
FT   gene            110371..111341
FT                   /locus_tag="CpI19_0111"
FT                   /gene="mntA"
FT                   /pseudo
FT                   /product="ABC-type metal ion transport system, periplasmic
FT                   component"
FT   gene            111420..112145
FT                   /locus_tag="CpI19_0113"
FT                   /gene="mntB"
FT   CDS             111420..112145
FT                   /locus_tag="CpI19_0113"
FT                   /gene="mntB"
FT                   /product="Manganese/zinc/iron transport system ATP-binding
FT                   protein"
FT                   /protein_id="gnl|gbufpa|CpI19_0113|gb|ADO25408.1"
FT   gene            112142..112786
FT                   /locus_tag="CpI19_0114"
FT                   /gene="mntC"
FT   CDS             112142..112786
FT                   /locus_tag="CpI19_0114"
FT                   /gene="mntC"
FT                   /product="Manganese/zinc/iron transport system"
FT                   /protein_id="gnl|gbufpa|CpI19_0114|gb|ADO25409.1"
FT   gene            112783..113658
FT                   /locus_tag="CpI19_0115"
FT                   /gene="mntD"
FT   CDS             112783..113658
FT                   /locus_tag="CpI19_0115"
FT                   /gene="mntD"
FT                   /product="Manganese/zinc/iron transport system permease
FT                   protein"
FT                   /protein_id="gnl|gbufpa|CpI19_0115|gb|ADO25410.1"
FT   gene            113778..114770
FT                   /locus_tag="CpI19_0116"
FT                   /gene="troA"
FT   CDS             113778..114770
FT                   /locus_tag="CpI19_0116"
FT                   /gene="troA"
FT                   /product="Periplasmic zinc-binding protein troA"
FT                   /protein_id="gnl|gbufpa|CpI19_0116|gb|ADO25411.1"
FT   gene            114817..115551
FT                   /locus_tag="CpI19_0117"
FT                   /gene="pgpB"
FT   CDS             114817..115551
FT                   /locus_tag="CpI19_0117"
FT                   /gene="pgpB"
FT                   /product="Phosphatidylglycerophosphatase B"
FT                   /protein_id="gnl|gbufpa|CpI19_0117|gb|ADO25412.1"
FT   gene            complement(115598..116392)
FT                   /locus_tag="CpI19_0118"
FT                   /gene="rfbE"
FT   CDS             complement(115598..116392)
FT                   /locus_tag="CpI19_0118"
FT                   /gene="rfbE"
FT                   /product="O-antigen export system, ATP-binding protein"
FT                   /protein_id="gnl|gbufpa|CpI19_0118|gb|ADO25413.1"
FT   gene            complement(116408..117313)
FT                   /locus_tag="CpI19_0119"
FT                   /gene="rfbD"
FT   CDS             complement(116408..117313)
FT                   /locus_tag="CpI19_0119"
FT                   /gene="rfbD"
FT                   /product="O-antigen export system ATP-binding protein
FT                   RfbD"
FT                   /protein_id="gnl|gbufpa|CpI19_0119|gb|ADO25414.1"
FT   gene            117455..118648
FT                   /locus_tag="CpI19_0120"
FT                   /gene="csd"
FT   CDS             117455..118648
FT                   /locus_tag="CpI19_0120"
FT                   /gene="csd"
FT                   /product="Cysteine desulfurase"
FT                   /protein_id="gnl|gbufpa|CpI19_0120|gb|ADO25415.1"
FT   gene            complement(118645..119604)
FT                   /locus_tag="CpI19_0121"
FT                   /gene="qorA"
FT   CDS             complement(118645..119604)
FT                   /locus_tag="CpI19_0121"
FT                   /gene="qorA"
FT                   /product="Quinone oxidoreductase 1"
FT                   /protein_id="gnl|gbufpa|CpI19_0121|gb|ADO25416.1"
FT   gene            119685..119772
FT                   /locus_tag="CpI19_t05"
FT   tRNA            119685..119772
FT                   /product="tRNA-Ser"
FT   gene            complement(119818..120849)
FT                   /locus_tag="CpI19_0122"
FT                   /gene="pat"
FT   CDS             complement(119818..120849)
FT                   /locus_tag="CpI19_0122"
FT                   /gene="pat"
FT                   /product="Phenylalanine aminotransferase"
FT                   /protein_id="gnl|gbufpa|CpI19_0122|gb|ADO25417.1"
FT   gene            120956..121044
FT                   /locus_tag="CpI19_t06"
FT   tRNA            120956..121044
FT                   /product="tRNA-Ser"
FT   gene            121092..121167
FT                   /locus_tag="CpI19_t07"
FT   tRNA            121092..121167
FT                   /product="tRNA-Arg"
FT   gene            121604..123178
FT                   /locus_tag="CpI19_0123"
FT                   /gene="sdcS"
FT   CDS             121604..123178
FT                   /locus_tag="CpI19_0123"
FT                   /gene="sdcS"
FT                   /product="Sodium-dependent dicarboxylate transporter sdcS"
FT                   /protein_id="gnl|gbufpa|CpI19_0123|gb|ADO25418.1"
FT   gene            123429..124277
FT                   /locus_tag="CpI19_0124"
FT                   /gene="glcT"
FT   CDS             123429..124277
FT                   /locus_tag="CpI19_0124"
FT                   /gene="glcT"
FT                   /product="PtsGHI operon antiterminator"
FT                   /protein_id="gnl|gbufpa|CpI19_0124|gb|ADO25419.1"
FT   gene            124281..126319
FT                   /locus_tag="CpI19_0125"
FT                   /gene="nagE"
FT                   /pseudo
FT                   /product="PTS system, N-acetylglucosamine-specific IIC
FT                   component"
FT   gene            126479..127282
FT                   /locus_tag="CpI19_0127"
FT                   /gene=""
FT   CDS             126479..127282
FT                   /locus_tag="CpI19_0127"
FT                   /gene=""
FT                   /product="Glyoxalase/Bleomycin resistance
FT                   protein/Dihydroxybiphenyl dioxygenase"
FT                   /protein_id="gnl|gbufpa|CpI19_0127|gb|ADO25422.1"
FT   gene            127509..129827
FT                   /locus_tag="CpI19_0128"
FT                   /gene="norB"
FT   CDS             127509..129827
FT                   /locus_tag="CpI19_0128"
FT                   /gene="norB"
FT                   /product="Nitric-oxide reductase, cytochrome b-containing
FT                   subunit I"
FT                   /protein_id="gnl|gbufpa|CpI19_0128|gb|ADO25423.1"
FT   gene            129907..129982
FT                   /locus_tag="CpI19_t08"
FT   tRNA            129907..129982
FT                   /product="tRNA-Arg"
FT   gene            complement(130145..130831)
FT                   /locus_tag="CpI19_0129"
FT                   /gene=""
FT   CDS             complement(130145..130831)
FT                   /locus_tag="CpI19_0129"
FT                   /gene=""
FT                   /product="Hypothetical protein"
FT                   /protein_id="gnl|gbufpa|CpI19_0129|gb|ADO25424.1"
FT   gene            complement(131037..132461)
FT                   /locus_tag="CpI19_0130"
FT                   /gene="pdxR"
FT   CDS             complement(131037..132461)
FT                   /locus_tag="CpI19_0130"
FT                   /gene="pdxR"
FT                   /product="HTH-type pyridoxine biosynthesis transcriptional
FT                   regulator pdxR"
FT                   /protein_id="gnl|gbufpa|CpI19_0130|gb|ADO25425.1"
FT   gene            132500..133417
FT                   /locus_tag="CpI19_0131"
FT                   /gene="pdxS"
FT   CDS             132500..133417
FT                   /locus_tag="CpI19_0131"
FT                   /gene="pdxS"
FT                   /product="Pyridoxal biosynthesis lyase pdxS"
FT                   /protein_id="gnl|gbufpa|CpI19_0131|gb|ADO25426.1"
FT   gene            133411..133977
FT                   /locus_tag="CpI19_0132"
FT                   /gene="pdxT"
FT   CDS             133411..133977
FT                   /locus_tag="CpI19_0132"
FT                   /gene="pdxT"
FT                   /product="Glutamine amidotransferase subunit pdxT"
FT                   /protein_id="gnl|gbufpa|CpI19_0132|gb|ADO25427.1"
FT   gene            complement(134004..135017)
FT                   /locus_tag="CpI19_0133"
FT                   /gene="tyrA"
FT   CDS             complement(134004..135017)
FT                   /locus_tag="CpI19_0133"
FT                   /gene="tyrA"
FT                   /product="Prephenate dehydrogenase"
FT                   /protein_id="gnl|gbufpa|CpI19_0133|gb|ADO25428.1"
FT   gene            135055..135507
FT                   /locus_tag="CpI19_0134"
FT                   /gene=""
FT   CDS             135055..135507
FT                   /locus_tag="CpI19_0134"
FT                   /gene=""
FT                   /product="Hypothetical protein"
FT                   /protein_id="gnl|gbufpa|CpI19_0134|gb|ADO25429.1"
FT   gene            135504..135980
FT                   /locus_tag="CpI19_0135"
FT                   /gene="tadA"
FT   CDS             135504..135980
FT                   /locus_tag="CpI19_0135"
FT                   /gene="tadA"
FT                   /product="tRNA-specific adenosine deaminase"
FT                   /protein_id="gnl|gbufpa|CpI19_0135|gb|ADO25430.1"
FT   gene            136009..136099
FT                   /locus_tag="CpI19_t09"
FT   tRNA            136009..136099
FT                   /product="tRNA-Ser"
FT   gene            136453..138840
FT                   /locus_tag="CpI19_0136"
FT                   /gene="mmpL11"
FT   CDS             136453..138840
FT                   /locus_tag="CpI19_0136"
FT                   /gene="mmpL11"
FT                   /product="Hypothetical protein mmpL11"
FT                   /protein_id="gnl|gbufpa|CpI19_0136|gb|ADO25431.1"
FT   gene            138889..140130
FT                   /locus_tag="CpI19_0137"
FT                   /gene="tgt"
FT   CDS             138889..140130
FT                   /locus_tag="CpI19_0137"
FT                   /gene="tgt"
FT                   /product="Queuine tRNA-ribosyltransferase"
FT                   /protein_id="gnl|gbufpa|CpI19_0137|gb|ADO25432.1"
FT   gene            140171..140983
FT                   /locus_tag="CpI19_0138"
FT                   /gene="gltX"
FT   CDS             140171..140983
FT                   /locus_tag="CpI19_0138"
FT                   /gene="gltX"
FT                   /product="Glutamyl-tRNA synthetase"
FT                   /protein_id="gnl|gbufpa|CpI19_0138|gb|ADO25433.1"
FT   gene            141215..142603
FT                   /locus_tag="CpI19_0139"
FT                   /gene="gntP"
FT   CDS             141215..142603
FT                   /locus_tag="CpI19_0139"
FT                   /gene="gntP"
FT                   /product="Gluconate permease"
FT                   /protein_id="gnl|gbufpa|CpI19_0139|gb|ADO25434.1"
FT   gene            complement(142587..143078)
FT                   /locus_tag="CpI19_0140"
FT                   /gene="idnK"
FT   CDS             complement(142587..143078)
FT                   /locus_tag="CpI19_0140"
FT                   /gene="idnK"
FT                   /product="Thermosensitive gluconokinase"
FT                   /protein_id="gnl|gbufpa|CpI19_0140|gb|ADO25435.1"
FT   gene            complement(143075..144064)
FT                   /locus_tag="CpI19_0141"
FT                   /gene="idnD"
FT   CDS             complement(143075..144064)
FT                   /locus_tag="CpI19_0141"
FT                   /gene="idnD"
FT                   /product="Zinc-binding alcohol dehydrogenase"
FT                   /protein_id="gnl|gbufpa|CpI19_0141|gb|ADO25436.1"
FT   gene            complement(144067..144816)
FT                   /locus_tag="CpI19_0142"
FT                   /gene="idnO"
FT   CDS             complement(144067..144816)
FT                   /locus_tag="CpI19_0142"
FT                   /gene="idnO"
FT                   /product="Gluconate 5-dehydrogenase"
FT                   /protein_id="gnl|gbufpa|CpI19_0142|gb|ADO25437.1"
FT   gene            complement(144919..145007)
FT                   /locus_tag="CpI19_t10"
FT   tRNA            complement(144919..145007)
FT                   /product="tRNA-Ser"
FT   gene            145077..145190
FT                   /locus_tag="CpI19_0143"
FT                   /gene=""
FT   CDS             145077..145190
FT                   /locus_tag="CpI19_0143"
FT                   /gene=""
FT                   /product="Hypothetical protein"
FT                   /protein_id="gnl|gbufpa|CpI19_0143|gb|ADO25438.1"
FT   gene            145510..146787
FT                   /locus_tag="CpI19_0144"
FT                   /gene="aspB"
FT   CDS             145510..146787
FT                   /locus_tag="CpI19_0144"
FT                   /gene="aspB"
FT                   /product="Aspartate transaminase"
FT                   /protein_id="gnl|gbufpa|CpI19_0144|gb|ADO25439.1"
FT   gene            146869..147438
FT                   /locus_tag="CpI19_0145"
FT                   /gene=""
FT   CDS             146869..147438
FT                   /locus_tag="CpI19_0145"
FT                   /gene=""
FT                   /product="Hypothetical protein"
FT                   /protein_id="gnl|gbufpa|CpI19_0145|gb|ADO25440.1"
FT   gene            147452..150001
FT                   /locus_tag="CpI19_0146"
FT                   /gene="dnaX"
FT   CDS             147452..150001
FT                   /locus_tag="CpI19_0146"
FT                   /gene="dnaX"
FT                   /product="DNA polymerase III subunit gamma/tau"
FT                   /protein_id="gnl|gbufpa|CpI19_0146|gb|ADO25441.1"
FT   gene            150069..150425
FT                   /locus_tag="CpI19_0147"
FT                   /gene="ybaB"
FT   CDS             150069..150425
FT                   /locus_tag="CpI19_0147"
FT                   /gene="ybaB"
FT                   /product="UPF0133 protein ybaB"
FT                   /protein_id="gnl|gbufpa|CpI19_0147|gb|ADO25442.1"
FT   gene            150537..151193
FT                   /locus_tag="CpI19_0148"
FT                   /gene="recR"
FT   CDS             150537..151193
FT                   /locus_tag="CpI19_0148"
FT                   /gene="recR"
FT                   /product="Recombination protein recR"
FT                   /protein_id="gnl|gbufpa|CpI19_0148|gb|ADO25443.1"
FT   gene            complement(151209..152546)
FT                   /locus_tag="CpI19_0149"
FT                   /gene="ygbN"
FT   CDS             complement(151209..152546)
FT                   /locus_tag="CpI19_0149"
FT                   /gene="ygbN"
FT                   /product="Inner membrane permease ygbN"
FT                   /protein_id="gnl|gbufpa|CpI19_0149|gb|ADO25444.1"
FT   gene            complement(152546..153454)
FT                   /locus_tag="CpI19_0150"
FT                   /gene="mmsB"
FT   CDS             complement(152546..153454)
FT                   /locus_tag="CpI19_0150"
FT                   /gene="mmsB"
FT                   /product="3-hydroxyisobutyrate dehydrogenase"
FT                   /protein_id="gnl|gbufpa|CpI19_0150|gb|ADO25445.1"
FT   gene            complement(153465..154906)
FT                   /locus_tag="CpI19_0151"
FT                   /gene=""
FT                   /pseudo
FT                   /product="Hypothetical protein"
FT   gene            complement(155049..155753)
FT                   /locus_tag="CpI19_0152"
FT                   /gene="dgoR"
FT   CDS             complement(155049..155753)
FT                   /locus_tag="CpI19_0152"
FT                   /gene="dgoR"
FT                   /product="Galactonate operon transcriptional repressor"
FT                   /protein_id="gnl|gbufpa|CpI19_0152|gb|ADO25446.1"
FT   gene            155865..156713
FT                   /locus_tag="CpI19_0153"
FT                   /gene="hpaF"
FT   CDS             155865..156713
FT                   /locus_tag="CpI19_0153"
FT                   /gene="hpaF"
FT                   /product="2-hydroxyhepta-2,4-diene-1,7-dioatesomerase"
FT                   /protein_id="gnl|gbufpa|CpI19_0153|gb|ADO25447.1"
FT   gene            156835..157071
FT                   /locus_tag="CpI19_0154"
FT                   /gene=""
FT   CDS             156835..157071
FT                   /locus_tag="CpI19_0154"
FT                   /gene=""
FT                   /product="Hypothetical protein"
FT                   /protein_id="gnl|gbufpa|CpI19_0154|gb|ADO25448.1"
FT   gene            complement(157099..157224)
FT                   /locus_tag="CpI19_0155"
FT                   /gene=""
FT   CDS             complement(157099..157224)
FT                   /locus_tag="CpI19_0155"
FT                   /gene=""
FT                   /product="Hypothetical protein"
FT                   /protein_id="gnl|gbufpa|CpI19_0155|gb|ADO25449.1"
FT   gene            complement(157298..158050)
FT                   /locus_tag="CpI19_0156"
FT                   /gene="cobQ"
FT   CDS             complement(157298..158050)
FT                   /locus_tag="CpI19_0156"
FT                   /gene="cobQ"
FT                   /product="Cobyric acid synthase"
FT                   /protein_id="gnl|gbufpa|CpI19_0156|gb|ADO25450.1"
FT   gene            complement(158050..159345)
FT                   /locus_tag="CpI19_0157"
FT                   /gene="murD"
FT   CDS             complement(158050..159345)
FT                   /locus_tag="CpI19_0157"
FT                   /gene="murD"
FT                   /product="UDP-N-acetylmuramoylalanine--D-glutamate ligase"
FT                   /protein_id="gnl|gbufpa|CpI19_0157|gb|ADO25451.1"
FT   gene            complement(159357..160403)
FT                   /locus_tag="CpI19_0158"
FT                   /gene="dnaQ1"
FT   CDS             complement(159357..160403)
FT                   /locus_tag="CpI19_0158"
FT                   /gene="dnaQ1"
FT                   /product="DNA polymerase III subunit epsilon"
FT                   /protein_id="gnl|gbufpa|CpI19_0158|gb|ADO25452.1"
FT   gene            complement(160432..161200)
FT                   /locus_tag="CpI19_0159"
FT                   /gene="nfrA"
FT                   /pseudo
FT                   /product="NADPH-dependent nitro/flavin reductase"
FT   gene            complement(161240..163081)
FT                   /locus_tag="CpI19_0160"
FT                   /gene="leuA"
FT   CDS             complement(161240..163081)
FT                   /locus_tag="CpI19_0160"
FT                   /gene="leuA"
FT                   /product="2-isopropylmalate synthase"
FT                   /protein_id="gnl|gbufpa|CpI19_0160|gb|ADO25453.1"
FT   gene            163284..164222
FT                   /locus_tag="CpI19_0161"
FT                   /gene="deoR"
FT   CDS             163284..164222
FT                   /locus_tag="CpI19_0161"
FT                   /gene="deoR"
FT                   /product="Deoxyribonucleoside regulator"
FT                   /protein_id="gnl|gbufpa|CpI19_0161|gb|ADO25454.1"
FT   gene            164513..165229
FT                   /locus_tag="CpI19_0162"
FT                   /gene="deoD"
FT   CDS             164513..165229
FT                   /locus_tag="CpI19_0162"
FT                   /gene="deoD"
FT                   /product="Purine nucleoside phosphorylase"
FT                   /protein_id="gnl|gbufpa|CpI19_0162|gb|ADO25455.1"
FT   gene            165242..166621
FT                   /locus_tag="CpI19_0163"
FT                   /gene=""
FT   CDS             165242..166621
FT                   /locus_tag="CpI19_0163"
FT                   /gene=""
FT                   /product="MFS-type drug efflux transporter"
FT                   /protein_id="gnl|gbufpa|CpI19_0163|gb|ADO25456.1"
FT   gene            166681..167346
FT                   /locus_tag="CpI19_0164"
FT                   /gene="deoC"
FT   CDS             166681..167346
FT                   /locus_tag="CpI19_0164"
FT                   /gene="deoC"
FT                   /product="Deoxyribose-phosphate aldolase"
FT                   /protein_id="gnl|gbufpa|CpI19_0164|gb|ADO25457.1"
FT   gene            167369..169033
FT                   /locus_tag="CpI19_0165"
FT                   /gene="pmmB"
FT   CDS             167369..169033
FT                   /locus_tag="CpI19_0165"
FT                   /gene="pmmB"
FT                   /product="Phosphoglucosamine mutase"
FT                   /protein_id="gnl|gbufpa|CpI19_0165|gb|ADO25458.1"
FT   gene            169614..171170
FT                   /locus_tag="CpI19_0166"
FT                   /gene=""
FT   CDS             169614..171170
FT                   /locus_tag="CpI19_0166"
FT                   /gene=""
FT                   /product="Hypothetical protein"
FT                   /protein_id="gnl|gbufpa|CpI19_0166|gb|ADO25459.1"
FT   gene            171780..173951
FT                   /locus_tag="CpI19_0167"
FT                   /gene="sdrC"
FT   CDS             171780..173951
FT                   /locus_tag="CpI19_0167"
FT                   /gene="sdrC"
FT                   /product="Serine-aspartate repeat-containing protein"
FT                   /protein_id="gnl|gbufpa|CpI19_0167|gb|ADO25460.1"
FT   gene            174012..175115
FT                   /locus_tag="CpI19_0168"
FT                   /gene="sdrD"
FT   CDS             174012..175115
FT                   /locus_tag="CpI19_0168"
FT                   /gene="sdrD"
FT                   /product="Serine-aspartate repeat-containing protein D"
FT                   /protein_id="gnl|gbufpa|CpI19_0168|gb|ADO25461.1"
FT   gene            175372..176463
FT                   /locus_tag="CpI19_0169"
FT                   /gene=""
FT   CDS             175372..176463
FT                   /locus_tag="CpI19_0169"
FT                   /gene=""
FT                   /product="Hypothetical protein"
FT                   /protein_id="gnl|gbufpa|CpI19_0169|gb|ADO25462.1"
FT   gene            complement(176464..177309)
FT                   /locus_tag="CpI19_0170"
FT                   /gene=""
FT   CDS             complement(176464..177309)
FT                   /locus_tag="CpI19_0170"
FT                   /gene=""
FT                   /product="Hypothetical protein"
FT                   /protein_id="gnl|gbufpa|CpI19_0170|gb|ADO25463.1"
FT   gene            177590..178879
FT                   /locus_tag="CpI19_0171"
FT                   /gene="lysC"
FT   CDS             177590..178879
FT                   /locus_tag="CpI19_0171"
FT                   /gene="lysC"
FT                   /product="Aspartate kinase"
FT                   /protein_id="gnl|gbufpa|CpI19_0171|gb|ADO25464.1"
FT   gene            179163..182465
FT                   /locus_tag="CpI19_0172"
FT                   /gene=""
FT   CDS             179163..182465
FT                   /locus_tag="CpI19_0172"
FT                   /gene=""
FT                   /product="Surface antigen"
FT                   /protein_id="gnl|gbufpa|CpI19_0172|gb|ADO25465.1"
FT   gene            182720..183751
FT                   /locus_tag="CpI19_0173"
FT                   /gene="asd"
FT   CDS             182720..183751
FT                   /locus_tag="CpI19_0173"
FT                   /gene="asd"
FT                   /product="Aspartate-semialdehyde dehydrogenase"
FT                   /protein_id="gnl|gbufpa|CpI19_0173|gb|ADO25466.1"
FT   gene            complement(183820..184383)
FT                   /locus_tag="CpI19_0174"
FT                   /gene="sigC"
FT   CDS             complement(183820..184383)
FT                   /locus_tag="CpI19_0174"
FT                   /gene="sigC"
FT                   /product="RNA polymerase sigma factor"
FT                   /protein_id="gnl|gbufpa|CpI19_0174|gb|ADO25467.1"
FT   gene            184526..186064
FT                   /locus_tag="CpI19_0175"
FT                   /gene="katA"
FT   CDS             184526..186064
FT                   /locus_tag="CpI19_0175"
FT                   /gene="katA"
FT                   /product="Catalase"
FT                   /protein_id="gnl|gbufpa|CpI19_0175|gb|ADO25468.1"
FT   gene            complement(186076..186195)
FT                   /locus_tag="CpI19_0176"
FT                   /gene=""
FT   CDS             complement(186076..186195)
FT                   /locus_tag="CpI19_0176"
FT                   /gene=""
FT                   /product="Hypothetical protein"
FT                   /protein_id="gnl|gbufpa|CpI19_0176|gb|ADO25469.1"
FT   gene            186672..187433
FT                   /locus_tag="CpI19_0177"
FT                   /gene=""
FT   CDS             186672..187433
FT                   /locus_tag="CpI19_0177"
FT                   /gene=""
FT                   /product="Hypothetical protein"
FT                   /protein_id="gnl|gbufpa|CpI19_0177|gb|ADO25470.1"
FT   gene            187436..187642
FT                   /locus_tag="CpI19_0178"
FT                   /gene=""
FT   CDS             187436..187642
FT                   /locus_tag="CpI19_0178"
FT                   /gene=""
FT                   /product="Hypothetical protein"
FT                   /protein_id="gnl|gbufpa|CpI19_0178|gb|ADO25471.1"
FT   gene            187651..188385
FT                   /locus_tag="CpI19_0179"
FT                   /gene=""
FT   CDS             187651..188385
FT                   /locus_tag="CpI19_0179"
FT                   /gene=""
FT                   /product="Hypothetical protein"
FT                   /protein_id="gnl|gbufpa|CpI19_0179|gb|ADO25472.1"
FT   gene            188400..189023
FT                   /locus_tag="CpI19_0180"
FT                   /gene=""
FT   CDS             188400..189023
FT                   /locus_tag="CpI19_0180"
FT                   /gene=""
FT                   /product="Hypothetical protein"
FT                   /protein_id="gnl|gbufpa|CpI19_0180|gb|ADO25473.1"
FT   gene            189014..189967
FT                   /locus_tag="CpI19_0181"
FT                   /gene=""
FT   CDS             189014..189967
FT                   /locus_tag="CpI19_0181"
FT                   /gene=""
FT                   /product="Hypothetical protein"
FT                   /protein_id="gnl|gbufpa|CpI19_0181|gb|ADO25474.1"
FT   gene            complement(190021..191073)
FT                   /locus_tag="CpI19_0182"
FT                   /gene="potA"
FT   CDS             complement(190021..191073)
FT                   /locus_tag="CpI19_0182"
FT                   /gene="potA"
FT                   /product="Spermidine/putrescine import ATP-binding protein
FT                   PotA"
FT                   /protein_id="gnl|gbufpa|CpI19_0182|gb|ADO25475.1"
FT   gene            complement(191064..192464)
FT                   /locus_tag="CpI19_0183"
FT                   /gene="potC"
FT   CDS             complement(191064..192464)
FT                   /locus_tag="CpI19_0183"
FT                   /gene="potC"
FT                   /product="Spermidine/putrescine transport system permease
FT                   protein PotC"
FT                   /protein_id="gnl|gbufpa|CpI19_0183|gb|ADO25476.1"
FT   gene            complement(192615..193633)
FT                   /locus_tag="CpI19_0184"
FT                   /gene="potD"
FT                   /pseudo
FT                   /product="Spermidine/putrescine-binding periplasmic
FT                   protein"
FT   gene            complement(193713..195008)
FT                   /locus_tag="CpI19_0185"
FT                   /gene="glpT"
FT   CDS             complement(193713..195008)
FT                   /locus_tag="CpI19_0185"
FT                   /gene="glpT"
FT                   /product="Glycerol-3-phosphate transporter"
FT                   /protein_id="gnl|gbufpa|CpI19_0185|gb|ADO25477.1"
FT   gene            complement(195213..195914)
FT                   /locus_tag="CpI19_0186"
FT                   /gene="mprA"
FT   CDS             complement(195213..195914)
FT                   /locus_tag="CpI19_0186"
FT                   /gene="mprA"
FT                   /product="Response regulator mprA"
FT                   /protein_id="gnl|gbufpa|CpI19_0186|gb|ADO25478.1"
FT   gene            complement(195907..196692)
FT                   /locus_tag="CpI19_0187"
FT                   /gene="senX3"
FT   CDS             complement(195907..196692)
FT                   /locus_tag="CpI19_0187"
FT                   /gene="senX3"
FT                   /product="Sensor-like histidine kinase senX3"
FT                   /protein_id="gnl|gbufpa|CpI19_0187|gb|ADO25479.1"
FT   gene            complement(196814..197122)
FT                   /locus_tag="CpI19_0188"
FT                   /gene="mrpG"
FT   CDS             complement(196814..197122)
FT                   /locus_tag="CpI19_0188"
FT                   /gene="mrpG"
FT                   /product="Na(+)/H(+) antiporter subunit G"
FT                   /protein_id="gnl|gbufpa|CpI19_0188|gb|ADO25480.1"
FT   gene            complement(197122..197388)
FT                   /locus_tag="CpI19_0189"
FT                   /gene="mrpF"
FT   CDS             complement(197122..197388)
FT                   /locus_tag="CpI19_0189"
FT                   /gene="mrpF"
FT                   /product="Na(+)/H(+) antiporter subunit F"
FT                   /protein_id="gnl|gbufpa|CpI19_0189|gb|ADO25481.1"
FT   gene            complement(197388..197807)
FT                   /locus_tag="CpI19_0190"
FT                   /gene="mrpE"
FT   CDS             complement(197388..197807)
FT                   /locus_tag="CpI19_0190"
FT                   /gene="mrpE"
FT                   /product="Na(+)/H(+) antiporter subunit E"
FT                   /protein_id="gnl|gbufpa|CpI19_0190|gb|ADO25482.1"
FT   gene            complement(197807..199345)
FT                   /locus_tag="CpI19_0191"
FT                   /gene="mrpD"
FT   CDS             complement(197807..199345)
FT                   /locus_tag="CpI19_0191"
FT                   /gene="mrpD"
FT                   /product="Na(+)/H(+) antiporter subunit D"
FT                   /protein_id="gnl|gbufpa|CpI19_0191|gb|ADO25483.1"
FT   gene            complement(199345..199800)
FT                   /locus_tag="CpI19_0192"
FT                   /gene="mrpC"
FT   CDS             complement(199345..199800)
FT                   /locus_tag="CpI19_0192"
FT                   /gene="mrpC"
FT                   /product="Na(+)/H(+) antiporter subunit C"
FT                   /protein_id="gnl|gbufpa|CpI19_0192|gb|ADO25484.1"
FT   gene            complement(199801..202770)
FT                   /locus_tag="CpI19_0193"
FT                   /gene="mrpA"
FT   CDS             complement(199801..202770)
FT                   /locus_tag="CpI19_0193"
FT                   /gene="mrpA"
FT                   /product="Na(+)/H(+) antiporter subunit A"
FT                   /protein_id="gnl|gbufpa|CpI19_0193|gb|ADO25485.1"
FT   gene            202976..204409
FT                   /locus_tag="CpI19_0194"
FT                   /gene=""
FT   CDS             202976..204409
FT                   /locus_tag="CpI19_0194"
FT                   /gene=""
FT                   /product="Hypothetical protein"
FT                   /protein_id="gnl|gbufpa|CpI19_0194|gb|ADO25486.1"
FT   gene            complement(204406..205812)
FT                   /locus_tag="CpI19_0195"
FT                   /gene=""
FT   CDS             complement(204406..205812)
FT                   /locus_tag="CpI19_0195"
FT                   /gene=""
FT                   /product="Hypothetical protein"
FT                   /protein_id="gnl|gbufpa|CpI19_0195|gb|ADO25487.1"
FT   gene            complement(206207..207034)
FT                   /locus_tag="CpI19_0196"
FT                   /gene="yhaP"
FT   CDS             complement(206207..207034)
FT                   /locus_tag="CpI19_0196"
FT                   /gene="yhaP"
FT                   /product="Protein yhaP"
FT                   /protein_id="gnl|gbufpa|CpI19_0196|gb|ADO25488.1"
FT   gene            complement(207038..207952)
FT                   /locus_tag="CpI19_0197"
FT                   /gene="yhaQ"
FT                   /pseudo
FT                   /product="ABC transporter ATP-binding protein YhaQ"
FT   gene            complement(208686..209165)
FT                   /locus_tag="CpI19_0198"
FT                   /gene=""
FT   CDS             complement(208686..209165)
FT                   /locus_tag="CpI19_0198"
FT                   /gene=""
FT                   /product="Hypothetical protein"
FT                   /protein_id="gnl|gbufpa|CpI19_0198|gb|ADO25489.1"
FT   gene            complement(209187..210326)
FT                   /locus_tag="CpI19_0199"
FT                   /gene=""
FT                   /pseudo
FT                   /product="Transposase, Mutator family"
FT   gene            complement(210546..210622)
FT                   /locus_tag="CpI19_t11"
FT   tRNA            complement(210546..210622)
FT                   /product="tRNA-Pro"
FT   gene            complement(210679..211617)
FT                   /locus_tag="CpI19_0200"
FT                   /gene="ykuE"
FT   CDS             complement(210679..211617)
FT                   /locus_tag="CpI19_0200"
FT                   /gene="ykuE"
FT                   /product="Uncharacterized metallophosphoesterase ykuE"
FT                   /protein_id="gnl|gbufpa|CpI19_0200|gb|ADO25490.1"
FT   gene            211616..212077
FT                   /locus_tag="CpI19_0201"
FT                   /gene="yqeY"
FT   CDS             211616..212077
FT                   /locus_tag="CpI19_0201"
FT                   /gene="yqeY"
FT                   /product="Uncharacterized protein yqeY"
FT                   /protein_id="gnl|gbufpa|CpI19_0201|gb|ADO25491.1"
FT   gene            complement(212103..214475)
FT                   /locus_tag="CpI19_0202"
FT                   /gene="pbpB"
FT   CDS             complement(212103..214475)
FT                   /locus_tag="CpI19_0202"
FT                   /gene="pbpB"
FT                   /product="Penicillin binding protein transpeptidase"
FT                   /protein_id="gnl|gbufpa|CpI19_0202|gb|ADO25492.1"
FT   gene            214668..215015
FT                   /locus_tag="CpI19_0203"
FT                   /gene="whiB"
FT   CDS             214668..215015
FT                   /locus_tag="CpI19_0203"
FT                   /gene="whiB"
FT                   /product="Transcription factor WhiB"
FT                   /protein_id="gnl|gbufpa|CpI19_0203|gb|ADO25493.1"
FT   gene            215117..215272
FT                   /locus_tag="CpI19_0204"
FT                   /gene=""
FT   CDS             215117..215272
FT                   /locus_tag="CpI19_0204"
FT                   /gene=""
FT                   /product="Hypothetical protein"
FT                   /protein_id="gnl|gbufpa|CpI19_0204|gb|ADO25494.1"
FT   gene            215272..215730
FT                   /locus_tag="CpI19_0205"
FT                   /gene="yabJ"
FT   CDS             215272..215730
FT                   /locus_tag="CpI19_0205"
FT                   /gene="yabJ"
FT                   /product="RutC family protein yabJ"
FT                   /protein_id="gnl|gbufpa|CpI19_0205|gb|ADO25495.1"
FT   gene            215812..216645
FT                   /locus_tag="CpI19_0206"
FT                   /gene=""
FT   CDS             215812..216645
FT                   /locus_tag="CpI19_0206"
FT                   /gene=""
FT                   /product="Metallo-beta-lactamase superfamily protein"
FT                   /protein_id="gnl|gbufpa|CpI19_0206|gb|ADO25496.1"
FT   gene            complement(216725..217408)
FT                   /locus_tag="CpI19_0207"
FT                   /gene="glxR"
FT   CDS             complement(216725..217408)
FT                   /locus_tag="CpI19_0207"
FT                   /gene="glxR"
FT                   /product="CRP/FNR family transcriptional regulator"
FT                   /protein_id="gnl|gbufpa|CpI19_0207|gb|ADO25497.1"
FT   gene            complement(217710..218018)
FT                   /locus_tag="CpI19_0208"
FT                   /gene=""
FT   CDS             complement(217710..218018)
FT                   /locus_tag="CpI19_0208"
FT                   /gene=""
FT                   /product="Hypothetical protein"
FT                   /protein_id="gnl|gbufpa|CpI19_0208|gb|ADO25498.1"
FT   gene            218017..218823
FT                   /locus_tag="CpI19_0209"
FT                   /gene="nth"
FT   CDS             218017..218823
FT                   /locus_tag="CpI19_0209"
FT                   /gene="nth"
FT                   /product="Endonuclease III"
FT                   /protein_id="gnl|gbufpa|CpI19_0209|gb|ADO25499.1"
FT   gene            218827..219432
FT                   /locus_tag="CpI19_0210"
FT                   /gene=""
FT   CDS             218827..219432
FT                   /locus_tag="CpI19_0210"
FT                   /gene=""
FT                   /product="Thioredoxin-related protein"
FT                   /protein_id="gnl|gbufpa|CpI19_0210|gb|ADO25500.1"
FT   gene            219432..220211
FT                   /locus_tag="CpI19_0211"
FT                   /gene="nudL"
FT   CDS             219432..220211
FT                   /locus_tag="CpI19_0211"
FT                   /gene="nudL"
FT                   /product="Uncharacterized Nudix hydrolase nudL"
FT                   /protein_id="gnl|gbufpa|CpI19_0211|gb|ADO25501.1"
FT   gene            220283..221482
FT                   /locus_tag="CpI19_0212"
FT                   /gene="htrA2"
FT   CDS             220283..221482
FT                   /locus_tag="CpI19_0212"
FT                   /gene="htrA2"
FT                   /product="Trypsin-like serine proteases"
FT                   /protein_id="gnl|gbufpa|CpI19_0212|gb|ADO25502.1"
FT   gene            complement(221475..222392)
FT                   /locus_tag="CpI19_0213"
FT                   /gene="mhpC"
FT   CDS             complement(221475..222392)
FT                   /locus_tag="CpI19_0213"
FT                   /gene="mhpC"
FT                   /product="Alpha/beta hydrolase family"
FT                   /protein_id="gnl|gbufpa|CpI19_0213|gb|ADO25503.1"
FT   gene            complement(222482..222982)
FT                   /locus_tag="CpI19_0214"
FT                   /gene=""
FT   CDS             complement(222482..222982)
FT                   /locus_tag="CpI19_0214"
FT                   /gene=""
FT                   /product="Hypothetical protein"
FT                   /protein_id="gnl|gbufpa|CpI19_0214|gb|ADO25504.1"
FT   gene            223099..223764
FT                   /locus_tag="CpI19_0215"
FT                   /gene=""
FT   CDS             223099..223764
FT                   /locus_tag="CpI19_0215"
FT                   /gene=""
FT                   /product="Hypothetical protein"
FT                   /protein_id="gnl|gbufpa|CpI19_0215|gb|ADO25505.1"
FT   gene            complement(223808..224680)
FT                   /locus_tag="CpI19_0216"
FT                   /gene="serB"
FT   CDS             complement(223808..224680)
FT                   /locus_tag="CpI19_0216"
FT                   /gene="serB"
FT                   /product="Phosphoserine phosphatase"
FT                   /protein_id="gnl|gbufpa|CpI19_0216|gb|ADO25506.1"
FT   gene            complement(224962..225177)
FT                   /locus_tag="CpI19_0217"
FT                   /gene=""
FT   CDS             complement(224962..225177)
FT                   /locus_tag="CpI19_0217"
FT                   /gene=""
FT                   /product="Hypothetical protein"
FT                   /protein_id="gnl|gbufpa|CpI19_0217|gb|ADO25507.1"
FT   gene            225509..226537
FT                   /locus_tag="CpI19_0218"
FT                   /gene="cpaE"
FT   CDS             225509..226537
FT                   /locus_tag="CpI19_0218"
FT                   /gene="cpaE"
FT                   /product="Pilus assembly protein CpaE"
FT                   /protein_id="gnl|gbufpa|CpI19_0218|gb|ADO25508.1"
FT   gene            226534..227658
FT                   /locus_tag="CpI19_0219"
FT                   /gene="gspE"
FT   CDS             226534..227658
FT                   /locus_tag="CpI19_0219"
FT                   /gene="gspE"
FT                   /product="GSPII_E, type II/IV secretion system protein"
FT                   /protein_id="gnl|gbufpa|CpI19_0219|gb|ADO25509.1"
FT   gene            227658..228413
FT                   /locus_tag="CpI19_0220"
FT                   /gene=""
FT   CDS             227658..228413
FT                   /locus_tag="CpI19_0220"
FT                   /gene=""
FT                   /product="Hypothetical protein"
FT                   /protein_id="gnl|gbufpa|CpI19_0220|gb|ADO25510.1"
FT   gene            228410..229033
FT                   /locus_tag="CpI19_0221"
FT                   /gene="gspF"
FT   CDS             228410..229033
FT                   /locus_tag="CpI19_0221"
FT                   /gene="gspF"
FT                   /product="Bacterial type II secretion system protein F
FT                   domain"
FT                   /protein_id="gnl|gbufpa|CpI19_0221|gb|ADO25511.1"
FT   gene            229098..229292
FT                   /locus_tag="CpI19_0222"
FT                   /gene=""
FT   CDS             229098..229292
FT                   /locus_tag="CpI19_0222"
FT                   /gene=""
FT                   /product="Hypothetical protein"
FT                   /protein_id="gnl|gbufpa|CpI19_0222|gb|ADO25512.1"
FT   gene            229303..229575
FT                   /locus_tag="CpI19_0223"
FT                   /gene=""
FT   CDS             229303..229575
FT                   /locus_tag="CpI19_0223"
FT                   /gene=""
FT                   /product="Hypothetical protein"
FT                   /protein_id="gnl|gbufpa|CpI19_0223|gb|ADO25513.1"
FT   gene            229638..229904
FT                   /locus_tag="CpI19_0224"
FT                   /gene=""
FT   CDS             229638..229904
FT                   /locus_tag="CpI19_0224"
FT                   /gene=""
FT                   /product="Hypothetical protein"
FT                   /protein_id="gnl|gbufpa|CpI19_0224|gb|ADO25514.1"
FT   gene            complement(229936..232293)
FT                   /locus_tag="CpI19_0225"
FT                   /gene=""
FT   CDS             complement(229936..232293)
FT                   /locus_tag="CpI19_0225"
FT                   /gene=""
FT                   /product="DEAD-box ATP dependent DNA helicase"
FT                   /protein_id="gnl|gbufpa|CpI19_0225|gb|ADO25515.1"
FT   gene            232543..232746
FT                   /locus_tag="CpI19_0226"
FT                   /gene="cspA"
FT   CDS             232543..232746
FT                   /locus_tag="CpI19_0226"
FT                   /gene="cspA"
FT                   /product="Cold-shock protein"
FT                   /protein_id="gnl|gbufpa|CpI19_0226|gb|ADO25516.1"
FT   gene            232862..235924
FT                   /locus_tag="CpI19_0227"
FT                   /gene="topA"
FT   CDS             232862..235924
FT                   /locus_tag="CpI19_0227"
FT                   /gene="topA"
FT                   /product="DNA topoisomerase I"
FT                   /protein_id="gnl|gbufpa|CpI19_0227|gb|ADO25517.1"
FT   gene            complement(236059..238032)
FT                   /locus_tag="CpI19_0228"
FT                   /gene="opt"
FT   CDS             complement(236059..238032)
FT                   /locus_tag="CpI19_0228"
FT                   /gene="opt"
FT                   /product="OPT family protein"
FT                   /protein_id="gnl|gbufpa|CpI19_0228|gb|ADO25518.1"
FT   gene            complement(238240..239757)
FT                   /locus_tag="CpI19_0229"
FT                   /gene="cyaA"
FT   CDS             complement(238240..239757)
FT                   /locus_tag="CpI19_0229"
FT                   /gene="cyaA"
FT                   /product="Adenylate cyclase"
FT                   /protein_id="gnl|gbufpa|CpI19_0229|gb|ADO25519.1"
FT   gene            239814..241016
FT                   /locus_tag="CpI19_0230"
FT                   /gene="dnaX"
FT   CDS             239814..241016
FT                   /locus_tag="CpI19_0230"
FT                   /gene="dnaX"
FT                   /product="DNA polymerase III subunit gamma/tau"
FT                   /protein_id="gnl|gbufpa|CpI19_0230|gb|ADO25520.1"
FT   gene            241120..241195
FT                   /locus_tag="CpI19_t12"
FT   tRNA            241120..241195
FT                   /product="tRNA-Thr"
FT   gene            complement(241336..241572)
FT                   /locus_tag="CpI19_0231"
FT                   /gene=""
FT   CDS             complement(241336..241572)
FT                   /locus_tag="CpI19_0231"
FT                   /gene=""
FT                   /product="Hypothetical protein"
FT                   /protein_id="gnl|gbufpa|CpI19_0231|gb|ADO25521.1"
FT   gene            complement(241706..243352)
FT                   /locus_tag="CpI19_0232"
FT                   /gene="acsA"
FT   CDS             complement(241706..243352)
FT                   /locus_tag="CpI19_0232"
FT                   /gene="acsA"
FT                   /product="Acetyl-coenzyme A synthetase"
FT                   /protein_id="gnl|gbufpa|CpI19_0232|gb|ADO25522.1"
FT   gene            243561..244370
FT                   /locus_tag="CpI19_0233"
FT                   /gene=""
FT   CDS             243561..244370
FT                   /locus_tag="CpI19_0233"
FT                   /gene=""
FT                   /product="Hydrolase domain-containing protein"
FT                   /protein_id="gnl|gbufpa|CpI19_0233|gb|ADO25523.1"
FT   gene            complement(244475..245344)
FT                   /locus_tag="CpI19_0234"
FT                   /gene="rfbA"
FT   CDS             complement(244475..245344)
FT                   /locus_tag="CpI19_0234"
FT                   /gene="rfbA"
FT                   /product="Glucose-1-phosphate thymidylyltransferase"
FT                   /protein_id="gnl|gbufpa|CpI19_0234|gb|ADO25524.1"
FT   gene            complement(245348..246730)
FT                   /locus_tag="CpI19_0235"
FT                   /gene="rmlD"
FT   CDS             complement(245348..246730)
FT                   /locus_tag="CpI19_0235"
FT                   /gene="rmlD"
FT                   /product="dTDP-4-dehydrorhamnose reductase"
FT                   /protein_id="gnl|gbufpa|CpI19_0235|gb|ADO25525.1"
FT   gene            complement(246730..247734)
FT                   /locus_tag="CpI19_0236"
FT                   /gene="rmlB"
FT   CDS             complement(246730..247734)
FT                   /locus_tag="CpI19_0236"
FT                   /gene="rmlB"
FT                   /product="dTDP-4-dehydrorhamnose 3,5-epimerase"
FT                   /protein_id="gnl|gbufpa|CpI19_0236|gb|ADO25526.1"
FT   gene            complement(247758..249131)
FT                   /locus_tag="CpI19_0237"
FT                   /gene=""
FT   CDS             complement(247758..249131)
FT                   /locus_tag="CpI19_0237"
FT                   /gene=""
FT                   /product="Peptidase family M1 containing protein"
FT                   /protein_id="gnl|gbufpa|CpI19_0237|gb|ADO25527.1"
FT   gene            complement(249124..251205)
FT                   /locus_tag="CpI19_0238"
FT                   /gene=""
FT   CDS             complement(249124..251205)
FT                   /locus_tag="CpI19_0238"
FT                   /gene=""
FT                   /product="Serine proteases of the peptidase family S9A"
FT                   /protein_id="gnl|gbufpa|CpI19_0238|gb|ADO25528.1"
FT   gene            complement(251290..252369)
FT                   /locus_tag="CpI19_0239"
FT                   /gene="slpA"
FT   CDS             complement(251290..252369)
FT                   /locus_tag="CpI19_0239"
FT                   /gene="slpA"
FT                   /product="Surface layer protein A"
FT                   /protein_id="gnl|gbufpa|CpI19_0239|gb|ADO25529.1"
FT   gene            252766..252900
FT                   /locus_tag="CpI19_0240"
FT                   /gene=""
FT   CDS             252766..252900
FT                   /locus_tag="CpI19_0240"
FT                   /gene=""
FT                   /product="Hypothetical protein"
FT                   /protein_id="gnl|gbufpa|CpI19_0240|gb|ADO25530.1"
FT   gene            complement(252883..253146)
FT                   /locus_tag="CpI19_0241"
FT                   /gene=""
FT   CDS             complement(252883..253146)
FT                   /locus_tag="CpI19_0241"
FT                   /gene=""
FT                   /product="Hypothetical protein"
FT                   /protein_id="gnl|gbufpa|CpI19_0241|gb|ADO25531.1"
FT   gene            253190..254599
FT                   /locus_tag="CpI19_0242"
FT                   /gene="lpd"
FT   CDS             253190..254599
FT                   /locus_tag="CpI19_0242"
FT                   /gene="lpd"
FT                   /product="Dihydrolipoamide dehydrogenase"
FT                   /protein_id="gnl|gbufpa|CpI19_0242|gb|ADO25532.1"
FT   gene            complement(254668..256095)
FT                   /locus_tag="CpI19_0243"
FT                   /gene=""
FT   CDS             complement(254668..256095)
FT                   /locus_tag="CpI19_0243"
FT                   /gene=""
FT                   /product="HTH-type transcriptional regulator"
FT                   /protein_id="gnl|gbufpa|CpI19_0243|gb|ADO25533.1"
FT   gene            256571..257329
FT                   /locus_tag="CpI19_0244"
FT                   /gene="sdhC"
FT   CDS             256571..257329
FT                   /locus_tag="CpI19_0244"
FT                   /gene="sdhC"
FT                   /product="Succinate dehydrogenase cytochrome b556 subunit"
FT                   /protein_id="gnl|gbufpa|CpI19_0244|gb|ADO25534.1"
FT   gene            257348..259363
FT                   /locus_tag="CpI19_0245"
FT                   /gene="sdhA"
FT   CDS             257348..259363
FT                   /locus_tag="CpI19_0245"
FT                   /gene="sdhA"
FT                   /product="Succinate dehydrogenase flavoprotein subunit"
FT                   /protein_id="gnl|gbufpa|CpI19_0245|gb|ADO25535.1"
FT   gene            259363..260112
FT                   /locus_tag="CpI19_0246"
FT                   /gene="sdhB"
FT   CDS             259363..260112
FT                   /locus_tag="CpI19_0246"
FT                   /gene="sdhB"
FT                   /product="Succinate dehydrogenase iron-sulfur subunit"
FT                   /protein_id="gnl|gbufpa|CpI19_0246|gb|ADO25536.1"
FT   gene            260174..260524
FT                   /locus_tag="CpI19_0247"
FT                   /gene=""
FT   CDS             260174..260524
FT                   /locus_tag="CpI19_0247"
FT                   /gene=""
FT                   /product="Hypothetical protein"
FT                   /protein_id="gnl|gbufpa|CpI19_0247|gb|ADO25537.1"
FT   gene            260783..262090
FT                   /locus_tag="CpI19_0248"
FT                   /gene="yjiN"
FT   CDS             260783..262090
FT                   /locus_tag="CpI19_0248"
FT                   /gene="yjiN"
FT                   /product="Uncharacterized protein yjiN"
FT                   /protein_id="gnl|gbufpa|CpI19_0248|gb|ADO25538.1"
FT   gene            262152..262442
FT                   /locus_tag="CpI19_0249"
FT                   /gene=""
FT   CDS             262152..262442
FT                   /locus_tag="CpI19_0249"
FT                   /gene=""
FT                   /product="Hypothetical protein"
FT                   /protein_id="gnl|gbufpa|CpI19_0249|gb|ADO25539.1"
FT   gene            262432..263025
FT                   /locus_tag="CpI19_0250"
FT                   /gene="deoC"
FT   CDS             262432..263025
FT                   /locus_tag="CpI19_0250"
FT                   /gene="deoC"
FT                   /product="Deoxyribose-phosphate aldolase"
FT                   /protein_id="gnl|gbufpa|CpI19_0250|gb|ADO25540.1"
FT   gene            complement(263022..263870)
FT                   /locus_tag="CpI19_0251"
FT                   /gene=""
FT   CDS             complement(263022..263870)
FT                   /locus_tag="CpI19_0251"
FT                   /gene=""
FT                   /product="Hypothetical protein"
FT                   /protein_id="gnl|gbufpa|CpI19_0251|gb|ADO25541.1"
FT   gene            complement(263962..264831)
FT                   /locus_tag="CpI19_0252"
FT                   /gene="pflA"
FT   CDS             complement(263962..264831)
FT                   /locus_tag="CpI19_0252"
FT                   /gene="pflA"
FT                   /product="Pyruvate formate-lyase-activating enzyme"
FT                   /protein_id="gnl|gbufpa|CpI19_0252|gb|ADO25542.1"
FT   gene            complement(265013..265264)
FT                   /locus_tag="CpI19_0253"
FT                   /gene="pfl"
FT   CDS             complement(265013..265264)
FT                   /locus_tag="CpI19_0253"
FT                   /gene="pfl"
FT                   /product="Formate acetyltransferase"
FT                   /protein_id="gnl|gbufpa|CpI19_0253|gb|ADO25543.1"
FT   gene            complement(265316..267412)
FT                   /locus_tag="CpI19_0254"
FT                   /gene="pflB"
FT   CDS             complement(265316..267412)
FT                   /locus_tag="CpI19_0254"
FT                   /gene="pflB"
FT                   /product="Formate acetyltransferase 1"
FT                   /protein_id="gnl|gbufpa|CpI19_0254|gb|ADO25544.1"
FT   gene            complement(267960..268787)
FT                   /locus_tag="CpI19_0255"
FT                   /gene=""
FT   CDS             complement(267960..268787)
FT                   /locus_tag="CpI19_0255"
FT                   /gene=""
FT                   /product="Hypothetical protein"
FT                   /protein_id="gnl|gbufpa|CpI19_0255|gb|ADO25545.1"
FT   gene            complement(268810..269313)
FT                   /locus_tag="CpI19_0256"
FT                   /gene=""
FT   CDS             complement(268810..269313)
FT                   /locus_tag="CpI19_0256"
FT                   /gene=""
FT                   /product="Hypothetical protein"
FT                   /protein_id="gnl|gbufpa|CpI19_0256|gb|ADO25546.1"
FT   gene            269337..270476
FT                   /locus_tag="CpI19_0257"
FT                   /gene="murB"
FT   CDS             269337..270476
FT                   /locus_tag="CpI19_0257"
FT                   /gene="murB"
FT                   /product="UDP-N-acetylenolpyruvoylglucosamine reductase"
FT                   /protein_id="gnl|gbufpa|CpI19_0257|gb|ADO25547.1"
FT   gene            complement(270571..272277)
FT                   /locus_tag="CpI19_0258"
FT                   /gene="lcfA1"
FT   CDS             complement(270571..272277)
FT                   /locus_tag="CpI19_0258"
FT                   /gene="lcfA1"
FT                   /product="Long-chain-fatty-acid--CoA ligase"
FT                   /protein_id="gnl|gbufpa|CpI19_0258|gb|ADO25548.1"
FT   gene            272605..273867
FT                   /locus_tag="CpI19_0259"
FT                   /gene="mshA"
FT   CDS             272605..273867
FT                   /locus_tag="CpI19_0259"
FT                   /gene="mshA"
FT                   /product="D-inositol-3-phosphate glycosyltransferase"
FT                   /protein_id="gnl|gbufpa|CpI19_0259|gb|ADO25549.1"
FT   gene            273961..274737
FT                   /locus_tag="CpI19_0260"
FT                   /gene="gpmA"
FT   CDS             273961..274737
FT                   /locus_tag="CpI19_0260"
FT                   /gene="gpmA"
FT                   /product="Phosphoglyceromutase"
FT                   /protein_id="gnl|gbufpa|CpI19_0260|gb|ADO25550.1"
FT   gene            274758..275996
FT                   /locus_tag="CpI19_0261"
FT                   /gene="senX3"
FT   CDS             274758..275996
FT                   /locus_tag="CpI19_0261"
FT                   /gene="senX3"
FT                   /product="Signal-transduction histidine kinase senX3"
FT                   /protein_id="gnl|gbufpa|CpI19_0261|gb|ADO25551.1"
FT   gene            275997..276692
FT                   /locus_tag="CpI19_0262"
FT                   /gene="regX3"
FT   CDS             275997..276692
FT                   /locus_tag="CpI19_0262"
FT                   /gene="regX3"
FT                   /product="Sensory transduction protein regX3"
FT                   /protein_id="gnl|gbufpa|CpI19_0262|gb|ADO25552.1"
FT   gene            complement(276689..277756)
FT                   /locus_tag="CpI19_0263"
FT                   /gene=""
FT   CDS             complement(276689..277756)
FT                   /locus_tag="CpI19_0263"
FT                   /gene=""
FT                   /product="Hypothetical protein"
FT                   /protein_id="gnl|gbufpa|CpI19_0263|gb|ADO25553.1"
FT   gene            277768..278610
FT                   /locus_tag="CpI19_0264"
FT                   /gene="gppA1"
FT   CDS             277768..278610
FT                   /locus_tag="CpI19_0264"
FT                   /gene="gppA1"
FT                   /product="Ppx/GppA phosphatase family"
FT                   /protein_id="gnl|gbufpa|CpI19_0264|gb|ADO25554.1"
FT   gene            278616..279722
FT                   /locus_tag="CpI19_0265"
FT                   /gene=""
FT   CDS             278616..279722
FT                   /locus_tag="CpI19_0265"
FT                   /gene=""
FT                   /product="Hypothetical protein"
FT                   /protein_id="gnl|gbufpa|CpI19_0265|gb|ADO25555.1"
FT   gene            279820..280623
FT                   /locus_tag="CpI19_0266"
FT                   /gene="proC"
FT   CDS             279820..280623
FT                   /locus_tag="CpI19_0266"
FT                   /gene="proC"
FT                   /product="Pyrroline-5-carboxylate reductase"
FT                   /protein_id="gnl|gbufpa|CpI19_0266|gb|ADO25556.1"
FT   gene            complement(280628..280816)
FT                   /locus_tag="CpI19_0267"
FT                   /gene=""
FT   CDS             complement(280628..280816)
FT                   /locus_tag="CpI19_0267"
FT                   /gene=""
FT                   /product="Hypothetical protein"
FT                   /protein_id="gnl|gbufpa|CpI19_0267|gb|ADO25557.1"
FT   gene            280910..281101
FT                   /locus_tag="CpI19_0268"
FT                   /gene="xis"
FT   CDS             280910..281101
FT                   /locus_tag="CpI19_0268"
FT                   /gene="xis"
FT                   /product="DNA-binding (excisionase) protein"
FT                   /protein_id="gnl|gbufpa|CpI19_0268|gb|ADO25558.1"
FT   gene            281179..281301
FT                   /locus_tag="CpI19_0269"
FT                   /gene=""
FT   CDS             281179..281301
FT                   /locus_tag="CpI19_0269"
FT                   /gene=""
FT                   /product="Hypothetical protein"
FT                   /protein_id="gnl|gbufpa|CpI19_0269|gb|ADO25559.1"
FT   gene            281338..281514
FT                   /locus_tag="CpI19_0270"
FT                   /gene=""
FT   CDS             281338..281514
FT                   /locus_tag="CpI19_0270"
FT                   /gene=""
FT                   /product="Hypothetical protein"
FT                   /protein_id="gnl|gbufpa|CpI19_0270|gb|ADO25560.1"
FT   gene            281597..282478
FT                   /locus_tag="CpI19_0271"
FT                   /gene="dsbA"
FT   CDS             281597..282478
FT                   /locus_tag="CpI19_0271"
FT                   /gene="dsbA"
FT                   /product="Thiol:disulfide interchange protein DsbA"
FT                   /protein_id="gnl|gbufpa|CpI19_0271|gb|ADO25561.1"
FT   gene            282471..283295
FT                   /locus_tag="CpI19_0272"
FT                   /gene="dsbD"
FT   CDS             282471..283295
FT                   /locus_tag="CpI19_0272"
FT                   /gene="dsbD"
FT                   /product="Thiol:disulfide interchange protein DsbD"
FT                   /protein_id="gnl|gbufpa|CpI19_0272|gb|ADO25562.1"
FT   gene            complement(283292..284335)
FT                   /locus_tag="CpI19_0273"
FT                   /gene=""
FT   CDS             complement(283292..284335)
FT                   /locus_tag="CpI19_0273"
FT                   /gene=""
FT                   /product="Haloacid dehalogenase-like hydrolase"
FT                   /protein_id="gnl|gbufpa|CpI19_0273|gb|ADO25563.1"
FT   gene            284429..284683
FT                   /locus_tag="CpI19_0274"
FT                   /gene=""
FT   CDS             284429..284683
FT                   /locus_tag="CpI19_0274"
FT                   /gene=""
FT                   /product="Glutaredoxin-like domain"
FT                   /protein_id="gnl|gbufpa|CpI19_0274|gb|ADO25564.1"
FT   gene            284840..286210
FT                   /locus_tag="CpI19_0275"
FT                   /gene="hemA"
FT   CDS             284840..286210
FT                   /locus_tag="CpI19_0275"
FT                   /gene="hemA"
FT                   /product="Glutamyl-tRNA reductase"
FT                   /protein_id="gnl|gbufpa|CpI19_0275|gb|ADO25565.1"
FT   gene            286213..287103
FT                   /locus_tag="CpI19_0276"
FT                   /gene="hemC"
FT   CDS             286213..287103
FT                   /locus_tag="CpI19_0276"
FT                   /gene="hemC"
FT                   /product="Porphobilinogen deaminase"
FT                   /protein_id="gnl|gbufpa|CpI19_0276|gb|ADO25566.1"
FT   gene            287357..289009
FT                   /locus_tag="CpI19_0277"
FT                   /gene="hemD"
FT   CDS             287357..289009
FT                   /locus_tag="CpI19_0277"
FT                   /gene="hemD"
FT                   /product="Uroporphyrinogen-III synthase"
FT                   /protein_id="gnl|gbufpa|CpI19_0277|gb|ADO25567.1"
FT   gene            289090..290097
FT                   /locus_tag="CpI19_0278"
FT                   /gene="hemB"
FT   CDS             289090..290097
FT                   /locus_tag="CpI19_0278"
FT                   /gene="hemB"
FT                   /product="Delta-aminolevulinic acid dehydratase"
FT                   /protein_id="gnl|gbufpa|CpI19_0278|gb|ADO25568.1"
FT   gene            290105..290686
FT                   /locus_tag="CpI19_0279"
FT                   /gene=""
FT   CDS             290105..290686
FT                   /locus_tag="CpI19_0279"
FT                   /gene=""
FT                   /product="Hypothetical protein"
FT                   /protein_id="gnl|gbufpa|CpI19_0279|gb|ADO25569.1"
FT   gene            290919..293309
FT                   /locus_tag="CpI19_0280"
FT                   /gene="ctpA"
FT   CDS             290919..293309
FT                   /locus_tag="CpI19_0280"
FT                   /gene="ctpA"
FT                   /product="Cation-transporting P-type ATPase A"
FT                   /protein_id="gnl|gbufpa|CpI19_0280|gb|ADO25570.1"
FT   gene            293374..294489
FT                   /locus_tag="CpI19_0281"
FT                   /gene="hemE"
FT   CDS             293374..294489
FT                   /locus_tag="CpI19_0281"
FT                   /gene="hemE"
FT                   /product="Uroporphyrinogen decarboxylase"
FT                   /protein_id="gnl|gbufpa|CpI19_0281|gb|ADO25571.1"
FT   gene            294557..295942
FT                   /locus_tag="CpI19_0282"
FT                   /gene="hemY"
FT   CDS             294557..295942
FT                   /locus_tag="CpI19_0282"
FT                   /gene="hemY"
FT                   /product="Protoporphyrinogen oxidase"
FT                   /protein_id="gnl|gbufpa|CpI19_0282|gb|ADO25572.1"
FT   gene            complement(295949..296785)
FT                   /locus_tag="CpI19_0283"
FT                   /gene="mmsB"
FT   CDS             complement(295949..296785)
FT                   /locus_tag="CpI19_0283"
FT                   /gene="mmsB"
FT                   /product="3-hydroxyisobutyrate dehydrogenase"
FT                   /protein_id="gnl|gbufpa|CpI19_0283|gb|ADO25573.1"
FT   gene            296872..298197
FT                   /locus_tag="CpI19_0284"
FT                   /gene="hemL"
FT   CDS             296872..298197
FT                   /locus_tag="CpI19_0284"
FT                   /gene="hemL"
FT                   /product="Glutamate-1-semialdehyde 2,1-aminomutase"
FT                   /protein_id="gnl|gbufpa|CpI19_0284|gb|ADO25574.1"
FT   gene            298206..298814
FT                   /locus_tag="CpI19_0285"
FT                   /gene="gpmB"
FT   CDS             298206..298814
FT                   /locus_tag="CpI19_0285"
FT                   /gene="gpmB"
FT                   /product="Phosphoglycerate mutase"
FT                   /protein_id="gnl|gbufpa|CpI19_0285|gb|ADO25575.1"
FT   gene            298817..299401
FT                   /locus_tag="CpI19_0286"
FT                   /gene="ccsX"
FT   CDS             298817..299401
FT                   /locus_tag="CpI19_0286"
FT                   /gene="ccsX"
FT                   /product="Thiol-disulfide isomerase/thioredoxin"
FT                   /protein_id="gnl|gbufpa|CpI19_0286|gb|ADO25576.1"
FT   gene            299398..300204
FT                   /locus_tag="CpI19_0287"
FT                   /gene="ccdA"
FT   CDS             299398..300204
FT                   /locus_tag="CpI19_0287"
FT                   /gene="ccdA"
FT                   /product="Cytochrome c-type biogenesis protein CcdA"
FT                   /protein_id="gnl|gbufpa|CpI19_0287|gb|ADO25577.1"
FT   gene            300218..301825
FT                   /locus_tag="CpI19_0288"
FT                   /gene="ccsB"
FT   CDS             300218..301825
FT                   /locus_tag="CpI19_0288"
FT                   /gene="ccsB"
FT                   /product="Cytochrome C biosynthesis protein ResB"
FT                   /protein_id="gnl|gbufpa|CpI19_0288|gb|ADO25578.1"
FT   gene            complement(301829..302590)
FT                   /locus_tag="CpI19_0289"
FT                   /gene=""
FT   CDS             complement(301829..302590)
FT                   /locus_tag="CpI19_0289"
FT                   /gene=""
FT                   /product="Methyltransferase"
FT                   /protein_id="gnl|gbufpa|CpI19_0289|gb|ADO25579.1"
FT   gene            complement(302610..303380)
FT                   /locus_tag="CpI19_0290"
FT                   /gene=""
FT   CDS             complement(302610..303380)
FT                   /locus_tag="CpI19_0290"
FT                   /gene=""
FT                   /product="ABC transporter ATP-binding protein"
FT                   /protein_id="gnl|gbufpa|CpI19_0290|gb|ADO25580.1"
FT   gene            complement(303387..304373)
FT                   /locus_tag="CpI19_0291"
FT                   /gene=""
FT   CDS             complement(303387..304373)
FT                   /locus_tag="CpI19_0291"
FT                   /gene=""
FT                   /product="ABC-type transporter"
FT                   /protein_id="gnl|gbufpa|CpI19_0291|gb|ADO25581.1"
FT   gene            complement(304422..305474)
FT                   /locus_tag="CpI19_0292"
FT                   /gene=""
FT   CDS             complement(304422..305474)
FT                   /locus_tag="CpI19_0292"
FT                   /gene=""
FT                   /product="Membrane permease protein"
FT                   /protein_id="gnl|gbufpa|CpI19_0292|gb|ADO25582.1"
FT   gene            305714..306715
FT                   /locus_tag="CpI19_0293"
FT                   /gene="ccsA"
FT   CDS             305714..306715
FT                   /locus_tag="CpI19_0293"
FT                   /gene="ccsA"
FT                   /product="Cytochrome c biogenesis protein CcsA"
FT                   /protein_id="gnl|gbufpa|CpI19_0293|gb|ADO25583.1"
FT   gene            complement(306845..307150)
FT                   /locus_tag="CpI19_0294"
FT                   /gene=""
FT   CDS             complement(306845..307150)
FT                   /locus_tag="CpI19_0294"
FT                   /gene=""
FT                   /product="Hypothetical protein"
FT                   /protein_id="gnl|gbufpa|CpI19_0294|gb|ADO25584.1"
FT   gene            307219..307554
FT                   /locus_tag="CpI19_0295"
FT                   /gene=""
FT   CDS             307219..307554
FT                   /locus_tag="CpI19_0295"
FT                   /gene=""
FT                   /product="Hypothetical protein"
FT                   /protein_id="gnl|gbufpa|CpI19_0295|gb|ADO25585.1"
FT   gene            complement(307540..308415)
FT                   /locus_tag="CpI19_0296"
FT                   /gene="menA"
FT   CDS             complement(307540..308415)
FT                   /locus_tag="CpI19_0296"
FT                   /gene="menA"
FT                   /product="1,4-dihydroxy-2-naphthoate
FT                   octaprenyltransferase"
FT                   /protein_id="gnl|gbufpa|CpI19_0296|gb|ADO25586.1"
FT   gene            complement(308429..309556)
FT                   /locus_tag="CpI19_0297"
FT                   /gene="menE"
FT   CDS             complement(308429..309556)
FT                   /locus_tag="CpI19_0297"
FT                   /gene="menE"
FT                   /product="O-succinylbenzoic acid--CoA ligase"
FT                   /protein_id="gnl|gbufpa|CpI19_0297|gb|ADO25587.1"
FT   gene            complement(309619..310626)
FT                   /locus_tag="CpI19_0298"
FT                   /gene="menB"
FT   CDS             complement(309619..310626)
FT                   /locus_tag="CpI19_0298"
FT                   /gene="menB"
FT                   /product="Naphthoate synthase"
FT                   /protein_id="gnl|gbufpa|CpI19_0298|gb|ADO25588.1"
FT   gene            complement(310719..312141)
FT                   /locus_tag="CpI19_0299"
FT                   /gene="yhcL"
FT                   /pseudo
FT                   /product="Cryptic C4-dicarboxylate membrane transporter
FT                   dcuD"
FT   gene            312445..313482
FT                   /locus_tag="CpI19_0300"
FT                   /gene="menC"
FT   CDS             312445..313482
FT                   /locus_tag="CpI19_0300"
FT                   /gene="menC"
FT                   /product="O-succinylbenzoate synthase"
FT                   /protein_id="gnl|gbufpa|CpI19_0300|gb|ADO25589.1"
FT   gene            313546..315159
FT                   /locus_tag="CpI19_0301"
FT                   /gene="menD"
FT   CDS             313546..315159
FT                   /locus_tag="CpI19_0301"
FT                   /gene="menD"
FT                   /product="2-oxoglutarate
FT                   decarboxylase/2-succinyl-6-hydroxy-2,4-cyclohexadiene-1-carboxylate
FT                   synthase"
FT                   /protein_id="gnl|gbufpa|CpI19_0301|gb|ADO25590.1"
FT   gene            315156..315611
FT                   /locus_tag="CpI19_0302"
FT                   /gene=""
FT   CDS             315156..315611
FT                   /locus_tag="CpI19_0302"
FT                   /gene=""
FT                   /product="Hypothetical protein"
FT                   /protein_id="gnl|gbufpa|CpI19_0302|gb|ADO25591.1"
FT   gene            315649..316713
FT                   /locus_tag="CpI19_0303"
FT                   /gene=""
FT   CDS             315649..316713
FT                   /locus_tag="CpI19_0303"
FT                   /gene=""
FT                   /product="Glycosyl transferase group 1"
FT                   /protein_id="gnl|gbufpa|CpI19_0303|gb|ADO25592.1"
FT   gene            316706..317404
FT                   /locus_tag="CpI19_0304"
FT                   /gene="ubiE"
FT   CDS             316706..317404
FT                   /locus_tag="CpI19_0304"
FT                   /gene="ubiE"
FT                   /product="Ubiquinone/menaquinone biosynthesis
FT                   methyltransferase"
FT                   /protein_id="gnl|gbufpa|CpI19_0304|gb|ADO25593.1"
FT   gene            complement(317484..318446)
FT                   /locus_tag="CpI19_0305"
FT                   /gene="ldh"
FT   CDS             complement(317484..318446)
FT                   /locus_tag="CpI19_0305"
FT                   /gene="ldh"
FT                   /product="L-lactate dehydrogenase"
FT                   /protein_id="gnl|gbufpa|CpI19_0305|gb|ADO25594.1"
FT   gene            complement(318544..319821)
FT                   /locus_tag="CpI19_0306"
FT                   /gene=""
FT   CDS             complement(318544..319821)
FT                   /locus_tag="CpI19_0306"
FT                   /gene=""
FT                   /product="FAD-linked oxidoreductase"
FT                   /protein_id="gnl|gbufpa|CpI19_0306|gb|ADO25595.1"
FT   gene            319976..320995
FT                   /locus_tag="CpI19_0307"
FT                   /gene="ispB"
FT   CDS             319976..320995
FT                   /locus_tag="CpI19_0307"
FT                   /gene="ispB"
FT                   /product="Polyprenyl synthetase"
FT                   /protein_id="gnl|gbufpa|CpI19_0307|gb|ADO25596.1"
FT   gene            321075..321159
FT                   /locus_tag="CpI19_t13"
FT   tRNA            321075..321159
FT                   /product="tRNA-Tyr"
FT   gene            321462..321534
FT                   /locus_tag="CpI19_t14"
FT   tRNA            321462..321534
FT                   /product="tRNA-Thr"
FT   gene            321573..321647
FT                   /locus_tag="CpI19_t15"
FT   tRNA            321573..321647
FT                   /product="tRNA-Met"
FT   gene            321772..321847
FT                   /locus_tag="CpI19_t16"
FT   tRNA            321772..321847
FT                   /product="tRNA-Trp"
FT   gene            322170..322496
FT                   /locus_tag="CpI19_0308"
FT                   /gene="secE"
FT   CDS             322170..322496
FT                   /locus_tag="CpI19_0308"
FT                   /gene="secE"
FT                   /product="Preprotein translocase subunit SecE"
FT                   /protein_id="gnl|gbufpa|CpI19_0308|gb|ADO25597.1"
FT   gene            322558..323445
FT                   /locus_tag="CpI19_0309"
FT                   /gene="nusG"
FT   CDS             322558..323445
FT                   /locus_tag="CpI19_0309"
FT                   /gene="nusG"
FT                   /product="Transcription anti-termination protein NusG"
FT                   /protein_id="gnl|gbufpa|CpI19_0309|gb|ADO25598.1"
FT   gene            323742..324173
FT                   /locus_tag="CpI19_0310"
FT                   /gene="rplK"
FT   CDS             323742..324173
FT                   /locus_tag="CpI19_0310"
FT                   /gene="rplK"
FT                   /product="50S ribosomal protein L11"
FT                   /protein_id="gnl|gbufpa|CpI19_0310|gb|ADO25599.1"
FT   gene            324252..324962
FT                   /locus_tag="CpI19_0311"
FT                   /gene="rplA"
FT   CDS             324252..324962
FT                   /locus_tag="CpI19_0311"
FT                   /gene="rplA"
FT                   /product="50S ribosomal protein L1"
FT                   /protein_id="gnl|gbufpa|CpI19_0311|gb|ADO25600.1"
FT   gene            325071..326407
FT                   /locus_tag="CpI19_0312"
FT                   /gene="pepG"
FT                   /pseudo
FT                   /product="Aminopeptidase G"
FT   gene            326447..327748
FT                   /locus_tag="CpI19_0314"
FT                   /gene="pepC1"
FT   CDS             326447..327748
FT                   /locus_tag="CpI19_0314"
FT                   /gene="pepC1"
FT                   /product="Aminopeptidase C"
FT                   /protein_id="gnl|gbufpa|CpI19_0314|gb|ADO25601.1"
FT   gene            327874..328947
FT                   /locus_tag="CpI19_0315"
FT                   /gene="nemA"
FT   CDS             327874..328947
FT                   /locus_tag="CpI19_0315"
FT                   /gene="nemA"
FT                   /product="N-ethylmaleimide reductase"
FT                   /protein_id="gnl|gbufpa|CpI19_0315|gb|ADO25602.1"
FT   gene            329176..329796
FT                   /locus_tag="CpI19_0316"
FT                   /gene="rplJ"
FT   CDS             329176..329796
FT                   /locus_tag="CpI19_0316"
FT                   /gene="rplJ"
FT                   /product="50S ribosomal protein L10"
FT                   /protein_id="gnl|gbufpa|CpI19_0316|gb|ADO25603.1"
FT   gene            329875..330258
FT                   /locus_tag="CpI19_0317"
FT                   /gene="rplL"
FT   CDS             329875..330258
FT                   /locus_tag="CpI19_0317"
FT                   /gene="rplL"
FT                   /product="50S ribosomal protein L7/L12"
FT                   /protein_id="gnl|gbufpa|CpI19_0317|gb|ADO25604.1"
FT   gene            330593..331546
FT                   /locus_tag="CpI19_0318"
FT                   /gene=""
FT   CDS             330593..331546
FT                   /locus_tag="CpI19_0318"
FT                   /gene=""
FT                   /product="Hypothetical protein"
FT                   /protein_id="gnl|gbufpa|CpI19_0318|gb|ADO25605.1"
FT   gene            331555..333180
FT                   /locus_tag="CpI19_0319"
FT                   /gene=""
FT   CDS             331555..333180
FT                   /locus_tag="CpI19_0319"
FT                   /gene=""
FT                   /product="ABC-type metal ion transport system, periplasmic
FT                   component/surface adhesin"
FT                   /protein_id="gnl|gbufpa|CpI19_0319|gb|ADO25606.1"
FT   gene            333272..334306
FT                   /locus_tag="CpI19_0320"
FT                   /gene=""
FT   CDS             333272..334306
FT                   /locus_tag="CpI19_0320"
FT                   /gene=""
FT                   /product="Hypothetical protein"
FT                   /protein_id="gnl|gbufpa|CpI19_0320|gb|ADO25607.1"
FT   gene            334303..335103
FT                   /locus_tag="CpI19_0321"
FT                   /gene="mntB"
FT   CDS             334303..335103
FT                   /locus_tag="CpI19_0321"
FT                   /gene="mntB"
FT                   /product="Manganese transport system ATP-binding protein
FT                   MntB"
FT                   /protein_id="gnl|gbufpa|CpI19_0321|gb|ADO25608.1"
FT   gene            335100..335981
FT                   /locus_tag="CpI19_0322"
FT                   /gene="mntD"
FT   CDS             335100..335981
FT                   /locus_tag="CpI19_0322"
FT                   /gene="mntD"
FT                   /product="Manganese transport system membrane protein
FT                   mntD"
FT                   /protein_id="gnl|gbufpa|CpI19_0322|gb|ADO25609.1"
FT   gene            335978..337939
FT                   /locus_tag="CpI19_0323"
FT                   /gene=""
FT   CDS             335978..337939
FT                   /locus_tag="CpI19_0323"
FT                   /gene=""
FT                   /product="Hypothetical protein"
FT                   /protein_id="gnl|gbufpa|CpI19_0323|gb|ADO25610.1"
FT   gene            338044..338985
FT                   /locus_tag="CpI19_0324"
FT                   /gene=""
FT   CDS             338044..338985
FT                   /locus_tag="CpI19_0324"
FT                   /gene=""
FT                   /product="Hypothetical protein"
FT                   /protein_id="gnl|gbufpa|CpI19_0324|gb|ADO25611.1"
FT   gene            339176..342712
FT                   /locus_tag="CpI19_0325"
FT                   /gene="rpoB"
FT   CDS             339176..342712
FT                   /locus_tag="CpI19_0325"
FT                   /gene="rpoB"
FT                   /product="DNA-directed RNA polymerase subunit beta"
FT                   /protein_id="gnl|gbufpa|CpI19_0325|gb|ADO25612.1"
FT   gene            342776..346828
FT                   /locus_tag="CpI19_0326"
FT                   /gene="rpoC"
FT   CDS             342776..346828
FT                   /locus_tag="CpI19_0326"
FT                   /gene="rpoC"
FT                   /product="DNA-directed RNA polymerase subunit beta"
FT                   /protein_id="gnl|gbufpa|CpI19_0326|gb|ADO25613.1"
FT   gene            347102..348250
FT                   /locus_tag="CpI19_0327"
FT                   /gene="cstS"
FT   CDS             347102..348250
FT                   /locus_tag="CpI19_0327"
FT                   /gene="cstS"
FT                   /product="Two-component system sensor kinase protein"
FT                   /protein_id="gnl|gbufpa|CpI19_0327|gb|ADO25614.1"
FT   gene            348264..348968
FT                   /locus_tag="CpI19_0328"
FT                   /gene="cstA"
FT   CDS             348264..348968
FT                   /locus_tag="CpI19_0328"
FT                   /gene="cstA"
FT                   /product="Response regulator"
FT                   /protein_id="gnl|gbufpa|CpI19_0328|gb|ADO25615.1"
FT   gene            349108..349353
FT                   /locus_tag="CpI19_0329"
FT                   /gene=""
FT   CDS             349108..349353
FT                   /locus_tag="CpI19_0329"
FT                   /gene=""
FT                   /product="Hypothetical protein"
FT                   /protein_id="gnl|gbufpa|CpI19_0329|gb|ADO25616.1"
FT   gene            349458..350469
FT                   /locus_tag="CpI19_0330"
FT                   /gene=""
FT                   /pseudo
FT                   /product="ABC transporter ATP-binding protein"
FT   gene            350508..351269
FT                   /locus_tag="CpI19_0331"
FT                   /gene=""
FT   CDS             350508..351269
FT                   /locus_tag="CpI19_0331"
FT                   /gene=""
FT                   /product="ABC transporter inner membrane protein"
FT                   /protein_id="gnl|gbufpa|CpI19_0331|gb|ADO25617.1"
FT   gene            351391..352116
FT                   /locus_tag="CpI19_0332"
FT                   /gene=""
FT   CDS             351391..352116
FT                   /locus_tag="CpI19_0332"
FT                   /gene=""
FT                   /product="Hypothetical protein"
FT                   /protein_id="gnl|gbufpa|CpI19_0332|gb|ADO25618.1"
FT   gene            352113..353075
FT                   /locus_tag="CpI19_0333"
FT                   /gene=""
FT   CDS             352113..353075
FT                   /locus_tag="CpI19_0333"
FT                   /gene=""
FT                   /product="Permease"
FT                   /protein_id="gnl|gbufpa|CpI19_0333|gb|ADO25619.1"
FT   gene            complement(353072..353731)
FT                   /locus_tag="CpI19_0334"
FT                   /gene="nrdG"
FT   CDS             complement(353072..353731)
FT                   /locus_tag="CpI19_0334"
FT                   /gene="nrdG"
FT                   /product="Anaerobic ribonucleoside-triphosphate reductase
FT                   activating protein"
FT                   /protein_id="gnl|gbufpa|CpI19_0334|gb|ADO25620.1"
FT   gene            complement(353724..355520)
FT                   /locus_tag="CpI19_0335"
FT                   /gene="nrdD"
FT   CDS             complement(353724..355520)
FT                   /locus_tag="CpI19_0335"
FT                   /gene="nrdD"
FT                   /product="Anaerobic ribonucleoside triphosphate reductase"
FT                   /protein_id="gnl|gbufpa|CpI19_0335|gb|ADO25621.1"
FT   gene            355726..356175
FT                   /locus_tag="CpI19_0336"
FT                   /gene=""
FT   CDS             355726..356175
FT                   /locus_tag="CpI19_0336"
FT                   /gene=""
FT                   /product="Hypothetical protein"
FT                   /protein_id="gnl|gbufpa|CpI19_0336|gb|ADO25622.1"
FT   gene            356596..356982
FT                   /locus_tag="CpI19_0337"
FT                   /gene="rpsL"
FT   CDS             356596..356982
FT                   /locus_tag="CpI19_0337"
FT                   /gene="rpsL"
FT                   /product="30S ribosomal protein S12"
FT                   /protein_id="gnl|gbufpa|CpI19_0337|gb|ADO25623.1"
FT   gene            356986..357453
FT                   /locus_tag="CpI19_0338"
FT                   /gene="rpsG"
FT   CDS             356986..357453
FT                   /locus_tag="CpI19_0338"
FT                   /gene="rpsG"
FT                   /product="30S ribosomal protein S7"
FT                   /protein_id="gnl|gbufpa|CpI19_0338|gb|ADO25624.1"
FT   gene            357742..359868
FT                   /locus_tag="CpI19_0339"
FT                   /gene="fusA"
FT   CDS             357742..359868
FT                   /locus_tag="CpI19_0339"
FT                   /gene="fusA"
FT                   /product="Elongation factor G"
FT                   /protein_id="gnl|gbufpa|CpI19_0339|gb|ADO25625.1"
FT   gene            360176..361366
FT                   /locus_tag="CpI19_0340"
FT                   /gene="tuf"
FT   CDS             360176..361366
FT                   /locus_tag="CpI19_0340"
FT                   /gene="tuf"
FT                   /product="Elongation factor Tu"
FT                   /protein_id="gnl|gbufpa|CpI19_0340|gb|ADO25626.1"
FT   gene            361462..362091
FT                   /locus_tag="CpI19_0341"
FT                   /gene=""
FT   CDS             361462..362091
FT                   /locus_tag="CpI19_0341"
FT                   /gene=""
FT                   /product="Hypothetical protein"
FT                   /protein_id="gnl|gbufpa|CpI19_0341|gb|ADO25627.1"
FT   gene            complement(362233..362778)
FT                   /locus_tag="CpI19_0342"
FT                   /gene=""
FT   CDS             complement(362233..362778)
FT                   /locus_tag="CpI19_0342"
FT                   /gene=""
FT                   /product="Hypothetical protein"
FT                   /protein_id="gnl|gbufpa|CpI19_0342|gb|ADO25628.1"
FT   gene            complement(362780..363331)
FT                   /locus_tag="CpI19_0343"
FT                   /gene=""
FT   CDS             complement(362780..363331)
FT                   /locus_tag="CpI19_0343"
FT                   /gene=""
FT                   /product="Hypothetical protein"
FT                   /protein_id="gnl|gbufpa|CpI19_0343|gb|ADO25629.1"
FT   gene            complement(363324..363785)
FT                   /locus_tag="CpI19_0344"
FT                   /gene=""
FT   CDS             complement(363324..363785)
FT                   /locus_tag="CpI19_0344"
FT                   /gene=""
FT                   /product="Hypothetical protein"
FT                   /protein_id="gnl|gbufpa|CpI19_0344|gb|ADO25630.1"
FT   gene            complement(363785..363991)
FT                   /locus_tag="CpI19_0345"
FT                   /gene=""
FT   CDS             complement(363785..363991)
FT                   /locus_tag="CpI19_0345"
FT                   /gene=""
FT                   /product="Hypothetical protein"
FT                   /protein_id="gnl|gbufpa|CpI19_0345|gb|ADO25631.1"
FT   gene            complement(364001..364339)
FT                   /locus_tag="CpI19_0346"
FT                   /gene=""
FT   CDS             complement(364001..364339)
FT                   /locus_tag="CpI19_0346"
FT                   /gene=""
FT                   /product="Hypothetical protein"
FT                   /protein_id="gnl|gbufpa|CpI19_0346|gb|ADO25632.1"
FT   gene            complement(364352..364819)
FT                   /locus_tag="CpI19_0347"
FT                   /gene=""
FT   CDS             complement(364352..364819)
FT                   /locus_tag="CpI19_0347"
FT                   /gene=""
FT                   /product="Hypothetical protein"
FT                   /protein_id="gnl|gbufpa|CpI19_0347|gb|ADO25633.1"
FT   gene            365558..365863
FT                   /locus_tag="CpI19_0348"
FT                   /gene="rpsJ"
FT   CDS             365558..365863
FT                   /locus_tag="CpI19_0348"
FT                   /gene="rpsJ"
FT                   /product="30S ribosomal protein S10"
FT                   /protein_id="gnl|gbufpa|CpI19_0348|gb|ADO25634.1"
FT   gene            365896..366552
FT                   /locus_tag="CpI19_0349"
FT                   /gene="rplC"
FT   CDS             365896..366552
FT                   /locus_tag="CpI19_0349"
FT                   /gene="rplC"
FT                   /product="50S ribosomal protein L3"
FT                   /protein_id="gnl|gbufpa|CpI19_0349|gb|ADO25635.1"
FT   gene            366549..367202
FT                   /locus_tag="CpI19_0350"
FT                   /gene="rplD"
FT   CDS             366549..367202
FT                   /locus_tag="CpI19_0350"
FT                   /gene="rplD"
FT                   /product="50S ribosomal protein L4"
FT                   /protein_id="gnl|gbufpa|CpI19_0350|gb|ADO25636.1"
FT   gene            367202..367507
FT                   /locus_tag="CpI19_0351"
FT                   /gene="rplW"
FT   CDS             367202..367507
FT                   /locus_tag="CpI19_0351"
FT                   /gene="rplW"
FT                   /product="50S ribosomal protein L23"
FT                   /protein_id="gnl|gbufpa|CpI19_0351|gb|ADO25637.1"
FT   gene            367529..368371
FT                   /locus_tag="CpI19_0352"
FT                   /gene="rplB"
FT   CDS             367529..368371
FT                   /locus_tag="CpI19_0352"
FT                   /gene="rplB"
FT                   /product="50S ribosomal protein L2"
FT                   /protein_id="gnl|gbufpa|CpI19_0352|gb|ADO25638.1"
FT   gene            368388..368666
FT                   /locus_tag="CpI19_0353"
FT                   /gene="rpsS"
FT   CDS             368388..368666
FT                   /locus_tag="CpI19_0353"
FT                   /gene="rpsS"
FT                   /product="30S ribosomal protein S19"
FT                   /protein_id="gnl|gbufpa|CpI19_0353|gb|ADO25639.1"
FT   gene            368670..369032
FT                   /locus_tag="CpI19_0354"
FT                   /gene="rplV"
FT   CDS             368670..369032
FT                   /locus_tag="CpI19_0354"
FT                   /gene="rplV"
FT                   /product="50S ribosomal protein L22"
FT                   /protein_id="gnl|gbufpa|CpI19_0354|gb|ADO25640.1"
FT   gene            369032..369778
FT                   /locus_tag="CpI19_0355"
FT                   /gene="rpsC"
FT   CDS             369032..369778
FT                   /locus_tag="CpI19_0355"
FT                   /gene="rpsC"
FT                   /product="30S ribosomal protein S3"
FT                   /protein_id="gnl|gbufpa|CpI19_0355|gb|ADO25641.1"
FT   gene            369781..370197
FT                   /locus_tag="CpI19_0356"
FT                   /gene="rplP"
FT   CDS             369781..370197
FT                   /locus_tag="CpI19_0356"
FT                   /gene="rplP"
FT                   /product="50S ribosomal protein L16"
FT                   /protein_id="gnl|gbufpa|CpI19_0356|gb|ADO25642.1"
FT   gene            370197..370427
FT                   /locus_tag="CpI19_0357"
FT                   /gene="rpmC"
FT   CDS             370197..370427
FT                   /locus_tag="CpI19_0357"
FT                   /gene="rpmC"
FT                   /product="50S ribosomal protein L29"
FT                   /protein_id="gnl|gbufpa|CpI19_0357|gb|ADO25643.1"
FT   gene            370430..370708
FT                   /locus_tag="CpI19_0358"
FT                   /gene="rpsQ"
FT   CDS             370430..370708
FT                   /locus_tag="CpI19_0358"
FT                   /gene="rpsQ"
FT                   /product="30S ribosomal protein S17"
FT                   /protein_id="gnl|gbufpa|CpI19_0358|gb|ADO25644.1"
FT   gene            complement(370869..372545)
FT                   /locus_tag="CpI19_0359"
FT                   /gene="oppA1"
FT   CDS             complement(370869..372545)
FT                   /locus_tag="CpI19_0359"
FT                   /gene="oppA1"
FT                   /product="Oligopeptide-binding protein oppA"
FT                   /protein_id="gnl|gbufpa|CpI19_0359|gb|ADO25645.1"
FT   gene            complement(372576..374648)
FT                   /locus_tag="CpI19_0360"
FT                   /gene="oppDF1"
FT   CDS             complement(372576..374648)
FT                   /locus_tag="CpI19_0360"
FT                   /gene="oppDF1"
FT                   /product="Oligopeptide transport ATP-binding protein"
FT                   /protein_id="gnl|gbufpa|CpI19_0360|gb|ADO25646.1"
FT   gene            complement(374652..375692)
FT                   /locus_tag="CpI19_0361"
FT                   /gene="oppC1"
FT   CDS             complement(374652..375692)
FT                   /locus_tag="CpI19_0361"
FT                   /gene="oppC1"
FT                   /product="Oligopeptide transport system permease protein
FT                   oppC"
FT                   /protein_id="gnl|gbufpa|CpI19_0361|gb|ADO25647.1"
FT   gene            complement(375694..376677)
FT                   /locus_tag="CpI19_0362"
FT                   /gene="oppB1"
FT   CDS             complement(375694..376677)
FT                   /locus_tag="CpI19_0362"
FT                   /gene="oppB1"
FT                   /product="Oligopeptide transport system permease protein
FT                   oppB"
FT                   /protein_id="gnl|gbufpa|CpI19_0362|gb|ADO25648.1"
FT   gene            complement(376795..376956)
FT                   /locus_tag="CpI19_0363"
FT                   /gene=""
FT   CDS             complement(376795..376956)
FT                   /locus_tag="CpI19_0363"
FT                   /gene=""
FT                   /product="Hypothetical protein"
FT                   /protein_id="gnl|gbufpa|CpI19_0363|gb|ADO25649.1"
FT   gene            377009..377128
FT                   /locus_tag="CpI19_0364"
FT                   /gene=""
FT   CDS             377009..377128
FT                   /locus_tag="CpI19_0364"
FT                   /gene=""
FT                   /product="Hypothetical protein"
FT                   /protein_id="gnl|gbufpa|CpI19_0364|gb|ADO25650.1"
FT   gene            377390..377758
FT                   /locus_tag="CpI19_0365"
FT                   /gene="rplN"
FT   CDS             377390..377758
FT                   /locus_tag="CpI19_0365"
FT                   /gene="rplN"
FT                   /product="50S ribosomal protein L14"
FT                   /protein_id="gnl|gbufpa|CpI19_0365|gb|ADO25651.1"
FT   gene            377761..378075
FT                   /locus_tag="CpI19_0366"
FT                   /gene="rplX"
FT   CDS             377761..378075
FT                   /locus_tag="CpI19_0366"
FT                   /gene="rplX"
FT                   /product="50S ribosomal protein L24"
FT                   /protein_id="gnl|gbufpa|CpI19_0366|gb|ADO25652.1"
FT   gene            378078..378641
FT                   /locus_tag="CpI19_0367"
FT                   /gene="rplE"
FT   CDS             378078..378641
FT                   /locus_tag="CpI19_0367"
FT                   /gene="rplE"
FT                   /product="50S ribosomal protein L5"
FT                   /protein_id="gnl|gbufpa|CpI19_0367|gb|ADO25653.1"
FT   gene            379305..380678
FT                   /locus_tag="CpI19_0368"
FT                   /gene="sdaC"
FT   CDS             379305..380678
FT                   /locus_tag="CpI19_0368"
FT                   /gene="sdaC"
FT                   /product="Serine transporter"
FT                   /protein_id="gnl|gbufpa|CpI19_0368|gb|ADO25654.1"
FT   gene            380730..382106
FT                   /locus_tag="CpI19_0369"
FT                   /gene="sdaA"
FT   CDS             380730..382106
FT                   /locus_tag="CpI19_0369"
FT                   /gene="sdaA"
FT                   /product="L-serine dehydratase 1"
FT                   /protein_id="gnl|gbufpa|CpI19_0369|gb|ADO25655.1"
FT   gene            382168..382293
FT                   /locus_tag="CpI19_0369a"
FT                   /gene=""
FT   CDS             382168..382293
FT                   /locus_tag="CpI19_0369a"
FT                   /gene=""
FT                   /product="Hypothetical protein"
FT                   /protein_id="gnl|gbufpa|CpI19_0369a"
FT   gene            382315..383391
FT                   /locus_tag="CpI19_0370"
FT                   /gene="ansA"
FT   CDS             382315..383391
FT                   /locus_tag="CpI19_0370"
FT                   /gene="ansA"
FT                   /product="L-asparaginase"
FT                   /protein_id="gnl|gbufpa|CpI19_0370|gb|ADO25656.1"
FT   gene            383857..385089
FT                   /locus_tag="CpI19_0371"
FT                   /gene=""
FT   CDS             383857..385089
FT                   /locus_tag="CpI19_0371"
FT                   /gene=""
FT                   /product="PAP2 superfamily protein"
FT                   /protein_id="gnl|gbufpa|CpI19_0371|gb|ADO25657.1"
FT   gene            385382..385780
FT                   /locus_tag="CpI19_0372"
FT                   /gene="rpsH"
FT   CDS             385382..385780
FT                   /locus_tag="CpI19_0372"
FT                   /gene="rpsH"
FT                   /product="30S ribosomal protein S8"
FT                   /protein_id="gnl|gbufpa|CpI19_0372|gb|ADO25658.1"
FT   gene            385797..386333
FT                   /locus_tag="CpI19_0373"
FT                   /gene="rplF"
FT   CDS             385797..386333
FT                   /locus_tag="CpI19_0373"
FT                   /gene="rplF"
FT                   /product="50S ribosomal protein L6"
FT                   /protein_id="gnl|gbufpa|CpI19_0373|gb|ADO25659.1"
FT   gene            386337..386744
FT                   /locus_tag="CpI19_0374"
FT                   /gene="rplR"
FT   CDS             386337..386744
FT                   /locus_tag="CpI19_0374"
FT                   /gene="rplR"
FT                   /product="50S ribosomal protein L18"
FT                   /protein_id="gnl|gbufpa|CpI19_0374|gb|ADO25660.1"
FT   gene            386785..387411
FT                   /locus_tag="CpI19_0375"
FT                   /gene="rpsE"
FT   CDS             386785..387411
FT                   /locus_tag="CpI19_0375"
FT                   /gene="rpsE"
FT                   /product="30S ribosomal protein S5"
FT                   /protein_id="gnl|gbufpa|CpI19_0375|gb|ADO25661.1"
FT   gene            387414..387599
FT                   /locus_tag="CpI19_0376"
FT                   /gene="rpmD"
FT   CDS             387414..387599
FT                   /locus_tag="CpI19_0376"
FT                   /gene="rpmD"
FT                   /product="50S ribosomal protein L30"
FT                   /protein_id="gnl|gbufpa|CpI19_0376|gb|ADO25662.1"
FT   gene            387603..388049
FT                   /locus_tag="CpI19_0377"
FT                   /gene="rplO"
FT   CDS             387603..388049
FT                   /locus_tag="CpI19_0377"
FT                   /gene="rplO"
FT                   /product="50S ribosomal protein L15"
FT                   /protein_id="gnl|gbufpa|CpI19_0377|gb|ADO25663.1"
FT   gene            388276..388731
FT                   /locus_tag="CpI19_0378"
FT                   /gene=""
FT   CDS             388276..388731
FT                   /locus_tag="CpI19_0378"
FT                   /gene=""
FT                   /product="Hypothetical protein"
FT                   /protein_id="gnl|gbufpa|CpI19_0378|gb|ADO25664.1"
FT   gene            389202..390449
FT                   /locus_tag="CpI19_0379"
FT                   /gene="malE"
FT   CDS             389202..390449
FT                   /locus_tag="CpI19_0379"
FT                   /gene="malE"
FT                   /product="Maltotriose-binding protein"
FT                   /protein_id="gnl|gbufpa|CpI19_0379|gb|ADO25665.1"
FT   gene            390559..391965
FT                   /locus_tag="CpI19_0380"
FT                   /gene="malF"
FT   CDS             390559..391965
FT                   /locus_tag="CpI19_0380"
FT                   /gene="malF"
FT                   /product="Maltose transport system permease protein"
FT                   /protein_id="gnl|gbufpa|CpI19_0380|gb|ADO25666.1"
FT   gene            391965..392843
FT                   /locus_tag="CpI19_0381"
FT                   /gene="malG"
FT   CDS             391965..392843
FT                   /locus_tag="CpI19_0381"
FT                   /gene="malG"
FT                   /product="Maltose transport system permease"
FT                   /protein_id="gnl|gbufpa|CpI19_0381|gb|ADO25667.1"
FT   gene            392976..393719
FT                   /locus_tag="CpI19_0382"
FT                   /gene="traX"
FT   CDS             392976..393719
FT                   /locus_tag="CpI19_0382"
FT                   /gene="traX"
FT                   /product="Protein traX"
FT                   /protein_id="gnl|gbufpa|CpI19_0382|gb|ADO25668.1"
FT   gene            393930..394685
FT                   /locus_tag="CpI19_0383"
FT                   /gene="nirC"
FT   CDS             393930..394685
FT                   /locus_tag="CpI19_0383"
FT                   /gene="nirC"
FT                   /product="FNT family formate-nitrite transporter"
FT                   /protein_id="gnl|gbufpa|CpI19_0383|gb|ADO25669.1"
FT   gene            complement(394709..396213)
FT                   /locus_tag="CpI19_0384"
FT                   /gene=""
FT                   /pseudo
FT                   /product="Lipopolysaccharide kinase (Kdo/WaaP) family"
FT   gene            complement(396068..397204)
FT                   /locus_tag="CpI19_0385"
FT                   /gene="malK"
FT   CDS             complement(396068..397204)
FT                   /locus_tag="CpI19_0385"
FT                   /gene="malK"
FT                   /product="Glycerol-3-phosphate-transporting ATPase"
FT                   /protein_id="gnl|gbufpa|CpI19_0385|gb|ADO25670.1"
FT   gene            397907..399229
FT                   /locus_tag="CpI19_0386"
FT                   /gene="secY"
FT   CDS             397907..399229
FT                   /locus_tag="CpI19_0386"
FT                   /gene="secY"
FT                   /product="Preprotein translocase subunit secY"
FT                   /protein_id="gnl|gbufpa|CpI19_0386|gb|ADO25671.1"
FT   gene            399229..399774
FT                   /locus_tag="CpI19_0387"
FT                   /gene="adk"
FT   CDS             399229..399774
FT                   /locus_tag="CpI19_0387"
FT                   /gene="adk"
FT                   /product="Adenylate kinase"
FT                   /protein_id="gnl|gbufpa|CpI19_0387|gb|ADO25672.1"
FT   gene            399936..400720
FT                   /locus_tag="CpI19_0388"
FT                   /gene="mapA"
FT                   /pseudo
FT                   /product="Methionine aminopeptidase"
FT   gene            401108..403192
FT                   /locus_tag="CpI19_0389"
FT                   /gene="nanH"
FT   CDS             401108..403192
FT                   /locus_tag="CpI19_0389"
FT                   /gene="nanH"
FT                   /product="Neuraminidase (sialidase)"
FT                   /protein_id="gnl|gbufpa|CpI19_0389|gb|ADO25673.1"
FT   gene            403368..404108
FT                   /locus_tag="CpI19_0390"
FT                   /gene=""
FT   CDS             403368..404108
FT                   /locus_tag="CpI19_0390"
FT                   /gene=""
FT                   /product="L,D-transpeptidase catalytic domain, region
FT                   YkuD"
FT                   /protein_id="gnl|gbufpa|CpI19_0390|gb|ADO25674.1"
FT   gene            404334..404624
FT                   /locus_tag="CpI19_0391"
FT                   /gene="infA"
FT   CDS             404334..404624
FT                   /locus_tag="CpI19_0391"
FT                   /gene="infA"
FT                   /product="Translation initiation factor IF-1"
FT                   /protein_id="gnl|gbufpa|CpI19_0391|gb|ADO25675.1"
FT   gene            404818..405186
FT                   /locus_tag="CpI19_0392"
FT                   /gene="rpsM"
FT   CDS             404818..405186
FT                   /locus_tag="CpI19_0392"
FT                   /gene="rpsM"
FT                   /product="30S ribosomal protein S13"
FT                   /protein_id="gnl|gbufpa|CpI19_0392|gb|ADO25676.1"
FT   gene            405190..405594
FT                   /locus_tag="CpI19_0393"
FT                   /gene="rpsK"
FT   CDS             405190..405594
FT                   /locus_tag="CpI19_0393"
FT                   /gene="rpsK"
FT                   /product="30S ribosomal protein S11"
FT                   /protein_id="gnl|gbufpa|CpI19_0393|gb|ADO25677.1"
FT   gene            405618..406223
FT                   /locus_tag="CpI19_0394"
FT                   /gene="rpsD"
FT   CDS             405618..406223
FT                   /locus_tag="CpI19_0394"
FT                   /gene="rpsD"
FT                   /product="30S ribosomal protein S4"
FT                   /protein_id="gnl|gbufpa|CpI19_0394|gb|ADO25678.1"
FT   gene            406363..407379
FT                   /locus_tag="CpI19_0395"
FT                   /gene="rpoA"
FT   CDS             406363..407379
FT                   /locus_tag="CpI19_0395"
FT                   /gene="rpoA"
FT                   /product="DNA-directed RNA polymerase subunit alpha"
FT                   /protein_id="gnl|gbufpa|CpI19_0395|gb|ADO25679.1"
FT   gene            407455..407940
FT                   /locus_tag="CpI19_0396"
FT                   /gene="rplQ"
FT   CDS             407455..407940
FT                   /locus_tag="CpI19_0396"
FT                   /gene="rplQ"
FT                   /product="50S ribosomal protein L17"
FT                   /protein_id="gnl|gbufpa|CpI19_0396|gb|ADO25680.1"
FT   gene            408156..409031
FT                   /locus_tag="CpI19_0397"
FT                   /gene="truA"
FT   CDS             408156..409031
FT                   /locus_tag="CpI19_0397"
FT                   /gene="truA"
FT                   /product="tRNA pseudouridine synthase A"
FT                   /protein_id="gnl|gbufpa|CpI19_0397|gb|ADO25681.1"
FT   gene            409090..410448
FT                   /locus_tag="CpI19_0398"
FT                   /gene=""
FT   CDS             409090..410448
FT                   /locus_tag="CpI19_0398"
FT                   /gene=""
FT                   /product="Hypothetical protein"
FT                   /protein_id="gnl|gbufpa|CpI19_0398|gb|ADO25682.1"
FT   gene            410533..410955
FT                   /locus_tag="CpI19_0399"
FT                   /gene=""
FT   CDS             410533..410955
FT                   /locus_tag="CpI19_0399"
FT                   /gene=""
FT                   /product="Hypothetical protein"
FT                   /protein_id="gnl|gbufpa|CpI19_0399|gb|ADO25683.1"
FT   gene            complement(410976..412082)
FT                   /locus_tag="CpI19_0400"
FT                   /gene="mycP"
FT   CDS             complement(410976..412082)
FT                   /locus_tag="CpI19_0400"
FT                   /gene="mycP"
FT                   /product="Subtilisin-like serine proteases"
FT                   /protein_id="gnl|gbufpa|CpI19_0400|gb|ADO25684.1"
FT   gene            complement(412157..413593)
FT                   /locus_tag="CpI19_0401"
FT                   /gene=""
FT   CDS             complement(412157..413593)
FT                   /locus_tag="CpI19_0401"
FT                   /gene=""
FT                   /product="Hypothetical protein"
FT                   /protein_id="gnl|gbufpa|CpI19_0401|gb|ADO25685.1"
FT   gene            413740..417591
FT                   /locus_tag="CpI19_0402"
FT                   /gene="eccC3"
FT   CDS             413740..417591
FT                   /locus_tag="CpI19_0402"
FT                   /gene="eccC3"
FT                   /product="ESX-3 secretion system protein eccC3"
FT                   /protein_id="gnl|gbufpa|CpI19_0402|gb|ADO25686.1"
FT   gene            417584..418639
FT                   /locus_tag="CpI19_0403"
FT                   /gene=""
FT   CDS             417584..418639
FT                   /locus_tag="CpI19_0403"
FT                   /gene=""
FT                   /product="Hypothetical protein"
FT                   /protein_id="gnl|gbufpa|CpI19_0403|gb|ADO25687.1"
FT   gene            418819..419103
FT                   /locus_tag="CpI19_0404"
FT                   /gene=""
FT   CDS             418819..419103
FT                   /locus_tag="CpI19_0404"
FT                   /gene=""
FT                   /product="WXG domain-containing protein"
FT                   /protein_id="gnl|gbufpa|CpI19_0404|gb|ADO25688.1"
FT   gene            419128..419409
FT                   /locus_tag="CpI19_0405"
FT                   /gene="esxT"
FT   CDS             419128..419409
FT                   /locus_tag="CpI19_0405"
FT                   /gene="esxT"
FT                   /product="ESAT-6-like protein"
FT                   /protein_id="gnl|gbufpa|CpI19_0405|gb|ADO25689.1"
FT   gene            419742..420185
FT                   /locus_tag="CpI19_0406"
FT                   /gene="rplM"
FT   CDS             419742..420185
FT                   /locus_tag="CpI19_0406"
FT                   /gene="rplM"
FT                   /product="50S ribosomal protein L13"
FT                   /protein_id="gnl|gbufpa|CpI19_0406|gb|ADO25690.1"
FT   gene            420182..420715
FT                   /locus_tag="CpI19_0407"
FT                   /gene="rpsI"
FT   CDS             420182..420715
FT                   /locus_tag="CpI19_0407"
FT                   /gene="rpsI"
FT                   /product="30S ribosomal protein S9"
FT                   /protein_id="gnl|gbufpa|CpI19_0407|gb|ADO25691.1"
FT   gene            420913..422256
FT                   /locus_tag="CpI19_0408"
FT                   /gene="glmM"
FT   CDS             420913..422256
FT                   /locus_tag="CpI19_0408"
FT                   /gene="glmM"
FT                   /product="Phosphoglucosamine mutase"
FT                   /protein_id="gnl|gbufpa|CpI19_0408|gb|ADO25692.1"
FT   gene            422327..422626
FT                   /locus_tag="CpI19_0409"
FT                   /gene=""
FT   CDS             422327..422626
FT                   /locus_tag="CpI19_0409"
FT                   /gene=""
FT                   /product="Hypothetical protein"
FT                   /protein_id="gnl|gbufpa|CpI19_0409|gb|ADO25693.1"
FT   gene            422640..423803
FT                   /locus_tag="CpI19_0410"
FT                   /gene=""
FT   CDS             422640..423803
FT                   /locus_tag="CpI19_0410"
FT                   /gene=""
FT                   /product="Hypothetical protein"
FT                   /protein_id="gnl|gbufpa|CpI19_0410|gb|ADO25694.1"
FT   gene            423797..424102
FT                   /locus_tag="CpI19_0411"
FT                   /gene=""
FT   CDS             423797..424102
FT                   /locus_tag="CpI19_0411"
FT                   /gene=""
FT                   /product="Hypothetical protein"
FT                   /protein_id="gnl|gbufpa|CpI19_0411|gb|ADO25695.1"
FT   gene            complement(424152..424994)
FT                   /locus_tag="CpI19_0412"
FT                   /gene=""
FT   CDS             complement(424152..424994)
FT                   /locus_tag="CpI19_0412"
FT                   /gene=""
FT                   /product="Abhydrolase domain-containing protein 5"
FT                   /protein_id="gnl|gbufpa|CpI19_0412|gb|ADO25696.1"
FT   gene            425150..426262
FT                   /locus_tag="CpI19_0413"
FT                   /gene="alr"
FT   CDS             425150..426262
FT                   /locus_tag="CpI19_0413"
FT                   /gene="alr"
FT                   /product="Alanine racemase"
FT                   /protein_id="gnl|gbufpa|CpI19_0413|gb|ADO25697.1"
FT   gene            426414..426908
FT                   /locus_tag="CpI19_0414"
FT                   /gene="ydiB"
FT   CDS             426414..426908
FT                   /locus_tag="CpI19_0414"
FT                   /gene="ydiB"
FT                   /product="UPF0079 ATP-binding protein"
FT                   /protein_id="gnl|gbufpa|CpI19_0414|gb|ADO25698.1"
FT   gene            427081..427182
FT                   /locus_tag="CpI19_0414a"
FT                   /gene=""
FT   CDS             427081..427182
FT                   /locus_tag="CpI19_0414a"
FT                   /gene=""
FT                   /product="Hypothetical protein"
FT                   /protein_id="gnl|gbufpa|CpI19_0414a"
FT   gene            427450..429057
FT                   /locus_tag="CpI19_0415"
FT                   /gene=""
FT   CDS             427450..429057
FT                   /locus_tag="CpI19_0415"
FT                   /gene=""
FT                   /product="AspT/YidE/YbjL antiporter duplication
FT                   domain-containing protein"
FT                   /protein_id="gnl|gbufpa|CpI19_0415|gb|ADO25699.1"
FT   gene            429244..429720
FT                   /locus_tag="CpI19_0416"
FT                   /gene=""
FT   CDS             429244..429720
FT                   /locus_tag="CpI19_0416"
FT                   /gene=""
FT                   /product="Hypothetical protein"
FT                   /protein_id="gnl|gbufpa|CpI19_0416|gb|ADO25700.1"
FT   gene            429838..430512
FT                   /locus_tag="CpI19_0417"
FT                   /gene=""
FT   CDS             429838..430512
FT                   /locus_tag="CpI19_0417"
FT                   /gene=""
FT                   /product="Hypothetical protein"
FT                   /protein_id="gnl|gbufpa|CpI19_0417|gb|ADO25701.1"
FT   gene            430513..431004
FT                   /locus_tag="CpI19_0418"
FT                   /gene="rimI"
FT   CDS             430513..431004
FT                   /locus_tag="CpI19_0418"
FT                   /gene="rimI"
FT                   /product="Ribosomal-protein-alanine N-acetyltransferase"
FT                   /protein_id="gnl|gbufpa|CpI19_0418|gb|ADO25702.1"
FT   gene            431006..432061
FT                   /locus_tag="CpI19_0419"
FT                   /gene="gcp"
FT   CDS             431006..432061
FT                   /locus_tag="CpI19_0419"
FT                   /gene="gcp"
FT                   /product="tRNA threonylcarbamoyladenosine biosynthesis
FT                   protein Gcp"
FT                   /protein_id="gnl|gbufpa|CpI19_0419|gb|ADO25703.1"
FT   gene            432223..432519
FT                   /locus_tag="CpI19_0420"
FT                   /gene="groES"
FT   CDS             432223..432519
FT                   /locus_tag="CpI19_0420"
FT                   /gene="groES"
FT                   /product="Chaperonin"
FT                   /protein_id="gnl|gbufpa|CpI19_0420|gb|ADO25704.1"
FT   gene            432531..434153
FT                   /locus_tag="CpI19_0421"
FT                   /gene="groEL"
FT   CDS             432531..434153
FT                   /locus_tag="CpI19_0421"
FT                   /gene="groEL"
FT                   /product="Chaperonin"
FT                   /protein_id="gnl|gbufpa|CpI19_0421|gb|ADO25705.1"
FT   gene            434219..434410
FT                   /locus_tag="CpI19_0421a"
FT                   /gene=""
FT   CDS             434219..434410
FT                   /locus_tag="CpI19_0421a"
FT                   /gene=""
FT                   /product="Hypothetical protein"
FT                   /protein_id="gnl|gbufpa|CpI19_0421a"
FT   gene            434532..434624
FT                   /locus_tag="CpI19_0421b"
FT                   /gene=""
FT   CDS             434532..434624
FT                   /locus_tag="CpI19_0421b"
FT                   /gene=""
FT                   /product="Hypothetical protein"
FT                   /protein_id="gnl|gbufpa|CpI19_0421b"
FT   gene            434831..435421
FT                   /locus_tag="CpI19_0422"
FT                   /gene="sigD"
FT   CDS             434831..435421
FT                   /locus_tag="CpI19_0422"
FT                   /gene="sigD"
FT                   /product="RNA polymerase sigma-D factor"
FT                   /protein_id="gnl|gbufpa|CpI19_0422|gb|ADO25706.1"
FT   gene            435424..436281
FT                   /locus_tag="CpI19_0423"
FT                   /gene=""
FT   CDS             435424..436281
FT                   /locus_tag="CpI19_0423"
FT                   /gene=""
FT                   /product="Hypothetical protein"
FT                   /protein_id="gnl|gbufpa|CpI19_0423|gb|ADO25707.1"
FT   gene            complement(436319..436701)
FT                   /locus_tag="CpI19_0424"
FT                   /gene=""
FT                   /pseudo
FT                   /product="Hypothetical protein"
FT   gene            436871..438391
FT                   /locus_tag="CpI19_0425"
FT                   /gene="guaB"
FT   CDS             436871..438391
FT                   /locus_tag="CpI19_0425"
FT                   /gene="guaB"
FT                   /product="Inosine-5'-monophosphate dehydrogenase"
FT                   /protein_id="gnl|gbufpa|CpI19_0425|gb|ADO25708.1"
FT   gene            438419..439561
FT                   /locus_tag="CpI19_0426"
FT                   /gene="guaB2"
FT   CDS             438419..439561
FT                   /locus_tag="CpI19_0426"
FT                   /gene="guaB2"
FT                   /product="Inosine-5'-monophosphate dehydrogenase"
FT                   /protein_id="gnl|gbufpa|CpI19_0426|gb|ADO25709.1"
FT   gene            439724..441577
FT                   /locus_tag="CpI19_0427"
FT                   /gene=""
FT   CDS             439724..441577
FT                   /locus_tag="CpI19_0427"
FT                   /gene=""
FT                   /product="Hypothetical protein"
FT                   /protein_id="gnl|gbufpa|CpI19_0427|gb|ADO25710.1"
FT   gene            441638..443215
FT                   /locus_tag="CpI19_0428"
FT                   /gene="guaA"
FT   CDS             441638..443215
FT                   /locus_tag="CpI19_0428"
FT                   /gene="guaA"
FT                   /product="GMP synthase [glutamine-hydrolyzing]"
FT                   /protein_id="gnl|gbufpa|CpI19_0428|gb|ADO25711.1"
FT   gene            443357..443806
FT                   /locus_tag="CpI19_0429"
FT                   /gene=""
FT   CDS             443357..443806
FT                   /locus_tag="CpI19_0429"
FT                   /gene=""
FT                   /product="Hypothetical protein"
FT                   /protein_id="gnl|gbufpa|CpI19_0429|gb|ADO25712.1"
FT   gene            complement(443812..444864)
FT                   /locus_tag="CpI19_0430"
FT                   /gene="pspC"
FT   CDS             complement(443812..444864)
FT                   /locus_tag="CpI19_0430"
FT                   /gene="pspC"
FT                   /product="Phage shock protein C"
FT                   /protein_id="gnl|gbufpa|CpI19_0430|gb|ADO25713.1"
FT   gene            444933..446117
FT                   /locus_tag="CpI19_0431"
FT                   /gene="tcsS3"
FT   CDS             444933..446117
FT                   /locus_tag="CpI19_0431"
FT                   /gene="tcsS3"
FT                   /product="Two-component system sensor kinase"
FT                   /protein_id="gnl|gbufpa|CpI19_0431|gb|ADO25714.1"
FT   gene            446122..446799
FT                   /locus_tag="CpI19_0432"
FT                   /gene="tcsR3"
FT   CDS             446122..446799
FT                   /locus_tag="CpI19_0432"
FT                   /gene="tcsR3"
FT                   /product="Two-component system transcriptional regulatory
FT                   protein"
FT                   /protein_id="gnl|gbufpa|CpI19_0432|gb|ADO25715.1"
FT   gene            complement(446803..447435)
FT                   /locus_tag="CpI19_0433"
FT                   /gene=""
FT   CDS             complement(446803..447435)
FT                   /locus_tag="CpI19_0433"
FT                   /gene=""
FT                   /product="Hypothetical protein"
FT                   /protein_id="gnl|gbufpa|CpI19_0433|gb|ADO25716.1"
FT   gene            447614..448486
FT                   /locus_tag="CpI19_0434"
FT                   /gene=""
FT   CDS             447614..448486
FT                   /locus_tag="CpI19_0434"
FT                   /gene=""
FT                   /product="Sucrase ferredoxin-like protein"
FT                   /protein_id="gnl|gbufpa|CpI19_0434|gb|ADO25717.1"
FT   gene            complement(448618..449295)
FT                   /locus_tag="CpI19_0435"
FT                   /gene="metI"
FT   CDS             complement(448618..449295)
FT                   /locus_tag="CpI19_0435"
FT                   /gene="metI"
FT                   /product="Methionine import system permease protein metI"
FT                   /protein_id="gnl|gbufpa|CpI19_0435|gb|ADO25718.1"
FT   gene            complement(449292..450314)
FT                   /locus_tag="CpI19_0436"
FT                   /gene="metN"
FT   CDS             complement(449292..450314)
FT                   /locus_tag="CpI19_0436"
FT                   /gene="metN"
FT                   /product="Methionine import ATP-binding protein MetN"
FT                   /protein_id="gnl|gbufpa|CpI19_0436|gb|ADO25719.1"
FT   gene            complement(450369..451226)
FT                   /locus_tag="CpI19_0437"
FT                   /gene="metQ"
FT   CDS             complement(450369..451226)
FT                   /locus_tag="CpI19_0437"
FT                   /gene="metQ"
FT                   /product="D-methionine-binding lipoprotein metQ"
FT                   /protein_id="gnl|gbufpa|CpI19_0437|gb|ADO25720.1"
FT   gene            complement(451439..452443)
FT                   /locus_tag="CpI19_0438"
FT                   /gene="metQ1"
FT   CDS             complement(451439..452443)
FT                   /locus_tag="CpI19_0438"
FT                   /gene="metQ1"
FT                   /product="D-methionine-binding lipoprotein metQ"
FT                   /protein_id="gnl|gbufpa|CpI19_0438|gb|ADO25721.1"
FT   gene            complement(453148..453552)
FT                   /locus_tag="CpI19_0439"
FT                   /gene=""
FT   CDS             complement(453148..453552)
FT                   /locus_tag="CpI19_0439"
FT                   /gene=""
FT                   /product="Hypothetical protein"
FT                   /protein_id="gnl|gbufpa|CpI19_0439|gb|ADO25722.1"
FT   gene            complement(453716..454198)
FT                   /locus_tag="CpI19_0440"
FT                   /gene=""
FT   CDS             complement(453716..454198)
FT                   /locus_tag="CpI19_0440"
FT                   /gene=""
FT                   /product="Hypothetical protein"
FT                   /protein_id="gnl|gbufpa|CpI19_0440|gb|ADO25723.1"
FT   gene            454543..455499
FT                   /locus_tag="CpI19_0441"
FT                   /gene=""
FT   CDS             454543..455499
FT                   /locus_tag="CpI19_0441"
FT                   /gene=""
FT                   /product="Manganese ABC transporter substrate-binding
FT                   protein"
FT                   /protein_id="gnl|gbufpa|CpI19_0441|gb|ADO25724.1"
FT   gene            455617..456339
FT                   /locus_tag="CpI19_0442"
FT                   /gene="mntB"
FT   CDS             455617..456339
FT                   /locus_tag="CpI19_0442"
FT                   /gene="mntB"
FT                   /product="Manganese ABC transporter ATP-binding protein"
FT                   /protein_id="gnl|gbufpa|CpI19_0442|gb|ADO25725.1"
FT   gene            456332..457174
FT                   /locus_tag="CpI19_0443"
FT                   /gene="mntC"
FT   CDS             456332..457174
FT                   /locus_tag="CpI19_0443"
FT                   /gene="mntC"
FT                   /product="Manganese ABC transporter membrane protein"
FT                   /protein_id="gnl|gbufpa|CpI19_0443|gb|ADO25726.1"
FT   gene            457168..457977
FT                   /locus_tag="CpI19_0444"
FT                   /gene="mntD"
FT   CDS             457168..457977
FT                   /locus_tag="CpI19_0444"
FT                   /gene="mntD"
FT                   /product="Manganese ABC transporter membrane protein"
FT                   /protein_id="gnl|gbufpa|CpI19_0444|gb|ADO25727.1"
FT   gene            457974..458615
FT                   /locus_tag="CpI19_0445"
FT                   /gene="mntR"
FT   CDS             457974..458615
FT                   /locus_tag="CpI19_0445"
FT                   /gene="mntR"
FT                   /product="DtxR family transcriptional regulator"
FT                   /protein_id="gnl|gbufpa|CpI19_0445|gb|ADO25728.1"
FT   gene            complement(458634..459164)
FT                   /locus_tag="CpI19_0446"
FT                   /gene="spoU"
FT   CDS             complement(458634..459164)
FT                   /locus_tag="CpI19_0446"
FT                   /gene="spoU"
FT                   /product="tRNA/rRNA methyltransferase, SpoU"
FT                   /protein_id="gnl|gbufpa|CpI19_0446|gb|ADO25729.1"
FT   gene            459176..460021
FT                   /locus_tag="CpI19_0447"
FT                   /gene="folD"
FT   CDS             459176..460021
FT                   /locus_tag="CpI19_0447"
FT                   /gene="folD"
FT                   /product="Bifunctional protein folD"
FT                   /protein_id="gnl|gbufpa|CpI19_0447|gb|ADO25730.1"
FT   gene            460014..460340
FT                   /locus_tag="CpI19_0448"
FT                   /gene=""
FT   CDS             460014..460340
FT                   /locus_tag="CpI19_0448"
FT                   /gene=""
FT                   /product="Hypothetical protein"
FT                   /protein_id="gnl|gbufpa|CpI19_0448|gb|ADO25731.1"
FT   gene            complement(460347..461447)
FT                   /locus_tag="CpI19_0449"
FT                   /gene=""
FT   CDS             complement(460347..461447)
FT                   /locus_tag="CpI19_0449"
FT                   /gene=""
FT                   /product="Hypothetical protein"
FT                   /protein_id="gnl|gbufpa|CpI19_0449|gb|ADO25732.1"
FT   gene            complement(461730..462821)
FT                   /locus_tag="CpI19_0450"
FT                   /gene="metX"
FT                   /pseudo
FT                   /product="Homoserine O-acetyltransferase"
FT   gene            complement(462900..463403)
FT                   /locus_tag="CpI19_0451"
FT                   /gene="htaB"
FT   CDS             complement(462900..463403)
FT                   /locus_tag="CpI19_0451"
FT                   /gene="htaB"
FT                   /product="Cell-surface hemin receptor"
FT                   /protein_id="gnl|gbufpa|CpI19_0451|gb|ADO25733.1"
FT   gene            463604..465451
FT                   /locus_tag="CpI19_0452"
FT                   /gene="htaA"
FT   CDS             463604..465451
FT                   /locus_tag="CpI19_0452"
FT                   /gene="htaA"
FT                   /product="Cell-surface hemin receptor"
FT                   /protein_id="gnl|gbufpa|CpI19_0452|gb|ADO25734.1"
FT   gene            465574..466632
FT                   /locus_tag="CpI19_0454"
FT                   /gene="hmuT"
FT   CDS             465574..466632
FT                   /locus_tag="CpI19_0454"
FT                   /gene="hmuT"
FT                   /product="Hemin-binding periplasmic protein hmuT"
FT                   /protein_id="gnl|gbufpa|CpI19_0454|gb|ADO25736.1"
FT   gene            466703..467668
FT                   /locus_tag="CpI19_0455"
FT                   /gene="hmuU"
FT   CDS             466703..467668
FT                   /locus_tag="CpI19_0455"
FT                   /gene="hmuU"
FT                   /product="Hemin import ATP-binding protein"
FT                   /protein_id="gnl|gbufpa|CpI19_0455|gb|ADO25737.1"
FT   gene            467665..468507
FT                   /locus_tag="CpI19_0456"
FT                   /gene="hmuV"
FT   CDS             467665..468507
FT                   /locus_tag="CpI19_0456"
FT                   /gene="hmuV"
FT                   /product="Hemin import ATP-binding protein HmuV"
FT                   /protein_id="gnl|gbufpa|CpI19_0456|gb|ADO25738.1"
FT   gene            468653..469561
FT                   /locus_tag="CpI19_0457"
FT                   /gene="htaC"
FT   CDS             468653..469561
FT                   /locus_tag="CpI19_0457"
FT                   /gene="htaC"
FT                   /product="Hypothetical protein"
FT                   /protein_id="gnl|gbufpa|CpI19_0457|gb|ADO25739.1"
FT   gene            complement(469629..470943)
FT                   /locus_tag="CpI19_0458"
FT                   /gene="metB"
FT                   /pseudo
FT                   /product="Cystathionine gamma-synthase"
FT   gene            complement(471126..473336)
FT                   /locus_tag="CpI19_0459"
FT                   /gene="icd"
FT   CDS             complement(471126..473336)
FT                   /locus_tag="CpI19_0459"
FT                   /gene="icd"
FT                   /product="Isocitrate dehydrogenase [NADP]"
FT                   /protein_id="gnl|gbufpa|CpI19_0459|gb|ADO25740.1"
FT   gene            473589..474818
FT                   /locus_tag="CpI19_0460"
FT                   /gene="araJ"
FT   CDS             473589..474818
FT                   /locus_tag="CpI19_0460"
FT                   /gene="araJ"
FT                   /product="Arabinose efflux permease"
FT                   /protein_id="gnl|gbufpa|CpI19_0460|gb|ADO25741.1"
FT   gene            complement(474748..475587)
FT                   /locus_tag="CpI19_0461"
FT                   /gene="tipA"
FT   CDS             complement(474748..475587)
FT                   /locus_tag="CpI19_0461"
FT                   /gene="tipA"
FT                   /product="HTH-type transcriptional activator tipA"
FT                   /protein_id="gnl|gbufpa|CpI19_0461|gb|ADO25742.1"
FT   gene            475657..476556
FT                   /locus_tag="CpI19_0462"
FT                   /gene=""
FT   CDS             475657..476556
FT                   /locus_tag="CpI19_0462"
FT                   /gene=""
FT                   /product="Endonuclease/Exonuclease/phosphatase family"
FT                   /protein_id="gnl|gbufpa|CpI19_0462|gb|ADO25743.1"
FT   gene            476643..476822
FT                   /locus_tag="CpI19_0463"
FT                   /gene=""
FT   CDS             476643..476822
FT                   /locus_tag="CpI19_0463"
FT                   /gene=""
FT                   /product="Hypothetical protein"
FT                   /protein_id="gnl|gbufpa|CpI19_0463|gb|ADO25744.1"
FT   gene            476857..478020
FT                   /locus_tag="CpI19_0464"
FT                   /gene="trpS"
FT   CDS             476857..478020
FT                   /locus_tag="CpI19_0464"
FT                   /gene="trpS"
FT                   /product="Tryptophanyl-tRNA synthetase"
FT                   /protein_id="gnl|gbufpa|CpI19_0464|gb|ADO25745.1"
FT   gene            478156..479241
FT                   /locus_tag="CpI19_0465"
FT                   /gene=""
FT   CDS             478156..479241
FT                   /locus_tag="CpI19_0465"
FT                   /gene=""
FT                   /product="Ribonuclease BN-like family"
FT                   /protein_id="gnl|gbufpa|CpI19_0465|gb|ADO25746.1"
FT   gene            complement(479339..480553)
FT                   /locus_tag="CpI19_0466"
FT                   /gene="dacA"
FT   CDS             complement(479339..480553)
FT                   /locus_tag="CpI19_0466"
FT                   /gene="dacA"
FT                   /product="D-alanyl-D-alanine carboxypeptidase dacA"
FT                   /protein_id="gnl|gbufpa|CpI19_0466|gb|ADO25747.1"
FT   gene            480589..481479
FT                   /locus_tag="CpI19_0467"
FT                   /gene="add"
FT   CDS             480589..481479
FT                   /locus_tag="CpI19_0467"
FT                   /gene="add"
FT                   /product="Adenosine deaminase"
FT                   /protein_id="gnl|gbufpa|CpI19_0467|gb|ADO25748.1"
FT   gene            complement(481541..482776)
FT                   /locus_tag="CpI19_0468"
FT                   /gene=""
FT   CDS             complement(481541..482776)
FT                   /locus_tag="CpI19_0468"
FT                   /gene=""
FT                   /product="Hypothetical protein"
FT                   /protein_id="gnl|gbufpa|CpI19_0468|gb|ADO25749.1"
FT   gene            complement(482797..483686)
FT                   /locus_tag="CpI19_0469"
FT                   /gene=""
FT                   /pseudo
FT                   /product="NlpC/P60 family protein"
FT   gene            complement(483683..483958)
FT                   /locus_tag="CpI19_0470"
FT                   /gene=""
FT   CDS             complement(483683..483958)
FT                   /locus_tag="CpI19_0470"
FT                   /gene=""
FT                   /product="Hypothetical protein"
FT                   /protein_id="gnl|gbufpa|CpI19_0470|gb|ADO25750.1"
FT   gene            483975..484652
FT                   /locus_tag="CpI19_0471"
FT                   /gene="upp"
FT   CDS             483975..484652
FT                   /locus_tag="CpI19_0471"
FT                   /gene="upp"
FT                   /product="Uracil phosphoribosyltransferase"
FT                   /protein_id="gnl|gbufpa|CpI19_0471|gb|ADO25751.1"
FT   gene            484815..485291
FT                   /locus_tag="CpI19_0472"
FT                   /gene=""
FT   CDS             484815..485291
FT                   /locus_tag="CpI19_0472"
FT                   /gene=""
FT                   /product="HTH-type transcriptional regulator"
FT                   /protein_id="gnl|gbufpa|CpI19_0472|gb|ADO25752.1"
FT   gene            complement(485314..486915)
FT                   /locus_tag="CpI19_0473"
FT                   /gene="manB"
FT   CDS             complement(485314..486915)
FT                   /locus_tag="CpI19_0473"
FT                   /gene="manB"
FT                   /product="Phosphoglucomutase/phosphomannomutase"
FT                   /protein_id="gnl|gbufpa|CpI19_0473|gb|ADO25753.1"
FT   gene            487193..488389
FT                   /locus_tag="CpI19_0474"
FT                   /gene="abgB"
FT   CDS             487193..488389
FT                   /locus_tag="CpI19_0474"
FT                   /gene="abgB"
FT                   /product="Aminobenzoyl-glutamate utilization protein B"
FT                   /protein_id="gnl|gbufpa|CpI19_0474|gb|ADO25754.1"
FT   gene            488469..489938
FT                   /locus_tag="CpI19_0475"
FT                   /gene="lpdA"
FT   CDS             488469..489938
FT                   /locus_tag="CpI19_0475"
FT                   /gene="lpdA"
FT                   /product="Flavoprotein disulfide reductase"
FT                   /protein_id="gnl|gbufpa|CpI19_0475|gb|ADO25755.1"
FT   gene            490462..493887
FT                   /locus_tag="CpI19_0476"
FT                   /gene="pyc"
FT   CDS             490462..493887
FT                   /locus_tag="CpI19_0476"
FT                   /gene="pyc"
FT                   /product="Pyruvate carboxylase"
FT                   /protein_id="gnl|gbufpa|CpI19_0476|gb|ADO25756.1"
FT   gene            complement(493958..495415)
FT                   /locus_tag="CpI19_0477"
FT                   /gene="lmrB"
FT   CDS             complement(493958..495415)
FT                   /locus_tag="CpI19_0477"
FT                   /gene="lmrB"
FT                   /product="Lincomycin resistance protein"
FT                   /protein_id="gnl|gbufpa|CpI19_0477|gb|ADO25757.1"
FT   gene            complement(495526..495912)
FT                   /locus_tag="CpI19_0478"
FT                   /gene=""
FT   CDS             complement(495526..495912)
FT                   /locus_tag="CpI19_0478"
FT                   /gene=""
FT                   /product="Hypothetical protein"
FT                   /protein_id="gnl|gbufpa|CpI19_0478|gb|ADO25758.1"
FT   gene            complement(496029..497804)
FT                   /locus_tag="CpI19_0479"
FT                   /gene="accBC"
FT   CDS             complement(496029..497804)
FT                   /locus_tag="CpI19_0479"
FT                   /gene="accBC"
FT                   /product="Acyl coenzyme A carboxylase"
FT                   /protein_id="gnl|gbufpa|CpI19_0479|gb|ADO25759.1"
FT   gene            complement(498049..498927)
FT                   /locus_tag="CpI19_0480"
FT                   /gene="cysA"
FT   CDS             complement(498049..498927)
FT                   /locus_tag="CpI19_0480"
FT                   /gene="cysA"
FT                   /product="Thiosulfate sulfurtransferase"
FT                   /protein_id="gnl|gbufpa|CpI19_0480|gb|ADO25760.1"
FT   gene            complement(499005..499163)
FT                   /locus_tag="CpI19_0481"
FT                   /gene=""
FT   CDS             complement(499005..499163)
FT                   /locus_tag="CpI19_0481"
FT                   /gene=""
FT                   /product="Hypothetical protein"
FT                   /protein_id="gnl|gbufpa|CpI19_0481|gb|ADO25761.1"
FT   gene            499654..500724
FT                   /locus_tag="CpI19_0482"
FT                   /gene=""
FT   CDS             499654..500724
FT                   /locus_tag="CpI19_0482"
FT                   /gene=""
FT                   /product="Hypothetical protein"
FT                   /protein_id="gnl|gbufpa|CpI19_0482|gb|ADO25762.1"
FT   gene            501015..503129
FT                   /locus_tag="CpI19_0483"
FT                   /gene="oatA"
FT   CDS             501015..503129
FT                   /locus_tag="CpI19_0483"
FT                   /gene="oatA"
FT                   /product="O-acetyltransferase OatA"
FT                   /protein_id="gnl|gbufpa|CpI19_0483|gb|ADO25763.1"
FT   gene            complement(503167..503583)
FT                   /locus_tag="CpI19_0484"
FT                   /gene=""
FT   CDS             complement(503167..503583)
FT                   /locus_tag="CpI19_0484"
FT                   /gene=""
FT                   /product="Hypothetical protein"
FT                   /protein_id="gnl|gbufpa|CpI19_0484|gb|ADO25764.1"
FT   gene            complement(503588..504217)
FT                   /locus_tag="CpI19_0485"
FT                   /gene="maf"
FT   CDS             complement(503588..504217)
FT                   /locus_tag="CpI19_0485"
FT                   /gene="maf"
FT                   /product="Maf-like protein"
FT                   /protein_id="gnl|gbufpa|CpI19_0485|gb|ADO25765.1"
FT   gene            complement(504237..505139)
FT                   /locus_tag="CpI19_0486"
FT                   /gene="rbsK"
FT   CDS             complement(504237..505139)
FT                   /locus_tag="CpI19_0486"
FT                   /gene="rbsK"
FT                   /product="Ribokinase"
FT                   /protein_id="gnl|gbufpa|CpI19_0486|gb|ADO25766.1"
FT   gene            complement(505207..506271)
FT                   /locus_tag="CpI19_0487"
FT                   /gene="rbsR"
FT   CDS             complement(505207..506271)
FT                   /locus_tag="CpI19_0487"
FT                   /gene="rbsR"
FT                   /product="Ribose operon repressor"
FT                   /protein_id="gnl|gbufpa|CpI19_0487|gb|ADO25767.1"
FT   gene            complement(506421..506669)
FT                   /locus_tag="CpI19_0488"
FT                   /gene=""
FT   CDS             complement(506421..506669)
FT                   /locus_tag="CpI19_0488"
FT                   /gene=""
FT                   /product="Hypothetical protein"
FT                   /protein_id="gnl|gbufpa|CpI19_0488|gb|ADO25768.1"
FT   gene            complement(506771..508402)
FT                   /locus_tag="CpI19_0489"
FT                   /gene="pccB1"
FT   CDS             complement(506771..508402)
FT                   /locus_tag="CpI19_0489"
FT                   /gene="pccB1"
FT                   /product="Propionyl CoA carboxylase beta chain 1"
FT                   /protein_id="gnl|gbufpa|CpI19_0489|gb|ADO25769.1"
FT   gene            complement(508662..510305)
FT                   /locus_tag="CpI19_0490"
FT                   /gene="pccB2"
FT   CDS             complement(508662..510305)
FT                   /locus_tag="CpI19_0490"
FT                   /gene="pccB2"
FT                   /product="Propionyl-CoA carboxylase beta chain 2"
FT                   /protein_id="gnl|gbufpa|CpI19_0490|gb|ADO25770.1"
FT   gene            complement(510312..510473)
FT                   /locus_tag="CpI19_0490a"
FT                   /gene=""
FT   CDS             complement(510312..510473)
FT                   /locus_tag="CpI19_0490a"
FT                   /gene=""
FT                   /product="Hypothetical protein"
FT                   /protein_id="gnl|gbufpa|CpI19_0490a"
FT   gene            510569..511414
FT                   /locus_tag="CpI19_0491"
FT                   /gene="birA"
FT   CDS             510569..511414
FT                   /locus_tag="CpI19_0491"
FT                   /gene="birA"
FT                   /product="Biotin-(acetyl-CoA carboxylase) ligase"
FT                   /protein_id="gnl|gbufpa|CpI19_0491|gb|ADO25771.1"
FT   gene            511415..511885
FT                   /locus_tag="CpI19_0492"
FT                   /gene=""
FT   CDS             511415..511885
FT                   /locus_tag="CpI19_0492"
FT                   /gene=""
FT                   /product="Hypothetical protein"
FT                   /protein_id="gnl|gbufpa|CpI19_0492|gb|ADO25772.1"
FT   gene            511939..513144
FT                   /locus_tag="CpI19_0493"
FT                   /gene="purK"
FT   CDS             511939..513144
FT                   /locus_tag="CpI19_0493"
FT                   /gene="purK"
FT                   /product="Phosphoribosyl amino imidazole carboxylase
FT                   ATPase subunit"
FT                   /protein_id="gnl|gbufpa|CpI19_0493|gb|ADO25773.1"
FT   gene            513185..513685
FT                   /locus_tag="CpI19_0494"
FT                   /gene="purE"
FT   CDS             513185..513685
FT                   /locus_tag="CpI19_0494"
FT                   /gene="purE"
FT                   /product="Phosphoribosyl amino imidazole carboxylase
FT                   catalytic subunit"
FT                   /protein_id="gnl|gbufpa|CpI19_0494|gb|ADO25774.1"
FT   gene            513691..514158
FT                   /locus_tag="CpI19_0495"
FT                   /gene=""
FT   CDS             513691..514158
FT                   /locus_tag="CpI19_0495"
FT                   /gene=""
FT                   /product="Hypothetical protein"
FT                   /protein_id="gnl|gbufpa|CpI19_0495|gb|ADO25775.1"
FT   gene            complement(514220..514423)
FT                   /locus_tag="CpI19_0496"
FT                   /gene=""
FT   CDS             complement(514220..514423)
FT                   /locus_tag="CpI19_0496"
FT                   /gene=""
FT                   /product="Hypothetical protein"
FT                   /protein_id="gnl|gbufpa|CpI19_0496|gb|ADO25776.1"
FT   gene            complement(514463..515299)
FT                   /locus_tag="CpI19_0497"
FT                   /gene="malG"
FT   CDS             complement(514463..515299)
FT                   /locus_tag="CpI19_0497"
FT                   /gene="malG"
FT                   /product="Maltose transport system permease protein malG"
FT                   /protein_id="gnl|gbufpa|CpI19_0497|gb|ADO25777.1"
FT   gene            complement(515296..516381)
FT                   /locus_tag="CpI19_0498"
FT                   /gene="malF"
FT   CDS             complement(515296..516381)
FT                   /locus_tag="CpI19_0498"
FT                   /gene="malF"
FT                   /product="Maltose transport system permease protein malF"
FT                   /protein_id="gnl|gbufpa|CpI19_0498|gb|ADO25778.1"
FT   gene            516399..516509
FT                   /locus_tag="CpI19_0499"
FT                   /gene=""
FT   CDS             516399..516509
FT                   /locus_tag="CpI19_0499"
FT                   /gene=""
FT                   /product="Hypothetical protein"
FT                   /protein_id="gnl|gbufpa|CpI19_0499|gb|ADO25779.1"
FT   gene            complement(516559..517818)
FT                   /locus_tag="CpI19_0500"
FT                   /gene="malE"
FT   CDS             complement(516559..517818)
FT                   /locus_tag="CpI19_0500"
FT                   /gene="malE"
FT                   /product="Maltose/maltodextrin transport system
FT                   substrate-binding protein"
FT                   /protein_id="gnl|gbufpa|CpI19_0500|gb|ADO25780.1"
FT   gene            complement(517977..518714)
FT                   /locus_tag="CpI19_0501"
FT                   /gene=""
FT   CDS             complement(517977..518714)
FT                   /locus_tag="CpI19_0501"
FT                   /gene=""
FT                   /product="Hypothetical protein"
FT                   /protein_id="gnl|gbufpa|CpI19_0501|gb|ADO25781.1"
FT   gene            complement(518771..520339)
FT                   /locus_tag="CpI19_0502"
FT                   /gene="lytR"
FT   CDS             complement(518771..520339)
FT                   /locus_tag="CpI19_0502"
FT                   /gene="lytR"
FT                   /product="Transcriptional regulator lytR"
FT                   /protein_id="gnl|gbufpa|CpI19_0502|gb|ADO25782.1"
FT   gene            520456..521406
FT                   /locus_tag="CpI19_0503"
FT                   /gene="wbbL"
FT   CDS             520456..521406
FT                   /locus_tag="CpI19_0503"
FT                   /gene="wbbL"
FT                   /product="dTDP-Rha:alpha-D-GlcNAc-pyrophosphate
FT                   polyprenol, alpha-3-L-rhamnosyltransferase"
FT                   /protein_id="gnl|gbufpa|CpI19_0503|gb|ADO25783.1"
FT   gene            521415..521519
FT                   /locus_tag="CpI19_0504"
FT                   /gene=""
FT   CDS             521415..521519
FT                   /locus_tag="CpI19_0504"
FT                   /gene=""
FT                   /product="Hypothetical protein"
FT                   /protein_id="gnl|gbufpa|CpI19_0504|gb|ADO25784.1"
FT   gene            521581..522669
FT                   /locus_tag="CpI19_0505"
FT                   /gene="manC"
FT   CDS             521581..522669
FT                   /locus_tag="CpI19_0505"
FT                   /gene="manC"
FT                   /product="Mannose-1-phosphate guanylyltransferase"
FT                   /protein_id="gnl|gbufpa|CpI19_0505|gb|ADO25785.1"
FT   gene            complement(522867..523169)
FT                   /locus_tag="CpI19_0506"
FT                   /gene=""
FT   CDS             complement(522867..523169)
FT                   /locus_tag="CpI19_0506"
FT                   /gene=""
FT                   /product="Hypothetical protein"
FT                   /protein_id="gnl|gbufpa|CpI19_0506|gb|ADO25786.1"
FT   gene            523188..523487
FT                   /locus_tag="CpI19_0507"
FT                   /gene="whiB"
FT   CDS             523188..523487
FT                   /locus_tag="CpI19_0507"
FT                   /gene="whiB"
FT                   /product="Transcription factor WhiB"
FT                   /protein_id="gnl|gbufpa|CpI19_0507|gb|ADO25787.1"
FT   gene            complement(523592..524047)
FT                   /locus_tag="CpI19_0508"
FT                   /gene=""
FT   CDS             complement(523592..524047)
FT                   /locus_tag="CpI19_0508"
FT                   /gene=""
FT                   /product="Hypothetical protein"
FT                   /protein_id="gnl|gbufpa|CpI19_0508|gb|ADO25788.1"
FT   gene            524142..524543
FT                   /locus_tag="CpI19_0509"
FT                   /gene=""
FT   CDS             524142..524543
FT                   /locus_tag="CpI19_0509"
FT                   /gene=""
FT                   /product="Hypothetical protein"
FT                   /protein_id="gnl|gbufpa|CpI19_0509|gb|ADO25789.1"
FT   gene            524730..526109
FT                   /locus_tag="CpI19_0510"
FT                   /gene="manB"
FT   CDS             524730..526109
FT                   /locus_tag="CpI19_0510"
FT                   /gene="manB"
FT                   /product="Phosphomannomutase ManB"
FT                   /protein_id="gnl|gbufpa|CpI19_0510|gb|ADO25790.1"
FT   gene            526247..527233
FT                   /locus_tag="CpI19_0511"
FT                   /gene=""
FT   CDS             526247..527233
FT                   /locus_tag="CpI19_0511"
FT                   /gene=""
FT                   /product="Hypothetical protein"
FT                   /protein_id="gnl|gbufpa|CpI19_0511|gb|ADO25791.1"
FT   gene            527289..528446
FT                   /locus_tag="CpI19_0512"
FT                   /gene="manA"
FT   CDS             527289..528446
FT                   /locus_tag="CpI19_0512"
FT                   /gene="manA"
FT                   /product="Mannose-6-phosphate isomerase manA"
FT                   /protein_id="gnl|gbufpa|CpI19_0512|gb|ADO25792.1"
FT   gene            complement(528516..529298)
FT                   /locus_tag="CpI19_0513"
FT                   /gene=""
FT   CDS             complement(528516..529298)
FT                   /locus_tag="CpI19_0513"
FT                   /gene=""
FT                   /product="Hypothetical protein"
FT                   /protein_id="gnl|gbufpa|CpI19_0513|gb|ADO25793.1"
FT   gene            complement(529535..529708)
FT                   /locus_tag="CpI19_0514"
FT                   /gene=""
FT   CDS             complement(529535..529708)
FT                   /locus_tag="CpI19_0514"
FT                   /gene=""
FT                   /product="Hypothetical protein"
FT                   /protein_id="gnl|gbufpa|CpI19_0514|gb|ADO25794.1"
FT   gene            529906..530259
FT                   /locus_tag="CpI19_0515"
FT                   /gene=""
FT   CDS             529906..530259
FT                   /locus_tag="CpI19_0515"
FT                   /gene=""
FT                   /product="Hypothetical protein"
FT                   /protein_id="gnl|gbufpa|CpI19_0515|gb|ADO25795.1"
FT   gene            530451..531890
FT                   /locus_tag="CpI19_0516"
FT                   /gene="ahcY"
FT   CDS             530451..531890
FT                   /locus_tag="CpI19_0516"
FT                   /gene="ahcY"
FT                   /product="S-adenosyl-L-homocysteine hydrolase"
FT                   /protein_id="gnl|gbufpa|CpI19_0516|gb|ADO25796.1"
FT   gene            531890..532510
FT                   /locus_tag="CpI19_0517"
FT                   /gene="tmk"
FT   CDS             531890..532510
FT                   /locus_tag="CpI19_0517"
FT                   /gene="tmk"
FT                   /product="Thymidylate kinase"
FT                   /protein_id="gnl|gbufpa|CpI19_0517|gb|ADO25797.1"
FT   gene            532628..533326
FT                   /locus_tag="CpI19_0518"
FT                   /gene="mtrA"
FT   CDS             532628..533326
FT                   /locus_tag="CpI19_0518"
FT                   /gene="mtrA"
FT                   /product="DNA-binding response regulator mtrA"
FT                   /protein_id="gnl|gbufpa|CpI19_0518|gb|ADO25798.1"
FT   gene            533500..535014
FT                   /locus_tag="CpI19_0519"
FT                   /gene="mtrB"
FT   CDS             533500..535014
FT                   /locus_tag="CpI19_0519"
FT                   /gene="mtrB"
FT                   /product="Sensor histidine kinase mtrB"
FT                   /protein_id="gnl|gbufpa|CpI19_0519|gb|ADO25799.1"
FT   gene            535007..536743
FT                   /locus_tag="CpI19_0520"
FT                   /gene="lpqB"
FT   CDS             535007..536743
FT                   /locus_tag="CpI19_0520"
FT                   /gene="lpqB"
FT                   /product="Lipoprotein LpqB"
FT                   /protein_id="gnl|gbufpa|CpI19_0520|gb|ADO25800.1"
FT   gene            536762..537370
FT                   /locus_tag="CpI19_0521"
FT                   /gene=""
FT   CDS             536762..537370
FT                   /locus_tag="CpI19_0521"
FT                   /gene=""
FT                   /product="Phosphoribosyl transferase"
FT                   /protein_id="gnl|gbufpa|CpI19_0521|gb|ADO25801.1"
FT   gene            537502..538170
FT                   /locus_tag="CpI19_0522"
FT                   /gene=""
FT   CDS             537502..538170
FT                   /locus_tag="CpI19_0522"
FT                   /gene=""
FT                   /product="Ribosomal protein S30AE family protein"
FT                   /protein_id="gnl|gbufpa|CpI19_0522|gb|ADO25802.1"
FT   gene            538325..540868
FT                   /locus_tag="CpI19_0523"
FT                   /gene="secA"
FT   CDS             538325..540868
FT                   /locus_tag="CpI19_0523"
FT                   /gene="secA"
FT                   /product="Preprotein translocase subunit SecA"
FT                   /protein_id="gnl|gbufpa|CpI19_0523|gb|ADO25803.1"
FT   gene            complement(540881..541414)
FT                   /locus_tag="CpI19_0524"
FT                   /gene=""
FT   CDS             complement(540881..541414)
FT                   /locus_tag="CpI19_0524"
FT                   /gene=""
FT                   /product="Hypothetical protein"
FT                   /protein_id="gnl|gbufpa|CpI19_0524|gb|ADO25804.1"
FT   gene            541469..541879
FT                   /locus_tag="CpI19_0525"
FT                   /gene=""
FT   CDS             541469..541879
FT                   /locus_tag="CpI19_0525"
FT                   /gene=""
FT                   /product="Haloacid dehalogenase-like hydrolase"
FT                   /protein_id="gnl|gbufpa|CpI19_0525|gb|ADO25805.1"
FT   gene            541879..542385
FT                   /locus_tag="CpI19_0526"
FT                   /gene=""
FT   CDS             541879..542385
FT                   /locus_tag="CpI19_0526"
FT                   /gene=""
FT                   /product="Hypothetical protein"
FT                   /protein_id="gnl|gbufpa|CpI19_0526|gb|ADO25806.1"
FT   gene            542574..543632
FT                   /locus_tag="CpI19_0527"
FT                   /gene=""
FT   CDS             542574..543632
FT                   /locus_tag="CpI19_0527"
FT                   /gene=""
FT                   /product="Stearoyl-CoA 9-desaturase electron transfer
FT                   partner"
FT                   /protein_id="gnl|gbufpa|CpI19_0527|gb|ADO25807.1"
FT   gene            543649..544923
FT                   /locus_tag="CpI19_0528"
FT                   /gene="desA3"
FT   CDS             543649..544923
FT                   /locus_tag="CpI19_0528"
FT                   /gene="desA3"
FT                   /product="Stearoyl-CoA 9-desaturase"
FT                   /protein_id="gnl|gbufpa|CpI19_0528|gb|ADO25808.1"
FT   gene            complement(544934..545950)
FT                   /locus_tag="CpI19_0529"
FT                   /gene="rsgA"
FT   CDS             complement(544934..545950)
FT                   /locus_tag="CpI19_0529"
FT                   /gene="rsgA"
FT                   /product="Ribosome biogenesis GTPase RsgA"
FT                   /protein_id="gnl|gbufpa|CpI19_0529|gb|ADO25809.1"
FT   gene            complement(545950..547224)
FT                   /locus_tag="CpI19_0530"
FT                   /gene="aroA"
FT   CDS             complement(545950..547224)
FT                   /locus_tag="CpI19_0530"
FT                   /gene="aroA"
FT                   /product="3-phosphoshikimate 1-carboxyvinyltransferase"
FT                   /protein_id="gnl|gbufpa|CpI19_0530|gb|ADO25810.1"
FT   gene            547245..547913
FT                   /locus_tag="CpI19_0531"
FT                   /gene=""
FT   CDS             547245..547913
FT                   /locus_tag="CpI19_0531"
FT                   /gene=""
FT                   /product="Hypothetical protein"
FT                   /protein_id="gnl|gbufpa|CpI19_0531|gb|ADO25811.1"
FT   gene            complement(547872..548375)
FT                   /locus_tag="CpI19_0532"
FT                   /gene="ybaK"
FT   CDS             complement(547872..548375)
FT                   /locus_tag="CpI19_0532"
FT                   /gene="ybaK"
FT                   /product="Cys-tRNA(Pro)/Cys-tRNA(Cys) deacylase ybaK"
FT                   /protein_id="gnl|gbufpa|CpI19_0532|gb|ADO25812.1"
FT   gene            548423..549094
FT                   /locus_tag="CpI19_0533"
FT                   /gene="sigH"
FT   CDS             548423..549094
FT                   /locus_tag="CpI19_0533"
FT                   /gene="sigH"
FT                   /product="RNA polymerase sigma-H factor"
FT                   /protein_id="gnl|gbufpa|CpI19_0533|gb|ADO25813.1"
FT   gene            549094..549375
FT                   /locus_tag="CpI19_0534"
FT                   /gene=""
FT   CDS             549094..549375
FT                   /locus_tag="CpI19_0534"
FT                   /gene=""
FT                   /product="Anti-sigma factor"
FT                   /protein_id="gnl|gbufpa|CpI19_0534|gb|ADO25814.1"
FT   gene            complement(549459..549533)
FT                   /locus_tag="CpI19_0534a"
FT                   /gene=""
FT   CDS             complement(549459..549533)
FT                   /locus_tag="CpI19_0534a"
FT                   /gene=""
FT                   /product="Hypothetical protein"
FT                   /protein_id="gnl|gbufpa|CpI19_0534a"
FT   gene            complement(549614..549874)
FT                   /locus_tag="CpI19_0535"
FT                   /gene="whiB"
FT   CDS             complement(549614..549874)
FT                   /locus_tag="CpI19_0535"
FT                   /gene="whiB"
FT                   /product="Transcription factor WhiB"
FT                   /protein_id="gnl|gbufpa|CpI19_0535|gb|ADO25815.1"
FT   gene            550489..550911
FT                   /locus_tag="CpI19_0536"
FT                   /gene=""
FT   CDS             550489..550911
FT                   /locus_tag="CpI19_0536"
FT                   /gene=""
FT                   /product="Hypothetical protein"
FT                   /protein_id="gnl|gbufpa|CpI19_0536|gb|ADO25816.1"
FT   gene            complement(550978..551850)
FT                   /locus_tag="CpI19_0537"
FT                   /gene=""
FT   CDS             complement(550978..551850)
FT                   /locus_tag="CpI19_0537"
FT                   /gene=""
FT                   /product="Hydrolase domain-containing protein"
FT                   /protein_id="gnl|gbufpa|CpI19_0537|gb|ADO25817.1"
FT   gene            complement(551940..553145)
FT                   /locus_tag="CpI19_0538"
FT                   /gene=""
FT   CDS             complement(551940..553145)
FT                   /locus_tag="CpI19_0538"
FT                   /gene=""
FT                   /product="Hypothetical protein"
FT                   /protein_id="gnl|gbufpa|CpI19_0538|gb|ADO25818.1"
FT   gene            complement(553142..554467)
FT                   /locus_tag="CpI19_0539"
FT                   /gene="rhlE"
FT   CDS             complement(553142..554467)
FT                   /locus_tag="CpI19_0539"
FT                   /gene="rhlE"
FT                   /product="ATP-dependent RNA helicase rhlE"
FT                   /protein_id="gnl|gbufpa|CpI19_0539|gb|ADO25819.1"
FT   gene            554750..554977
FT                   /locus_tag="CpI19_0540"
FT                   /gene=""
FT   CDS             554750..554977
FT                   /locus_tag="CpI19_0540"
FT                   /gene=""
FT                   /product="Hypothetical protein"
FT                   /protein_id="gnl|gbufpa|CpI19_0540|gb|ADO25820.1"
FT   gene            554980..555870
FT                   /locus_tag="CpI19_0541"
FT                   /gene=""
FT   CDS             554980..555870
FT                   /locus_tag="CpI19_0541"
FT                   /gene=""
FT                   /product="Hypothetical protein"
FT                   /protein_id="gnl|gbufpa|CpI19_0541|gb|ADO25821.1"
FT   gene            555939..556778
FT                   /locus_tag="CpI19_0542"
FT                   /gene=""
FT   CDS             555939..556778
FT                   /locus_tag="CpI19_0542"
FT                   /gene=""
FT                   /product="Hypothetical protein"
FT                   /protein_id="gnl|gbufpa|CpI19_0542|gb|ADO25822.1"
FT   gene            556782..559970
FT                   /locus_tag="CpI19_0543"
FT                   /gene="uvrD"
FT   CDS             556782..559970
FT                   /locus_tag="CpI19_0543"
FT                   /gene="uvrD"
FT                   /product="DNA helicase, UvrD/REP type"
FT                   /protein_id="gnl|gbufpa|CpI19_0543|gb|ADO25823.1"
FT   gene            559967..563191
FT                   /locus_tag="CpI19_0544"
FT                   /gene="uvrD"
FT   CDS             559967..563191
FT                   /locus_tag="CpI19_0544"
FT                   /gene="uvrD"
FT                   /product="DNA helicase, UvrD/REP type"
FT                   /protein_id="gnl|gbufpa|CpI19_0544|gb|ADO25824.1"
FT   gene            563228..564307
FT                   /locus_tag="CpI19_0545"
FT                   /gene="trkA"
FT   CDS             563228..564307
FT                   /locus_tag="CpI19_0545"
FT                   /gene="trkA"
FT                   /product="Trk system potassium uptake protein trkA"
FT                   /protein_id="gnl|gbufpa|CpI19_0545|gb|ADO25825.1"
FT   gene            564363..565022
FT                   /locus_tag="CpI19_0546"
FT                   /gene="nudC"
FT   CDS             564363..565022
FT                   /locus_tag="CpI19_0546"
FT                   /gene="nudC"
FT                   /product="NADH pyrophosphatase"
FT                   /protein_id="gnl|gbufpa|CpI19_0546|gb|ADO25826.1"
FT   gene            565015..567066
FT                   /locus_tag="CpI19_0547"
FT                   /gene="uvrD"
FT   CDS             565015..567066
FT                   /locus_tag="CpI19_0547"
FT                   /gene="uvrD"
FT                   /product="DNA helicase II"
FT                   /protein_id="gnl|gbufpa|CpI19_0547|gb|ADO25827.1"
FT   gene            complement(567060..567911)
FT                   /locus_tag="CpI19_0548"
FT                   /gene=""
FT   CDS             complement(567060..567911)
FT                   /locus_tag="CpI19_0548"
FT                   /gene=""
FT                   /product="Hypothetical protein"
FT                   /protein_id="gnl|gbufpa|CpI19_0548|gb|ADO25828.1"
FT   gene            567910..568461
FT                   /locus_tag="CpI19_0549"
FT                   /gene=""
FT   CDS             567910..568461
FT                   /locus_tag="CpI19_0549"
FT                   /gene=""
FT                   /product="Hypothetical protein"
FT                   /protein_id="gnl|gbufpa|CpI19_0549|gb|ADO25829.1"
FT   gene            complement(568529..569917)
FT                   /locus_tag="CpI19_0550"
FT                   /gene=""
FT   CDS             complement(568529..569917)
FT                   /locus_tag="CpI19_0550"
FT                   /gene=""
FT                   /product="Hypothetical protein"
FT                   /protein_id="gnl|gbufpa|CpI19_0550|gb|ADO25830.1"
FT   gene            569999..571054
FT                   /locus_tag="CpI19_0551"
FT                   /gene="lon"
FT   CDS             569999..571054
FT                   /locus_tag="CpI19_0551"
FT                   /gene="lon"
FT                   /product="Lon protease"
FT                   /protein_id="gnl|gbufpa|CpI19_0551|gb|ADO25831.1"
FT   gene            complement(571071..571775)
FT                   /locus_tag="CpI19_0552"
FT                   /gene=""
FT   CDS             complement(571071..571775)
FT                   /locus_tag="CpI19_0552"
FT                   /gene=""
FT                   /product="Hypothetical protein"
FT                   /protein_id="gnl|gbufpa|CpI19_0552|gb|ADO25832.1"
FT   gene            complement(571820..572323)
FT                   /locus_tag="CpI19_0553"
FT                   /gene=""
FT   CDS             complement(571820..572323)
FT                   /locus_tag="CpI19_0553"
FT                   /gene=""
FT                   /product="Hypothetical protein"
FT                   /protein_id="gnl|gbufpa|CpI19_0553|gb|ADO25833.1"
FT   gene            572399..575431
FT                   /locus_tag="CpI19_0554"
FT                   /gene=""
FT   CDS             572399..575431
FT                   /locus_tag="CpI19_0554"
FT                   /gene=""
FT                   /product="UPF0182 protein"
FT                   /protein_id="gnl|gbufpa|CpI19_0554|gb|ADO25834.1"
FT   gene            575558..575634
FT                   /locus_tag="CpI19_t17"
FT   tRNA            575558..575634
FT                   /product="tRNA-Met"
FT   gene            complement(575642..575812)
FT                   /locus_tag="CpI19_0555"
FT                   /gene="betR"
FT   CDS             complement(575642..575812)
FT                   /locus_tag="CpI19_0555"
FT                   /gene="betR"
FT                   /product="Transcription regulator BetR, N-terminal"
FT                   /protein_id="gnl|gbufpa|CpI19_0555|gb|ADO25835.1"
FT   gene            575835..576671
FT                   /locus_tag="CpI19_0556"
FT                   /gene=""
FT   CDS             575835..576671
FT                   /locus_tag="CpI19_0556"
FT                   /gene=""
FT                   /product="Abi-like protein"
FT                   /protein_id="gnl|gbufpa|CpI19_0556|gb|ADO25836.1"
FT   gene            576828..577814
FT                   /locus_tag="CpI19_0557"
FT                   /gene=""
FT   CDS             576828..577814
FT                   /locus_tag="CpI19_0557"
FT                   /gene=""
FT                   /product="Hypothetical protein"
FT                   /protein_id="gnl|gbufpa|CpI19_0557|gb|ADO25837.1"
FT   gene            577834..578292
FT                   /locus_tag="CpI19_0558"
FT                   /gene=""
FT   CDS             577834..578292
FT                   /locus_tag="CpI19_0558"
FT                   /gene=""
FT                   /product="Hypothetical protein"
FT                   /protein_id="gnl|gbufpa|CpI19_0558|gb|ADO25838.1"
FT   gene            complement(578590..583536)
FT                   /locus_tag="CpI19_0559"
FT                   /gene="uvrB"
FT   CDS             complement(578590..583536)
FT                   /locus_tag="CpI19_0559"
FT                   /gene="uvrB"
FT                   /product="UvrABC system protein B"
FT                   /protein_id="gnl|gbufpa|CpI19_0559|gb|ADO25839.1"
FT   gene            583777..583932
FT                   /locus_tag="CpI19_0559a"
FT                   /gene=""
FT   CDS             583777..583932
FT                   /locus_tag="CpI19_0559a"
FT                   /gene=""
FT                   /product="Hypothetical protein"
FT                   /protein_id="gnl|gbufpa|CpI19_0559a"
FT   gene            583946..584116
FT                   /locus_tag="CpI19_0559b"
FT                   /gene=""
FT   CDS             583946..584116
FT                   /locus_tag="CpI19_0559b"
FT                   /gene=""
FT                   /product="Hypothetical protein"
FT                   /protein_id="gnl|gbufpa|CpI19_0559b"
FT   gene            584290..584586
FT                   /locus_tag="CpI19_0560"
FT                   /gene=""
FT   CDS             584290..584586
FT                   /locus_tag="CpI19_0560"
FT                   /gene=""
FT                   /product="Hypothetical protein"
FT                   /protein_id="gnl|gbufpa|CpI19_0560|gb|ADO25840.1"
FT   gene            584655..585707
FT                   /locus_tag="CpI19_0561"
FT                   /gene=""
FT   CDS             584655..585707
FT                   /locus_tag="CpI19_0561"
FT                   /gene=""
FT                   /product="Hypothetical protein"
FT                   /protein_id="gnl|gbufpa|CpI19_0561|gb|ADO25841.1"
FT   gene            585704..588352
FT                   /locus_tag="CpI19_0562"
FT                   /gene="aniA"
FT   CDS             585704..588352
FT                   /locus_tag="CpI19_0562"
FT                   /gene="aniA"
FT                   /product="Copper-containing nitrite reductase"
FT                   /protein_id="gnl|gbufpa|CpI19_0562|gb|ADO25842.1"
FT   gene            588540..588611
FT                   /locus_tag="CpI19_0562a"
FT                   /gene=""
FT   CDS             588540..588611
FT                   /locus_tag="CpI19_0562a"
FT                   /gene=""
FT                   /product="Hypothetical protein"
FT                   /protein_id="gnl|gbufpa|CpI19_0562a"
FT   gene            588645..589319
FT                   /locus_tag="CpI19_0563"
FT                   /gene="sprT"
FT   CDS             588645..589319
FT                   /locus_tag="CpI19_0563"
FT                   /gene="sprT"
FT                   /product="Trypsin"
FT                   /protein_id="gnl|gbufpa|CpI19_0563|gb|ADO25843.1"
FT   gene            complement(589657..590313)
FT                   /locus_tag="CpI19_0564"
FT                   /gene=""
FT   CDS             complement(589657..590313)
FT                   /locus_tag="CpI19_0564"
FT                   /gene=""
FT                   /product="Hypothetical protein"
FT                   /protein_id="gnl|gbufpa|CpI19_0564|gb|ADO25844.1"
FT   gene            complement(590522..591889)
FT                   /locus_tag="CpI19_0565"
FT                   /gene=""
FT   CDS             complement(590522..591889)
FT                   /locus_tag="CpI19_0565"
FT                   /gene=""
FT                   /product="Hypothetical protein"
FT                   /protein_id="gnl|gbufpa|CpI19_0565|gb|ADO25845.1"
FT   gene            complement(591923..595921)
FT                   /locus_tag="CpI19_0566"
FT                   /gene=""
FT   CDS             complement(591923..595921)
FT                   /locus_tag="CpI19_0566"
FT                   /gene=""
FT                   /product="Non-ribosomal peptide synthetase"
FT                   /protein_id="gnl|gbufpa|CpI19_0566|gb|ADO25846.1"
FT   gene            complement(596406..596588)
FT                   /locus_tag="CpI19_0567"
FT                   /gene=""
FT   CDS             complement(596406..596588)
FT                   /locus_tag="CpI19_0567"
FT                   /gene=""
FT                   /product="Hypothetical protein"
FT                   /protein_id="gnl|gbufpa|CpI19_0567|gb|ADO25847.1"
FT   gene            597092..597382
FT                   /locus_tag="CpI19_0568"
FT                   /gene=""
FT   CDS             597092..597382
FT                   /locus_tag="CpI19_0568"
FT                   /gene=""
FT                   /product="Hypothetical protein"
FT                   /protein_id="gnl|gbufpa|CpI19_0568|gb|ADO25848.1"
FT   gene            597451..597543
FT                   /locus_tag="CpI19_0568a"
FT                   /gene=""
FT   CDS             597451..597543
FT                   /locus_tag="CpI19_0568a"
FT                   /gene=""
FT                   /product="Hypothetical protein"
FT                   /protein_id="gnl|gbufpa|CpI19_0568a"
FT   gene            597764..599203
FT                   /locus_tag="CpI19_0569"
FT                   /gene="ansP"
FT   CDS             597764..599203
FT                   /locus_tag="CpI19_0569"
FT                   /gene="ansP"
FT                   /product="L-asparagine permease"
FT                   /protein_id="gnl|gbufpa|CpI19_0569|gb|ADO25849.1"
FT   gene            599508..600989
FT                   /locus_tag="CpI19_0570"
FT                   /gene=""
FT   CDS             599508..600989
FT                   /locus_tag="CpI19_0570"
FT                   /gene=""
FT                   /product="Methylmalonyl-CoA carboxyltransferase 5S
FT                   subunit"
FT                   /protein_id="gnl|gbufpa|CpI19_0570|gb|ADO25850.1"
FT   gene            601005..602561
FT                   /locus_tag="CpI19_0571"
FT                   /gene=""
FT   CDS             601005..602561
FT                   /locus_tag="CpI19_0571"
FT                   /gene=""
FT                   /product="Methylmalonyl-CoA carboxyltransferase 12S
FT                   subunit"
FT                   /protein_id="gnl|gbufpa|CpI19_0571|gb|ADO25851.1"
FT   gene            602571..602834
FT                   /locus_tag="CpI19_0572"
FT                   /gene=""
FT   CDS             602571..602834
FT                   /locus_tag="CpI19_0572"
FT                   /gene=""
FT                   /product="Hypothetical protein"
FT                   /protein_id="gnl|gbufpa|CpI19_0572|gb|ADO25852.1"
FT   gene            602859..603221
FT                   /locus_tag="CpI19_0573"
FT                   /gene=""
FT   CDS             602859..603221
FT                   /locus_tag="CpI19_0573"
FT                   /gene=""
FT                   /product="Methylmalonyl-CoA carboxyltransferase 1.3S
FT                   subunit"
FT                   /protein_id="gnl|gbufpa|CpI19_0573|gb|ADO25853.1"
FT   gene            603317..604501
FT                   /locus_tag="CpI19_0574"
FT                   /gene=""
FT   CDS             603317..604501
FT                   /locus_tag="CpI19_0574"
FT                   /gene=""
FT                   /product="Hypothetical protein"
FT                   /protein_id="gnl|gbufpa|CpI19_0574|gb|ADO25854.1"
FT   gene            complement(604576..605382)
FT                   /locus_tag="CpI19_0575"
FT                   /gene="hisN"
FT   CDS             complement(604576..605382)
FT                   /locus_tag="CpI19_0575"
FT                   /gene="hisN"
FT                   /product="Histidinol-phosphatase"
FT                   /protein_id="gnl|gbufpa|CpI19_0575|gb|ADO25855.1"
FT   gene            complement(605424..606308)
FT                   /locus_tag="CpI19_0576"
FT                   /gene="impA"
FT   CDS             complement(605424..606308)
FT                   /locus_tag="CpI19_0576"
FT                   /gene="impA"
FT                   /product="Inositol-1-monophosphatase ImpA"
FT                   /protein_id="gnl|gbufpa|CpI19_0576|gb|ADO25856.1"
FT   gene            606422..607522
FT                   /locus_tag="CpI19_0577"
FT                   /gene="prfB"
FT   CDS             606422..607522
FT                   /locus_tag="CpI19_0577"
FT                   /gene="prfB"
FT                   /product="Peptide chain release factor 2 (RF-2)"
FT                   /protein_id="gnl|gbufpa|CpI19_0577|gb|ADO25857.1"
FT   gene            complement(607557..608030)
FT                   /locus_tag="CpI19_0578"
FT                   /gene="flaR"
FT   CDS             complement(607557..608030)
FT                   /locus_tag="CpI19_0578"
FT                   /gene="flaR"
FT                   /product="Topology modulation protein"
FT                   /protein_id="gnl|gbufpa|CpI19_0578|gb|ADO25858.1"
FT   gene            complement(608091..609719)
FT                   /locus_tag="CpI19_0579"
FT                   /gene="abgT"
FT   CDS             complement(608091..609719)
FT                   /locus_tag="CpI19_0579"
FT                   /gene="abgT"
FT                   /product="Aminobenzoyl-glutamate transport protein"
FT                   /protein_id="gnl|gbufpa|CpI19_0579|gb|ADO25859.1"
FT   gene            complement(609806..609985)
FT                   /locus_tag="CpI19_0580"
FT                   /gene=""
FT   CDS             complement(609806..609985)
FT                   /locus_tag="CpI19_0580"
FT                   /gene=""
FT                   /product="Hypothetical protein"
FT                   /protein_id="gnl|gbufpa|CpI19_0580|gb|ADO25860.1"
FT   gene            609978..610667
FT                   /locus_tag="CpI19_0581"
FT                   /gene="ftsE"
FT   CDS             609978..610667
FT                   /locus_tag="CpI19_0581"
FT                   /gene="ftsE"
FT                   /product="Cell division ATP-binding protein FtsE"
FT                   /protein_id="gnl|gbufpa|CpI19_0581|gb|ADO25861.1"
FT   gene            610689..611591
FT                   /locus_tag="CpI19_0582"
FT                   /gene="ftsX"
FT   CDS             610689..611591
FT                   /locus_tag="CpI19_0582"
FT                   /gene="ftsX"
FT                   /product="Cell division protein ftsX"
FT                   /protein_id="gnl|gbufpa|CpI19_0582|gb|ADO25862.1"
FT   gene            611698..612189
FT                   /locus_tag="CpI19_0583"
FT                   /gene="smpB"
FT   CDS             611698..612189
FT                   /locus_tag="CpI19_0583"
FT                   /gene="smpB"
FT                   /product="SsrA-binding protein/SmpB superfamily"
FT                   /protein_id="gnl|gbufpa|CpI19_0583|gb|ADO25863.1"
FT   gene            complement(612939..613064)
FT                   /locus_tag="CpI19_0583a"
FT                   /gene=""
FT   CDS             complement(612939..613064)
FT                   /locus_tag="CpI19_0583a"
FT                   /gene=""
FT                   /product="Hypothetical protein"
FT                   /protein_id="gnl|gbufpa|CpI19_0583a"
FT   gene            613063..613785
FT                   /locus_tag="CpI19_0584"
FT                   /gene="cynT"
FT   CDS             613063..613785
FT                   /locus_tag="CpI19_0584"
FT                   /gene="cynT"
FT                   /product="Carbonic anhydrase"
FT                   /protein_id="gnl|gbufpa|CpI19_0584|gb|ADO25864.1"
FT   gene            614395..615387
FT                   /locus_tag="CpI19_0585"
FT                   /gene="fecB"
FT   CDS             614395..615387
FT                   /locus_tag="CpI19_0585"
FT                   /gene="fecB"
FT                   /product="Periplasmic binding protein"
FT                   /protein_id="gnl|gbufpa|CpI19_0585|gb|ADO25865.1"
FT   gene            615503..616468
FT                   /locus_tag="CpI19_0586"
FT                   /gene="fecCD"
FT   CDS             615503..616468
FT                   /locus_tag="CpI19_0586"
FT                   /gene="fecCD"
FT                   /product="FecCD family membrane transport protein"
FT                   /protein_id="gnl|gbufpa|CpI19_0586|gb|ADO25866.1"
FT   gene            616461..617519
FT                   /locus_tag="CpI19_0587"
FT                   /gene="fecC"
FT   CDS             616461..617519
FT                   /locus_tag="CpI19_0587"
FT                   /gene="fecC"
FT                   /product="ABC transporter iron (III)"
FT                   /protein_id="gnl|gbufpa|CpI19_0587|gb|ADO25867.1"
FT   gene            617516..618271
FT                   /locus_tag="CpI19_0588"
FT                   /gene="fecE"
FT   CDS             617516..618271
FT                   /locus_tag="CpI19_0588"
FT                   /gene="fecE"
FT                   /product="Fe(3+) dicitrate transport ATP-binding protein
FT                   FecE"
FT                   /protein_id="gnl|gbufpa|CpI19_0588|gb|ADO25868.1"
FT   gene            complement(618678..618989)
FT                   /locus_tag="CpI19_0588a"
FT                   /gene=""
FT   CDS             complement(618678..618989)
FT                   /locus_tag="CpI19_0588a"
FT                   /gene=""
FT                   /product="Hypothetical protein"
FT                   /protein_id="gnl|gbufpa|CpI19_0588a"
FT   gene            619085..620592
FT                   /locus_tag="CpI19_r01"
FT   rRNA            619085..620592
FT                   /product="16S ribosomal RNA"
FT   gene            620969..624050
FT                   /locus_tag="CpI19_r02"
FT   rRNA            620969..624050
FT                   /product="23S ribosomal RNA"
FT   gene            624165..624280
FT                   /locus_tag="CpI19_r03"
FT   rRNA            624165..624280
FT                   /product="5S ribosomal RNA"
FT   gene            complement(624419..625587)
FT                   /locus_tag="CpI19_0589"
FT                   /gene=""
FT                   /pseudo
FT                   /product="Aminotransferase class I and II"
FT   gene            complement(625587..626228)
FT                   /locus_tag="CpI19_0590"
FT                   /gene=""
FT   CDS             complement(625587..626228)
FT                   /locus_tag="CpI19_0590"
FT                   /gene=""
FT                   /product="Hypothetical protein"
FT                   /protein_id="gnl|gbufpa|CpI19_0590|gb|ADO25869.1"
FT   gene            complement(626295..627944)
FT                   /locus_tag="CpI19_0591"
FT                   /gene="uvrB"
FT   CDS             complement(626295..627944)
FT                   /locus_tag="CpI19_0591"
FT                   /gene="uvrB"
FT                   /product="UvrABC system protein B"
FT                   /protein_id="gnl|gbufpa|CpI19_0591|gb|ADO25870.1"
FT   gene            complement(628060..630558)
FT                   /locus_tag="CpI19_0592"
FT                   /gene=""
FT   CDS             complement(628060..630558)
FT                   /locus_tag="CpI19_0592"
FT                   /gene=""
FT                   /product="Hypothetical protein"
FT                   /protein_id="gnl|gbufpa|CpI19_0592|gb|ADO25871.1"
FT   gene            complement(630799..631422)
FT                   /locus_tag="CpI19_0594"
FT                   /gene="rpfA"
FT   CDS             complement(630799..631422)
FT                   /locus_tag="CpI19_0594"
FT                   /gene="rpfA"
FT                   /product="Resuscitation-promoting factor"
FT                   /protein_id="gnl|gbufpa|CpI19_0594|gb|ADO25873.1"
FT   gene            631717..631860
FT                   /locus_tag="CpI19_0594a"
FT                   /gene=""
FT   CDS             631717..631860
FT                   /locus_tag="CpI19_0594a"
FT                   /gene=""
FT                   /product="Hypothetical protein"
FT                   /protein_id="gnl|gbufpa|CpI19_0594a"
FT   gene            632247..632639
FT                   /locus_tag="CpI19_0595"
FT                   /gene="cspB"
FT   CDS             632247..632639
FT                   /locus_tag="CpI19_0595"
FT                   /gene="cspB"
FT                   /product="Cold shock protein B"
FT                   /protein_id="gnl|gbufpa|CpI19_0595|gb|ADO25874.1"
FT   gene            complement(632708..633235)
FT                   /locus_tag="CpI19_0596"
FT                   /gene=""
FT   CDS             complement(632708..633235)
FT                   /locus_tag="CpI19_0596"
FT                   /gene=""
FT                   /product="Hypothetical protein"
FT                   /protein_id="gnl|gbufpa|CpI19_0596|gb|ADO25875.1"
FT   gene            complement(633264..634205)
FT                   /locus_tag="CpI19_0597"
FT                   /gene=""
FT   CDS             complement(633264..634205)
FT                   /locus_tag="CpI19_0597"
FT                   /gene=""
FT                   /product="Glutamine cyclotransferase"
FT                   /protein_id="gnl|gbufpa|CpI19_0597|gb|ADO25876.1"
FT   gene            634262..634996
FT                   /locus_tag="CpI19_0598"
FT                   /gene=""
FT   CDS             634262..634996
FT                   /locus_tag="CpI19_0598"
FT                   /gene=""
FT                   /product="Hypothetical protein"
FT                   /protein_id="gnl|gbufpa|CpI19_0598|gb|ADO25877.1"
FT   gene            634999..635097
FT                   /locus_tag="CpI19_0598a"
FT                   /gene=""
FT   CDS             634999..635097
FT                   /locus_tag="CpI19_0598a"
FT                   /gene=""
FT                   /product="Hypothetical protein"
FT                   /protein_id="gnl|gbufpa|CpI19_0598a"
FT   gene            635210..636522
FT                   /locus_tag="CpI19_0599"
FT                   /gene="pbuX"
FT                   /pseudo
FT                   /product="Xanthine permease"
FT   gene            636609..637481
FT                   /locus_tag="CpI19_0600"
FT                   /gene="spoU"
FT   CDS             636609..637481
FT                   /locus_tag="CpI19_0600"
FT                   /gene="spoU"
FT                   /product="tRNA/rRNA methyltransferase, SpoU"
FT                   /protein_id="gnl|gbufpa|CpI19_0600|gb|ADO25878.1"
FT   gene            complement(637482..638384)
FT                   /locus_tag="CpI19_0601"
FT                   /gene=""
FT   CDS             complement(637482..638384)
FT                   /locus_tag="CpI19_0601"
FT                   /gene=""
FT                   /product="Hypothetical protein"
FT                   /protein_id="gnl|gbufpa|CpI19_0601|gb|ADO25879.1"
FT   gene            complement(638446..639531)
FT                   /locus_tag="CpI19_0602"
FT                   /gene=""
FT   CDS             complement(638446..639531)
FT                   /locus_tag="CpI19_0602"
FT                   /gene=""
FT                   /product="Hypothetical protein"
FT                   /protein_id="gnl|gbufpa|CpI19_0602|gb|ADO25880.1"
FT   gene            complement(639709..640848)
FT                   /locus_tag="CpI19_0603"
FT                   /gene="serC"
FT   CDS             complement(639709..640848)
FT                   /locus_tag="CpI19_0603"
FT                   /gene="serC"
FT                   /product="Phosphoserine aminotransferase"
FT                   /protein_id="gnl|gbufpa|CpI19_0603|gb|ADO25881.1"
FT   gene            641111..641215
FT                   /locus_tag="CpI19_0603a"
FT                   /gene=""
FT   CDS             641111..641215
FT                   /locus_tag="CpI19_0603a"
FT                   /gene=""
FT                   /product="Hypothetical protein"
FT                   /protein_id="gnl|gbufpa|CpI19_0603a"
FT   gene            641511..642806
FT                   /locus_tag="CpI19_0604"
FT                   /gene="gltA"
FT   CDS             641511..642806
FT                   /locus_tag="CpI19_0604"
FT                   /gene="gltA"
FT                   /product="Citrate synthase"
FT                   /protein_id="gnl|gbufpa|CpI19_0604|gb|ADO25882.1"
FT   gene            642989..643348
FT                   /locus_tag="CpI19_0605"
FT                   /gene="fkbP"
FT   CDS             642989..643348
FT                   /locus_tag="CpI19_0605"
FT                   /gene="fkbP"
FT                   /product="Peptidyl-prolyl cis-trans isomerase, FKBP-type"
FT                   /protein_id="gnl|gbufpa|CpI19_0605|gb|ADO25883.1"
FT   gene            complement(643422..644927)
FT                   /locus_tag="CpI19_0606"
FT                   /gene="accDA"
FT   CDS             complement(643422..644927)
FT                   /locus_tag="CpI19_0606"
FT                   /gene="accDA"
FT                   /product="Acetyl-CoA carboxylase carboxyl transferase"
FT                   /protein_id="gnl|gbufpa|CpI19_0606|gb|ADO25884.1"
FT   gene            complement(645105..645713)
FT                   /locus_tag="CpI19_0607"
FT                   /gene="sodC"
FT   CDS             complement(645105..645713)
FT                   /locus_tag="CpI19_0607"
FT                   /gene="sodC"
FT                   /product="Superoxide dismutase"
FT                   /protein_id="gnl|gbufpa|CpI19_0607|gb|ADO25885.1"
FT   gene            645715..645885
FT                   /locus_tag="CpI19_0608"
FT                   /gene=""
FT   CDS             645715..645885
FT                   /locus_tag="CpI19_0608"
FT                   /gene=""
FT                   /product="Hypothetical protein"
FT                   /protein_id="gnl|gbufpa|CpI19_0608|gb|ADO25886.1"
FT   gene            646164..647024
FT                   /locus_tag="CpI19_0609"
FT                   /gene="dkgA"
FT   CDS             646164..647024
FT                   /locus_tag="CpI19_0609"
FT                   /gene="dkgA"
FT                   /product="2,5-diketo-D-gluconic acid reductase A"
FT                   /protein_id="gnl|gbufpa|CpI19_0609|gb|ADO25887.1"
FT   gene            647090..647776
FT                   /locus_tag="CpI19_0610"
FT                   /gene="echA6"
FT   CDS             647090..647776
FT                   /locus_tag="CpI19_0610"
FT                   /gene="echA6"
FT                   /product="Enoyl-CoA hydratase echA6"
FT                   /protein_id="gnl|gbufpa|CpI19_0610|gb|ADO25888.1"
FT   gene            648328..648669
FT                   /locus_tag="CpI19_0611"
FT                   /gene=""
FT   CDS             648328..648669
FT                   /locus_tag="CpI19_0611"
FT                   /gene=""
FT                   /product="Hypothetical protein"
FT                   /protein_id="gnl|gbufpa|CpI19_0611|gb|ADO25889.1"
FT   gene            648673..650316
FT                   /locus_tag="CpI19_0612"
FT                   /gene="actP"
FT   CDS             648673..650316
FT                   /locus_tag="CpI19_0612"
FT                   /gene="actP"
FT                   /product="Cation/acetate symporter ActP"
FT                   /protein_id="gnl|gbufpa|CpI19_0612|gb|ADO25890.1"
FT   gene            650463..651291
FT                   /locus_tag="CpI19_0613"
FT                   /gene=""
FT                   /pseudo
FT                   /product="Hypothetical protein"
FT   gene            complement(651334..652242)
FT                   /locus_tag="CpI19_0614"
FT                   /gene=""
FT   CDS             complement(651334..652242)
FT                   /locus_tag="CpI19_0614"
FT                   /gene=""
FT                   /product="Hypothetical protein"
FT                   /protein_id="gnl|gbufpa|CpI19_0614|gb|ADO25891.1"
FT   gene            complement(652481..653755)
FT                   /locus_tag="CpI19_0615"
FT                   /gene=""
FT   CDS             complement(652481..653755)
FT                   /locus_tag="CpI19_0615"
FT                   /gene=""
FT                   /product="Na(+)/H(+) antiporter-like protein"
FT                   /protein_id="gnl|gbufpa|CpI19_0615|gb|ADO25892.1"
FT   gene            complement(653842..654422)
FT                   /locus_tag="CpI19_0616"
FT                   /gene=""
FT                   /pseudo
FT                   /product="Hypothetical protein"
FT   gene            complement(654774..656194)
FT                   /locus_tag="CpI19_0617"
FT                   /gene="norM"
FT                   /pseudo
FT                   /product="Multidrug resistance protein norM"
FT   gene            complement(656185..657255)
FT                   /locus_tag="CpI19_0618"
FT                   /gene="cbs"
FT   CDS             complement(656185..657255)
FT                   /locus_tag="CpI19_0618"
FT                   /gene="cbs"
FT                   /product="Cystathionine beta-synthase"
FT                   /protein_id="gnl|gbufpa|CpI19_0618|gb|ADO25893.1"
FT   gene            complement(657252..658610)
FT                   /locus_tag="CpI19_0619"
FT                   /gene="lysA"
FT   CDS             complement(657252..658610)
FT                   /locus_tag="CpI19_0619"
FT                   /gene="lysA"
FT                   /product="Diaminopimelate decarboxylase"
FT                   /protein_id="gnl|gbufpa|CpI19_0619|gb|ADO25894.1"
FT   gene            complement(658604..659590)
FT                   /locus_tag="CpI19_0620"
FT                   /gene="arcB"
FT   CDS             complement(658604..659590)
FT                   /locus_tag="CpI19_0620"
FT                   /gene="arcB"
FT                   /product="Ornithine cyclodeaminase"
FT                   /protein_id="gnl|gbufpa|CpI19_0620|gb|ADO25895.1"
FT   gene            complement(659587..660555)
FT                   /locus_tag="CpI19_0621"
FT                   /gene="tauD"
FT   CDS             complement(659587..660555)
FT                   /locus_tag="CpI19_0621"
FT                   /gene="tauD"
FT                   /product="Alpha-ketoglutarate-dependent taurine
FT                   dioxygenase"
FT                   /protein_id="gnl|gbufpa|CpI19_0621|gb|ADO25896.1"
FT   gene            660745..662277
FT                   /locus_tag="CpI19_0622"
FT                   /gene="oppA2"
FT   CDS             660745..662277
FT                   /locus_tag="CpI19_0622"
FT                   /gene="oppA2"
FT                   /product="Oligopeptide-binding protein oppA"
FT                   /protein_id="gnl|gbufpa|CpI19_0622|gb|ADO25897.1"
FT   gene            662281..663237
FT                   /locus_tag="CpI19_0623"
FT                   /gene="oppB2"
FT   CDS             662281..663237
FT                   /locus_tag="CpI19_0623"
FT                   /gene="oppB2"
FT                   /product="Oligopeptide transport system permease protein
FT                   oppB"
FT                   /protein_id="gnl|gbufpa|CpI19_0623|gb|ADO25898.1"
FT   gene            663234..664010
FT                   /locus_tag="CpI19_0624"
FT                   /gene="oppC2"
FT   CDS             663234..664010
FT                   /locus_tag="CpI19_0624"
FT                   /gene="oppC2"
FT                   /product="Oligopeptide transport system permease protein
FT                   oppC"
FT                   /protein_id="gnl|gbufpa|CpI19_0624|gb|ADO25899.1"
FT   gene            664013..665455
FT                   /locus_tag="CpI19_0625"
FT                   /gene="oppD1"
FT   CDS             664013..665455
FT                   /locus_tag="CpI19_0625"
FT                   /gene="oppD1"
FT                   /product="Oligopeptide transport ATP-binding protein OppD"
FT                   /protein_id="gnl|gbufpa|CpI19_0625|gb|ADO25900.1"
FT   gene            665921..666100
FT                   /locus_tag="CpI19_0626"
FT                   /gene=""
FT   CDS             665921..666100
FT                   /locus_tag="CpI19_0626"
FT                   /gene=""
FT                   /product="Hypothetical protein"
FT                   /protein_id="gnl|gbufpa|CpI19_0626|gb|ADO25901.1"
FT   gene            complement(666262..666334)
FT                   /locus_tag="CpI19_t18"
FT   tRNA            complement(666262..666334)
FT                   /product="tRNA-Arg"
FT   gene            666507..666785
FT                   /locus_tag="CpI19_0627"
FT                   /gene=""
FT   CDS             666507..666785
FT                   /locus_tag="CpI19_0627"
FT                   /gene=""
FT                   /product="Hypothetical protein"
FT                   /protein_id="gnl|gbufpa|CpI19_0627|gb|ADO25902.1"
FT   gene            666792..667547
FT                   /locus_tag="CpI19_0628"
FT                   /gene="cobF"
FT   CDS             666792..667547
FT                   /locus_tag="CpI19_0628"
FT                   /gene="cobF"
FT                   /product="Precorrin-6A synthase [deacetylating]"
FT                   /protein_id="gnl|gbufpa|CpI19_0628|gb|ADO25903.1"
FT   gene            complement(667544..667798)
FT                   /locus_tag="CpI19_0629"
FT                   /gene=""
FT   CDS             complement(667544..667798)
FT                   /locus_tag="CpI19_0629"
FT                   /gene=""
FT                   /product="Glutaredoxin"
FT                   /protein_id="gnl|gbufpa|CpI19_0629|gb|ADO25904.1"
FT   gene            complement(667817..668344)
FT                   /locus_tag="CpI19_0630"
FT                   /gene="folA"
FT   CDS             complement(667817..668344)
FT                   /locus_tag="CpI19_0630"
FT                   /gene="folA"
FT                   /product="Dihydrofolate reductase"
FT                   /protein_id="gnl|gbufpa|CpI19_0630|gb|ADO25905.1"
FT   gene            complement(668344..669141)
FT                   /locus_tag="CpI19_0631"
FT                   /gene="thyA"
FT   CDS             complement(668344..669141)
FT                   /locus_tag="CpI19_0631"
FT                   /gene="thyA"
FT                   /product="Thymidylate synthase"
FT                   /protein_id="gnl|gbufpa|CpI19_0631|gb|ADO25906.1"
FT   gene            complement(669254..670087)
FT                   /locus_tag="CpI19_0632"
FT                   /gene="cysQ"
FT   CDS             complement(669254..670087)
FT                   /locus_tag="CpI19_0632"
FT                   /gene="cysQ"
FT                   /product="3'-phosphoadenosine 5'-phosphate phosphatase"
FT                   /protein_id="gnl|gbufpa|CpI19_0632|gb|ADO25907.1"
FT   gene            complement(670098..670223)
FT                   /locus_tag="CpI19_0633"
FT                   /gene=""
FT   CDS             complement(670098..670223)
FT                   /locus_tag="CpI19_0633"
FT                   /gene=""
FT                   /product="Hypothetical protein"
FT                   /protein_id="gnl|gbufpa|CpI19_0633|gb|ADO25908.1"
FT   gene            670343..675214
FT                   /locus_tag="CpI19_0634"
FT                   /gene="lhr"
FT   CDS             670343..675214
FT                   /locus_tag="CpI19_0634"
FT                   /gene="lhr"
FT                   /product="ATP-dependent helicase lhr"
FT                   /protein_id="gnl|gbufpa|CpI19_0634|gb|ADO25909.1"
FT   gene            complement(675211..675846)
FT                   /locus_tag="CpI19_0635"
FT                   /gene="mug"
FT   CDS             complement(675211..675846)
FT                   /locus_tag="CpI19_0635"
FT                   /gene="mug"
FT                   /product="G/U mismatch-specific DNA glycosylase"
FT                   /protein_id="gnl|gbufpa|CpI19_0635|gb|ADO25910.1"
FT   gene            675896..676741
FT                   /locus_tag="CpI19_0636"
FT                   /gene="nei"
FT   CDS             675896..676741
FT                   /locus_tag="CpI19_0636"
FT                   /gene="nei"
FT                   /product="DNA glycosylase"
FT                   /protein_id="gnl|gbufpa|CpI19_0636|gb|ADO25911.1"
FT   gene            676741..677196
FT                   /locus_tag="CpI19_0637"
FT                   /gene=""
FT   CDS             676741..677196
FT                   /locus_tag="CpI19_0637"
FT                   /gene=""
FT                   /product="Hypothetical protein"
FT                   /protein_id="gnl|gbufpa|CpI19_0637|gb|ADO25912.1"
FT   gene            complement(677273..678916)
FT                   /locus_tag="CpI19_0638"
FT                   /gene="pgi"
FT   CDS             complement(677273..678916)
FT                   /locus_tag="CpI19_0638"
FT                   /gene="pgi"
FT                   /product="Glucose-6-phosphate isomerase"
FT                   /protein_id="gnl|gbufpa|CpI19_0638|gb|ADO25913.1"
FT   gene            679094..680581
FT                   /locus_tag="CpI19_0639"
FT                   /gene="gabD"
FT   CDS             679094..680581
FT                   /locus_tag="CpI19_0639"
FT                   /gene="gabD"
FT                   /product="Succinate-semialdehyde dehydrogenase [NADP+]"
FT                   /protein_id="gnl|gbufpa|CpI19_0639|gb|ADO25914.1"
FT   gene            complement(680631..680933)
FT                   /locus_tag="CpI19_0640"
FT                   /gene="csm"
FT   CDS             complement(680631..680933)
FT                   /locus_tag="CpI19_0640"
FT                   /gene="csm"
FT                   /product="Chorismate mutase"
FT                   /protein_id="gnl|gbufpa|CpI19_0640|gb|ADO25915.1"
FT   gene            681073..683613
FT                   /locus_tag="CpI19_0641"
FT                   /gene="pcrA"
FT   CDS             681073..683613
FT                   /locus_tag="CpI19_0641"
FT                   /gene="pcrA"
FT                   /product="ATP-dependent DNA helicase pcrA"
FT                   /protein_id="gnl|gbufpa|CpI19_0641|gb|ADO25916.1"
FT   gene            complement(683704..684417)
FT                   /locus_tag="CpI19_0642"
FT                   /gene=""
FT   CDS             complement(683704..684417)
FT                   /locus_tag="CpI19_0642"
FT                   /gene=""
FT                   /product="Uncharacterized metalloprotease"
FT                   /protein_id="gnl|gbufpa|CpI19_0642|gb|ADO25917.1"
FT   gene            684674..686413
FT                   /locus_tag="CpI19_0643"
FT                   /gene=""
FT   CDS             684674..686413
FT                   /locus_tag="CpI19_0643"
FT                   /gene=""
FT                   /product="Hypothetical protein"
FT                   /protein_id="gnl|gbufpa|CpI19_0643|gb|ADO25918.1"
FT   gene            686461..687087
FT                   /locus_tag="CpI19_0644"
FT                   /gene="purN"
FT   CDS             686461..687087
FT                   /locus_tag="CpI19_0644"
FT                   /gene="purN"
FT                   /product="Phosphoribosylglycinamide formyltransferase"
FT                   /protein_id="gnl|gbufpa|CpI19_0644|gb|ADO25919.1"
FT   gene            687080..688657
FT                   /locus_tag="CpI19_0645"
FT                   /gene="purH"
FT   CDS             687080..688657
FT                   /locus_tag="CpI19_0645"
FT                   /gene="purH"
FT                   /product="Bifunctional purine biosynthesis protein purH"
FT                   /protein_id="gnl|gbufpa|CpI19_0645|gb|ADO25920.1"
FT   gene            688919..689677
FT                   /locus_tag="CpI19_0646"
FT                   /gene="gluA"
FT   CDS             688919..689677
FT                   /locus_tag="CpI19_0646"
FT                   /gene="gluA"
FT                   /product="Glutamate ABC transporter domain-containing
FT                   ATP-binding protein"
FT                   /protein_id="gnl|gbufpa|CpI19_0646|gb|ADO25921.1"
FT   gene            689724..690605
FT                   /locus_tag="CpI19_0647"
FT                   /gene="gluB"
FT   CDS             689724..690605
FT                   /locus_tag="CpI19_0647"
FT                   /gene="gluB"
FT                   /product="Glutamate-binding protein GluB"
FT                   /protein_id="gnl|gbufpa|CpI19_0647|gb|ADO25922.1"
FT   gene            690641..691327
FT                   /locus_tag="CpI19_0648"
FT                   /gene="gluC"
FT   CDS             690641..691327
FT                   /locus_tag="CpI19_0648"
FT                   /gene="gluC"
FT                   /product="Glutamate transport system permease protein
FT                   gluC"
FT                   /protein_id="gnl|gbufpa|CpI19_0648|gb|ADO25923.1"
FT   gene            691324..692262
FT                   /locus_tag="CpI19_0649"
FT                   /gene="gluD"
FT   CDS             691324..692262
FT                   /locus_tag="CpI19_0649"
FT                   /gene="gluD"
FT                   /product="Glutamate transport system permease protein
FT                   gluD"
FT                   /protein_id="gnl|gbufpa|CpI19_0649|gb|ADO25924.1"
FT   gene            692276..693169
FT                   /locus_tag="CpI19_0650"
FT                   /gene="citE"
FT   CDS             692276..693169
FT                   /locus_tag="CpI19_0650"
FT                   /gene="citE"
FT                   /product="Citrate lyase subunit beta"
FT                   /protein_id="gnl|gbufpa|CpI19_0650|gb|ADO25925.1"
FT   gene            complement(693212..693895)
FT                   /locus_tag="CpI19_0651"
FT                   /gene="amtR"
FT   CDS             complement(693212..693895)
FT                   /locus_tag="CpI19_0651"
FT                   /gene="amtR"
FT                   /product="TetR family regulatory protein"
FT                   /protein_id="gnl|gbufpa|CpI19_0651|gb|ADO25926.1"
FT   gene            complement(694069..694965)
FT                   /locus_tag="CpI19_0652"
FT                   /gene=""
FT   CDS             complement(694069..694965)
FT                   /locus_tag="CpI19_0652"
FT                   /gene=""
FT                   /product="Nucleotidyltransferase substrate binding domain"
FT                   /protein_id="gnl|gbufpa|CpI19_0652|gb|ADO25927.1"
FT   gene            complement(695191..695424)
FT                   /locus_tag="CpI19_0653"
FT                   /gene="rpsR"
FT   CDS             complement(695191..695424)
FT                   /locus_tag="CpI19_0653"
FT                   /gene="rpsR"
FT                   /product="30S ribosomal protein S18"
FT                   /protein_id="gnl|gbufpa|CpI19_0653|gb|ADO25928.1"
FT   gene            complement(695454..695759)
FT                   /locus_tag="CpI19_0654"
FT                   /gene="rpsN"
FT   CDS             complement(695454..695759)
FT                   /locus_tag="CpI19_0654"
FT                   /gene="rpsN"
FT                   /product="30S ribosomal protein S14"
FT                   /protein_id="gnl|gbufpa|CpI19_0654|gb|ADO25929.1"
FT   gene            complement(695763..695927)
FT                   /locus_tag="CpI19_0655"
FT                   /gene="rpmG"
FT   CDS             complement(695763..695927)
FT                   /locus_tag="CpI19_0655"
FT                   /gene="rpmG"
FT                   /product="50S ribosomal protein L33"
FT                   /protein_id="gnl|gbufpa|CpI19_0655|gb|ADO25930.1"
FT   gene            complement(695931..696167)
FT                   /locus_tag="CpI19_0656"
FT                   /gene="rpmB"
FT   CDS             complement(695931..696167)
FT                   /locus_tag="CpI19_0656"
FT                   /gene="rpmB"
FT                   /product="50S ribosomal protein L28"
FT                   /protein_id="gnl|gbufpa|CpI19_0656|gb|ADO25931.1"
FT   gene            696707..696973
FT                   /locus_tag="CpI19_0657"
FT                   /gene="rpmE"
FT   CDS             696707..696973
FT                   /locus_tag="CpI19_0657"
FT                   /gene="rpmE"
FT                   /product="50S ribosomal protein L31"
FT                   /protein_id="gnl|gbufpa|CpI19_0657|gb|ADO25932.1"
FT   gene            696992..697165
FT                   /locus_tag="CpI19_0658"
FT                   /gene="rpmF"
FT   CDS             696992..697165
FT                   /locus_tag="CpI19_0658"
FT                   /gene="rpmF"
FT                   /product="50S ribosomal protein L32"
FT                   /protein_id="gnl|gbufpa|CpI19_0658|gb|ADO25933.1"
FT   gene            697307..697999
FT                   /locus_tag="CpI19_0659"
FT                   /gene="tcsR4"
FT   CDS             697307..697999
FT                   /locus_tag="CpI19_0659"
FT                   /gene="tcsR4"
FT                   /product="Two component system response regulator"
FT                   /protein_id="gnl|gbufpa|CpI19_0659|gb|ADO25934.1"
FT   gene            697996..699540
FT                   /locus_tag="CpI19_0660"
FT                   /gene="tcsS4"
FT   CDS             697996..699540
FT                   /locus_tag="CpI19_0660"
FT                   /gene="tcsS4"
FT                   /product="Two component system sensor kinase protein"
FT                   /protein_id="gnl|gbufpa|CpI19_0660|gb|ADO25935.1"
FT   gene            699743..701197
FT                   /locus_tag="CpI19_0661"
FT                   /gene="pepD"
FT   CDS             699743..701197
FT                   /locus_tag="CpI19_0661"
FT                   /gene="pepD"
FT                   /product="Serine protease"
FT                   /protein_id="gnl|gbufpa|CpI19_0661|gb|ADO25936.1"
FT   gene            701291..701890
FT                   /locus_tag="CpI19_0662"
FT                   /gene="moaB"
FT   CDS             701291..701890
FT                   /locus_tag="CpI19_0662"
FT                   /gene="moaB"
FT                   /product="Molybdenum cofactor biosynthesis protein B"
FT                   /protein_id="gnl|gbufpa|CpI19_0662|gb|ADO25937.1"
FT   gene            701905..702114
FT                   /locus_tag="CpI19_0663"
FT                   /gene=""
FT   CDS             701905..702114
FT                   /locus_tag="CpI19_0663"
FT                   /gene=""
FT                   /product="Hypothetical protein"
FT                   /protein_id="gnl|gbufpa|CpI19_0663|gb|ADO25938.1"
FT   gene            complement(702170..702592)
FT                   /locus_tag="CpI19_0664"
FT                   /gene="mscL"
FT   CDS             complement(702170..702592)
FT                   /locus_tag="CpI19_0664"
FT                   /gene="mscL"
FT                   /product="Large-conductance mechanosensitive channel"
FT                   /protein_id="gnl|gbufpa|CpI19_0664|gb|ADO25939.1"
FT   gene            complement(702677..703429)
FT                   /locus_tag="CpI19_0665"
FT                   /gene=""
FT   CDS             complement(702677..703429)
FT                   /locus_tag="CpI19_0665"
FT                   /gene=""
FT                   /product="Hypothetical protein"
FT                   /protein_id="gnl|gbufpa|CpI19_0665|gb|ADO25940.1"
FT   gene            complement(703445..704062)
FT                   /locus_tag="CpI19_0666"
FT                   /gene=""
FT   CDS             complement(703445..704062)
FT                   /locus_tag="CpI19_0666"
FT                   /gene=""
FT                   /product="5-formyltetrahydrofolate cyclo-ligase"
FT                   /protein_id="gnl|gbufpa|CpI19_0666|gb|ADO25941.1"
FT   gene            704157..705113
FT                   /locus_tag="CpI19_0667"
FT                   /gene="galU"
FT   CDS             704157..705113
FT                   /locus_tag="CpI19_0667"
FT                   /gene="galU"
FT                   /product="UTP--glucose-1-phosphate uridylyltransferase"
FT                   /protein_id="gnl|gbufpa|CpI19_0667|gb|ADO25942.1"
FT   gene            705370..706635
FT                   /locus_tag="CpI19_0668"
FT                   /gene="moeA"
FT   CDS             705370..706635
FT                   /locus_tag="CpI19_0668"
FT                   /gene="moeA"
FT                   /product="Molybdopterin molybdenumtransferase"
FT                   /protein_id="gnl|gbufpa|CpI19_0668|gb|ADO25943.1"
FT   gene            706655..707371
FT                   /locus_tag="CpI19_0669"
FT                   /gene="rimJ"
FT   CDS             706655..707371
FT                   /locus_tag="CpI19_0669"
FT                   /gene="rimJ"
FT                   /product="Ribosomal-protein-alanine acetyltransferase"
FT                   /protein_id="gnl|gbufpa|CpI19_0669|gb|ADO25944.1"
FT   gene            707533..708696
FT                   /locus_tag="CpI19_0670"
FT                   /gene=""
FT   CDS             707533..708696
FT                   /locus_tag="CpI19_0670"
FT                   /gene=""
FT                   /product="Hypothetical protein"
FT                   /protein_id="gnl|gbufpa|CpI19_0670|gb|ADO25945.1"
FT   gene            708720..709133
FT                   /locus_tag="CpI19_0671"
FT                   /gene="mhqP"
FT   CDS             708720..709133
FT                   /locus_tag="CpI19_0671"
FT                   /gene="mhqP"
FT                   /product="Oxidoreductase mhqP"
FT                   /protein_id="gnl|gbufpa|CpI19_0671|gb|ADO25946.1"
FT   gene            709138..709803
FT                   /locus_tag="CpI19_0672"
FT                   /gene=""
FT   CDS             709138..709803
FT                   /locus_tag="CpI19_0672"
FT                   /gene=""
FT                   /product="Hypothetical protein"
FT                   /protein_id="gnl|gbufpa|CpI19_0672|gb|ADO25947.1"
FT   gene            complement(710020..711753)
FT                   /locus_tag="CpI19_0673"
FT                   /gene=""
FT   CDS             complement(710020..711753)
FT                   /locus_tag="CpI19_0673"
FT                   /gene=""
FT                   /product="Dolichyl-phosphate-mannose-protein
FT                   mannosyltransferase"
FT                   /protein_id="gnl|gbufpa|CpI19_0673|gb|ADO25948.1"
FT   gene            complement(711755..711967)
FT                   /locus_tag="CpI19_0674"
FT                   /gene=""
FT   CDS             complement(711755..711967)
FT                   /locus_tag="CpI19_0674"
FT                   /gene=""
FT                   /product="Hypothetical protein"
FT                   /protein_id="gnl|gbufpa|CpI19_0674|gb|ADO25949.1"
FT   gene            712129..714120
FT                   /locus_tag="CpI19_0675"
FT                   /gene="betP"
FT   CDS             712129..714120
FT                   /locus_tag="CpI19_0675"
FT                   /gene="betP"
FT                   /product="Glycine betaine transporter"
FT                   /protein_id="gnl|gbufpa|CpI19_0675|gb|ADO25950.1"
FT   gene            714268..715812
FT                   /locus_tag="CpI19_0676"
FT                   /gene=""
FT   CDS             714268..715812
FT                   /locus_tag="CpI19_0676"
FT                   /gene=""
FT                   /product="Hypothetical protein"
FT                   /protein_id="gnl|gbufpa|CpI19_0676|gb|ADO25951.1"
FT   gene            715966..716871
FT                   /locus_tag="CpI19_0677"
FT                   /gene="rsmI"
FT   CDS             715966..716871
FT                   /locus_tag="CpI19_0677"
FT                   /gene="rsmI"
FT                   /product="Ribosomal RNA small subunit methyltransferase I"
FT                   /protein_id="gnl|gbufpa|CpI19_0677|gb|ADO25952.1"
FT   gene            716892..718724
FT                   /locus_tag="CpI19_0678"
FT                   /gene="metG"
FT   CDS             716892..718724
FT                   /locus_tag="CpI19_0678"
FT                   /gene="metG"
FT                   /product="Methionyl-tRNA synthetase"
FT                   /protein_id="gnl|gbufpa|CpI19_0678|gb|ADO25953.1"
FT   gene            718795..719637
FT                   /locus_tag="CpI19_0679"
FT                   /gene="tatD"
FT   CDS             718795..719637
FT                   /locus_tag="CpI19_0679"
FT                   /gene="tatD"
FT                   /product="TatD family hydrolase"
FT                   /protein_id="gnl|gbufpa|CpI19_0679|gb|ADO25954.1"
FT   gene            719974..721125
FT                   /locus_tag="CpI19_0680"
FT                   /gene="rpfB"
FT   CDS             719974..721125
FT                   /locus_tag="CpI19_0680"
FT                   /gene="rpfB"
FT                   /product="Resuscitation-promoting factor RpfB"
FT                   /protein_id="gnl|gbufpa|CpI19_0680|gb|ADO25955.1"
FT   gene            721319..722191
FT                   /locus_tag="CpI19_0681"
FT                   /gene="ksgA"
FT   CDS             721319..722191
FT                   /locus_tag="CpI19_0681"
FT                   /gene="ksgA"
FT                   /product="Dimethyladenosine transferase"
FT                   /protein_id="gnl|gbufpa|CpI19_0681|gb|ADO25956.1"
FT   gene            722200..723159
FT                   /locus_tag="CpI19_0682"
FT                   /gene="ispE"
FT   CDS             722200..723159
FT                   /locus_tag="CpI19_0682"
FT                   /gene="ispE"
FT                   /product="4-diphosphocytidyl-2-C-methyl-D-erythritol
FT                   kinase"
FT                   /protein_id="gnl|gbufpa|CpI19_0682|gb|ADO25957.1"
FT   gene            723173..724987
FT                   /locus_tag="CpI19_0683"
FT                   /gene=""
FT   CDS             723173..724987
FT                   /locus_tag="CpI19_0683"
FT                   /gene=""
FT                   /product="ABC transporter ATP-binding protein"
FT                   /protein_id="gnl|gbufpa|CpI19_0683|gb|ADO25958.1"
FT   gene            725036..725359
FT                   /locus_tag="CpI19_0684"
FT                   /gene=""
FT   CDS             725036..725359
FT                   /locus_tag="CpI19_0684"
FT                   /gene=""
FT                   /product="Antibiotic biosynthesis monooxygenase"
FT                   /protein_id="gnl|gbufpa|CpI19_0684|gb|ADO25959.1"
FT   gene            725507..725785
FT                   /locus_tag="CpI19_0685"
FT                   /gene=""
FT   CDS             725507..725785
FT                   /locus_tag="CpI19_0685"
FT                   /gene=""
FT                   /product="Hypothetical protein"
FT                   /protein_id="gnl|gbufpa|CpI19_0685|gb|ADO25960.1"
FT   gene            726043..726906
FT                   /locus_tag="CpI19_0687"
FT                   /gene="pvdS"
FT   CDS             726043..726906
FT                   /locus_tag="CpI19_0687"
FT                   /gene="pvdS"
FT                   /product="Transcriptional regulatory protein PvdS"
FT                   /protein_id="gnl|gbufpa|CpI19_0687|gb|ADO25962.1"
FT   gene            complement(726981..727691)
FT                   /locus_tag="CpI19_0688"
FT                   /gene="pnuC"
FT   CDS             complement(726981..727691)
FT                   /locus_tag="CpI19_0688"
FT                   /gene="pnuC"
FT                   /product="Nicotinamide riboside transporter pnuC"
FT                   /protein_id="gnl|gbufpa|CpI19_0688|gb|ADO25963.1"
FT   gene            complement(727720..728537)
FT                   /locus_tag="CpI19_0689"
FT                   /gene="ybjI"
FT                   /pseudo
FT                   /product="Phosphatase YbjI"
FT   gene            728683..729750
FT                   /locus_tag="CpI19_0690"
FT                   /gene="echA"
FT   CDS             728683..729750
FT                   /locus_tag="CpI19_0690"
FT                   /gene="echA"
FT                   /product="Enoyl-CoA hydratase"
FT                   /protein_id="gnl|gbufpa|CpI19_0690|gb|ADO25964.1"
FT   gene            complement(729751..731001)
FT                   /locus_tag="CpI19_0691"
FT                   /gene=""
FT   CDS             complement(729751..731001)
FT                   /locus_tag="CpI19_0691"
FT                   /gene=""
FT                   /product="Hypothetical protein"
FT                   /protein_id="gnl|gbufpa|CpI19_0691|gb|ADO25965.1"
FT   gene            complement(731158..731451)
FT                   /locus_tag="CpI19_0691a"
FT                   /gene=""
FT   CDS             complement(731158..731451)
FT                   /locus_tag="CpI19_0691a"
FT                   /gene=""
FT                   /product="Hypothetical protein"
FT                   /protein_id="gnl|gbufpa|CpI19_0691a"
FT   gene            complement(731521..731643)
FT                   /locus_tag="CpI19_0691b"
FT                   /gene=""
FT   CDS             complement(731521..731643)
FT                   /locus_tag="CpI19_0691b"
FT                   /gene=""
FT                   /product="Hypothetical protein"
FT                   /protein_id="gnl|gbufpa|CpI19_0691b"
FT   gene            complement(732074..733504)
FT                   /locus_tag="CpI19_0692"
FT                   /gene="gapA"
FT   CDS             complement(732074..733504)
FT                   /locus_tag="CpI19_0692"
FT                   /gene="gapA"
FT                   /product="Glyceraldehyde-3-phosphate dehydrogenase A"
FT                   /protein_id="gnl|gbufpa|CpI19_0692|gb|ADO25966.1"
FT   gene            733898..734551
FT                   /locus_tag="CpI19_0693"
FT                   /gene=""
FT   CDS             733898..734551
FT                   /locus_tag="CpI19_0693"
FT                   /gene=""
FT                   /product="Hypothetical protein"
FT                   /protein_id="gnl|gbufpa|CpI19_0693|gb|ADO25967.1"
FT   gene            734631..735650
FT                   /locus_tag="CpI19_0694"
FT                   /gene="pip"
FT   CDS             734631..735650
FT                   /locus_tag="CpI19_0694"
FT                   /gene="pip"
FT                   /product="Proline iminopeptidase"
FT                   /protein_id="gnl|gbufpa|CpI19_0694|gb|ADO25968.1"
FT   gene            complement(735716..737428)
FT                   /locus_tag="CpI19_0695"
FT                   /gene="prfC"
FT   CDS             complement(735716..737428)
FT                   /locus_tag="CpI19_0695"
FT                   /gene="prfC"
FT                   /product="Peptide chain release factor 3"
FT                   /protein_id="gnl|gbufpa|CpI19_0695|gb|ADO25969.1"
FT   gene            complement(737466..738320)
FT                   /locus_tag="CpI19_0696"
FT                   /gene=""
FT   CDS             complement(737466..738320)
FT                   /locus_tag="CpI19_0696"
FT                   /gene=""
FT                   /product="Short chain dehydrogenase"
FT                   /protein_id="gnl|gbufpa|CpI19_0696|gb|ADO25970.1"
FT   gene            complement(738334..738987)
FT                   /locus_tag="CpI19_0697"
FT                   /gene="pth2"
FT   CDS             complement(738334..738987)
FT                   /locus_tag="CpI19_0697"
FT                   /gene="pth2"
FT                   /product="Peptidyl-tRNA hydrolase 2"
FT                   /protein_id="gnl|gbufpa|CpI19_0697|gb|ADO25971.1"
FT   gene            739017..740066
FT                   /locus_tag="CpI19_0698"
FT                   /gene="yrpB"
FT   CDS             739017..740066
FT                   /locus_tag="CpI19_0698"
FT                   /gene="yrpB"
FT                   /product="Nitronate monooxygenase"
FT                   /protein_id="gnl|gbufpa|CpI19_0698|gb|ADO25972.1"
FT   gene            740098..740277
FT                   /locus_tag="CpI19_0699"
FT                   /gene=""
FT   CDS             740098..740277
FT                   /locus_tag="CpI19_0699"
FT                   /gene=""
FT                   /product="Hypothetical protein"
FT                   /protein_id="gnl|gbufpa|CpI19_0699|gb|ADO25973.1"
FT   gene            complement(740255..740815)
FT                   /locus_tag="CpI19_0700"
FT                   /gene="pth1"
FT   CDS             complement(740255..740815)
FT                   /locus_tag="CpI19_0700"
FT                   /gene="pth1"
FT                   /product="Peptidyl-tRNA hydrolase 1"
FT                   /protein_id="gnl|gbufpa|CpI19_0700|gb|ADO25974.1"
FT   gene            complement(740889..741506)
FT                   /locus_tag="CpI19_0701"
FT                   /gene="rplY"
FT   CDS             complement(740889..741506)
FT                   /locus_tag="CpI19_0701"
FT                   /gene="rplY"
FT                   /product="50S ribosomal protein L25"
FT                   /protein_id="gnl|gbufpa|CpI19_0701|gb|ADO25975.1"
FT   gene            complement(741787..743709)
FT                   /locus_tag="CpI19_0702"
FT                   /gene="pulA"
FT   CDS             complement(741787..743709)
FT                   /locus_tag="CpI19_0702"
FT                   /gene="pulA"
FT                   /product="Pullulanase"
FT                   /protein_id="gnl|gbufpa|CpI19_0702|gb|ADO25976.1"
FT   gene            complement(743757..744737)
FT                   /locus_tag="CpI19_0703"
FT                   /gene="prsA"
FT   CDS             complement(743757..744737)
FT                   /locus_tag="CpI19_0703"
FT                   /gene="prsA"
FT                   /product="Ribose-phosphate pyrophosphokinase"
FT                   /protein_id="gnl|gbufpa|CpI19_0703|gb|ADO25977.1"
FT   gene            complement(744749..746212)
FT                   /locus_tag="CpI19_0704"
FT                   /gene="glmU"
FT   CDS             complement(744749..746212)
FT                   /locus_tag="CpI19_0704"
FT                   /gene="glmU"
FT                   /product="N-acetyl glucosamine-1-phosphate uridyl
FT                   transferase"
FT                   /protein_id="gnl|gbufpa|CpI19_0704|gb|ADO25978.1"
FT   gene            746421..748064
FT                   /locus_tag="CpI19_0705"
FT                   /gene=""
FT   CDS             746421..748064
FT                   /locus_tag="CpI19_0705"
FT                   /gene=""
FT                   /product="Multicopper oxidase"
FT                   /protein_id="gnl|gbufpa|CpI19_0705|gb|ADO25979.1"
FT   gene            748157..749296
FT                   /locus_tag="CpI19_0706"
FT                   /gene="tehA"
FT   CDS             748157..749296
FT                   /locus_tag="CpI19_0706"
FT                   /gene="tehA"
FT                   /product="C4-dicarboxylate transporter/malic acid
FT                   transport protein"
FT                   /protein_id="gnl|gbufpa|CpI19_0706|gb|ADO25980.1"
FT   gene            749431..749505
FT                   /locus_tag="CpI19_t19"
FT   tRNA            749431..749505
FT                   /product="tRNA-Gln"
FT   gene            749626..750273
FT                   /locus_tag="CpI19_0707"
FT                   /gene="tetR1"
FT   CDS             749626..750273
FT                   /locus_tag="CpI19_0707"
FT                   /gene="tetR1"
FT                   /product="TetR family transcriptional regulator"
FT                   /protein_id="gnl|gbufpa|CpI19_0707|gb|ADO25981.1"
FT   gene            750357..754151
FT                   /locus_tag="CpI19_0708"
FT                   /gene="mfd"
FT   CDS             750357..754151
FT                   /locus_tag="CpI19_0708"
FT                   /gene="mfd"
FT                   /product="Transcription-repair-coupling factor"
FT                   /protein_id="gnl|gbufpa|CpI19_0708|gb|ADO25982.1"
FT   gene            754148..754258
FT                   /locus_tag="CpI19_0708a"
FT                   /gene=""
FT   CDS             754148..754258
FT                   /locus_tag="CpI19_0708a"
FT                   /gene=""
FT                   /product="Hypothetical protein"
FT                   /protein_id="gnl|gbufpa|CpI19_0708a"
FT   gene            complement(754326..755816)
FT                   /locus_tag="CpI19_0709"
FT                   /gene="lysI"
FT   CDS             complement(754326..755816)
FT                   /locus_tag="CpI19_0709"
FT                   /gene="lysI"
FT                   /product="L-Lysine transport protein"
FT                   /protein_id="gnl|gbufpa|CpI19_0709|gb|ADO25983.1"
FT   gene            756071..756688
FT                   /locus_tag="CpI19_0710"
FT                   /gene=""
FT   CDS             756071..756688
FT                   /locus_tag="CpI19_0710"
FT                   /gene=""
FT                   /product="Transcriptional regulator, MazG family"
FT                   /protein_id="gnl|gbufpa|CpI19_0710|gb|ADO25984.1"
FT   gene            756791..757576
FT                   /locus_tag="CpI19_0711"
FT                   /gene="lpqU"
FT   CDS             756791..757576
FT                   /locus_tag="CpI19_0711"
FT                   /gene="lpqU"
FT                   /product="LpqU family protein"
FT                   /protein_id="gnl|gbufpa|CpI19_0711|gb|ADO25985.1"
FT   gene            757777..759054
FT                   /locus_tag="CpI19_0712"
FT                   /gene="eno"
FT   CDS             757777..759054
FT                   /locus_tag="CpI19_0712"
FT                   /gene="eno"
FT                   /product="Enolase"
FT                   /protein_id="gnl|gbufpa|CpI19_0712|gb|ADO25986.1"
FT   gene            759252..759794
FT                   /locus_tag="CpI19_0714"
FT                   /gene=""
FT   CDS             759252..759794
FT                   /locus_tag="CpI19_0714"
FT                   /gene=""
FT                   /product="Septum formation initiator protein"
FT                   /protein_id="gnl|gbufpa|CpI19_0714|gb|ADO25988.1"
FT   gene            759858..760424
FT                   /locus_tag="CpI19_0715"
FT                   /gene=""
FT   CDS             759858..760424
FT                   /locus_tag="CpI19_0715"
FT                   /gene=""
FT                   /product="Hypothetical protein"
FT                   /protein_id="gnl|gbufpa|CpI19_0715|gb|ADO25989.1"
FT   gene            760421..761392
FT                   /locus_tag="CpI19_0716"
FT                   /gene="gppA2"
FT   CDS             760421..761392
FT                   /locus_tag="CpI19_0716"
FT                   /gene="gppA2"
FT                   /product="Ppx/GppA phosphatase family"
FT                   /protein_id="gnl|gbufpa|CpI19_0716|gb|ADO25990.1"
FT   gene            761446..761519
FT                   /locus_tag="CpI19_t20"
FT   tRNA            761446..761519
FT                   /product="tRNA-Leu"
FT   gene            762158..763264
FT                   /locus_tag="CpI19_0717"
FT                   /gene="ripA"
FT   CDS             762158..763264
FT                   /locus_tag="CpI19_0717"
FT                   /gene="ripA"
FT                   /product="HTH-type transcriptional repressor of iron
FT                   protein A"
FT                   /protein_id="gnl|gbufpa|CpI19_0717|gb|ADO25991.1"
FT   gene            763400..764221
FT                   /locus_tag="CpI19_0718"
FT                   /gene=""
FT   CDS             763400..764221
FT                   /locus_tag="CpI19_0718"
FT                   /gene=""
FT                   /product="Hypothetical protein"
FT                   /protein_id="gnl|gbufpa|CpI19_0718|gb|ADO25992.1"
FT   gene            complement(764279..764803)
FT                   /locus_tag="CpI19_0719"
FT                   /gene=""
FT   CDS             complement(764279..764803)
FT                   /locus_tag="CpI19_0719"
FT                   /gene=""
FT                   /product="Hypothetical protein"
FT                   /protein_id="gnl|gbufpa|CpI19_0719|gb|ADO25993.1"
FT   gene            complement(764803..765324)
FT                   /locus_tag="CpI19_0720"
FT                   /gene="greA"
FT   CDS             complement(764803..765324)
FT                   /locus_tag="CpI19_0720"
FT                   /gene="greA"
FT                   /product="Transcription elongation factor GreA"
FT                   /protein_id="gnl|gbufpa|CpI19_0720|gb|ADO25994.1"
FT   gene            complement(765590..766042)
FT                   /locus_tag="CpI19_0721"
FT                   /gene=""
FT   CDS             complement(765590..766042)
FT                   /locus_tag="CpI19_0721"
FT                   /gene=""
FT                   /product="Hypothetical protein"
FT                   /protein_id="gnl|gbufpa|CpI19_0721|gb|ADO25995.1"
FT   gene            766250..767140
FT                   /locus_tag="CpI19_0722"
FT                   /gene="mca"
FT   CDS             766250..767140
FT                   /locus_tag="CpI19_0722"
FT                   /gene="mca"
FT                   /product="Mycothiol conjugate amidase Mca"
FT                   /protein_id="gnl|gbufpa|CpI19_0722|gb|ADO25996.1"
FT   gene            767459..767746
FT                   /locus_tag="CpI19_0723"
FT                   /gene=""
FT   CDS             767459..767746
FT                   /locus_tag="CpI19_0723"
FT                   /gene=""
FT                   /product="Hypothetical protein"
FT                   /protein_id="gnl|gbufpa|CpI19_0723|gb|ADO25997.1"
FT   gene            767816..768613
FT                   /locus_tag="CpI19_0724"
FT                   /gene="uppS1"
FT   CDS             767816..768613
FT                   /locus_tag="CpI19_0724"
FT                   /gene="uppS1"
FT                   /product="Undecaprenyl pyrophosphate synthase 1"
FT                   /protein_id="gnl|gbufpa|CpI19_0724|gb|ADO25998.1"
FT   gene            768610..769110
FT                   /locus_tag="CpI19_0725"
FT                   /gene=""
FT   CDS             768610..769110
FT                   /locus_tag="CpI19_0725"
FT                   /gene=""
FT                   /product="Hypothetical protein"
FT                   /protein_id="gnl|gbufpa|CpI19_0725|gb|ADO25999.1"
FT   gene            complement(769107..770033)
FT                   /locus_tag="CpI19_0726"
FT                   /gene="coaA"
FT   CDS             complement(769107..770033)
FT                   /locus_tag="CpI19_0726"
FT                   /gene="coaA"
FT                   /product="Pantothenate kinase"
FT                   /protein_id="gnl|gbufpa|CpI19_0726|gb|ADO26000.1"
FT   gene            770282..771571
FT                   /locus_tag="CpI19_0727"
FT                   /gene="glyA"
FT   CDS             770282..771571
FT                   /locus_tag="CpI19_0727"
FT                   /gene="glyA"
FT                   /product="Serine hydroxymethyltransferase"
FT                   /protein_id="gnl|gbufpa|CpI19_0727|gb|ADO26001.1"
FT   gene            complement(771651..773351)
FT                   /locus_tag="CpI19_0728"
FT                   /gene=""
FT   CDS             complement(771651..773351)
FT                   /locus_tag="CpI19_0728"
FT                   /gene=""
FT                   /product="Major facilitator superfamily permease"
FT                   /protein_id="gnl|gbufpa|CpI19_0728|gb|ADO26002.1"
FT   gene            complement(773420..774049)
FT                   /locus_tag="CpI19_0729"
FT                   /gene="tetR2"
FT   CDS             complement(773420..774049)
FT                   /locus_tag="CpI19_0729"
FT                   /gene="tetR2"
FT                   /product="TetR family transcriptional regulator"
FT                   /protein_id="gnl|gbufpa|CpI19_0729|gb|ADO26003.1"
FT   gene            complement(774288..774623)
FT                   /locus_tag="CpI19_0730"
FT                   /gene=""
FT   CDS             complement(774288..774623)
FT                   /locus_tag="CpI19_0730"
FT                   /gene=""
FT                   /product="Hypothetical protein"
FT                   /protein_id="gnl|gbufpa|CpI19_0730|gb|ADO26004.1"
FT   gene            774622..775383
FT                   /locus_tag="CpI19_0731"
FT                   /gene="lysR"
FT   CDS             774622..775383
FT                   /locus_tag="CpI19_0731"
FT                   /gene="lysR"
FT                   /product="Transcriptional regulator LysR family"
FT                   /protein_id="gnl|gbufpa|CpI19_0731|gb|ADO26005.1"
FT   gene            775520..776161
FT                   /locus_tag="CpI19_0733"
FT                   /gene=""
FT   CDS             775520..776161
FT                   /locus_tag="CpI19_0733"
FT                   /gene=""
FT                   /product="Hypothetical protein"
FT                   /protein_id="gnl|gbufpa|CpI19_0733|gb|ADO26007.1"
FT   gene            776239..776799
FT                   /locus_tag="CpI19_0734"
FT                   /gene="ywnH"
FT   CDS             776239..776799
FT                   /locus_tag="CpI19_0734"
FT                   /gene="ywnH"
FT                   /product="Phosphinothricin acetyltransferase YwnH"
FT                   /protein_id="gnl|gbufpa|CpI19_0734|gb|ADO26008.1"
FT   gene            complement(776867..778441)
FT                   /locus_tag="CpI19_0735"
FT                   /gene=""
FT   CDS             complement(776867..778441)
FT                   /locus_tag="CpI19_0735"
FT                   /gene=""
FT                   /product="Drug transport membrane protein"
FT                   /protein_id="gnl|gbufpa|CpI19_0735|gb|ADO26009.1"
FT   gene            complement(778438..779088)
FT                   /locus_tag="CpI19_0736"
FT                   /gene="tetR3"
FT   CDS             complement(778438..779088)
FT                   /locus_tag="CpI19_0736"
FT                   /gene="tetR3"
FT                   /product="TetR family transcriptional regulator"
FT                   /protein_id="gnl|gbufpa|CpI19_0736|gb|ADO26010.1"
FT   gene            complement(779220..780623)
FT                   /locus_tag="CpI19_0737"
FT                   /gene="fumC"
FT   CDS             complement(779220..780623)
FT                   /locus_tag="CpI19_0737"
FT                   /gene="fumC"
FT                   /product="Fumarate hydratase class II"
FT                   /protein_id="gnl|gbufpa|CpI19_0737|gb|ADO26011.1"
FT   gene            complement(780887..781897)
FT                   /locus_tag="CpI19_0738"
FT                   /gene="glpX"
FT   CDS             complement(780887..781897)
FT                   /locus_tag="CpI19_0738"
FT                   /gene="glpX"
FT                   /product="Fructose-1,6-bisphosphatase class 2"
FT                   /protein_id="gnl|gbufpa|CpI19_0738|gb|ADO26012.1"
FT   gene            782195..782764
FT                   /locus_tag="CpI19_0739"
FT                   /gene=""
FT   CDS             782195..782764
FT                   /locus_tag="CpI19_0739"
FT                   /gene=""
FT                   /product="Hypothetical protein"
FT                   /protein_id="gnl|gbufpa|CpI19_0739|gb|ADO26013.1"
FT   gene            complement(782817..783113)
FT                   /locus_tag="CpI19_0740"
FT                   /gene="xseB"
FT   CDS             complement(782817..783113)
FT                   /locus_tag="CpI19_0740"
FT                   /gene="xseB"
FT                   /product="Exodeoxyribonuclease small subunit"
FT                   /protein_id="gnl|gbufpa|CpI19_0740|gb|ADO26014.1"
FT   gene            complement(783165..784406)
FT                   /locus_tag="CpI19_0741"
FT                   /gene="xseA"
FT   CDS             complement(783165..784406)
FT                   /locus_tag="CpI19_0741"
FT                   /gene="xseA"
FT                   /product="Exodeoxyribonuclease VII large subunit"
FT                   /protein_id="gnl|gbufpa|CpI19_0741|gb|ADO26015.1"
FT   gene            784506..785531
FT                   /locus_tag="CpI19_0742"
FT                   /gene="ispH"
FT   CDS             784506..785531
FT                   /locus_tag="CpI19_0742"
FT                   /gene="ispH"
FT                   /product="4-hydroxy-3-methyl but-2-enyl diphosphate
FT                   reductase"
FT                   /protein_id="gnl|gbufpa|CpI19_0742|gb|ADO26016.1"
FT   gene            complement(785596..786399)
FT                   /locus_tag="CpI19_0743"
FT                   /gene=""
FT   CDS             complement(785596..786399)
FT                   /locus_tag="CpI19_0743"
FT                   /gene=""
FT                   /product="Hypothetical protein"
FT                   /protein_id="gnl|gbufpa|CpI19_0743|gb|ADO26017.1"
FT   gene            complement(786559..788133)
FT                   /locus_tag="CpI19_0744"
FT                   /gene=""
FT   CDS             complement(786559..788133)
FT                   /locus_tag="CpI19_0744"
FT                   /gene=""
FT                   /product="Hypothetical protein"
FT                   /protein_id="gnl|gbufpa|CpI19_0744|gb|ADO26018.1"
FT   gene            788267..789352
FT                   /locus_tag="CpI19_0745"
FT                   /gene="ychF"
FT   CDS             788267..789352
FT                   /locus_tag="CpI19_0745"
FT                   /gene="ychF"
FT                   /product="GTP-binding protein YchF"
FT                   /protein_id="gnl|gbufpa|CpI19_0745|gb|ADO26019.1"
FT   gene            789586..789849
FT                   /locus_tag="CpI19_0746"
FT                   /gene=""
FT   CDS             789586..789849
FT                   /locus_tag="CpI19_0746"
FT                   /gene=""
FT                   /product="Hypothetical protein"
FT                   /protein_id="gnl|gbufpa|CpI19_0746|gb|ADO26020.1"
FT   gene            complement(790013..790552)
FT                   /locus_tag="CpI19_0747"
FT                   /gene=""
FT   CDS             complement(790013..790552)
FT                   /locus_tag="CpI19_0747"
FT                   /gene=""
FT                   /product="Hypothetical protein"
FT                   /protein_id="gnl|gbufpa|CpI19_0747|gb|ADO26021.1"
FT   gene            790729..791115
FT                   /locus_tag="CpI19_0748"
FT                   /gene="phnA"
FT   CDS             790729..791115
FT                   /locus_tag="CpI19_0748"
FT                   /gene="phnA"
FT                   /product="Phosphonoacetate hydrolase"
FT                   /protein_id="gnl|gbufpa|CpI19_0748|gb|ADO26022.1"
FT   gene            complement(791181..792821)
FT                   /locus_tag="CpI19_0749"
FT                   /gene=""
FT   CDS             complement(791181..792821)
FT                   /locus_tag="CpI19_0749"
FT                   /gene=""
FT                   /product="ABC transporter ATP-binding protein"
FT                   /protein_id="gnl|gbufpa|CpI19_0749|gb|ADO26023.1"
FT   gene            complement(792818..794512)
FT                   /locus_tag="CpI19_0750"
FT                   /gene=""
FT   CDS             complement(792818..794512)
FT                   /locus_tag="CpI19_0750"
FT                   /gene=""
FT                   /product="ABC transporter ATP-binding protein"
FT                   /protein_id="gnl|gbufpa|CpI19_0750|gb|ADO26024.1"
FT   gene            complement(794692..796896)
FT                   /locus_tag="CpI19_0751"
FT                   /gene="uvrA"
FT   CDS             complement(794692..796896)
FT                   /locus_tag="CpI19_0751"
FT                   /gene="uvrA"
FT                   /product="UvrABC system protein A"
FT                   /protein_id="gnl|gbufpa|CpI19_0751|gb|ADO26025.1"
FT   gene            complement(797084..798010)
FT                   /locus_tag="CpI19_0752"
FT                   /gene=""
FT   CDS             complement(797084..798010)
FT                   /locus_tag="CpI19_0752"
FT                   /gene=""
FT                   /product="Hypothetical protein"
FT                   /protein_id="gnl|gbufpa|CpI19_0752|gb|ADO26026.1"
FT   gene            798140..799024
FT                   /locus_tag="CpI19_0753"
FT                   /gene="panE"
FT   CDS             798140..799024
FT                   /locus_tag="CpI19_0753"
FT                   /gene="panE"
FT                   /product="2-dehydropantoate 2-reductase"
FT                   /protein_id="gnl|gbufpa|CpI19_0753|gb|ADO26027.1"
FT   gene            799177..799791
FT                   /locus_tag="CpI19_0754"
FT                   /gene="ykoE"
FT   CDS             799177..799791
FT                   /locus_tag="CpI19_0754"
FT                   /gene="ykoE"
FT                   /product="HMP/thiamine permease protein ykoE"
FT                   /protein_id="gnl|gbufpa|CpI19_0754|gb|ADO26028.1"
FT   gene            800033..801433
FT                   /locus_tag="CpI19_0755"
FT                   /gene="ykoD"
FT   CDS             800033..801433
FT                   /locus_tag="CpI19_0755"
FT                   /gene="ykoD"
FT                   /product="HMP/thiamine import ATP-binding protein"
FT                   /protein_id="gnl|gbufpa|CpI19_0755|gb|ADO26029.1"
FT   gene            801430..802185
FT                   /locus_tag="CpI19_0756"
FT                   /gene="cbiQ"
FT   CDS             801430..802185
FT                   /locus_tag="CpI19_0756"
FT                   /gene="cbiQ"
FT                   /product="Cobalt transport protein CbiQ"
FT                   /protein_id="gnl|gbufpa|CpI19_0756|gb|ADO26030.1"
FT   gene            802182..802649
FT                   /locus_tag="CpI19_0757"
FT                   /gene=""
FT   CDS             802182..802649
FT                   /locus_tag="CpI19_0757"
FT                   /gene=""
FT                   /product="Hypothetical protein"
FT                   /protein_id="gnl|gbufpa|CpI19_0757|gb|ADO26031.1"
FT   gene            802646..803032
FT                   /locus_tag="CpI19_0758"
FT                   /gene="mutT1"
FT   CDS             802646..803032
FT                   /locus_tag="CpI19_0758"
FT                   /gene="mutT1"
FT                   /product="MutT-like protein"
FT                   /protein_id="gnl|gbufpa|CpI19_0758|gb|ADO26032.1"
FT   gene            803285..804865
FT                   /locus_tag="CpI19_0759"
FT                   /gene="oppA3"
FT   CDS             803285..804865
FT                   /locus_tag="CpI19_0759"
FT                   /gene="oppA3"
FT                   /product="Oligopeptide-binding protein oppA"
FT                   /protein_id="gnl|gbufpa|CpI19_0759|gb|ADO26033.1"
FT   gene            804957..805883
FT                   /locus_tag="CpI19_0760"
FT                   /gene="oppB3"
FT   CDS             804957..805883
FT                   /locus_tag="CpI19_0760"
FT                   /gene="oppB3"
FT                   /product="Oligopeptide transport system permease protein
FT                   oppB"
FT                   /protein_id="gnl|gbufpa|CpI19_0760|gb|ADO26034.1"
FT   gene            805876..806835
FT                   /locus_tag="CpI19_0761"
FT                   /gene="oppC3"
FT   CDS             805876..806835
FT                   /locus_tag="CpI19_0761"
FT                   /gene="oppC3"
FT                   /product="Oligopeptide transport system permease protein
FT                   oppC"
FT                   /protein_id="gnl|gbufpa|CpI19_0761|gb|ADO26035.1"
FT   gene            806841..808517
FT                   /locus_tag="CpI19_0762"
FT                   /gene="oppD2"
FT   CDS             806841..808517
FT                   /locus_tag="CpI19_0762"
FT                   /gene="oppD2"
FT                   /product="Oligopeptide transport ATP-binding protein OppD"
FT                   /protein_id="gnl|gbufpa|CpI19_0762|gb|ADO26036.1"
FT   gene            complement(808620..809360)
FT                   /locus_tag="CpI19_0763"
FT                   /gene="sprX"
FT   CDS             complement(808620..809360)
FT                   /locus_tag="CpI19_0763"
FT                   /gene="sprX"
FT                   /product="Trypsin-like serine protease"
FT                   /protein_id="gnl|gbufpa|CpI19_0763|gb|ADO26037.1"
FT   gene            complement(809361..809705)
FT                   /locus_tag="CpI19_0764"
FT                   /gene="arsC"
FT   CDS             complement(809361..809705)
FT                   /locus_tag="CpI19_0764"
FT                   /gene="arsC"
FT                   /product="Arsenate reductase"
FT                   /protein_id="gnl|gbufpa|CpI19_0764|gb|ADO26038.1"
FT   gene            complement(809702..810235)
FT                   /locus_tag="CpI19_0765"
FT                   /gene=""
FT   CDS             complement(809702..810235)
FT                   /locus_tag="CpI19_0765"
FT                   /gene=""
FT                   /product="Hypothetical protein"
FT                   /protein_id="gnl|gbufpa|CpI19_0765|gb|ADO26039.1"
FT   gene            complement(810235..810945)
FT                   /locus_tag="CpI19_0766"
FT                   /gene=""
FT   CDS             complement(810235..810945)
FT                   /locus_tag="CpI19_0766"
FT                   /gene=""
FT                   /product="Hypothetical protein"
FT                   /protein_id="gnl|gbufpa|CpI19_0766|gb|ADO26040.1"
FT   gene            811319..813229
FT                   /locus_tag="CpI19_0767"
FT                   /gene="typA"
FT   CDS             811319..813229
FT                   /locus_tag="CpI19_0767"
FT                   /gene="typA"
FT                   /product="GTP-binding protein TypA/BipA"
FT                   /protein_id="gnl|gbufpa|CpI19_0767|gb|ADO26041.1"
FT   gene            813324..814796
FT                   /locus_tag="CpI19_0768"
FT                   /gene="lpqW"
FT   CDS             813324..814796
FT                   /locus_tag="CpI19_0768"
FT                   /gene="lpqW"
FT                   /product="Monoacyl phosphatidylinositol
FT                   tetramannoside-binding protein LpqW"
FT                   /protein_id="gnl|gbufpa|CpI19_0768|gb|ADO26042.1"
FT   gene            814796..815680
FT                   /locus_tag="CpI19_0769"
FT                   /gene="mshB"
FT   CDS             814796..815680
FT                   /locus_tag="CpI19_0769"
FT                   /gene="mshB"
FT                   /product="MshB deacetylase"
FT                   /protein_id="gnl|gbufpa|CpI19_0769|gb|ADO26043.1"
FT   gene            815686..816087
FT                   /locus_tag="CpI19_0770"
FT                   /gene=""
FT   CDS             815686..816087
FT                   /locus_tag="CpI19_0770"
FT                   /gene=""
FT                   /product="Hypothetical protein"
FT                   /protein_id="gnl|gbufpa|CpI19_0770|gb|ADO26044.1"
FT   gene            816136..816453
FT                   /locus_tag="CpI19_0771"
FT                   /gene="fdxA"
FT   CDS             816136..816453
FT                   /locus_tag="CpI19_0771"
FT                   /gene="fdxA"
FT                   /product="Ferredoxin"
FT                   /protein_id="gnl|gbufpa|CpI19_0771|gb|ADO26045.1"
FT   gene            816474..817568
FT                   /locus_tag="CpI19_0772"
FT                   /gene="dapC"
FT   CDS             816474..817568
FT                   /locus_tag="CpI19_0772"
FT                   /gene="dapC"
FT                   /product="N-succinyldiaminopimelate aminotransferase"
FT                   /protein_id="gnl|gbufpa|CpI19_0772|gb|ADO26046.1"
FT   gene            817747..818304
FT                   /locus_tag="CpI19_0773"
FT                   /gene=""
FT   CDS             817747..818304
FT                   /locus_tag="CpI19_0773"
FT                   /gene=""
FT                   /product="Hypothetical protein"
FT                   /protein_id="gnl|gbufpa|CpI19_0773|gb|ADO26047.1"
FT   gene            complement(818307..819479)
FT                   /locus_tag="CpI19_0774"
FT                   /gene=""
FT   CDS             complement(818307..819479)
FT                   /locus_tag="CpI19_0774"
FT                   /gene=""
FT                   /product="Hypothetical protein"
FT                   /protein_id="gnl|gbufpa|CpI19_0774|gb|ADO26048.1"
FT   gene            complement(819557..820966)
FT                   /locus_tag="CpI19_0775"
FT                   /gene="aroP1"
FT   CDS             complement(819557..820966)
FT                   /locus_tag="CpI19_0775"
FT                   /gene="aroP1"
FT                   /product="Aromatic amino acid transport protein"
FT                   /protein_id="gnl|gbufpa|CpI19_0775|gb|ADO26049.1"
FT   gene            complement(821058..822032)
FT                   /locus_tag="CpI19_0776"
FT                   /gene="dapD"
FT   CDS             complement(821058..822032)
FT                   /locus_tag="CpI19_0776"
FT                   /gene="dapD"
FT                   /product="2,3,4,5-tetrahydropyridine-2,6-dicarboxylate
FT                   N-succinyltransferase"
FT                   /protein_id="gnl|gbufpa|CpI19_0776|gb|ADO26050.1"
FT   gene            complement(822043..823407)
FT                   /locus_tag="CpI19_0777"
FT                   /gene="aroP2"
FT   CDS             complement(822043..823407)
FT                   /locus_tag="CpI19_0777"
FT                   /gene="aroP2"
FT                   /product="Aromatic amino acid transport protein"
FT                   /protein_id="gnl|gbufpa|CpI19_0777|gb|ADO26051.1"
FT   gene            complement(823492..824361)
FT                   /locus_tag="CpI19_0778"
FT                   /gene="dapD1"
FT   CDS             complement(823492..824361)
FT                   /locus_tag="CpI19_0778"
FT                   /gene="dapD1"
FT                   /product="2,3,4,5-tetrahydropyridine-2,6-dicarboxylate
FT                   N-succinyltransferase"
FT                   /protein_id="gnl|gbufpa|CpI19_0778|gb|ADO26052.1"
FT   gene            824489..825562
FT                   /locus_tag="CpI19_0779"
FT                   /gene="dapE"
FT   CDS             824489..825562
FT                   /locus_tag="CpI19_0779"
FT                   /gene="dapE"
FT                   /product="Succinyl-diaminopimelate desuccinylase"
FT                   /protein_id="gnl|gbufpa|CpI19_0779|gb|ADO26053.1"
FT   gene            825571..826362
FT                   /locus_tag="CpI19_0780"
FT                   /gene=""
FT   CDS             825571..826362
FT                   /locus_tag="CpI19_0780"
FT                   /gene=""
FT                   /product="Lysine decarboxylase"
FT                   /protein_id="gnl|gbufpa|CpI19_0780|gb|ADO26054.1"
FT   gene            826355..827212
FT                   /locus_tag="CpI19_0781"
FT                   /gene="folP"
FT   CDS             826355..827212
FT                   /locus_tag="CpI19_0781"
FT                   /gene="folP"
FT                   /product="Dihydropteroate synthase"
FT                   /protein_id="gnl|gbufpa|CpI19_0781|gb|ADO26055.1"
FT   gene            827209..827943
FT                   /locus_tag="CpI19_0782"
FT                   /gene=""
FT   CDS             827209..827943
FT                   /locus_tag="CpI19_0782"
FT                   /gene=""
FT                   /product="Glycosyl transferase group 2"
FT                   /protein_id="gnl|gbufpa|CpI19_0782|gb|ADO26056.1"
FT   gene            827972..828259
FT                   /locus_tag="CpI19_0783"
FT                   /gene=""
FT   CDS             827972..828259
FT                   /locus_tag="CpI19_0783"
FT                   /gene=""
FT                   /product="Hypothetical protein"
FT                   /protein_id="gnl|gbufpa|CpI19_0783|gb|ADO26057.1"
FT   gene            828338..828505
FT                   /locus_tag="CpI19_0784"
FT                   /gene=""
FT   CDS             828338..828505
FT                   /locus_tag="CpI19_0784"
FT                   /gene=""
FT                   /product="Hypothetical protein"
FT                   /protein_id="gnl|gbufpa|CpI19_0784|gb|ADO26058.1"
FT   gene            828535..829401
FT                   /locus_tag="CpI19_0785"
FT                   /gene="rrmA"
FT   CDS             828535..829401
FT                   /locus_tag="CpI19_0785"
FT                   /gene="rrmA"
FT                   /product="Ribosomal RNA methyltransferase"
FT                   /protein_id="gnl|gbufpa|CpI19_0785|gb|ADO26059.1"
FT   gene            complement(829477..830928)
FT                   /locus_tag="CpI19_0786"
FT                   /gene="scrB"
FT   CDS             complement(829477..830928)
FT                   /locus_tag="CpI19_0786"
FT                   /gene="scrB"
FT                   /product="Sucrose-6-phosphate hydrolase"
FT                   /protein_id="gnl|gbufpa|CpI19_0786|gb|ADO26060.1"
FT   gene            complement(830940..831680)
FT                   /locus_tag="CpI19_0787"
FT                   /gene="alsD"
FT   CDS             complement(830940..831680)
FT                   /locus_tag="CpI19_0787"
FT                   /gene="alsD"
FT                   /product="Alpha-acetolactate decarboxylase"
FT                   /protein_id="gnl|gbufpa|CpI19_0787|gb|ADO26061.1"
FT   gene            complement(831729..832901)
FT                   /locus_tag="CpI19_0788"
FT                   /gene="glgA"
FT   CDS             complement(831729..832901)
FT                   /locus_tag="CpI19_0788"
FT                   /gene="glgA"
FT                   /product="Glycosyl transferase"
FT                   /protein_id="gnl|gbufpa|CpI19_0788|gb|ADO26062.1"
FT   gene            833004..834221
FT                   /locus_tag="CpI19_0789"
FT                   /gene="glgC"
FT   CDS             833004..834221
FT                   /locus_tag="CpI19_0789"
FT                   /gene="glgC"
FT                   /product="Glucose-1-phosphate adenylyltransferase"
FT                   /protein_id="gnl|gbufpa|CpI19_0789|gb|ADO26063.1"
FT   gene            complement(834271..834903)
FT                   /locus_tag="CpI19_0790"
FT                   /gene=""
FT   CDS             complement(834271..834903)
FT                   /locus_tag="CpI19_0790"
FT                   /gene=""
FT                   /product="O-methyltransferase"
FT                   /protein_id="gnl|gbufpa|CpI19_0790|gb|ADO26064.1"
FT   gene            835089..835730
FT                   /locus_tag="CpI19_0791"
FT                   /gene="sigE"
FT   CDS             835089..835730
FT                   /locus_tag="CpI19_0791"
FT                   /gene="sigE"
FT                   /product="RNA polymerase sigma factor SigE"
FT                   /protein_id="gnl|gbufpa|CpI19_0791|gb|ADO26065.1"
FT   gene            835766..836197
FT                   /locus_tag="CpI19_0792"
FT                   /gene="cseE"
FT   CDS             835766..836197
FT                   /locus_tag="CpI19_0792"
FT                   /gene="cseE"
FT                   /product="Anti-sigma factor"
FT                   /protein_id="gnl|gbufpa|CpI19_0792|gb|ADO26066.1"
FT   gene            836207..836650
FT                   /locus_tag="CpI19_0793"
FT                   /gene="tatB"
FT   CDS             836207..836650
FT                   /locus_tag="CpI19_0793"
FT                   /gene="tatB"
FT                   /product="Sec-independent protein translocase protein
FT                   tatB"
FT                   /protein_id="gnl|gbufpa|CpI19_0793|gb|ADO26067.1"
FT   gene            complement(836647..837789)
FT                   /locus_tag="CpI19_0794"
FT                   /gene="mrp"
FT   CDS             complement(836647..837789)
FT                   /locus_tag="CpI19_0794"
FT                   /gene="mrp"
FT                   /product="Protein mrp"
FT                   /protein_id="gnl|gbufpa|CpI19_0794|gb|ADO26068.1"
FT   gene            complement(837795..838394)
FT                   /locus_tag="CpI19_0795"
FT                   /gene=""
FT   CDS             complement(837795..838394)
FT                   /locus_tag="CpI19_0795"
FT                   /gene=""
FT                   /product="Hypothetical protein"
FT                   /protein_id="gnl|gbufpa|CpI19_0795|gb|ADO26069.1"
FT   gene            complement(838398..839690)
FT                   /locus_tag="CpI19_0796"
FT                   /gene="mgtE2"
FT   CDS             complement(838398..839690)
FT                   /locus_tag="CpI19_0796"
FT                   /gene="mgtE2"
FT                   /product="Magnesium transporter mgtE"
FT                   /protein_id="gnl|gbufpa|CpI19_0796|gb|ADO26070.1"
FT   gene            839854..840516
FT                   /locus_tag="CpI19_0797"
FT                   /gene=""
FT   CDS             839854..840516
FT                   /locus_tag="CpI19_0797"
FT                   /gene=""
FT                   /product="Hypothetical protein"
FT                   /protein_id="gnl|gbufpa|CpI19_0797|gb|ADO26071.1"
FT   gene            complement(840585..844271)
FT                   /locus_tag="CpI19_0798"
FT                   /gene="odhA"
FT   CDS             complement(840585..844271)
FT                   /locus_tag="CpI19_0798"
FT                   /gene="odhA"
FT                   /product="2-oxoglutarate dehydrogenase E1 component"
FT                   /protein_id="gnl|gbufpa|CpI19_0798|gb|ADO26072.1"
FT   gene            complement(844433..848128)
FT                   /locus_tag="CpI19_0799"
FT                   /gene=""
FT   CDS             complement(844433..848128)
FT                   /locus_tag="CpI19_0799"
FT                   /gene=""
FT                   /product="ABC transporter domain-containing ATP-binding
FT                   protein"
FT                   /protein_id="gnl|gbufpa|CpI19_0799|gb|ADO26073.1"
FT   gene            complement(848150..848977)
FT                   /locus_tag="CpI19_0800"
FT                   /gene=""
FT   CDS             complement(848150..848977)
FT                   /locus_tag="CpI19_0800"
FT                   /gene=""
FT                   /product="Hypothetical protein"
FT                   /protein_id="gnl|gbufpa|CpI19_0800|gb|ADO26074.1"
FT   gene            complement(849156..849971)
FT                   /locus_tag="CpI19_0801"
FT                   /gene="aroE"
FT   CDS             complement(849156..849971)
FT                   /locus_tag="CpI19_0801"
FT                   /gene="aroE"
FT                   /product="Shikimate 5-dehydrogenase"
FT                   /protein_id="gnl|gbufpa|CpI19_0801|gb|ADO26075.1"
FT   gene            849970..851589
FT                   /locus_tag="CpI19_0802"
FT                   /gene="lipT"
FT   CDS             849970..851589
FT                   /locus_tag="CpI19_0802"
FT                   /gene="lipT"
FT                   /product="Carboxylesterase, LipT"
FT                   /protein_id="gnl|gbufpa|CpI19_0802|gb|ADO26076.1"
FT   gene            851589..852380
FT                   /locus_tag="CpI19_0803"
FT                   /gene=""
FT   CDS             851589..852380
FT                   /locus_tag="CpI19_0803"
FT                   /gene=""
FT                   /product="Hypothetical protein"
FT                   /protein_id="gnl|gbufpa|CpI19_0803|gb|ADO26077.1"
FT   gene            852414..853202
FT                   /locus_tag="CpI19_0804"
FT                   /gene=""
FT   CDS             852414..853202
FT                   /locus_tag="CpI19_0804"
FT                   /gene=""
FT                   /product="Hypothetical protein"
FT                   /protein_id="gnl|gbufpa|CpI19_0804|gb|ADO26078.1"
FT   gene            complement(853253..853786)
FT                   /locus_tag="CpI19_0805"
FT                   /gene=""
FT   CDS             complement(853253..853786)
FT                   /locus_tag="CpI19_0805"
FT                   /gene=""
FT                   /product="Hypothetical protein"
FT                   /protein_id="gnl|gbufpa|CpI19_0805|gb|ADO26079.1"
FT   gene            854075..854962
FT                   /locus_tag="CpI19_0806"
FT                   /gene="yihR"
FT   CDS             854075..854962
FT                   /locus_tag="CpI19_0806"
FT                   /gene="yihR"
FT                   /product="Aldose 1-epimerase"
FT                   /protein_id="gnl|gbufpa|CpI19_0806|gb|ADO26080.1"
FT   gene            855002..856660
FT                   /locus_tag="CpI19_0807"
FT                   /gene=""
FT   CDS             855002..856660
FT                   /locus_tag="CpI19_0807"
FT                   /gene=""
FT                   /product="Sodium/solute symporter"
FT                   /protein_id="gnl|gbufpa|CpI19_0807|gb|ADO26081.1"
FT   gene            856693..857001
FT                   /locus_tag="CpI19_0808"
FT                   /gene=""
FT   CDS             856693..857001
FT                   /locus_tag="CpI19_0808"
FT                   /gene=""
FT                   /product="Hypothetical protein"
FT                   /protein_id="gnl|gbufpa|CpI19_0808|gb|ADO26082.1"
FT   gene            857001..858116
FT                   /locus_tag="CpI19_0809"
FT                   /gene="galT"
FT   CDS             857001..858116
FT                   /locus_tag="CpI19_0809"
FT                   /gene="galT"
FT                   /product="Galactose-1-phosphate uridylyltransferase"
FT                   /protein_id="gnl|gbufpa|CpI19_0809|gb|ADO26083.1"
FT   gene            858117..859340
FT                   /locus_tag="CpI19_0810"
FT                   /gene="galK"
FT   CDS             858117..859340
FT                   /locus_tag="CpI19_0810"
FT                   /gene="galK"
FT                   /product="Galactokinase"
FT                   /protein_id="gnl|gbufpa|CpI19_0810|gb|ADO26084.1"
FT   gene            859542..861524
FT                   /locus_tag="CpI19_0811"
FT                   /gene="deaD1"
FT   CDS             859542..861524
FT                   /locus_tag="CpI19_0811"
FT                   /gene="deaD1"
FT                   /product="DEAD-box helicase"
FT                   /protein_id="gnl|gbufpa|CpI19_0811|gb|ADO26085.1"
FT   gene            861612..862031
FT                   /locus_tag="CpI19_0812"
FT                   /gene=""
FT   CDS             861612..862031
FT                   /locus_tag="CpI19_0812"
FT                   /gene=""
FT                   /product="Hypothetical protein"
FT                   /protein_id="gnl|gbufpa|CpI19_0812|gb|ADO26086.1"
FT   gene            862046..862492
FT                   /locus_tag="CpI19_0813"
FT                   /gene=""
FT   CDS             862046..862492
FT                   /locus_tag="CpI19_0813"
FT                   /gene=""
FT                   /product="Glyoxalase/Bleomycin resistance
FT                   protein/Dihydroxybiphenyl dioxygenase"
FT                   /protein_id="gnl|gbufpa|CpI19_0813|gb|ADO26087.1"
FT   gene            complement(862551..863021)
FT                   /locus_tag="CpI19_0814"
FT                   /gene=""
FT   CDS             complement(862551..863021)
FT                   /locus_tag="CpI19_0814"
FT                   /gene=""
FT                   /product="Hypothetical protein"
FT                   /protein_id="gnl|gbufpa|CpI19_0814|gb|ADO26088.1"
FT   gene            complement(863060..863644)
FT                   /locus_tag="CpI19_0815"
FT                   /gene=""
FT   CDS             complement(863060..863644)
FT                   /locus_tag="CpI19_0815"
FT                   /gene=""
FT                   /product="Hypothetical protein"
FT                   /protein_id="gnl|gbufpa|CpI19_0815|gb|ADO26089.1"
FT   gene            complement(863813..865255)
FT                   /locus_tag="CpI19_0816"
FT                   /gene="putP"
FT   CDS             complement(863813..865255)
FT                   /locus_tag="CpI19_0816"
FT                   /gene="putP"
FT                   /product="Sodium/proline symporter"
FT                   /protein_id="gnl|gbufpa|CpI19_0816|gb|ADO26090.1"
FT   gene            865322..868417
FT                   /locus_tag="CpI19_0817"
FT                   /gene="helZ"
FT   CDS             865322..868417
FT                   /locus_tag="CpI19_0817"
FT                   /gene="helZ"
FT                   /product="Helicase helZ"
FT                   /protein_id="gnl|gbufpa|CpI19_0817|gb|ADO26091.1"
FT   gene            868418..869203
FT                   /locus_tag="CpI19_0818"
FT                   /gene=""
FT   CDS             868418..869203
FT                   /locus_tag="CpI19_0818"
FT                   /gene=""
FT                   /product="Hypothetical protein"
FT                   /protein_id="gnl|gbufpa|CpI19_0818|gb|ADO26092.1"
FT   gene            869252..870370
FT                   /locus_tag="CpI19_0819"
FT                   /gene="sbcD"
FT   CDS             869252..870370
FT                   /locus_tag="CpI19_0819"
FT                   /gene="sbcD"
FT                   /product="Exonuclease, SbcD-family"
FT                   /protein_id="gnl|gbufpa|CpI19_0819|gb|ADO26093.1"
FT   gene            870377..872950
FT                   /locus_tag="CpI19_0820"
FT                   /gene=""
FT   CDS             870377..872950
FT                   /locus_tag="CpI19_0820"
FT                   /gene=""
FT                   /product="ATP-binding protein"
FT                   /protein_id="gnl|gbufpa|CpI19_0820|gb|ADO26094.1"
FT   gene            complement(873004..873531)
FT                   /locus_tag="CpI19_0821"
FT                   /gene="yceI"
FT   CDS             complement(873004..873531)
FT                   /locus_tag="CpI19_0821"
FT                   /gene="yceI"
FT                   /product="Metabolite transport protein yceI"
FT                   /protein_id="gnl|gbufpa|CpI19_0821|gb|ADO26095.1"
FT   gene            873720..874196
FT                   /locus_tag="CpI19_0822"
FT                   /gene="marR1"
FT   CDS             873720..874196
FT                   /locus_tag="CpI19_0822"
FT                   /gene="marR1"
FT                   /product="Multiple antibiotic resistance protein marR"
FT                   /protein_id="gnl|gbufpa|CpI19_0822|gb|ADO26096.1"
FT   gene            874278..874499
FT                   /locus_tag="CpI19_0823"
FT                   /gene="pspC1"
FT   CDS             874278..874499
FT                   /locus_tag="CpI19_0823"
FT                   /gene="pspC1"
FT                   /product="Phage shock protein C"
FT                   /protein_id="gnl|gbufpa|CpI19_0823|gb|ADO26097.1"
FT   gene            complement(874552..874911)
FT                   /locus_tag="CpI19_0824"
FT                   /gene=""
FT   CDS             complement(874552..874911)
FT                   /locus_tag="CpI19_0824"
FT                   /gene=""
FT                   /product="Hypothetical protein"
FT                   /protein_id="gnl|gbufpa|CpI19_0824|gb|ADO26098.1"
FT   gene            875039..875809
FT                   /locus_tag="CpI19_0825"
FT                   /gene="glpR"
FT                   /pseudo
FT                   /product="Glycerol-3-phosphate regulon repressor"
FT   gene            complement(875821..876165)
FT                   /locus_tag="CpI19_0826"
FT                   /gene=""
FT   CDS             complement(875821..876165)
FT                   /locus_tag="CpI19_0826"
FT                   /gene=""
FT                   /product="Hypothetical protein"
FT                   /protein_id="gnl|gbufpa|CpI19_0826|gb|ADO26099.1"
FT   gene            complement(876340..876412)
FT                   /locus_tag="CpI19_t21"
FT   tRNA            complement(876340..876412)
FT                   /product="tRNA-Arg"
FT   gene            complement(876515..877144)
FT                   /locus_tag="CpI19_0827"
FT                   /gene=""
FT   CDS             complement(876515..877144)
FT                   /locus_tag="CpI19_0827"
FT                   /gene=""
FT                   /product="Hypothetical protein"
FT                   /protein_id="gnl|gbufpa|CpI19_0827|gb|ADO26100.1"
FT   gene            complement(877147..878691)
FT                   /locus_tag="CpI19_0828"
FT                   /gene="lutB"
FT   CDS             complement(877147..878691)
FT                   /locus_tag="CpI19_0828"
FT                   /gene="lutB"
FT                   /product="Lactate utilization protein B"
FT                   /protein_id="gnl|gbufpa|CpI19_0828|gb|ADO26101.1"
FT   gene            complement(878688..879473)
FT                   /locus_tag="CpI19_0829"
FT                   /gene="lutA"
FT   CDS             complement(878688..879473)
FT                   /locus_tag="CpI19_0829"
FT                   /gene="lutA"
FT                   /product="Lactate utilization protein A"
FT                   /protein_id="gnl|gbufpa|CpI19_0829|gb|ADO26102.1"
FT   gene            879884..881536
FT                   /locus_tag="CpI19_0830"
FT                   /gene="lutP"
FT   CDS             879884..881536
FT                   /locus_tag="CpI19_0830"
FT                   /gene="lutP"
FT                   /product="L-lactate permease"
FT                   /protein_id="gnl|gbufpa|CpI19_0830|gb|ADO26103.1"
FT   gene            881548..883200
FT                   /locus_tag="CpI19_0831"
FT                   /gene="argS"
FT   CDS             881548..883200
FT                   /locus_tag="CpI19_0831"
FT                   /gene="argS"
FT                   /product="Arginyl-tRNA synthetase"
FT                   /protein_id="gnl|gbufpa|CpI19_0831|gb|ADO26104.1"
FT   gene            883203..884534
FT                   /locus_tag="CpI19_0832"
FT                   /gene="lysA"
FT   CDS             883203..884534
FT                   /locus_tag="CpI19_0832"
FT                   /gene="lysA"
FT                   /product="Diaminopimelate decarboxylase"
FT                   /protein_id="gnl|gbufpa|CpI19_0832|gb|ADO26105.1"
FT   gene            884770..886119
FT                   /locus_tag="CpI19_0833"
FT                   /gene="thrA"
FT   CDS             884770..886119
FT                   /locus_tag="CpI19_0833"
FT                   /gene="thrA"
FT                   /product="Homoserine dehydrogenase"
FT                   /protein_id="gnl|gbufpa|CpI19_0833|gb|ADO26106.1"
FT   gene            886129..887052
FT                   /locus_tag="CpI19_0834"
FT                   /gene="thrB"
FT   CDS             886129..887052
FT                   /locus_tag="CpI19_0834"
FT                   /gene="thrB"
FT                   /product="Homoserine kinase"
FT                   /protein_id="gnl|gbufpa|CpI19_0834|gb|ADO26107.1"
FT   gene            complement(887049..887714)
FT                   /locus_tag="CpI19_0835"
FT                   /gene=""
FT   CDS             complement(887049..887714)
FT                   /locus_tag="CpI19_0835"
FT                   /gene=""
FT                   /product="Hypothetical protein"
FT                   /protein_id="gnl|gbufpa|CpI19_0835|gb|ADO26108.1"
FT   gene            complement(887880..889613)
FT                   /locus_tag="CpI19_0836"
FT                   /gene="lcfA2"
FT   CDS             complement(887880..889613)
FT                   /locus_tag="CpI19_0836"
FT                   /gene="lcfA2"
FT                   /product="Long-chain-fatty-acid--CoA ligase"
FT                   /protein_id="gnl|gbufpa|CpI19_0836|gb|ADO26109.1"
FT   gene            889938..892124
FT                   /locus_tag="CpI19_0837"
FT                   /gene="rho"
FT   CDS             889938..892124
FT                   /locus_tag="CpI19_0837"
FT                   /gene="rho"
FT                   /product="Transcription termination factor Rho"
FT                   /protein_id="gnl|gbufpa|CpI19_0837|gb|ADO26110.1"
FT   gene            892124..893194
FT                   /locus_tag="CpI19_0838"
FT                   /gene="prfA"
FT   CDS             892124..893194
FT                   /locus_tag="CpI19_0838"
FT                   /gene="prfA"
FT                   /product="Peptide chain release factor 1"
FT                   /protein_id="gnl|gbufpa|CpI19_0838|gb|ADO26111.1"
FT   gene            893204..894022
FT                   /locus_tag="CpI19_0839"
FT                   /gene="hemK"
FT   CDS             893204..894022
FT                   /locus_tag="CpI19_0839"
FT                   /gene="hemK"
FT                   /product="Protein methyltransferase hemK"
FT                   /protein_id="gnl|gbufpa|CpI19_0839|gb|ADO26112.1"
FT   gene            894096..894746
FT                   /locus_tag="CpI19_0840"
FT                   /gene="ywlC"
FT   CDS             894096..894746
FT                   /locus_tag="CpI19_0840"
FT                   /gene="ywlC"
FT                   /product="tRNA threonylcarbamoyladenosine biosynthesis
FT                   protein YwlC"
FT                   /protein_id="gnl|gbufpa|CpI19_0840|gb|ADO26113.1"
FT   gene            894747..895901
FT                   /locus_tag="CpI19_0841"
FT                   /gene="rfe"
FT   CDS             894747..895901
FT                   /locus_tag="CpI19_0841"
FT                   /gene="rfe"
FT                   /product="Undecaprenyl-phosphate
FT                   alpha-N-acetylglucosaminyl 1-phosphate transferase"
FT                   /protein_id="gnl|gbufpa|CpI19_0841|gb|ADO26114.1"
FT   gene            896035..896469
FT                   /locus_tag="CpI19_0842"
FT                   /gene=""
FT   CDS             896035..896469
FT                   /locus_tag="CpI19_0842"
FT                   /gene=""
FT                   /product="Hypothetical protein"
FT                   /protein_id="gnl|gbufpa|CpI19_0842|gb|ADO26115.1"
FT   gene            897250..897879
FT                   /locus_tag="CpI19_0843"
FT                   /gene="atpB"
FT   CDS             897250..897879
FT                   /locus_tag="CpI19_0843"
FT                   /gene="atpB"
FT                   /product="ATP synthase subunit a"
FT                   /protein_id="gnl|gbufpa|CpI19_0843|gb|ADO26116.1"
FT   gene            897969..898208
FT                   /locus_tag="CpI19_0844"
FT                   /gene="atpE"
FT   CDS             897969..898208
FT                   /locus_tag="CpI19_0844"
FT                   /gene="atpE"
FT                   /product="ATP synthase subunit C"
FT                   /protein_id="gnl|gbufpa|CpI19_0844|gb|ADO26117.1"
FT   gene            898242..898808
FT                   /locus_tag="CpI19_0845"
FT                   /gene="atpF"
FT   CDS             898242..898808
FT                   /locus_tag="CpI19_0845"
FT                   /gene="atpF"
FT                   /product="ATP synthase subunit B"
FT                   /protein_id="gnl|gbufpa|CpI19_0845|gb|ADO26118.1"
FT   gene            898814..899635
FT                   /locus_tag="CpI19_0846"
FT                   /gene="atpH"
FT   CDS             898814..899635
FT                   /locus_tag="CpI19_0846"
FT                   /gene="atpH"
FT                   /product="ATP synthase subunit delta"
FT                   /protein_id="gnl|gbufpa|CpI19_0846|gb|ADO26119.1"
FT   gene            899697..901325
FT                   /locus_tag="CpI19_0847"
FT                   /gene="atpA"
FT   CDS             899697..901325
FT                   /locus_tag="CpI19_0847"
FT                   /gene="atpA"
FT                   /product="ATP synthase subunit alpha"
FT                   /protein_id="gnl|gbufpa|CpI19_0847|gb|ADO26120.1"
FT   gene            901381..902361
FT                   /locus_tag="CpI19_0848"
FT                   /gene="atpG"
FT   CDS             901381..902361
FT                   /locus_tag="CpI19_0848"
FT                   /gene="atpG"
FT                   /product="ATP synthase subunit gamma"
FT                   /protein_id="gnl|gbufpa|CpI19_0848|gb|ADO26121.1"
FT   gene            902365..903810
FT                   /locus_tag="CpI19_0849"
FT                   /gene="atpD"
FT   CDS             902365..903810
FT                   /locus_tag="CpI19_0849"
FT                   /gene="atpD"
FT                   /product="ATP synthase subunit beta"
FT                   /protein_id="gnl|gbufpa|CpI19_0849|gb|ADO26122.1"
FT   gene            903824..904195
FT                   /locus_tag="CpI19_0850"
FT                   /gene="atpC"
FT   CDS             903824..904195
FT                   /locus_tag="CpI19_0850"
FT                   /gene="atpC"
FT                   /product="ATP synthase subunit epsilon"
FT                   /protein_id="gnl|gbufpa|CpI19_0850|gb|ADO26123.1"
FT   gene            904396..904890
FT                   /locus_tag="CpI19_0851"
FT                   /gene=""
FT   CDS             904396..904890
FT                   /locus_tag="CpI19_0851"
FT                   /gene=""
FT                   /product="Hypothetical protein"
FT                   /protein_id="gnl|gbufpa|CpI19_0851|gb|ADO26124.1"
FT   gene            904909..905592
FT                   /locus_tag="CpI19_0852"
FT                   /gene=""
FT   CDS             904909..905592
FT                   /locus_tag="CpI19_0852"
FT                   /gene=""
FT                   /product="Hypothetical protein"
FT                   /protein_id="gnl|gbufpa|CpI19_0852|gb|ADO26125.1"
FT   gene            905592..905876
FT                   /locus_tag="CpI19_0852a"
FT                   /gene=""
FT   CDS             905592..905876
FT                   /locus_tag="CpI19_0852a"
FT                   /gene=""
FT                   /product="Hypothetical protein"
FT                   /protein_id="gnl|gbufpa|CpI19_0852a"
FT   gene            complement(905931..906389)
FT                   /locus_tag="CpI19_0853"
FT                   /gene=""
FT   CDS             complement(905931..906389)
FT                   /locus_tag="CpI19_0853"
FT                   /gene=""
FT                   /product="Methylmalonyl-CoA epimerase"
FT                   /protein_id="gnl|gbufpa|CpI19_0853|gb|ADO26126.1"
FT   gene            906517..906885
FT                   /locus_tag="CpI19_0854"
FT                   /gene=""
FT   CDS             906517..906885
FT                   /locus_tag="CpI19_0854"
FT                   /gene=""
FT                   /product="Hypothetical protein"
FT                   /protein_id="gnl|gbufpa|CpI19_0854|gb|ADO26127.1"
FT   gene            906987..907880
FT                   /locus_tag="CpI19_0855"
FT                   /gene="trxA"
FT   CDS             906987..907880
FT                   /locus_tag="CpI19_0855"
FT                   /gene="trxA"
FT                   /product="Thioredoxin TrxA"
FT                   /protein_id="gnl|gbufpa|CpI19_0855|gb|ADO26128.1"
FT   gene            complement(907964..910162)
FT                   /locus_tag="CpI19_0856"
FT                   /gene="glgB"
FT   CDS             complement(907964..910162)
FT                   /locus_tag="CpI19_0856"
FT                   /gene="glgB"
FT                   /product="Glycogen branching enzyme"
FT                   /protein_id="gnl|gbufpa|CpI19_0856|gb|ADO26129.1"
FT   gene            complement(910193..912208)
FT                   /locus_tag="CpI19_0857"
FT                   /gene="glgE"
FT   CDS             complement(910193..912208)
FT                   /locus_tag="CpI19_0857"
FT                   /gene="glgE"
FT                   /product="Glucanase GlgE"
FT                   /protein_id="gnl|gbufpa|CpI19_0857|gb|ADO26130.1"
FT   gene            912304..913149
FT                   /locus_tag="CpI19_0858"
FT                   /gene="fepC1"
FT   CDS             912304..913149
FT                   /locus_tag="CpI19_0858"
FT                   /gene="fepC1"
FT                   /product="Ferric enterobactin transport ATP-binding
FT                   protein FepC"
FT                   /protein_id="gnl|gbufpa|CpI19_0858|gb|ADO26131.1"
FT   gene            913251..914057
FT                   /locus_tag="CpI19_0859"
FT                   /gene=""
FT   CDS             913251..914057
FT                   /locus_tag="CpI19_0859"
FT                   /gene=""
FT                   /product="NUDIX hydrolase"
FT                   /protein_id="gnl|gbufpa|CpI19_0859|gb|ADO26132.1"
FT   gene            914075..915286
FT                   /locus_tag="CpI19_0860"
FT                   /gene=""
FT   CDS             914075..915286
FT                   /locus_tag="CpI19_0860"
FT                   /gene=""
FT                   /product="Hypothetical protein"
FT                   /protein_id="gnl|gbufpa|CpI19_0860|gb|ADO26133.1"
FT   gene            915403..916197
FT                   /locus_tag="CpI19_0861"
FT                   /gene="etfB"
FT   CDS             915403..916197
FT                   /locus_tag="CpI19_0861"
FT                   /gene="etfB"
FT                   /product="Electron transfer flavo protein subunit beta"
FT                   /protein_id="gnl|gbufpa|CpI19_0861|gb|ADO26134.1"
FT   gene            916217..917173
FT                   /locus_tag="CpI19_0862"
FT                   /gene="etfA"
FT   CDS             916217..917173
FT                   /locus_tag="CpI19_0862"
FT                   /gene="etfA"
FT                   /product="Electron transfer flavo protein subunit alpha"
FT                   /protein_id="gnl|gbufpa|CpI19_0862|gb|ADO26135.1"
FT   gene            917292..918419
FT                   /locus_tag="CpI19_0863"
FT                   /gene="nifS"
FT   CDS             917292..918419
FT                   /locus_tag="CpI19_0863"
FT                   /gene="nifS"
FT                   /product="Cysteine desulfurase"
FT                   /protein_id="gnl|gbufpa|CpI19_0863|gb|ADO26136.1"
FT   gene            complement(918416..919285)
FT                   /locus_tag="CpI19_0864"
FT                   /gene="speE"
FT   CDS             complement(918416..919285)
FT                   /locus_tag="CpI19_0864"
FT                   /gene="speE"
FT                   /product="Spermidine synthase"
FT                   /protein_id="gnl|gbufpa|CpI19_0864|gb|ADO26137.1"
FT   gene            919404..920522
FT                   /locus_tag="CpI19_0865"
FT                   /gene="mnmA"
FT   CDS             919404..920522
FT                   /locus_tag="CpI19_0865"
FT                   /gene="mnmA"
FT                   /product="tRNA (5-methyl
FT                   aminomethyl-2-thiouridylate)-methyltransferase"
FT                   /protein_id="gnl|gbufpa|CpI19_0865|gb|ADO26138.1"
FT   gene            920545..921516
FT                   /locus_tag="CpI19_0866"
FT                   /gene=""
FT   CDS             920545..921516
FT                   /locus_tag="CpI19_0866"
FT                   /gene=""
FT                   /product="Hypothetical protein"
FT                   /protein_id="gnl|gbufpa|CpI19_0866|gb|ADO26139.1"
FT   gene            complement(921536..922234)
FT                   /locus_tag="CpI19_0867"
FT                   /gene="dnaQ2"
FT   CDS             complement(921536..922234)
FT                   /locus_tag="CpI19_0867"
FT                   /gene="dnaQ2"
FT                   /product="DNA polymerase III subunit epsilon"
FT                   /protein_id="gnl|gbufpa|CpI19_0867|gb|ADO26140.1"
FT   gene            922306..924390
FT                   /locus_tag="CpI19_0868"
FT                   /gene="ligA"
FT   CDS             922306..924390
FT                   /locus_tag="CpI19_0868"
FT                   /gene="ligA"
FT                   /product="NAD-dependent DNA ligase LigA"
FT                   /protein_id="gnl|gbufpa|CpI19_0868|gb|ADO26141.1"
FT   gene            complement(924430..925092)
FT                   /locus_tag="CpI19_0869"
FT                   /gene=""
FT   CDS             complement(924430..925092)
FT                   /locus_tag="CpI19_0869"
FT                   /gene=""
FT                   /product="Hypothetical protein"
FT                   /protein_id="gnl|gbufpa|CpI19_0869|gb|ADO26142.1"
FT   gene            925489..925782
FT                   /locus_tag="CpI19_0870"
FT                   /gene="gatC"
FT   CDS             925489..925782
FT                   /locus_tag="CpI19_0870"
FT                   /gene="gatC"
FT                   /product="Aspartyl/glutamyl-tRNA amidotransferase subunit
FT                   C"
FT                   /protein_id="gnl|gbufpa|CpI19_0870|gb|ADO26143.1"
FT   gene            925788..927272
FT                   /locus_tag="CpI19_0871"
FT                   /gene="gatA"
FT   CDS             925788..927272
FT                   /locus_tag="CpI19_0871"
FT                   /gene="gatA"
FT                   /product="Glutamyl-tRNA(Gln) amidotransferase subunit A"
FT                   /protein_id="gnl|gbufpa|CpI19_0871|gb|ADO26144.1"
FT   gene            complement(927384..927878)
FT                   /locus_tag="CpI19_0872"
FT                   /gene="mshD"
FT   CDS             complement(927384..927878)
FT                   /locus_tag="CpI19_0872"
FT                   /gene="mshD"
FT                   /product="Mycothiol acetyltransferase"
FT                   /protein_id="gnl|gbufpa|CpI19_0872|gb|ADO26145.1"
FT   gene            928111..929559
FT                   /locus_tag="CpI19_0873"
FT                   /gene="emrB"
FT   CDS             928111..929559
FT                   /locus_tag="CpI19_0873"
FT                   /gene="emrB"
FT                   /product="Multidrug resistance protein B"
FT                   /protein_id="gnl|gbufpa|CpI19_0873|gb|ADO26146.1"
FT   gene            complement(929572..929934)
FT                   /locus_tag="CpI19_0874"
FT                   /gene=""
FT   CDS             complement(929572..929934)
FT                   /locus_tag="CpI19_0874"
FT                   /gene=""
FT                   /product="Hypothetical protein"
FT                   /protein_id="gnl|gbufpa|CpI19_0874|gb|ADO26147.1"
FT   gene            complement(929931..930128)
FT                   /locus_tag="CpI19_0875"
FT                   /gene=""
FT   CDS             complement(929931..930128)
FT                   /locus_tag="CpI19_0875"
FT                   /gene=""
FT                   /product="Hypothetical protein"
FT                   /protein_id="gnl|gbufpa|CpI19_0875|gb|ADO26148.1"
FT   gene            930282..931316
FT                   /locus_tag="CpI19_0876"
FT                   /gene="fhuG"
FT   CDS             930282..931316
FT                   /locus_tag="CpI19_0876"
FT                   /gene="fhuG"
FT                   /product="Iron(3+)-hydroxamate import system permease
FT                   protein fhuG"
FT                   /protein_id="gnl|gbufpa|CpI19_0876|gb|ADO26149.1"
FT   gene            931318..932085
FT                   /locus_tag="CpI19_0877"
FT                   /gene="fhuC"
FT   CDS             931318..932085
FT                   /locus_tag="CpI19_0877"
FT                   /gene="fhuC"
FT                   /product="Iron(3+)-hydroxamate import ATP-binding protein
FT                   FhuC"
FT                   /protein_id="gnl|gbufpa|CpI19_0877|gb|ADO26150.1"
FT   gene            932106..933179
FT                   /locus_tag="CpI19_0878"
FT                   /gene="fhuD"
FT   CDS             932106..933179
FT                   /locus_tag="CpI19_0878"
FT                   /gene="fhuD"
FT                   /product="Iron(3+)-hydroxamate-binding protein fhuD"
FT                   /protein_id="gnl|gbufpa|CpI19_0878|gb|ADO26151.1"
FT   gene            933464..934492
FT                   /locus_tag="CpI19_0880"
FT                   /gene="pfkA"
FT   CDS             933464..934492
FT                   /locus_tag="CpI19_0880"
FT                   /gene="pfkA"
FT                   /product="6-phosphofructo kinase"
FT                   /protein_id="gnl|gbufpa|CpI19_0880|gb|ADO26153.1"
FT   gene            934663..936168
FT                   /locus_tag="CpI19_0881"
FT                   /gene="gatB"
FT   CDS             934663..936168
FT                   /locus_tag="CpI19_0881"
FT                   /gene="gatB"
FT                   /product="Glutamyl-tRNA(Gln) amidotransferase subunit B"
FT                   /protein_id="gnl|gbufpa|CpI19_0881|gb|ADO26154.1"
FT   gene            936346..937458
FT                   /locus_tag="CpI19_0882"
FT                   /gene="yghZ"
FT   CDS             936346..937458
FT                   /locus_tag="CpI19_0882"
FT                   /gene="yghZ"
FT                   /product="Aldo-keto reductase"
FT                   /protein_id="gnl|gbufpa|CpI19_0882|gb|ADO26155.1"
FT   gene            complement(937509..938240)
FT                   /locus_tag="CpI19_0883"
FT                   /gene="lysE"
FT   CDS             complement(937509..938240)
FT                   /locus_tag="CpI19_0883"
FT                   /gene="lysE"
FT                   /product="Lysine exporter protein"
FT                   /protein_id="gnl|gbufpa|CpI19_0883|gb|ADO26156.1"
FT   gene            938311..939201
FT                   /locus_tag="CpI19_0884"
FT                   /gene="lysG"
FT   CDS             938311..939201
FT                   /locus_tag="CpI19_0884"
FT                   /gene="lysG"
FT                   /product="LysR family transcriptional regulator"
FT                   /protein_id="gnl|gbufpa|CpI19_0884|gb|ADO26157.1"
FT   gene            939632..940453
FT                   /locus_tag="CpI19_0885"
FT                   /gene=""
FT   CDS             939632..940453
FT                   /locus_tag="CpI19_0885"
FT                   /gene=""
FT                   /product="Hypothetical protein"
FT                   /protein_id="gnl|gbufpa|CpI19_0885|gb|ADO26158.1"
FT   gene            940553..941977
FT                   /locus_tag="CpI19_0886"
FT                   /gene=""
FT   CDS             940553..941977
FT                   /locus_tag="CpI19_0886"
FT                   /gene=""
FT                   /product="Hypothetical protein"
FT                   /protein_id="gnl|gbufpa|CpI19_0886|gb|ADO26159.1"
FT   gene            complement(942039..943880)
FT                   /locus_tag="CpI19_0887"
FT                   /gene="ilvD"
FT   CDS             complement(942039..943880)
FT                   /locus_tag="CpI19_0887"
FT                   /gene="ilvD"
FT                   /product="Dihydroxy-acid dehydratase"
FT                   /protein_id="gnl|gbufpa|CpI19_0887|gb|ADO26160.1"
FT   gene            complement(943888..944055)
FT                   /locus_tag="CpI19_0888"
FT                   /gene=""
FT   CDS             complement(943888..944055)
FT                   /locus_tag="CpI19_0888"
FT                   /gene=""
FT                   /product="Hypothetical protein"
FT                   /protein_id="gnl|gbufpa|CpI19_0888|gb|ADO26161.1"
FT   gene            complement(944101..944640)
FT                   /locus_tag="CpI19_0889"
FT                   /gene="cfp6"
FT   CDS             complement(944101..944640)
FT                   /locus_tag="CpI19_0889"
FT                   /gene="cfp6"
FT                   /product="Low molecular weight protein antigen 6"
FT                   /protein_id="gnl|gbufpa|CpI19_0889|gb|ADO26162.1"
FT   gene            complement(944689..946383)
FT                   /locus_tag="CpI19_0890"
FT                   /gene="mscS"
FT   CDS             complement(944689..946383)
FT                   /locus_tag="CpI19_0890"
FT                   /gene="mscS"
FT                   /product="Small-conductance mechanosensitive channel"
FT                   /protein_id="gnl|gbufpa|CpI19_0890|gb|ADO26163.1"
FT   gene            946814..948740
FT                   /locus_tag="CpI19_0891"
FT                   /gene="ilvB"
FT                   /pseudo
FT                   /product="Acetolactate synthase large subunit"
FT   gene            948744..949268
FT                   /locus_tag="CpI19_0892"
FT                   /gene="ilvH"
FT   CDS             948744..949268
FT                   /locus_tag="CpI19_0892"
FT                   /gene="ilvH"
FT                   /product="Acetolactate synthase 3 regulatory subunit"
FT                   /protein_id="gnl|gbufpa|CpI19_0892|gb|ADO26164.1"
FT   gene            949409..950422
FT                   /locus_tag="CpI19_0893"
FT                   /gene="ilvC"
FT   CDS             949409..950422
FT                   /locus_tag="CpI19_0893"
FT                   /gene="ilvC"
FT                   /product="Ketol-acid reductoisomerase"
FT                   /protein_id="gnl|gbufpa|CpI19_0893|gb|ADO26165.1"
FT   gene            950483..951568
FT                   /locus_tag="CpI19_0894"
FT                   /gene="czcD"
FT   CDS             950483..951568
FT                   /locus_tag="CpI19_0894"
FT                   /gene="czcD"
FT                   /product="Cadmium, cobalt and zinc/H(+)-K(+) antiporter"
FT                   /protein_id="gnl|gbufpa|CpI19_0894|gb|ADO26166.1"
FT   gene            951643..953505
FT                   /locus_tag="CpI19_0895"
FT                   /gene=""
FT   CDS             951643..953505
FT                   /locus_tag="CpI19_0895"
FT                   /gene=""
FT                   /product="Hypothetical protein"
FT                   /protein_id="gnl|gbufpa|CpI19_0895|gb|ADO26167.1"
FT   gene            953548..955116
FT                   /locus_tag="CpI19_0896"
FT                   /gene=""
FT   CDS             953548..955116
FT                   /locus_tag="CpI19_0896"
FT                   /gene=""
FT                   /product="Hypothetical protein"
FT                   /protein_id="gnl|gbufpa|CpI19_0896|gb|ADO26168.1"
FT   gene            955274..956869
FT                   /locus_tag="CpI19_0897"
FT                   /gene="serA"
FT   CDS             955274..956869
FT                   /locus_tag="CpI19_0897"
FT                   /gene="serA"
FT                   /product="D-3-phosphoglycerate dehydrogenase"
FT                   /protein_id="gnl|gbufpa|CpI19_0897|gb|ADO26169.1"
FT   gene            957089..958108
FT                   /locus_tag="CpI19_0898"
FT                   /gene="leuB"
FT   CDS             957089..958108
FT                   /locus_tag="CpI19_0898"
FT                   /gene="leuB"
FT                   /product="3-isopropylmalate dehydrogenase"
FT                   /protein_id="gnl|gbufpa|CpI19_0898|gb|ADO26170.1"
FT   gene            958222..960135
FT                   /locus_tag="CpI19_0899"
FT                   /gene=""
FT   CDS             958222..960135
FT                   /locus_tag="CpI19_0899"
FT                   /gene=""
FT                   /product="Predicted signal-transduction protein containing
FT                   cAMP-binding and CBS domains"
FT                   /protein_id="gnl|gbufpa|CpI19_0899|gb|ADO26171.1"
FT   gene            960183..960701
FT                   /locus_tag="CpI19_0900"
FT                   /gene="dnaQ3"
FT   CDS             960183..960701
FT                   /locus_tag="CpI19_0900"
FT                   /gene="dnaQ3"
FT                   /product="DNA polymerase III subunit epsilon"
FT                   /protein_id="gnl|gbufpa|CpI19_0900|gb|ADO26172.1"
FT   gene            960753..961076
FT                   /locus_tag="CpI19_0901"
FT                   /gene=""
FT   CDS             960753..961076
FT                   /locus_tag="CpI19_0901"
FT                   /gene=""
FT                   /product="Hypothetical protein"
FT                   /protein_id="gnl|gbufpa|CpI19_0901|gb|ADO26173.1"
FT   gene            961201..961998
FT                   /locus_tag="CpI19_0902"
FT                   /gene="mhpD"
FT   CDS             961201..961998
FT                   /locus_tag="CpI19_0902"
FT                   /gene="mhpD"
FT                   /product="2-hydroxyhepta-2,4-diene-1,7-dioate isomerase"
FT                   /protein_id="gnl|gbufpa|CpI19_0902|gb|ADO26174.1"
FT   gene            complement(962128..963246)
FT                   /locus_tag="CpI19_0903"
FT                   /gene="menF"
FT   CDS             complement(962128..963246)
FT                   /locus_tag="CpI19_0903"
FT                   /gene="menF"
FT                   /product="Menaquinone-specific isochorismate synthase"
FT                   /protein_id="gnl|gbufpa|CpI19_0903|gb|ADO26175.1"
FT   gene            963336..964763
FT                   /locus_tag="CpI19_0904"
FT                   /gene="gltX1"
FT   CDS             963336..964763
FT                   /locus_tag="CpI19_0904"
FT                   /gene="gltX1"
FT                   /product="Glutamyl-tRNA synthetase"
FT                   /protein_id="gnl|gbufpa|CpI19_0904|gb|ADO26176.1"
FT   gene            964978..966111
FT                   /locus_tag="CpI19_0905"
FT                   /gene="lpqC"
FT   CDS             964978..966111
FT                   /locus_tag="CpI19_0905"
FT                   /gene="lpqC"
FT                   /product="Poly(3-hydroxybutyrate) depolymerase"
FT                   /protein_id="gnl|gbufpa|CpI19_0905|gb|ADO26177.1"
FT   gene            966212..966283
FT                   /locus_tag="CpI19_t22"
FT   tRNA            966212..966283
FT                   /product="tRNA-Gln"
FT   gene            966315..966390
FT                   /locus_tag="CpI19_t23"
FT   tRNA            966315..966390
FT                   /product="tRNA-Glu"
FT   gene            966641..968051
FT                   /locus_tag="CpI19_0906"
FT                   /gene=""
FT                   /pseudo
FT                   /product="Hypothetical protein"
FT   gene            968751..968826
FT                   /locus_tag="CpI19_t24"
FT   tRNA            968751..968826
FT                   /product="tRNA-Glu"
FT   gene            complement(969218..970222)
FT                   /locus_tag="CpI19_0907"
FT                   /gene="bioB2"
FT   CDS             complement(969218..970222)
FT                   /locus_tag="CpI19_0907"
FT                   /gene="bioB2"
FT                   /product="Biotin synthase 2"
FT                   /protein_id="gnl|gbufpa|CpI19_0907|gb|ADO26178.1"
FT   gene            970318..970893
FT                   /locus_tag="CpI19_0908"
FT                   /gene="spoT"
FT   CDS             970318..970893
FT                   /locus_tag="CpI19_0908"
FT                   /gene="spoT"
FT                   /product="Guanosine-3',5'-bis(diphosphate)
FT                   3'-pyrophosphohydrolase"
FT                   /protein_id="gnl|gbufpa|CpI19_0908|gb|ADO26179.1"
FT   gene            complement(970888..971613)
FT                   /locus_tag="CpI19_0909"
FT                   /gene="ltbR"
FT   CDS             complement(970888..971613)
FT                   /locus_tag="CpI19_0909"
FT                   /gene="ltbR"
FT                   /product="IclR family transcriptional regulator"
FT                   /protein_id="gnl|gbufpa|CpI19_0909|gb|ADO26180.1"
FT   gene            971692..973140
FT                   /locus_tag="CpI19_0910"
FT                   /gene="leuC"
FT   CDS             971692..973140
FT                   /locus_tag="CpI19_0910"
FT                   /gene="leuC"
FT                   /product="3-isopropylmalate dehydratase large subunit"
FT                   /protein_id="gnl|gbufpa|CpI19_0910|gb|ADO26181.1"
FT   gene            973148..973738
FT                   /locus_tag="CpI19_0911"
FT                   /gene="leuD"
FT   CDS             973148..973738
FT                   /locus_tag="CpI19_0911"
FT                   /gene="leuD"
FT                   /product="3-isopropylmalate dehydratase small subunit"
FT                   /protein_id="gnl|gbufpa|CpI19_0911|gb|ADO26182.1"
FT   gene            complement(973747..974748)
FT                   /locus_tag="CpI19_0912"
FT                   /gene="mutT2"
FT   CDS             complement(973747..974748)
FT                   /locus_tag="CpI19_0912"
FT                   /gene="mutT2"
FT                   /product="7,8-dihydro-8-oxoguanine-triphosphatase"
FT                   /protein_id="gnl|gbufpa|CpI19_0912|gb|ADO26183.1"
FT   gene            complement(974845..974967)
FT                   /locus_tag="CpI19_0913"
FT                   /gene=""
FT   CDS             complement(974845..974967)
FT                   /locus_tag="CpI19_0913"
FT                   /gene=""
FT                   /product="Hypothetical protein"
FT                   /protein_id="gnl|gbufpa|CpI19_0913|gb|ADO26184.1"
FT   gene            974996..976012
FT                   /locus_tag="CpI19_0914"
FT                   /gene="gpsA"
FT   CDS             974996..976012
FT                   /locus_tag="CpI19_0914"
FT                   /gene="gpsA"
FT                   /product="Glycerol-3-phosphate dehydrogenase [NAD(P)+]"
FT                   /protein_id="gnl|gbufpa|CpI19_0914|gb|ADO26185.1"
FT   gene            976041..977132
FT                   /locus_tag="CpI19_0915"
FT                   /gene="ddl"
FT   CDS             976041..977132
FT                   /locus_tag="CpI19_0915"
FT                   /gene="ddl"
FT                   /product="D-alanyl-alanine synthetase A"
FT                   /protein_id="gnl|gbufpa|CpI19_0915|gb|ADO26186.1"
FT   gene            complement(977205..978173)
FT                   /locus_tag="CpI19_0916"
FT                   /gene=""
FT   CDS             complement(977205..978173)
FT                   /locus_tag="CpI19_0916"
FT                   /gene=""
FT                   /product="Hypothetical protein"
FT                   /protein_id="gnl|gbufpa|CpI19_0916|gb|ADO26187.1"
FT   gene            978291..979271
FT                   /locus_tag="CpI19_0917"
FT                   /gene="thiL"
FT   CDS             978291..979271
FT                   /locus_tag="CpI19_0917"
FT                   /gene="thiL"
FT                   /product="Thiamine-monophosphate kinase"
FT                   /protein_id="gnl|gbufpa|CpI19_0917|gb|ADO26188.1"
FT   gene            979350..980069
FT                   /locus_tag="CpI19_0918"
FT                   /gene="ung"
FT   CDS             979350..980069
FT                   /locus_tag="CpI19_0918"
FT                   /gene="ung"
FT                   /product="Uracil-DNA glycosylase"
FT                   /protein_id="gnl|gbufpa|CpI19_0918|gb|ADO26189.1"
FT   gene            980081..981796
FT                   /locus_tag="CpI19_0919"
FT                   /gene="daK2"
FT   CDS             980081..981796
FT                   /locus_tag="CpI19_0919"
FT                   /gene="daK2"
FT                   /product="Dihydroxyacetone kinase 2"
FT                   /protein_id="gnl|gbufpa|CpI19_0919|gb|ADO26190.1"
FT   gene            981800..983914
FT                   /locus_tag="CpI19_0920"
FT                   /gene="recG"
FT   CDS             981800..983914
FT                   /locus_tag="CpI19_0920"
FT                   /gene="recG"
FT                   /product="ATP-dependent DNA helicase"
FT                   /protein_id="gnl|gbufpa|CpI19_0920|gb|ADO26191.1"
FT   gene            983996..984208
FT                   /locus_tag="CpI19_0921"
FT                   /gene="yngHB"
FT   CDS             983996..984208
FT                   /locus_tag="CpI19_0921"
FT                   /gene="yngHB"
FT                   /product="Biotin/lipoyl attachment protein"
FT                   /protein_id="gnl|gbufpa|CpI19_0921|gb|ADO26192.1"
FT   gene            984209..984787
FT                   /locus_tag="CpI19_0922"
FT                   /gene="rsmD"
FT   CDS             984209..984787
FT                   /locus_tag="CpI19_0922"
FT                   /gene="rsmD"
FT                   /product="Ribosomal RNA small subunit methyltransferase D"
FT                   /protein_id="gnl|gbufpa|CpI19_0922|gb|ADO26193.1"
FT   gene            984836..985324
FT                   /locus_tag="CpI19_0923"
FT                   /gene="coaD"
FT   CDS             984836..985324
FT                   /locus_tag="CpI19_0923"
FT                   /gene="coaD"
FT                   /product="Phosphopantetheine adenylyltransferase"
FT                   /protein_id="gnl|gbufpa|CpI19_0923|gb|ADO26194.1"
FT   gene            985423..986166
FT                   /locus_tag="CpI19_0924"
FT                   /gene=""
FT   CDS             985423..986166
FT                   /locus_tag="CpI19_0924"
FT                   /gene=""
FT                   /product="Hypothetical protein"
FT                   /protein_id="gnl|gbufpa|CpI19_0924|gb|ADO26195.1"
FT   gene            986190..987008
FT                   /locus_tag="CpI19_0925"
FT                   /gene="phzF"
FT   CDS             986190..987008
FT                   /locus_tag="CpI19_0925"
FT                   /gene="phzF"
FT                   /product="PhzF family phenazine biosynthesis protein"
FT                   /protein_id="gnl|gbufpa|CpI19_0925|gb|ADO26196.1"
FT   gene            complement(987062..987814)
FT                   /locus_tag="CpI19_0926"
FT                   /gene="atrC"
FT   CDS             complement(987062..987814)
FT                   /locus_tag="CpI19_0926"
FT                   /gene="atrC"
FT                   /product="ABC transporter ATP-binding protein"
FT                   /protein_id="gnl|gbufpa|CpI19_0926|gb|ADO26197.1"
FT   gene            complement(987832..988788)
FT                   /locus_tag="CpI19_0927"
FT                   /gene=""
FT   CDS             complement(987832..988788)
FT                   /locus_tag="CpI19_0927"
FT                   /gene=""
FT                   /product="ABC transporter domain-containing protein"
FT                   /protein_id="gnl|gbufpa|CpI19_0927|gb|ADO26198.1"
FT   gene            complement(988836..989732)
FT                   /locus_tag="CpI19_0928"
FT                   /gene="pknD"
FT   CDS             complement(988836..989732)
FT                   /locus_tag="CpI19_0928"
FT                   /gene="pknD"
FT                   /product="Serine/threonine-protein kinase PknD"
FT                   /protein_id="gnl|gbufpa|CpI19_0928|gb|ADO26199.1"
FT   gene            complement(989901..990842)
FT                   /locus_tag="CpI19_0929"
FT                   /gene=""
FT   CDS             complement(989901..990842)
FT                   /locus_tag="CpI19_0929"
FT                   /gene=""
FT                   /product="Hypothetical protein"
FT                   /protein_id="gnl|gbufpa|CpI19_0929|gb|ADO26200.1"
FT   gene            990947..991051
FT                   /locus_tag="CpI19_0930"
FT                   /gene=""
FT   CDS             990947..991051
FT                   /locus_tag="CpI19_0930"
FT                   /gene=""
FT                   /product="Hypothetical protein"
FT                   /protein_id="gnl|gbufpa|CpI19_0930|gb|ADO26201.1"
FT   gene            complement(991062..991138)
FT                   /locus_tag="CpI19_t25"
FT   tRNA            complement(991062..991138)
FT                   /product="tRNA-Leu"
FT   gene            991278..993938
FT                   /locus_tag="CpI19_0931"
FT                   /gene="polA"
FT   CDS             991278..993938
FT                   /locus_tag="CpI19_0931"
FT                   /gene="polA"
FT                   /product="DNA polymerase I"
FT                   /protein_id="gnl|gbufpa|CpI19_0931|gb|ADO26202.1"
FT   gene            complement(993955..994743)
FT                   /locus_tag="CpI19_0932"
FT                   /gene=""
FT   CDS             complement(993955..994743)
FT                   /locus_tag="CpI19_0932"
FT                   /gene=""
FT                   /product="SAM-dependent methyltransferase"
FT                   /protein_id="gnl|gbufpa|CpI19_0932|gb|ADO26203.1"
FT   gene            994984..996447
FT                   /locus_tag="CpI19_0933"
FT                   /gene="rpsA"
FT   CDS             994984..996447
FT                   /locus_tag="CpI19_0933"
FT                   /gene="rpsA"
FT                   /product="30S ribosomal protein S1"
FT                   /protein_id="gnl|gbufpa|CpI19_0933|gb|ADO26204.1"
FT   gene            996678..996770
FT                   /locus_tag="CpI19_0934"
FT                   /gene=""
FT   CDS             996678..996770
FT                   /locus_tag="CpI19_0934"
FT                   /gene=""
FT                   /product="Hypothetical protein"
FT                   /protein_id="gnl|gbufpa|CpI19_0934|gb|ADO26205.1"
FT   gene            996831..998843
FT                   /locus_tag="CpI19_0935"
FT                   /gene="ptsG"
FT   CDS             996831..998843
FT                   /locus_tag="CpI19_0935"
FT                   /gene="ptsG"
FT                   /product="Phosphotransferase system II Component"
FT                   /protein_id="gnl|gbufpa|CpI19_0935|gb|ADO26206.1"
FT   gene            998973..999560
FT                   /locus_tag="CpI19_0936"
FT                   /gene="coaE"
FT   CDS             998973..999560
FT                   /locus_tag="CpI19_0936"
FT                   /gene="coaE"
FT                   /product="Dephospho-CoA kinase"
FT                   /protein_id="gnl|gbufpa|CpI19_0936|gb|ADO26207.1"
FT   gene            999703..1000941
FT                   /locus_tag="CpI19_0937"
FT                   /gene="pqqE"
FT   CDS             999703..1000941
FT                   /locus_tag="CpI19_0937"
FT                   /gene="pqqE"
FT                   /product="Coenzyme PQQ synthesis protein E"
FT                   /protein_id="gnl|gbufpa|CpI19_0937|gb|ADO26208.1"
FT   gene            1000985..1003084
FT                   /locus_tag="CpI19_0938"
FT                   /gene="uvrB"
FT   CDS             1000985..1003084
FT                   /locus_tag="CpI19_0938"
FT                   /gene="uvrB"
FT                   /product="UvrABC system protein B"
FT                   /protein_id="gnl|gbufpa|CpI19_0938|gb|ADO26209.1"
FT   gene            1003445..1003885
FT                   /locus_tag="CpI19_0939"
FT                   /gene="uspA3"
FT   CDS             1003445..1003885
FT                   /locus_tag="CpI19_0939"
FT                   /gene="uspA3"
FT                   /product="Stress related protein"
FT                   /protein_id="gnl|gbufpa|CpI19_0939|gb|ADO26210.1"
FT   gene            complement(1003947..1006272)
FT                   /locus_tag="CpI19_0940"
FT                   /gene=""
FT                   /pseudo
FT                   /product="Helicase"
FT   gene            complement(1006465..1007274)
FT                   /locus_tag="CpI19_0941"
FT                   /gene="doxX"
FT   CDS             complement(1006465..1007274)
FT                   /locus_tag="CpI19_0941"
FT                   /gene="doxX"
FT                   /product="DoxX family protein"
FT                   /protein_id="gnl|gbufpa|CpI19_0941|gb|ADO26211.1"
FT   gene            complement(1007296..1007406)
FT                   /locus_tag="CpI19_0941a"
FT                   /gene=""
FT   CDS             complement(1007296..1007406)
FT                   /locus_tag="CpI19_0941a"
FT                   /gene=""
FT                   /product="Hypothetical protein"
FT                   /protein_id="gnl|gbufpa|CpI19_0941a"
FT   gene            complement(1007522..1008127)
FT                   /locus_tag="CpI19_0942"
FT                   /gene=""
FT   CDS             complement(1007522..1008127)
FT                   /locus_tag="CpI19_0942"
FT                   /gene=""
FT                   /product="Metallo-beta-lactamase superfamily protein"
FT                   /protein_id="gnl|gbufpa|CpI19_0942|gb|ADO26212.1"
FT   gene            1008405..1011269
FT                   /locus_tag="CpI19_0943"
FT                   /gene="uvrA"
FT   CDS             1008405..1011269
FT                   /locus_tag="CpI19_0943"
FT                   /gene="uvrA"
FT                   /product="UvrABC system protein A"
FT                   /protein_id="gnl|gbufpa|CpI19_0943|gb|ADO26213.1"
FT   gene            1011670..1012116
FT                   /locus_tag="CpI19_0944"
FT                   /gene="infC"
FT   CDS             1011670..1012116
FT                   /locus_tag="CpI19_0944"
FT                   /gene="infC"
FT                   /product="Translation initiation factor IF-3"
FT                   /protein_id="gnl|gbufpa|CpI19_0944|gb|ADO26214.1"
FT   gene            1012149..1012343
FT                   /locus_tag="CpI19_0945"
FT                   /gene="rpmI"
FT   CDS             1012149..1012343
FT                   /locus_tag="CpI19_0945"
FT                   /gene="rpmI"
FT                   /product="50S ribosomal protein L35"
FT                   /protein_id="gnl|gbufpa|CpI19_0945|gb|ADO26215.1"
FT   gene            1012406..1012789
FT                   /locus_tag="CpI19_0946"
FT                   /gene="rplT"
FT   CDS             1012406..1012789
FT                   /locus_tag="CpI19_0946"
FT                   /gene="rplT"
FT                   /product="50S ribosomal protein L20"
FT                   /protein_id="gnl|gbufpa|CpI19_0946|gb|ADO26216.1"
FT   gene            complement(1012957..1013499)
FT                   /locus_tag="CpI19_0947"
FT                   /gene=""
FT   CDS             complement(1012957..1013499)
FT                   /locus_tag="CpI19_0947"
FT                   /gene=""
FT                   /product="Hypothetical protein"
FT                   /protein_id="gnl|gbufpa|CpI19_0947|gb|ADO26217.1"
FT   gene            1013673..1014530
FT                   /locus_tag="CpI19_0948"
FT                   /gene="tsnR"
FT   CDS             1013673..1014530
FT                   /locus_tag="CpI19_0948"
FT                   /gene="tsnR"
FT                   /product="rRNA methyltransferase"
FT                   /protein_id="gnl|gbufpa|CpI19_0948|gb|ADO26218.1"
FT   gene            1014684..1015739
FT                   /locus_tag="CpI19_0949"
FT                   /gene="pheS"
FT   CDS             1014684..1015739
FT                   /locus_tag="CpI19_0949"
FT                   /gene="pheS"
FT                   /product="Phenylalanyl-tRNA synthetase alpha chain"
FT                   /protein_id="gnl|gbufpa|CpI19_0949|gb|ADO26219.1"
FT   gene            1015788..1018298
FT                   /locus_tag="CpI19_0950"
FT                   /gene="pheT"
FT   CDS             1015788..1018298
FT                   /locus_tag="CpI19_0950"
FT                   /gene="pheT"
FT                   /product="Phenylalanyl-tRNA synthetase beta chain"
FT                   /protein_id="gnl|gbufpa|CpI19_0950|gb|ADO26220.1"
FT   gene            1018436..1019479
FT                   /locus_tag="CpI19_0951"
FT                   /gene="argC"
FT   CDS             1018436..1019479
FT                   /locus_tag="CpI19_0951"
FT                   /gene="argC"
FT                   /product="N-acetyl-gamma-glutamyl-phosphate reductase"
FT                   /protein_id="gnl|gbufpa|CpI19_0951|gb|ADO26221.1"
FT   gene            1019529..1020691
FT                   /locus_tag="CpI19_0952"
FT                   /gene="argJ"
FT                   /pseudo
FT                   /product="Glutamate N-acetyltransferase"
FT   gene            1020757..1021692
FT                   /locus_tag="CpI19_0953"
FT                   /gene="argB"
FT   CDS             1020757..1021692
FT                   /locus_tag="CpI19_0953"
FT                   /gene="argB"
FT                   /product="Acetylglutamate kinase"
FT                   /protein_id="gnl|gbufpa|CpI19_0953|gb|ADO26222.1"
FT   gene            1021692..1022942
FT                   /locus_tag="CpI19_0954"
FT                   /gene="argD"
FT   CDS             1021692..1022942
FT                   /locus_tag="CpI19_0954"
FT                   /gene="argD"
FT                   /product="Acetylornithine aminotransferase"
FT                   /protein_id="gnl|gbufpa|CpI19_0954|gb|ADO26223.1"
FT   gene            1022960..1023961
FT                   /locus_tag="CpI19_0955"
FT                   /gene="argF"
FT   CDS             1022960..1023961
FT                   /locus_tag="CpI19_0955"
FT                   /gene="argF"
FT                   /product="Ornithine carbamoyltransferase"
FT                   /protein_id="gnl|gbufpa|CpI19_0955|gb|ADO26224.1"
FT   gene            1024046..1024537
FT                   /locus_tag="CpI19_0956"
FT                   /gene="argR"
FT   CDS             1024046..1024537
FT                   /locus_tag="CpI19_0956"
FT                   /gene="argR"
FT                   /product="Arginine repressor"
FT                   /protein_id="gnl|gbufpa|CpI19_0956|gb|ADO26225.1"
FT   gene            1024813..1026012
FT                   /locus_tag="CpI19_0957"
FT                   /gene="argG"
FT   CDS             1024813..1026012
FT                   /locus_tag="CpI19_0957"
FT                   /gene="argG"
FT                   /product="Argininosuccinate synthase"
FT                   /protein_id="gnl|gbufpa|CpI19_0957|gb|ADO26226.1"
FT   gene            1026014..1027447
FT                   /locus_tag="CpI19_0958"
FT                   /gene="argH"
FT   CDS             1026014..1027447
FT                   /locus_tag="CpI19_0958"
FT                   /gene="argH"
FT                   /product="Argininosuccinase lyase"
FT                   /protein_id="gnl|gbufpa|CpI19_0958|gb|ADO26227.1"
FT   gene            1027566..1027751
FT                   /locus_tag="CpI19_0959"
FT                   /gene=""
FT   CDS             1027566..1027751
FT                   /locus_tag="CpI19_0959"
FT                   /gene=""
FT                   /product="Hypothetical protein"
FT                   /protein_id="gnl|gbufpa|CpI19_0959|gb|ADO26228.1"
FT   gene            1027799..1029079
FT                   /locus_tag="CpI19_0960"
FT                   /gene="tyrS"
FT   CDS             1027799..1029079
FT                   /locus_tag="CpI19_0960"
FT                   /gene="tyrS"
FT                   /product="Tyrosyl-tRNA synthetase"
FT                   /protein_id="gnl|gbufpa|CpI19_0960|gb|ADO26229.1"
FT   gene            1029971..1031478
FT                   /locus_tag="CpI19_r04"
FT   rRNA            1029971..1031478
FT                   /product="16S ribosomal RNA"
FT   gene            1031855..1034937
FT                   /locus_tag="CpI19_r05"
FT   rRNA            1031855..1034937
FT                   /product="23S ribosomal RNA"
FT   gene            1035052..1035167
FT                   /locus_tag="CpI19_r06"
FT   rRNA            1035052..1035167
FT                   /product="5S ribosomal RNA"
FT   gene            1035278..1036495
FT                   /locus_tag="CpI19_0961"
FT                   /gene=""
FT   CDS             1035278..1036495
FT                   /locus_tag="CpI19_0961"
FT                   /gene=""
FT                   /product="Tetratricopeptide TPR2"
FT                   /protein_id="gnl|gbufpa|CpI19_0961|gb|ADO26230.1"
FT   gene            1036540..1037523
FT                   /locus_tag="CpI19_0962"
FT                   /gene="nagD"
FT   CDS             1036540..1037523
FT                   /locus_tag="CpI19_0962"
FT                   /gene="nagD"
FT                   /product="Haloacid dehalogenase (HAD) superfamily
FT                   hydrolase"
FT                   /protein_id="gnl|gbufpa|CpI19_0962|gb|ADO26231.1"
FT   gene            1037527..1037691
FT                   /locus_tag="CpI19_0963"
FT                   /gene=""
FT   CDS             1037527..1037691
FT                   /locus_tag="CpI19_0963"
FT                   /gene=""
FT                   /product="Hypothetical protein"
FT                   /protein_id="gnl|gbufpa|CpI19_0963|gb|ADO26232.1"
FT   gene            1037720..1038541
FT                   /locus_tag="CpI19_0964"
FT                   /gene="tlyA"
FT   CDS             1037720..1038541
FT                   /locus_tag="CpI19_0964"
FT                   /gene="tlyA"
FT                   /product="Hemolysin A"
FT                   /protein_id="gnl|gbufpa|CpI19_0964|gb|ADO26233.1"
FT   gene            1038538..1039497
FT                   /locus_tag="CpI19_0965"
FT                   /gene="ppnK"
FT   CDS             1038538..1039497
FT                   /locus_tag="CpI19_0965"
FT                   /gene="ppnK"
FT                   /product="Inorganic polyphosphate/ATP-NAD kinase"
FT                   /protein_id="gnl|gbufpa|CpI19_0965|gb|ADO26234.1"
FT   gene            1039562..1041310
FT                   /locus_tag="CpI19_0966"
FT                   /gene="recN"
FT   CDS             1039562..1041310
FT                   /locus_tag="CpI19_0966"
FT                   /gene="recN"
FT                   /product="DNA repair protein recN"
FT                   /protein_id="gnl|gbufpa|CpI19_0966|gb|ADO26235.1"
FT   gene            1041393..1042586
FT                   /locus_tag="CpI19_0967"
FT                   /gene=""
FT   CDS             1041393..1042586
FT                   /locus_tag="CpI19_0967"
FT                   /gene=""
FT                   /product="Thiamin pyrophosphokinase, catalytic
FT                   domain-containing protein"
FT                   /protein_id="gnl|gbufpa|CpI19_0967|gb|ADO26236.1"
FT   gene            1042608..1043561
FT                   /locus_tag="CpI19_0968"
FT                   /gene=""
FT   CDS             1042608..1043561
FT                   /locus_tag="CpI19_0968"
FT                   /gene=""
FT                   /product="Hypothetical protein"
FT                   /protein_id="gnl|gbufpa|CpI19_0968|gb|ADO26237.1"
FT   gene            1043625..1044272
FT                   /locus_tag="CpI19_0969"
FT                   /gene="nudF"
FT   CDS             1043625..1044272
FT                   /locus_tag="CpI19_0969"
FT                   /gene="nudF"
FT                   /product="ADP-ribose pyrophosphatase (ADPRase)"
FT                   /protein_id="gnl|gbufpa|CpI19_0969|gb|ADO26238.1"
FT   gene            1044269..1045201
FT                   /locus_tag="CpI19_0970"
FT                   /gene="xerD"
FT   CDS             1044269..1045201
FT                   /locus_tag="CpI19_0970"
FT                   /gene="xerD"
FT                   /product="Tyrosine recombinase xerD"
FT                   /protein_id="gnl|gbufpa|CpI19_0970|gb|ADO26239.1"
FT   gene            1045427..1046296
FT                   /locus_tag="CpI19_0971"
FT                   /gene="soj"
FT   CDS             1045427..1046296
FT                   /locus_tag="CpI19_0971"
FT                   /gene="soj"
FT                   /product="Chromosome partitioning ATPase protein"
FT                   /protein_id="gnl|gbufpa|CpI19_0971|gb|ADO26240.1"
FT   gene            1046300..1047118
FT                   /locus_tag="CpI19_0972"
FT                   /gene="scpA"
FT   CDS             1046300..1047118
FT                   /locus_tag="CpI19_0972"
FT                   /gene="scpA"
FT                   /product="Segregation and condensation protein A"
FT                   /protein_id="gnl|gbufpa|CpI19_0972|gb|ADO26241.1"
FT   gene            1047142..1047237
FT                   /locus_tag="CpI19_0973"
FT                   /gene=""
FT   CDS             1047142..1047237
FT                   /locus_tag="CpI19_0973"
FT                   /gene=""
FT                   /product="Hypothetical protein"
FT                   /protein_id="gnl|gbufpa|CpI19_0973|gb|ADO26242.1"
FT   gene            1047261..1047866
FT                   /locus_tag="CpI19_0974"
FT                   /gene="bioD"
FT   CDS             1047261..1047866
FT                   /locus_tag="CpI19_0974"
FT                   /gene="bioD"
FT                   /product="Dethiobiotin synthetase"
FT                   /protein_id="gnl|gbufpa|CpI19_0974|gb|ADO26243.1"
FT   gene            complement(1047920..1049416)
FT                   /locus_tag="CpI19_0975"
FT                   /gene="yclF"
FT   CDS             complement(1047920..1049416)
FT                   /locus_tag="CpI19_0975"
FT                   /gene="yclF"
FT                   /product="Uncharacterized transporter yclF"
FT                   /protein_id="gnl|gbufpa|CpI19_0975|gb|ADO26244.1"
FT   gene            1049583..1050818
FT                   /locus_tag="CpI19_0976"
FT                   /gene="bioA"
FT   CDS             1049583..1050818
FT                   /locus_tag="CpI19_0976"
FT                   /gene="bioA"
FT                   /product="Adenosylmethionine-8-amino-7-oxononanoate
FT                   aminotransferase"
FT                   /protein_id="gnl|gbufpa|CpI19_0976|gb|ADO26245.1"
FT   gene            1050851..1051540
FT                   /locus_tag="CpI19_0977"
FT                   /gene="bioD1"
FT   CDS             1050851..1051540
FT                   /locus_tag="CpI19_0977"
FT                   /gene="bioD1"
FT                   /product="Dethiobiotin synthetase"
FT                   /protein_id="gnl|gbufpa|CpI19_0977|gb|ADO26246.1"
FT   gene            1051668..1052291
FT                   /locus_tag="CpI19_0978"
FT                   /gene="scpB"
FT   CDS             1051668..1052291
FT                   /locus_tag="CpI19_0978"
FT                   /gene="scpB"
FT                   /product="Segregation and condensation protein B"
FT                   /protein_id="gnl|gbufpa|CpI19_0978|gb|ADO26247.1"
FT   gene            1052610..1053470
FT                   /locus_tag="CpI19_0979"
FT                   /gene="rluB"
FT   CDS             1052610..1053470
FT                   /locus_tag="CpI19_0979"
FT                   /gene="rluB"
FT                   /product="RNA pseudouridine synthase B"
FT                   /protein_id="gnl|gbufpa|CpI19_0979|gb|ADO26248.1"
FT   gene            1053479..1054195
FT                   /locus_tag="CpI19_0980"
FT                   /gene="cmk"
FT   CDS             1053479..1054195
FT                   /locus_tag="CpI19_0980"
FT                   /gene="cmk"
FT                   /product="Cytidylate kinase"
FT                   /protein_id="gnl|gbufpa|CpI19_0980|gb|ADO26249.1"
FT   gene            1054188..1055810
FT                   /locus_tag="CpI19_0981"
FT                   /gene="engA"
FT   CDS             1054188..1055810
FT                   /locus_tag="CpI19_0981"
FT                   /gene="engA"
FT                   /product="GTP-binding protein EngA"
FT                   /protein_id="gnl|gbufpa|CpI19_0981|gb|ADO26250.1"
FT   gene            1056202..1057587
FT                   /locus_tag="CpI19_0982"
FT                   /gene="dcuB"
FT   CDS             1056202..1057587
FT                   /locus_tag="CpI19_0982"
FT                   /gene="dcuB"
FT                   /product="Anaerobic C4-dicarboxylate transporter"
FT                   /protein_id="gnl|gbufpa|CpI19_0982|gb|ADO26251.1"
FT   gene            complement(1057681..1058520)
FT                   /locus_tag="CpI19_0983"
FT                   /gene=""
FT   CDS             complement(1057681..1058520)
FT                   /locus_tag="CpI19_0983"
FT                   /gene=""
FT                   /product="SAM-dependent methyltransferase"
FT                   /protein_id="gnl|gbufpa|CpI19_0983|gb|ADO26252.1"
FT   gene            1058758..1060002
FT                   /locus_tag="CpI19_0984"
FT                   /gene=""
FT   CDS             1058758..1060002
FT                   /locus_tag="CpI19_0984"
FT                   /gene=""
FT                   /product="Esterase"
FT                   /protein_id="gnl|gbufpa|CpI19_0984|gb|ADO26253.1"
FT   gene            1060002..1062698
FT                   /locus_tag="CpI19_0985"
FT                   /gene=""
FT   CDS             1060002..1062698
FT                   /locus_tag="CpI19_0985"
FT                   /gene=""
FT                   /product="Hypothetical protein"
FT                   /protein_id="gnl|gbufpa|CpI19_0985|gb|ADO26254.1"
FT   gene            1062828..1063733
FT                   /locus_tag="CpI19_0986"
FT                   /gene="ciuA"
FT   CDS             1062828..1063733
FT                   /locus_tag="CpI19_0986"
FT                   /gene="ciuA"
FT                   /product="Iron ABC transporter substrate-binding protein"
FT                   /protein_id="gnl|gbufpa|CpI19_0986|gb|ADO26255.1"
FT   gene            1063790..1064758
FT                   /locus_tag="CpI19_0987"
FT                   /gene="ciuB"
FT   CDS             1063790..1064758
FT                   /locus_tag="CpI19_0987"
FT                   /gene="ciuB"
FT                   /product="Iron ABC transporter domain-containing permease
FT                   protein"
FT                   /protein_id="gnl|gbufpa|CpI19_0987|gb|ADO26256.1"
FT   gene            1064763..1065794
FT                   /locus_tag="CpI19_0988"
FT                   /gene="ciuC"
FT   CDS             1064763..1065794
FT                   /locus_tag="CpI19_0988"
FT                   /gene="ciuC"
FT                   /product="Iron ABC transporter permease"
FT                   /protein_id="gnl|gbufpa|CpI19_0988|gb|ADO26257.1"
FT   gene            1065794..1066615
FT                   /locus_tag="CpI19_0989"
FT                   /gene="ciuD"
FT   CDS             1065794..1066615
FT                   /locus_tag="CpI19_0989"
FT                   /gene="ciuD"
FT                   /product="Iron ABC transporter ATP-binding protein"
FT                   /protein_id="gnl|gbufpa|CpI19_0989|gb|ADO26258.1"
FT   gene            1066637..1070026
FT                   /locus_tag="CpI19_0990"
FT                   /gene="ciuE"
FT   CDS             1066637..1070026
FT                   /locus_tag="CpI19_0990"
FT                   /gene="ciuE"
FT                   /product="Siderophore biosynthesis related protein"
FT                   /protein_id="gnl|gbufpa|CpI19_0990|gb|ADO26259.1"
FT   gene            1070023..1071315
FT                   /locus_tag="CpI19_0991"
FT                   /gene="ciuF"
FT   CDS             1070023..1071315
FT                   /locus_tag="CpI19_0991"
FT                   /gene="ciuF"
FT                   /product="Efflux protein"
FT                   /protein_id="gnl|gbufpa|CpI19_0991|gb|ADO26260.1"
FT   gene            1071421..1071567
FT                   /locus_tag="CpI19_0991a"
FT                   /gene=""
FT   CDS             1071421..1071567
FT                   /locus_tag="CpI19_0991a"
FT                   /gene=""
FT                   /product="Hypothetical protein"
FT                   /protein_id="gnl|gbufpa|CpI19_0991a"
FT   gene            complement(1071682..1071840)
FT                   /locus_tag="CpI19_0991b"
FT                   /gene=""
FT   CDS             complement(1071682..1071840)
FT                   /locus_tag="CpI19_0991b"
FT                   /gene=""
FT                   /product="Hypothetical protein"
FT                   /protein_id="gnl|gbufpa|CpI19_0991b"
FT   gene            complement(1072043..1072288)
FT                   /locus_tag="CpI19_0992"
FT                   /gene=""
FT   CDS             complement(1072043..1072288)
FT                   /locus_tag="CpI19_0992"
FT                   /gene=""
FT                   /product="Hypothetical protein"
FT                   /protein_id="gnl|gbufpa|CpI19_0992|gb|ADO26261.1"
FT   gene            1072800..1074371
FT                   /locus_tag="CpI19_0993"
FT                   /gene=""
FT   CDS             1072800..1074371
FT                   /locus_tag="CpI19_0993"
FT                   /gene=""
FT                   /product="Hypothetical protein"
FT                   /protein_id="gnl|gbufpa|CpI19_0993|gb|ADO26262.1"
FT   gene            1074413..1074589
FT                   /locus_tag="CpI19_0993a"
FT                   /gene=""
FT   CDS             1074413..1074589
FT                   /locus_tag="CpI19_0993a"
FT                   /gene=""
FT                   /product="Hypothetical protein"
FT                   /protein_id="gnl|gbufpa|CpI19_0993a"
FT   gene            1074600..1076750
FT                   /locus_tag="CpI19_0994"
FT                   /gene=""
FT   CDS             1074600..1076750
FT                   /locus_tag="CpI19_0994"
FT                   /gene=""
FT                   /product="Hypothetical protein"
FT                   /protein_id="gnl|gbufpa|CpI19_0994|gb|ADO26263.1"
FT   gene            complement(1077931..1078197)
FT                   /locus_tag="CpI19_0995"
FT                   /gene=""
FT   CDS             complement(1077931..1078197)
FT                   /locus_tag="CpI19_0995"
FT                   /gene=""
FT                   /product="Integrase"
FT                   /protein_id="gnl|gbufpa|CpI19_0995|gb|ADO26264.1"
FT   gene            complement(1078541..1078617)
FT                   /locus_tag="CpI19_t26"
FT   tRNA            complement(1078541..1078617)
FT                   /product="tRNA-Pro"
FT   gene            complement(1078692..1079081)
FT                   /locus_tag="CpI19_0997"
FT                   /gene=""
FT   CDS             complement(1078692..1079081)
FT                   /locus_tag="CpI19_0997"
FT                   /gene=""
FT                   /product="UPF0225 protein"
FT                   /protein_id="gnl|gbufpa|CpI19_0997|gb|ADO26266.1"
FT   gene            complement(1079096..1080283)
FT                   /locus_tag="CpI19_0998"
FT                   /gene=""
FT   CDS             complement(1079096..1080283)
FT                   /locus_tag="CpI19_0998"
FT                   /gene=""
FT                   /product="Hydrolase alpha/beta superfamily"
FT                   /protein_id="gnl|gbufpa|CpI19_0998|gb|ADO26267.1"
FT   gene            1080691..1080804
FT                   /locus_tag="CpI19_0999"
FT                   /gene=""
FT   CDS             1080691..1080804
FT                   /locus_tag="CpI19_0999"
FT                   /gene=""
FT                   /product="Hypothetical protein"
FT                   /protein_id="gnl|gbufpa|CpI19_0999|gb|ADO26268.1"
FT   gene            1080821..1083082
FT                   /locus_tag="CpI19_1000"
FT                   /gene="secA2"
FT   CDS             1080821..1083082
FT                   /locus_tag="CpI19_1000"
FT                   /gene="secA2"
FT                   /product="Protein translocase subunit secA 2"
FT                   /protein_id="gnl|gbufpa|CpI19_1000|gb|ADO26269.1"
FT   gene            1083258..1083689
FT                   /locus_tag="CpI19_1001"
FT                   /gene="odhI"
FT   CDS             1083258..1083689
FT                   /locus_tag="CpI19_1001"
FT                   /gene="odhI"
FT                   /product="Oxoglutarate dehydrogenase inhibitor"
FT                   /protein_id="gnl|gbufpa|CpI19_1001|gb|ADO26270.1"
FT   gene            1083804..1084556
FT                   /locus_tag="CpI19_1002"
FT                   /gene="merR2"
FT   CDS             1083804..1084556
FT                   /locus_tag="CpI19_1002"
FT                   /gene="merR2"
FT                   /product="MerR family transcriptional regulator"
FT                   /protein_id="gnl|gbufpa|CpI19_1002|gb|ADO26271.1"
FT   gene            1084577..1085185
FT                   /locus_tag="CpI19_1003"
FT                   /gene=""
FT   CDS             1084577..1085185
FT                   /locus_tag="CpI19_1003"
FT                   /gene=""
FT                   /product="Hypothetical protein"
FT                   /protein_id="gnl|gbufpa|CpI19_1003|gb|ADO26272.1"
FT   gene            1085316..1085873
FT                   /locus_tag="CpI19_1004"
FT                   /gene="merR3"
FT   CDS             1085316..1085873
FT                   /locus_tag="CpI19_1004"
FT                   /gene="merR3"
FT                   /product="MerR family transcriptional regulator"
FT                   /protein_id="gnl|gbufpa|CpI19_1004|gb|ADO26273.1"
FT   gene            complement(1086035..1087465)
FT                   /locus_tag="CpI19_1005"
FT                   /gene=""
FT   CDS             complement(1086035..1087465)
FT                   /locus_tag="CpI19_1005"
FT                   /gene=""
FT                   /product="Hypothetical protein"
FT                   /protein_id="gnl|gbufpa|CpI19_1005|gb|ADO26274.1"
FT   gene            complement(1087503..1088392)
FT                   /locus_tag="CpI19_1006"
FT                   /gene=""
FT                   /pseudo
FT                   /product="Hypothetical protein"
FT   gene            complement(1088395..1089447)
FT                   /locus_tag="CpI19_1007"
FT                   /gene=""
FT   CDS             complement(1088395..1089447)
FT                   /locus_tag="CpI19_1007"
FT                   /gene=""
FT                   /product="UPF0053 protein"
FT                   /protein_id="gnl|gbufpa|CpI19_1007|gb|ADO26275.1"
FT   gene            complement(1089444..1090847)
FT                   /locus_tag="CpI19_1008"
FT                   /gene="tlyC"
FT   CDS             complement(1089444..1090847)
FT                   /locus_tag="CpI19_1008"
FT                   /gene="tlyC"
FT                   /product="Hemolysin-related protein"
FT                   /protein_id="gnl|gbufpa|CpI19_1008|gb|ADO26276.1"
FT   gene            complement(1090863..1092215)
FT                   /locus_tag="CpI19_1009"
FT                   /gene="deaD2"
FT   CDS             complement(1090863..1092215)
FT                   /locus_tag="CpI19_1009"
FT                   /gene="deaD2"
FT                   /product="DEAD-box helicase"
FT                   /protein_id="gnl|gbufpa|CpI19_1009|gb|ADO26277.1"
FT   gene            complement(1092339..1093844)
FT                   /locus_tag="CpI19_1010"
FT                   /gene="gnd"
FT   CDS             complement(1092339..1093844)
FT                   /locus_tag="CpI19_1010"
FT                   /gene="gnd"
FT                   /product="6-phosphogluconate dehydrogenase"
FT                   /protein_id="gnl|gbufpa|CpI19_1010|gb|ADO26278.1"
FT   gene            1093961..1094461
FT                   /locus_tag="CpI19_1011"
FT                   /gene=""
FT   CDS             1093961..1094461
FT                   /locus_tag="CpI19_1011"
FT                   /gene=""
FT                   /product="Thioesterase"
FT                   /protein_id="gnl|gbufpa|CpI19_1011|gb|ADO26279.1"
FT   gene            complement(1094537..1095607)
FT                   /locus_tag="CpI19_1012"
FT                   /gene="corA"
FT   CDS             complement(1094537..1095607)
FT                   /locus_tag="CpI19_1012"
FT                   /gene="corA"
FT                   /product="Magnesium/cobalt transporter CorA"
FT                   /protein_id="gnl|gbufpa|CpI19_1012|gb|ADO26280.1"
FT   gene            1095667..1096254
FT                   /locus_tag="CpI19_1013"
FT                   /gene=""
FT   CDS             1095667..1096254
FT                   /locus_tag="CpI19_1013"
FT                   /gene=""
FT                   /product="Methyltransferase type 11"
FT                   /protein_id="gnl|gbufpa|CpI19_1013|gb|ADO26281.1"
FT   gene            complement(1096395..1097753)
FT                   /locus_tag="CpI19_1014"
FT                   /gene="ndh"
FT   CDS             complement(1096395..1097753)
FT                   /locus_tag="CpI19_1014"
FT                   /gene="ndh"
FT                   /product="NADH dehydrogenase"
FT                   /protein_id="gnl|gbufpa|CpI19_1014|gb|ADO26282.1"
FT   gene            1097924..1099231
FT                   /locus_tag="CpI19_1015"
FT                   /gene="ufaA"
FT   CDS             1097924..1099231
FT                   /locus_tag="CpI19_1015"
FT                   /gene="ufaA"
FT                   /product="Cyclopropane fatty acid synthase"
FT                   /protein_id="gnl|gbufpa|CpI19_1015|gb|ADO26283.1"
FT   gene            complement(1099314..1100699)
FT                   /locus_tag="CpI19_1016"
FT                   /gene=""
FT   CDS             complement(1099314..1100699)
FT                   /locus_tag="CpI19_1016"
FT                   /gene=""
FT                   /product="MFS family major facilitator transporter"
FT                   /protein_id="gnl|gbufpa|CpI19_1016|gb|ADO26284.1"
FT   gene            complement(1100965..1101312)
FT                   /locus_tag="CpI19_1017"
FT                   /gene=""
FT   CDS             complement(1100965..1101312)
FT                   /locus_tag="CpI19_1017"
FT                   /gene=""
FT                   /product="Hypothetical protein"
FT                   /protein_id="gnl|gbufpa|CpI19_1017|gb|ADO26285.1"
FT   gene            complement(1101327..1102019)
FT                   /locus_tag="CpI19_1018"
FT                   /gene="yceI"
FT   CDS             complement(1101327..1102019)
FT                   /locus_tag="CpI19_1018"
FT                   /gene="yceI"
FT                   /product="Protein yceI"
FT                   /protein_id="gnl|gbufpa|CpI19_1018|gb|ADO26286.1"
FT   gene            complement(1102039..1102365)
FT                   /locus_tag="CpI19_1019"
FT                   /gene=""
FT   CDS             complement(1102039..1102365)
FT                   /locus_tag="CpI19_1019"
FT                   /gene=""
FT                   /product="Hypothetical protein"
FT                   /protein_id="gnl|gbufpa|CpI19_1019|gb|ADO26287.1"
FT   gene            1102550..1102942
FT                   /locus_tag="CpI19_1020"
FT                   /gene=""
FT   CDS             1102550..1102942
FT                   /locus_tag="CpI19_1020"
FT                   /gene=""
FT                   /product="Hypothetical protein"
FT                   /protein_id="gnl|gbufpa|CpI19_1020|gb|ADO26288.1"
FT   gene            complement(1103028..1103825)
FT                   /locus_tag="CpI19_1021"
FT                   /gene="ppm1"
FT   CDS             complement(1103028..1103825)
FT                   /locus_tag="CpI19_1021"
FT                   /gene="ppm1"
FT                   /product="Polyprenol-phosphate-mannose synthase domain 1"
FT                   /protein_id="gnl|gbufpa|CpI19_1021|gb|ADO26289.1"
FT   gene            complement(1103859..1105427)
FT                   /locus_tag="CpI19_1022"
FT                   /gene="lnt"
FT   CDS             complement(1103859..1105427)
FT                   /locus_tag="CpI19_1022"
FT                   /gene="lnt"
FT                   /product="Apolipoprotein N-acyltransferase"
FT                   /protein_id="gnl|gbufpa|CpI19_1022|gb|ADO26290.1"
FT   gene            complement(1105574..1106113)
FT                   /locus_tag="CpI19_1023"
FT                   /gene="fxsA"
FT   CDS             complement(1105574..1106113)
FT                   /locus_tag="CpI19_1023"
FT                   /gene="fxsA"
FT                   /product="FxsA cytoplasmic membrane protein"
FT                   /protein_id="gnl|gbufpa|CpI19_1023|gb|ADO26291.1"
FT   gene            complement(1106185..1109799)
FT                   /locus_tag="CpI19_1024"
FT                   /gene="cobN"
FT   CDS             complement(1106185..1109799)
FT                   /locus_tag="CpI19_1024"
FT                   /gene="cobN"
FT                   /product="Cobaltochelatase"
FT                   /protein_id="gnl|gbufpa|CpI19_1024|gb|ADO26292.1"
FT   gene            1110047..1111363
FT                   /locus_tag="CpI19_1025"
FT                   /gene="cobG"
FT   CDS             1110047..1111363
FT                   /locus_tag="CpI19_1025"
FT                   /gene="cobG"
FT                   /product="Precorrin-3B synthase"
FT                   /protein_id="gnl|gbufpa|CpI19_1025|gb|ADO26293.1"
FT   gene            1111360..1112010
FT                   /locus_tag="CpI19_1026"
FT                   /gene="cobH"
FT   CDS             1111360..1112010
FT                   /locus_tag="CpI19_1026"
FT                   /gene="cobH"
FT                   /product="Precorrin-8X methyl mutase"
FT                   /protein_id="gnl|gbufpa|CpI19_1026|gb|ADO26294.1"
FT   gene            1112007..1113512
FT                   /locus_tag="CpI19_1027"
FT                   /gene="cobJ"
FT   CDS             1112007..1113512
FT                   /locus_tag="CpI19_1027"
FT                   /gene="cobJ"
FT                   /product="Precorrin-3B C(17)-methyltransferase"
FT                   /protein_id="gnl|gbufpa|CpI19_1027|gb|ADO26295.1"
FT   gene            complement(1113571..1114251)
FT                   /locus_tag="CpI19_1028"
FT                   /gene="cobK"
FT   CDS             complement(1113571..1114251)
FT                   /locus_tag="CpI19_1028"
FT                   /gene="cobK"
FT                   /product="Precorrin-6A reductase"
FT                   /protein_id="gnl|gbufpa|CpI19_1028|gb|ADO26296.1"
FT   gene            complement(1114290..1115063)
FT                   /locus_tag="CpI19_1029"
FT                   /gene="cobM"
FT   CDS             complement(1114290..1115063)
FT                   /locus_tag="CpI19_1029"
FT                   /gene="cobM"
FT                   /product="Precorrin-4 C11-methyltransferase"
FT                   /protein_id="gnl|gbufpa|CpI19_1029|gb|ADO26297.1"
FT   gene            complement(1115090..1116358)
FT                   /locus_tag="CpI19_1030"
FT                   /gene="cobL"
FT   CDS             complement(1115090..1116358)
FT                   /locus_tag="CpI19_1030"
FT                   /gene="cobL"
FT                   /product="Precorrin-6Y C5,15-methyltransferase"
FT                   /protein_id="gnl|gbufpa|CpI19_1030|gb|ADO26298.1"
FT   gene            complement(1116397..1117137)
FT                   /locus_tag="CpI19_1031"
FT                   /gene=""
FT   CDS             complement(1116397..1117137)
FT                   /locus_tag="CpI19_1031"
FT                   /gene=""
FT                   /product="Oxidoreductase"
FT                   /protein_id="gnl|gbufpa|CpI19_1031|gb|ADO26299.1"
FT   gene            complement(1117137..1118279)
FT                   /locus_tag="CpI19_1032"
FT                   /gene="pepE"
FT   CDS             complement(1117137..1118279)
FT                   /locus_tag="CpI19_1032"
FT                   /gene="pepE"
FT                   /product="Dipeptidase pepE"
FT                   /protein_id="gnl|gbufpa|CpI19_1032|gb|ADO26300.1"
FT   gene            complement(1118320..1121076)
FT                   /locus_tag="CpI19_1033"
FT                   /gene="helY"
FT   CDS             complement(1118320..1121076)
FT                   /locus_tag="CpI19_1033"
FT                   /gene="helY"
FT                   /product="ATP-dependent DNA helicase"
FT                   /protein_id="gnl|gbufpa|CpI19_1033|gb|ADO26301.1"
FT   gene            complement(1121096..1122184)
FT                   /locus_tag="CpI19_1034"
FT                   /gene="tatC"
FT   CDS             complement(1121096..1122184)
FT                   /locus_tag="CpI19_1034"
FT                   /gene="tatC"
FT                   /product="Sec-independent protein translocase protein
FT                   tatC"
FT                   /protein_id="gnl|gbufpa|CpI19_1034|gb|ADO26302.1"
FT   gene            complement(1122291..1122569)
FT                   /locus_tag="CpI19_1035"
FT                   /gene="tatA"
FT   CDS             complement(1122291..1122569)
FT                   /locus_tag="CpI19_1035"
FT                   /gene="tatA"
FT                   /product="Sec-independent protein translocase protein"
FT                   /protein_id="gnl|gbufpa|CpI19_1035|gb|ADO26303.1"
FT   gene            complement(1122608..1123597)
FT                   /locus_tag="CpI19_1036"
FT                   /gene="pafC"
FT   CDS             complement(1122608..1123597)
FT                   /locus_tag="CpI19_1036"
FT                   /gene="pafC"
FT                   /product="Protein pafC"
FT                   /protein_id="gnl|gbufpa|CpI19_1036|gb|ADO26304.1"
FT   gene            complement(1123597..1124586)
FT                   /locus_tag="CpI19_1037"
FT                   /gene="pafB"
FT   CDS             complement(1123597..1124586)
FT                   /locus_tag="CpI19_1037"
FT                   /gene="pafB"
FT                   /product="Protein pafB"
FT                   /protein_id="gnl|gbufpa|CpI19_1037|gb|ADO26305.1"
FT   gene            complement(1124583..1126040)
FT                   /locus_tag="CpI19_1038"
FT                   /gene="pafA"
FT   CDS             complement(1124583..1126040)
FT                   /locus_tag="CpI19_1038"
FT                   /gene="pafA"
FT                   /product="Pup--protein ligase"
FT                   /protein_id="gnl|gbufpa|CpI19_1038|gb|ADO26306.1"
FT   gene            complement(1126045..1126239)
FT                   /locus_tag="CpI19_1039"
FT                   /gene="pup"
FT   CDS             complement(1126045..1126239)
FT                   /locus_tag="CpI19_1039"
FT                   /gene="pup"
FT                   /product="Prokaryotic ubiquitin-like protein pup"
FT                   /protein_id="gnl|gbufpa|CpI19_1039|gb|ADO26307.1"
FT   gene            complement(1126341..1127873)
FT                   /locus_tag="CpI19_1040"
FT                   /gene="pafA1"
FT   CDS             complement(1126341..1127873)
FT                   /locus_tag="CpI19_1040"
FT                   /gene="pafA1"
FT                   /product="Proteasome accessory factor PafA2"
FT                   /protein_id="gnl|gbufpa|CpI19_1040|gb|ADO26308.1"
FT   gene            complement(1127870..1129450)
FT                   /locus_tag="CpI19_1041"
FT                   /gene="arc"
FT   CDS             complement(1127870..1129450)
FT                   /locus_tag="CpI19_1041"
FT                   /gene="arc"
FT                   /product="AAA ATPase forming ring-shaped complexes"
FT                   /protein_id="gnl|gbufpa|CpI19_1041|gb|ADO26309.1"
FT   gene            complement(1129645..1130481)
FT                   /locus_tag="CpI19_1042"
FT                   /gene="pimT"
FT   CDS             complement(1129645..1130481)
FT                   /locus_tag="CpI19_1042"
FT                   /gene="pimT"
FT                   /product="SAM-dependent methyltransferase involved in
FT                   tRNA-Met maturation"
FT                   /protein_id="gnl|gbufpa|CpI19_1042|gb|ADO26310.1"
FT   gene            complement(1130488..1131825)
FT                   /locus_tag="CpI19_1043"
FT                   /gene="pepC2"
FT   CDS             complement(1130488..1131825)
FT                   /locus_tag="CpI19_1043"
FT                   /gene="pepC2"
FT                   /product="Aminopeptidase 2"
FT                   /protein_id="gnl|gbufpa|CpI19_1043|gb|ADO26311.1"
FT   gene            1131959..1132870
FT                   /locus_tag="CpI19_1044"
FT                   /gene="recB"
FT   CDS             1131959..1132870
FT                   /locus_tag="CpI19_1044"
FT                   /gene="recB"
FT                   /product="RecB family nuclease"
FT                   /protein_id="gnl|gbufpa|CpI19_1044|gb|ADO26312.1"
FT   gene            1133082..1133369
FT                   /locus_tag="CpI19_1045"
FT                   /gene="vapI"
FT   CDS             1133082..1133369
FT                   /locus_tag="CpI19_1045"
FT                   /gene="vapI"
FT                   /product="Virulence-associated protein I"
FT                   /protein_id="gnl|gbufpa|CpI19_1045|gb|ADO26313.1"
FT   gene            complement(1133430..1135082)
FT                   /locus_tag="CpI19_1046"
FT                   /gene="fhs"
FT   CDS             complement(1133430..1135082)
FT                   /locus_tag="CpI19_1046"
FT                   /gene="fhs"
FT                   /product="Formate--tetrahydrofolate ligase"
FT                   /protein_id="gnl|gbufpa|CpI19_1046|gb|ADO26314.1"
FT   gene            complement(1135206..1136636)
FT                   /locus_tag="CpI19_1047"
FT                   /gene="aspA"
FT   CDS             complement(1135206..1136636)
FT                   /locus_tag="CpI19_1047"
FT                   /gene="aspA"
FT                   /product="Aspartate ammonia-lyase"
FT                   /protein_id="gnl|gbufpa|CpI19_1047|gb|ADO26315.1"
FT   gene            complement(1136995..1138302)
FT                   /locus_tag="CpI19_1048"
FT                   /gene="dcuA"
FT   CDS             complement(1136995..1138302)
FT                   /locus_tag="CpI19_1048"
FT                   /gene="dcuA"
FT                   /product="Anaerobic C4-dicarboxylate transporter"
FT                   /protein_id="gnl|gbufpa|CpI19_1048|gb|ADO26316.1"
FT   gene            complement(1138305..1138403)
FT                   /locus_tag="CpI19_1048a"
FT                   /gene=""
FT   CDS             complement(1138305..1138403)
FT                   /locus_tag="CpI19_1048a"
FT                   /gene=""
FT                   /product="Hypothetical protein"
FT                   /protein_id="gnl|gbufpa|CpI19_1048a"
FT   gene            complement(1138765..1139610)
FT                   /locus_tag="CpI19_1049"
FT                   /gene="hisG"
FT   CDS             complement(1138765..1139610)
FT                   /locus_tag="CpI19_1049"
FT                   /gene="hisG"
FT                   /product="ATP phosphoribosyl transferase"
FT                   /protein_id="gnl|gbufpa|CpI19_1049|gb|ADO26317.1"
FT   gene            complement(1139626..1139889)
FT                   /locus_tag="CpI19_1050"
FT                   /gene="hisE"
FT   CDS             complement(1139626..1139889)
FT                   /locus_tag="CpI19_1050"
FT                   /gene="hisE"
FT                   /product="Phosphoribosyl-ATP pyrophosphatase"
FT                   /protein_id="gnl|gbufpa|CpI19_1050|gb|ADO26318.1"
FT   gene            complement(1139918..1140601)
FT                   /locus_tag="CpI19_1051"
FT                   /gene=""
FT   CDS             complement(1139918..1140601)
FT                   /locus_tag="CpI19_1051"
FT                   /gene=""
FT                   /product="Haloacid dehalogenase-like hydrolase"
FT                   /protein_id="gnl|gbufpa|CpI19_1051|gb|ADO26319.1"
FT   gene            complement(1140693..1144292)
FT                   /locus_tag="CpI19_1052"
FT                   /gene="metH"
FT   CDS             complement(1140693..1144292)
FT                   /locus_tag="CpI19_1052"
FT                   /gene="metH"
FT                   /product="Methionine synthase"
FT                   /protein_id="gnl|gbufpa|CpI19_1052|gb|ADO26320.1"
FT   gene            complement(1144396..1144836)
FT                   /locus_tag="CpI19_1053"
FT                   /gene=""
FT   CDS             complement(1144396..1144836)
FT                   /locus_tag="CpI19_1053"
FT                   /gene=""
FT                   /product="Hypothetical protein"
FT                   /protein_id="gnl|gbufpa|CpI19_1053|gb|ADO26321.1"
FT   gene            complement(1144903..1146153)
FT                   /locus_tag="CpI19_1054"
FT                   /gene="mshC"
FT   CDS             complement(1144903..1146153)
FT                   /locus_tag="CpI19_1054"
FT                   /gene="mshC"
FT                   /product="L-cysteine:1D-myo-inositol
FT                   2-amino-2-deoxy-alpha-D-glucopyranoside ligase"
FT                   /protein_id="gnl|gbufpa|CpI19_1054|gb|ADO26322.1"
FT   gene            complement(1146269..1147156)
FT                   /locus_tag="CpI19_1055"
FT                   /gene="uppP"
FT   CDS             complement(1146269..1147156)
FT                   /locus_tag="CpI19_1055"
FT                   /gene="uppP"
FT                   /product="Undecaprenyl pyrophosphate phosphatase"
FT                   /protein_id="gnl|gbufpa|CpI19_1055|gb|ADO26323.1"
FT   gene            1147187..1148086
FT                   /locus_tag="CpI19_1056"
FT                   /gene=""
FT   CDS             1147187..1148086
FT                   /locus_tag="CpI19_1056"
FT                   /gene=""
FT                   /product="Aldo/keto reductase family oxidoreductase"
FT                   /protein_id="gnl|gbufpa|CpI19_1056|gb|ADO26324.1"
FT   gene            1148192..1149214
FT                   /locus_tag="CpI19_1057"
FT                   /gene="lppL"
FT   CDS             1148192..1149214
FT                   /locus_tag="CpI19_1057"
FT                   /gene="lppL"
FT                   /product="Prolipoprotein LppL"
FT                   /protein_id="gnl|gbufpa|CpI19_1057|gb|ADO26325.1"
FT   gene            1149322..1150368
FT                   /locus_tag="CpI19_1058"
FT                   /gene="pyrD"
FT   CDS             1149322..1150368
FT                   /locus_tag="CpI19_1058"
FT                   /gene="pyrD"
FT                   /product="Dihydroorotate dehydrogenase 2"
FT                   /protein_id="gnl|gbufpa|CpI19_1058|gb|ADO26326.1"
FT   gene            complement(1150396..1150629)
FT                   /locus_tag="CpI19_1059"
FT                   /gene=""
FT   CDS             complement(1150396..1150629)
FT                   /locus_tag="CpI19_1059"
FT                   /gene=""
FT                   /product="Hypothetical protein"
FT                   /protein_id="gnl|gbufpa|CpI19_1059|gb|ADO26327.1"
[truncated: 3,565,643 more chars]
