# Supplementary material for: The Corynebacterium pseudotuberculosis in silico predicted pan-exoproteome
Source: BMC Genomics. 2012 Oct 19;13(Suppl 5):S6. doi: 10.1186/1471-2164-13-S5-S6 (PMC3476999; doi:10.1186/1471-2164-13-S5-S6)
Supplement: Additional file 1 — C. pseudotuberculosis genomes. The five C. pseudotuberculosis genomes here checked, as EMBL files. [file 1471-2164-13-S5-S6-S1.zip › CP002924-PAT10.embl]

FT   gene            1..1812
FT                   /locus_tag="CpPAT10_0001"
FT                   /gene="dnaA"
FT   CDS             1..1812
FT                   /locus_tag="CpPAT10_0001"
FT                   /gene="dnaA"
FT                   /product="Chromosomal replication initiation protein"
FT                   /protein_id="gnl|gbufpa|CpPAT10_0001|gb|AEK91345"
FT   gene            2051..2230
FT                   /locus_tag="CpPAT10_0002"
FT                   /gene=""
FT   CDS             2051..2230
FT                   /locus_tag="CpPAT10_0002"
FT                   /gene=""
FT                   /product="Hypothetical protein"
FT                   /protein_id="gnl|gbufpa|CpPAT10_0002|gb|AEK91346"
FT   gene            2395..3582
FT                   /locus_tag="CpPAT10_0003"
FT                   /gene="dnaN"
FT   CDS             2395..3582
FT                   /locus_tag="CpPAT10_0003"
FT                   /gene="dnaN"
FT                   /product="DNA polymerase III subunit beta"
FT                   /protein_id="gnl|gbufpa|CpPAT10_0003|gb|AEK91347"
FT   gene            3649..4863
FT                   /locus_tag="CpPAT10_0004"
FT                   /gene="recF"
FT   CDS             3649..4863
FT                   /locus_tag="CpPAT10_0004"
FT                   /gene="recF"
FT                   /product="Recombination protein F"
FT                   /protein_id="gnl|gbufpa|CpPAT10_0004|gb|AEK91348"
FT   gene            4853..5425
FT                   /locus_tag="CpPAT10_0005"
FT                   /gene=""
FT   CDS             4853..5425
FT                   /locus_tag="CpPAT10_0005"
FT                   /gene=""
FT                   /product="Hypothetical protein"
FT                   /protein_id="gnl|gbufpa|CpPAT10_0005|gb|AEK91349"
FT   gene            5565..7610
FT                   /locus_tag="CpPAT10_0006"
FT                   /gene="gyrB"
FT   CDS             5565..7610
FT                   /locus_tag="CpPAT10_0006"
FT                   /gene="gyrB"
FT                   /product="DNA gyrase subunit B"
FT                   /protein_id="gnl|gbufpa|CpPAT10_0006|gb|AEK91350"
FT   gene            complement(7692..8126)
FT                   /locus_tag="CpPAT10_0007"
FT                   /gene=""
FT   CDS             complement(7692..8126)
FT                   /locus_tag="CpPAT10_0007"
FT                   /gene=""
FT                   /product="Hypothetical protein"
FT                   /protein_id="gnl|gbufpa|CpPAT10_0007|gb|AEK91351"
FT   gene            complement(8302..8388)
FT                   /locus_tag="CpPAT10_0008"
FT                   /gene=""
FT   CDS             complement(8302..8388)
FT                   /locus_tag="CpPAT10_0008"
FT                   /gene=""
FT                   /product="Hypothetical protein"
FT                   /protein_id="gnl|gbufpa|CpPAT10_0008|gb|AEK91352"
FT   gene            complement(8440..8703)
FT                   /locus_tag="CpPAT10_0009"
FT                   /gene=""
FT   CDS             complement(8440..8703)
FT                   /locus_tag="CpPAT10_0009"
FT                   /gene=""
FT                   /product="Hypothetical protein"
FT                   /protein_id="gnl|gbufpa|CpPAT10_0009|gb|AEK91353"
FT   gene            complement(8700..8912)
FT                   /locus_tag="CpPAT10_0010"
FT                   /gene=""
FT   CDS             complement(8700..8912)
FT                   /locus_tag="CpPAT10_0010"
FT                   /gene=""
FT                   /product="Hypothetical protein"
FT                   /protein_id="gnl|gbufpa|CpPAT10_0010|gb|AEK91354"
FT   gene            9080..11644
FT                   /locus_tag="CpPAT10_0011"
FT                   /gene="gyrA"
FT   CDS             9080..11644
FT                   /locus_tag="CpPAT10_0011"
FT                   /gene="gyrA"
FT                   /product="DNA gyrase subunit A"
FT                   /protein_id="gnl|gbufpa|CpPAT10_0011|gb|AEK91355"
FT   gene            11644..11988
FT                   /locus_tag="CpPAT10_0012"
FT                   /gene=""
FT   CDS             11644..11988
FT                   /locus_tag="CpPAT10_0012"
FT                   /gene=""
FT                   /product="Hypothetical protein"
FT                   /protein_id="gnl|gbufpa|CpPAT10_0012|gb|AEK91356"
FT   gene            12174..12250
FT                   /locus_tag="CpPAT10_t01"
FT   tRNA            12174..12250
FT                   /product="tRNA-Ile"
FT   gene            12259..12331
FT                   /locus_tag="CpPAT10_t02"
FT   tRNA            12259..12331
FT                   /product="tRNA-Ala"
FT   gene            12431..13210
FT                   /locus_tag="CpPAT10_0013"
FT                   /gene=""
FT   CDS             12431..13210
FT                   /locus_tag="CpPAT10_0013"
FT                   /gene=""
FT                   /product="Hypothetical protein"
FT                   /protein_id="gnl|gbufpa|CpPAT10_0013|gb|AEK91357"
FT   gene            13538..14053
FT                   /locus_tag="CpPAT10_0014"
FT                   /gene=""
FT   CDS             13538..14053
FT                   /locus_tag="CpPAT10_0014"
FT                   /gene=""
FT                   /product="Hypothetical protein"
FT                   /protein_id="gnl|gbufpa|CpPAT10_0014|gb|AEK91358"
FT   gene            14286..14358
FT                   /locus_tag="CpPAT10_t03"
FT   tRNA            14286..14358
FT                   /product="tRNA-Ala"
FT   gene            14351..14611
FT                   /locus_tag="CpPAT10_0015"
FT                   /gene=""
FT   CDS             14351..14611
FT                   /locus_tag="CpPAT10_0015"
FT                   /gene=""
FT                   /product="Hypothetical protein"
FT                   /protein_id="gnl|gbufpa|CpPAT10_0015|gb|AEK91359"
FT   gene            14684..15685
FT                   /locus_tag="CpPAT10_0016"
FT                   /gene=""
FT   CDS             14684..15685
FT                   /locus_tag="CpPAT10_0016"
FT                   /gene=""
FT                   /product="Periplasmic binding protein/LacI transcriptional
FT                   regulator"
FT                   /protein_id="gnl|gbufpa|CpPAT10_0016|gb|AEK91360"
FT   gene            15856..16767
FT                   /locus_tag="CpPAT10_0017"
FT                   /gene="rbsC"
FT   CDS             15856..16767
FT                   /locus_tag="CpPAT10_0017"
FT                   /gene="rbsC"
FT                   /product="Ribose transport system permease protein rbsC"
FT                   /protein_id="gnl|gbufpa|CpPAT10_0017|gb|AEK91361"
FT   gene            16769..17542
FT                   /locus_tag="CpPAT10_0018"
FT                   /gene="rbsA"
FT   CDS             16769..17542
FT                   /locus_tag="CpPAT10_0018"
FT                   /gene="rbsA"
FT                   /product="Ribose import ATP-binding protein RbsA"
FT                   /protein_id="gnl|gbufpa|CpPAT10_0018|gb|AEK91362"
FT   gene            complement(17610..18281)
FT                   /locus_tag="CpPAT10_0019"
FT                   /gene=""
FT   CDS             complement(17610..18281)
FT                   /locus_tag="CpPAT10_0019"
FT                   /gene=""
FT                   /product="Hypothetical protein"
FT                   /protein_id="gnl|gbufpa|CpPAT10_0019|gb|AEK91363"
FT   gene            18359..18895
FT                   /locus_tag="CpPAT10_0020"
FT                   /gene="ppiA"
FT   CDS             18359..18895
FT                   /locus_tag="CpPAT10_0020"
FT                   /gene="ppiA"
FT                   /product="Peptidyl-prolyl cis-trans isomerase A"
FT                   /protein_id="gnl|gbufpa|CpPAT10_0020|gb|AEK91364"
FT   gene            18957..19727
FT                   /locus_tag="CpPAT10_0021"
FT                   /gene="ybhB"
FT   CDS             18957..19727
FT                   /locus_tag="CpPAT10_0021"
FT                   /gene="ybhB"
FT                   /product="Rhomboid family protein"
FT                   /protein_id="gnl|gbufpa|CpPAT10_0021|gb|AEK91365"
FT   gene            19746..19853
FT                   /locus_tag="CpPAT10_0021a"
FT                   /gene=""
FT   CDS             19746..19853
FT                   /locus_tag="CpPAT10_0021a"
FT                   /gene=""
FT                   /product="Hypothetical protein"
FT                   /protein_id="gnl|gbufpa|CpPAT10_0021a|gb|AEK91366"
FT   gene            19882..20040
FT                   /locus_tag="CpPAT10_0022"
FT                   /gene=""
FT   CDS             19882..20040
FT                   /locus_tag="CpPAT10_0022"
FT                   /gene=""
FT                   /product="Hypothetical protein"
FT                   /protein_id="gnl|gbufpa|CpPAT10_0022|gb|AEK91367"
FT   gene            20670..21017
FT                   /locus_tag="CpPAT10_0023"
FT                   /gene=""
FT   CDS             20670..21017
FT                   /locus_tag="CpPAT10_0023"
FT                   /gene=""
FT                   /product="Hypothetical protein"
FT                   /protein_id="gnl|gbufpa|CpPAT10_0023|gb|AEK91368"
FT   gene            complement(21051..21155)
FT                   /locus_tag="CpPAT10_0023a"
FT                   /gene=""
FT   CDS             complement(21051..21155)
FT                   /locus_tag="CpPAT10_0023a"
FT                   /gene=""
FT                   /product="Hypothetical protein"
FT                   /protein_id="gnl|gbufpa|CpPAT10_0023a|gb|AEK91369"
FT   gene            complement(21571..21669)
FT                   /locus_tag="CpPAT10_0023b"
FT                   /gene=""
FT   CDS             complement(21571..21669)
FT                   /locus_tag="CpPAT10_0023b"
FT                   /gene=""
FT                   /product="Hypothetical protein"
FT                   /protein_id="gnl|gbufpa|CpPAT10_0023b|gb|AEK91370"
FT   gene            complement(21746..21835)
FT                   /locus_tag="CpPAT10_0023c"
FT                   /gene=""
FT   CDS             complement(21746..21835)
FT                   /locus_tag="CpPAT10_0023c"
FT                   /gene=""
FT                   /product="Hypothetical protein"
FT                   /protein_id="gnl|gbufpa|CpPAT10_0023c|gb|AEK91371"
FT   gene            complement(21856..22068)
FT                   /locus_tag="CpPAT10_0024"
FT                   /gene=""
FT   CDS             complement(21856..22068)
FT                   /locus_tag="CpPAT10_0024"
FT                   /gene=""
FT                   /product="Hypothetical protein"
FT                   /protein_id="gnl|gbufpa|CpPAT10_0024|gb|AEK91372"
FT   gene            22236..22589
FT                   /locus_tag="CpPAT10_0025"
FT                   /gene="cas5"
FT   CDS             22236..22589
FT                   /locus_tag="CpPAT10_0025"
FT                   /gene="cas5"
FT                   /product="CRISPR-associated protein Cas5"
FT                   /protein_id="gnl|gbufpa|CpPAT10_0025|gb|AEK91373"
FT   gene            complement(22664..23545)
FT                   /locus_tag="CpPAT10_0026"
FT                   /gene=""
FT   CDS             complement(22664..23545)
FT                   /locus_tag="CpPAT10_0026"
FT                   /gene=""
FT                   /product="Insertion element protein"
FT                   /protein_id="gnl|gbufpa|CpPAT10_0026|gb|AEK91374"
FT   gene            24112..25035
FT                   /locus_tag="CpPAT10_0027"
FT                   /gene="pld"
FT   CDS             24112..25035
FT                   /locus_tag="CpPAT10_0027"
FT                   /gene="pld"
FT                   /product="Phospholipase D"
FT                   /protein_id="gnl|gbufpa|CpPAT10_0027|gb|AEK91375"
FT   gene            complement(25088..25954)
FT                   /locus_tag="CpPAT10_0028"
FT                   /gene="fagC"
FT   CDS             complement(25088..25954)
FT                   /locus_tag="CpPAT10_0028"
FT                   /gene="fagC"
FT                   /product="ATP binding cytoplasmic membrane protein"
FT                   /protein_id="gnl|gbufpa|CpPAT10_0028|gb|AEK91376"
FT   gene            complement(25963..26949)
FT                   /locus_tag="CpPAT10_0029"
FT                   /gene="fagB"
FT   CDS             complement(25963..26949)
FT                   /locus_tag="CpPAT10_0029"
FT                   /gene="fagB"
FT                   /product="Iron-enterobactin transporter"
FT                   /protein_id="gnl|gbufpa|CpPAT10_0029|gb|AEK91377"
FT   gene            complement(26949..28016)
FT                   /locus_tag="CpPAT10_0030"
FT                   /gene="fagA"
FT   CDS             complement(26949..28016)
FT                   /locus_tag="CpPAT10_0030"
FT                   /gene="fagA"
FT                   /product="Hypothetical protein"
FT                   /protein_id="gnl|gbufpa|CpPAT10_0030|gb|AEK91378"
FT   gene            28063..29115
FT                   /locus_tag="CpPAT10_0031"
FT                   /gene="fagD"
FT   CDS             28063..29115
FT                   /locus_tag="CpPAT10_0031"
FT                   /gene="fagD"
FT                   /product="Iron siderophore binding protein"
FT                   /protein_id="gnl|gbufpa|CpPAT10_0031|gb|AEK91379"
FT   gene            complement(29247..29516)
FT                   /locus_tag="CpPAT10_0032"
FT                   /gene=""
FT   CDS             complement(29247..29516)
FT                   /locus_tag="CpPAT10_0032"
FT                   /gene=""
FT                   /product="Hypothetical protein"
FT                   /protein_id="gnl|gbufpa|CpPAT10_0032|gb|AEK91380"
FT   gene            complement(29629..31623)
FT                   /locus_tag="CpPAT10_0033"
FT                   /gene="pknB"
FT   CDS             complement(29629..31623)
FT                   /locus_tag="CpPAT10_0033"
FT                   /gene="pknB"
FT                   /product="Serine/threonine-protein kinase"
FT                   /protein_id="gnl|gbufpa|CpPAT10_0033|gb|AEK91381"
FT   gene            complement(31620..33140)
FT                   /locus_tag="CpPAT10_0034"
FT                   /gene="pknA"
FT   CDS             complement(31620..33140)
FT                   /locus_tag="CpPAT10_0034"
FT                   /gene="pknA"
FT                   /product="Serine/threonine-protein kinase"
FT                   /protein_id="gnl|gbufpa|CpPAT10_0034|gb|AEK91382"
FT   gene            complement(33148..34608)
FT                   /locus_tag="CpPAT10_0035"
FT                   /gene="pbpA"
FT   CDS             complement(33148..34608)
FT                   /locus_tag="CpPAT10_0035"
FT                   /gene="pbpA"
FT                   /product="Penicillin-binding protein A"
FT                   /protein_id="gnl|gbufpa|CpPAT10_0035|gb|AEK91383"
FT   gene            complement(34605..35978)
FT                   /locus_tag="CpPAT10_0036"
FT                   /gene="ftsW"
FT   CDS             complement(34605..35978)
FT                   /locus_tag="CpPAT10_0036"
FT                   /gene="ftsW"
FT                   /product="Cell division protein ftsW"
FT                   /protein_id="gnl|gbufpa|CpPAT10_0036|gb|AEK91384"
FT   gene            complement(35979..37490)
FT                   /locus_tag="CpPAT10_0037"
FT                   /gene="pstP"
FT   CDS             complement(35979..37490)
FT                   /locus_tag="CpPAT10_0037"
FT                   /gene="pstP"
FT                   /product="PP2C-family Ser/Thr phosphatase"
FT                   /protein_id="gnl|gbufpa|CpPAT10_0037|gb|AEK91385"
FT   gene            complement(37490..37969)
FT                   /locus_tag="CpPAT10_0038"
FT                   /gene=""
FT   CDS             complement(37490..37969)
FT                   /locus_tag="CpPAT10_0038"
FT                   /gene=""
FT                   /product="FHA domain-containing protein"
FT                   /protein_id="gnl|gbufpa|CpPAT10_0038|gb|AEK91386"
FT   gene            complement(38046..38999)
FT                   /locus_tag="CpPAT10_0039"
FT                   /gene=""
FT   CDS             complement(38046..38999)
FT                   /locus_tag="CpPAT10_0039"
FT                   /gene=""
FT                   /product="Hypothetical protein"
FT                   /protein_id="gnl|gbufpa|CpPAT10_0039|gb|AEK91387"
FT   gene            39349..39435
FT                   /locus_tag="CpPAT10_t04"
FT   tRNA            39349..39435
FT                   /product="tRNA-Leu"
FT   gene            complement(39655..40368)
FT                   /locus_tag="CpPAT10_0040"
FT                   /gene=""
FT   CDS             complement(39655..40368)
FT                   /locus_tag="CpPAT10_0040"
FT                   /gene=""
FT                   /product="CAAX amino terminal protease family"
FT                   /protein_id="gnl|gbufpa|CpPAT10_0040|gb|AEK91388"
FT   gene            complement(40507..41037)
FT                   /locus_tag="CpPAT10_0041"
FT                   /gene=""
FT   CDS             complement(40507..41037)
FT                   /locus_tag="CpPAT10_0041"
FT                   /gene=""
FT                   /product="Hypothetical protein"
FT                   /protein_id="gnl|gbufpa|CpPAT10_0041|gb|AEK91389"
FT   gene            complement(41034..41357)
FT                   /locus_tag="CpPAT10_0042"
FT                   /gene="padR"
FT   CDS             complement(41034..41357)
FT                   /locus_tag="CpPAT10_0042"
FT                   /gene="padR"
FT                   /product="Transcription regulator padR"
FT                   /protein_id="gnl|gbufpa|CpPAT10_0042|gb|AEK91390"
FT   gene            complement(41532..42530)
FT                   /locus_tag="CpPAT10_0043"
FT                   /gene="znuA"
FT   CDS             complement(41532..42530)
FT                   /locus_tag="CpPAT10_0043"
FT                   /gene="znuA"
FT                   /product="Zinc ABC transporter substrate-binding protein"
FT                   /protein_id="gnl|gbufpa|CpPAT10_0043|gb|AEK91391"
FT   gene            complement(42540..43310)
FT                   /locus_tag="CpPAT10_0044"
FT                   /gene="fecE"
FT   CDS             complement(42540..43310)
FT                   /locus_tag="CpPAT10_0044"
FT                   /gene="fecE"
FT                   /product="Fe(3+) dicitrate transport ATP-binding protein
FT                   FecE"
FT                   /protein_id="gnl|gbufpa|CpPAT10_0044|gb|AEK91392"
FT   gene            complement(43307..44431)
FT                   /locus_tag="CpPAT10_0045"
FT                   /gene="fecD"
FT   CDS             complement(43307..44431)
FT                   /locus_tag="CpPAT10_0045"
FT                   /gene="fecD"
FT                   /product="Fe(3+) dicitrate transport system permease
FT                   protein fecD"
FT                   /protein_id="gnl|gbufpa|CpPAT10_0045|gb|AEK91393"
FT   gene            complement(44502..45884)
FT                   /locus_tag="CpPAT10_0046"
FT                   /gene="mgtE1"
FT   CDS             complement(44502..45884)
FT                   /locus_tag="CpPAT10_0046"
FT                   /gene="mgtE1"
FT                   /product="Magnesium transporter mgtE"
FT                   /protein_id="gnl|gbufpa|CpPAT10_0046|gb|AEK91394"
FT   gene            complement(46162..47760)
FT                   /locus_tag="CpPAT10_0047"
FT                   /gene="malL"
FT   CDS             complement(46162..47760)
FT                   /locus_tag="CpPAT10_0047"
FT                   /gene="malL"
FT                   /product="Oligo-1,6-glucosidase 1"
FT                   /protein_id="gnl|gbufpa|CpPAT10_0047|gb|AEK91395"
FT   gene            48051..48341
FT                   /locus_tag="CpPAT10_0048"
FT                   /gene=""
FT   CDS             48051..48341
FT                   /locus_tag="CpPAT10_0048"
FT                   /gene=""
FT                   /product="Hypothetical protein"
FT                   /protein_id="gnl|gbufpa|CpPAT10_0048|gb|AEK91396"
FT   gene            complement(48498..49679)
FT                   /locus_tag="CpPAT10_0049"
FT                   /gene=""
FT   CDS             complement(48498..49679)
FT                   /locus_tag="CpPAT10_0049"
FT                   /gene=""
FT                   /product="Major Facilitator Superfamily (MFS)"
FT                   /protein_id="gnl|gbufpa|CpPAT10_0049|gb|AEK91397"
FT   gene            complement(50407..50616)
FT                   /locus_tag="CpPAT10_0050"
FT                   /gene=""
FT   CDS             complement(50407..50616)
FT                   /locus_tag="CpPAT10_0050"
FT                   /gene=""
FT                   /product="Hypothetical protein"
FT                   /protein_id="gnl|gbufpa|CpPAT10_0050|gb|AEK91398"
FT   gene            complement(50995..51639)
FT                   /locus_tag="CpPAT10_0051"
FT                   /gene="cskE"
FT   CDS             complement(50995..51639)
FT                   /locus_tag="CpPAT10_0051"
FT                   /gene="cskE"
FT                   /product="Anti-sigma factor"
FT                   /protein_id="gnl|gbufpa|CpPAT10_0051|gb|AEK91399"
FT   gene            complement(51636..52223)
FT                   /locus_tag="CpPAT10_0052"
FT                   /gene="sigK"
FT   CDS             complement(51636..52223)
FT                   /locus_tag="CpPAT10_0052"
FT                   /gene="sigK"
FT                   /product="ECF family sigma factor K"
FT                   /protein_id="gnl|gbufpa|CpPAT10_0052|gb|AEK91400"
FT   gene            complement(52283..52576)
FT                   /locus_tag="CpPAT10_0053"
FT                   /gene=""
FT   CDS             complement(52283..52576)
FT                   /locus_tag="CpPAT10_0053"
FT                   /gene=""
FT                   /product="Hypothetical protein"
FT                   /protein_id="gnl|gbufpa|CpPAT10_0053|gb|AEK91401"
FT   gene            52934..54571
FT                   /locus_tag="CpPAT10_0054"
FT                   /gene="dipZ"
FT   CDS             52934..54571
FT                   /locus_tag="CpPAT10_0054"
FT                   /gene="dipZ"
FT                   /product="Protein dipZ"
FT                   /protein_id="gnl|gbufpa|CpPAT10_0054|gb|AEK91402"
FT   gene            54777..55403
FT                   /locus_tag="CpPAT10_0055"
FT                   /gene=""
FT   CDS             54777..55403
FT                   /locus_tag="CpPAT10_0055"
FT                   /gene=""
FT                   /product="Hypothetical protein"
FT                   /protein_id="gnl|gbufpa|CpPAT10_0055|gb|AEK91403"
FT   gene            complement(55405..56067)
FT                   /locus_tag="CpPAT10_0056"
FT                   /gene="opuBB"
FT   CDS             complement(55405..56067)
FT                   /locus_tag="CpPAT10_0056"
FT                   /gene="opuBB"
FT                   /product="Choline transport system permease protein"
FT                   /protein_id="gnl|gbufpa|CpPAT10_0056|gb|AEK91404"
FT   gene            complement(56064..56702)
FT                   /locus_tag="CpPAT10_0057"
FT                   /gene="opuBD"
FT   CDS             complement(56064..56702)
FT                   /locus_tag="CpPAT10_0057"
FT                   /gene="opuBD"
FT                   /product="Choline transport system permease protein opuBD"
FT                   /protein_id="gnl|gbufpa|CpPAT10_0057|gb|AEK91405"
FT   gene            complement(56699..57586)
FT                   /locus_tag="CpPAT10_0058"
FT                   /gene="opuBA"
FT   CDS             complement(56699..57586)
FT                   /locus_tag="CpPAT10_0058"
FT                   /gene="opuBA"
FT                   /product="Choline transport ATP-binding protein OpuBA"
FT                   /protein_id="gnl|gbufpa|CpPAT10_0058|gb|AEK91406"
FT   gene            complement(57943..58143)
FT                   /locus_tag="CpPAT10_0059"
FT                   /gene=""
FT   CDS             complement(57943..58143)
FT                   /locus_tag="CpPAT10_0059"
FT                   /gene=""
FT                   /product="Hypothetical protein"
FT                   /protein_id="gnl|gbufpa|CpPAT10_0059|gb|AEK91407"
FT   gene            complement(58187..59524)
FT                   /locus_tag="CpPAT10_0060"
FT                   /gene=""
FT   CDS             complement(58187..59524)
FT                   /locus_tag="CpPAT10_0060"
FT                   /gene=""
FT                   /product="Peptidase family M20/M25/M40"
FT                   /protein_id="gnl|gbufpa|CpPAT10_0060|gb|AEK91408"
FT   gene            59728..60723
FT                   /locus_tag="CpPAT10_0061"
FT                   /gene="bioB"
FT   CDS             59728..60723
FT                   /locus_tag="CpPAT10_0061"
FT                   /gene="bioB"
FT                   /product="Biotin synthase"
FT                   /protein_id="gnl|gbufpa|CpPAT10_0061|gb|AEK91409"
FT   gene            60729..60983
FT                   /locus_tag="CpPAT10_0062"
FT                   /gene=""
FT   CDS             60729..60983
FT                   /locus_tag="CpPAT10_0062"
FT                   /gene=""
FT                   /product="Hypothetical protein"
FT                   /protein_id="gnl|gbufpa|CpPAT10_0062|gb|AEK91410"
FT   gene            complement(61006..61437)
FT                   /locus_tag="CpPAT10_0063"
FT                   /gene="mepB"
FT   CDS             complement(61006..61437)
FT                   /locus_tag="CpPAT10_0063"
FT                   /gene="mepB"
FT                   /product="Metallopeptidase MepB"
FT                   /protein_id="gnl|gbufpa|CpPAT10_0063|gb|AEK91411"
FT   gene            61538..62947
FT                   /locus_tag="CpPAT10_0064"
FT                   /gene="amn"
FT   CDS             61538..62947
FT                   /locus_tag="CpPAT10_0064"
FT                   /gene="amn"
FT                   /product="AMP nucleosidase"
FT                   /protein_id="gnl|gbufpa|CpPAT10_0064|gb|AEK91412"
FT   gene            63039..64448
FT                   /locus_tag="CpPAT10_0065"
FT                   /gene=""
FT   CDS             63039..64448
FT                   /locus_tag="CpPAT10_0065"
FT                   /gene=""
FT                   /product="Hypothetical protein"
FT                   /protein_id="gnl|gbufpa|CpPAT10_0065|gb|AEK91413"
FT   gene            64748..65917
FT                   /locus_tag="CpPAT10_0066"
FT                   /gene=""
FT   CDS             64748..65917
FT                   /locus_tag="CpPAT10_0066"
FT                   /gene=""
FT                   /product="Lysozyme M1"
FT                   /protein_id="gnl|gbufpa|CpPAT10_0066|gb|AEK91414"
FT   gene            complement(65953..67038)
FT                   /locus_tag="CpPAT10_0067"
FT                   /gene="ino1"
FT   CDS             complement(65953..67038)
FT                   /locus_tag="CpPAT10_0067"
FT                   /gene="ino1"
FT                   /product="Inositol-3-phosphate synthase"
FT                   /protein_id="gnl|gbufpa|CpPAT10_0067|gb|AEK91415"
FT   gene            complement(67267..68004)
FT                   /locus_tag="CpPAT10_0068"
FT                   /gene=""
FT   CDS             complement(67267..68004)
FT                   /locus_tag="CpPAT10_0068"
FT                   /gene=""
FT                   /product="Fe(2+)/Mn(2+) transporter pcl1"
FT                   /protein_id="gnl|gbufpa|CpPAT10_0068|gb|AEK91416"
FT   gene            complement(68324..69184)
FT                   /locus_tag="CpPAT10_0069"
FT                   /gene=""
FT   CDS             complement(68324..69184)
FT                   /locus_tag="CpPAT10_0069"
FT                   /gene=""
FT                   /product="Abhydrolase domain-containing protein 6"
FT                   /protein_id="gnl|gbufpa|CpPAT10_0069|gb|AEK91417"
FT   gene            69223..69810
FT                   /locus_tag="CpPAT10_0070"
FT                   /gene="noxC"
FT                   /pseudo
FT                   /product="NADH dehydrogenase"
FT   gene            69848..70405
FT                   /locus_tag="CpPAT10_0071"
FT                   /gene="gca"
FT   CDS             69848..70405
FT                   /locus_tag="CpPAT10_0071"
FT                   /gene="gca"
FT                   /product="Gamma-type carbonic anhydratase-like protein"
FT                   /protein_id="gnl|gbufpa|CpPAT10_0071|gb|AEK91418"
FT   gene            complement(70398..71321)
FT                   /locus_tag="CpPAT10_0072"
FT                   /gene=""
FT   CDS             complement(70398..71321)
FT                   /locus_tag="CpPAT10_0072"
FT                   /gene=""
FT                   /product="Transcription factor Rok"
FT                   /protein_id="gnl|gbufpa|CpPAT10_0072|gb|AEK91419"
FT   gene            71793..71888
FT                   /locus_tag="CpPAT10_0072a"
FT                   /gene=""
FT   CDS             71793..71888
FT                   /locus_tag="CpPAT10_0072a"
FT                   /gene=""
FT                   /product="Hypothetical protein"
FT                   /protein_id="gnl|gbufpa|CpPAT10_0072a|gb|AEK91420"
FT   gene            72060..73538
FT                   /locus_tag="CpPAT10_0073"
FT                   /gene="piuB"
FT   CDS             72060..73538
FT                   /locus_tag="CpPAT10_0073"
FT                   /gene="piuB"
FT                   /product="Uncharacterized iron-regulated membrane protein"
FT                   /protein_id="gnl|gbufpa|CpPAT10_0073|gb|AEK91421"
FT   gene            73609..74679
FT                   /locus_tag="CpPAT10_0074"
FT                   /gene=""
FT   CDS             73609..74679
FT                   /locus_tag="CpPAT10_0074"
FT                   /gene=""
FT                   /product="Hypothetical protein"
FT                   /protein_id="gnl|gbufpa|CpPAT10_0074|gb|AEK91422"
FT   gene            74794..76464
FT                   /locus_tag="CpPAT10_0075"
FT                   /gene=""
FT   CDS             74794..76464
FT                   /locus_tag="CpPAT10_0075"
FT                   /gene=""
FT                   /product="Hypothetical protein"
FT                   /protein_id="gnl|gbufpa|CpPAT10_0075|gb|AEK91423"
FT   gene            76516..76932
FT                   /locus_tag="CpPAT10_0076"
FT                   /gene="marR"
FT   CDS             76516..76932
FT                   /locus_tag="CpPAT10_0076"
FT                   /gene="marR"
FT                   /product="Multiple antibiotic resistance protein marR"
FT                   /protein_id="gnl|gbufpa|CpPAT10_0076|gb|AEK91424"
FT   gene            76941..77297
FT                   /locus_tag="CpPAT10_0077"
FT                   /gene=""
FT   CDS             76941..77297
FT                   /locus_tag="CpPAT10_0077"
FT                   /gene=""
FT                   /product="Hypothetical protein"
FT                   /protein_id="gnl|gbufpa|CpPAT10_0077|gb|AEK91425"
FT   gene            77297..78133
FT                   /locus_tag="CpPAT10_0078"
FT                   /gene=""
FT   CDS             77297..78133
FT                   /locus_tag="CpPAT10_0078"
FT                   /gene=""
FT                   /product="Hypothetical protein"
FT                   /protein_id="gnl|gbufpa|CpPAT10_0078|gb|AEK91426"
FT   gene            complement(78139..79221)
FT                   /locus_tag="CpPAT10_0079"
FT                   /gene="abrB"
FT   CDS             complement(78139..79221)
FT                   /locus_tag="CpPAT10_0079"
FT                   /gene="abrB"
FT                   /product="Ammonia monooxygenase"
FT                   /protein_id="gnl|gbufpa|CpPAT10_0079|gb|AEK91427"
FT   gene            complement(79282..79878)
FT                   /locus_tag="CpPAT10_0080"
FT                   /gene=""
FT   CDS             complement(79282..79878)
FT                   /locus_tag="CpPAT10_0080"
FT                   /gene=""
FT                   /product="Hypothetical protein"
FT                   /protein_id="gnl|gbufpa|CpPAT10_0080|gb|AEK91428"
FT   gene            79951..80763
FT                   /locus_tag="CpPAT10_0081"
FT                   /gene=""
FT   CDS             79951..80763
FT                   /locus_tag="CpPAT10_0081"
FT                   /gene=""
FT                   /product="Sulfite exporter TauE/SafE"
FT                   /protein_id="gnl|gbufpa|CpPAT10_0081|gb|AEK91429"
FT   gene            80894..81709
FT                   /locus_tag="CpPAT10_0082"
FT                   /gene="sgaA"
FT   CDS             80894..81709
FT                   /locus_tag="CpPAT10_0082"
FT                   /gene="sgaA"
FT                   /product="PTS system, IIA component"
FT                   /protein_id="gnl|gbufpa|CpPAT10_0082|gb|AEK91430"
FT   gene            81721..83262
FT                   /locus_tag="CpPAT10_0083"
FT                   /gene="ulaA"
FT   CDS             81721..83262
FT                   /locus_tag="CpPAT10_0083"
FT                   /gene="ulaA"
FT                   /product="Ascorbate-specific permease IIC component ulaA"
FT                   /protein_id="gnl|gbufpa|CpPAT10_0083|gb|AEK91431"
FT   gene            complement(83278..85734)
FT                   /locus_tag="CpPAT10_0084"
FT                   /gene="hrpB"
FT   CDS             complement(83278..85734)
FT                   /locus_tag="CpPAT10_0084"
FT                   /gene="hrpB"
FT                   /product="ATP-dependent RNA helicase hrpB"
FT                   /protein_id="gnl|gbufpa|CpPAT10_0084|gb|AEK91432"
FT   gene            86165..86647
FT                   /locus_tag="CpPAT10_0085"
FT                   /gene="alkB"
FT   CDS             86165..86647
FT                   /locus_tag="CpPAT10_0085"
FT                   /gene="alkB"
FT                   /product="Alpha-ketoglutarate-dependent dioxygenase AlkB"
FT                   /protein_id="gnl|gbufpa|CpPAT10_0085|gb|AEK91433"
FT   gene            86720..87382
FT                   /locus_tag="CpPAT10_0086"
FT                   /gene="tagA"
FT   CDS             86720..87382
FT                   /locus_tag="CpPAT10_0086"
FT                   /gene="tagA"
FT                   /product="DNA-3-methyladenine glycosylase 1"
FT                   /protein_id="gnl|gbufpa|CpPAT10_0086|gb|AEK91434"
FT   gene            87379..88080
FT                   /locus_tag="CpPAT10_0087"
FT                   /gene="yusR"
FT   CDS             87379..88080
FT                   /locus_tag="CpPAT10_0087"
FT                   /gene="yusR"
FT                   /product="Short-chain dehydrogenase/reductase yusR"
FT                   /protein_id="gnl|gbufpa|CpPAT10_0087|gb|AEK91435"
FT   gene            88180..88500
FT                   /locus_tag="CpPAT10_0088"
FT                   /gene=""
FT   CDS             88180..88500
FT                   /locus_tag="CpPAT10_0088"
FT                   /gene=""
FT                   /product="Hypothetical protein"
FT                   /protein_id="gnl|gbufpa|CpPAT10_0088|gb|AEK91436"
FT   gene            88539..88824
FT                   /locus_tag="CpPAT10_0088a"
FT                   /gene="yaaA"
FT                   /pseudo
FT                   /product="Uncharacterized protein yaaA"
FT   gene            88824..89648
FT                   /locus_tag="CpPAT10_0089"
FT                   /gene="cfp30B"
FT   CDS             88824..89648
FT                   /locus_tag="CpPAT10_0089"
FT                   /gene="cfp30B"
FT                   /product="Antigen Cfp30B"
FT                   /protein_id="gnl|gbufpa|CpPAT10_0089|gb|AEK91437"
FT   gene            89653..89943
FT                   /locus_tag="CpPAT10_0090"
FT                   /gene="ogt"
FT   CDS             89653..89943
FT                   /locus_tag="CpPAT10_0090"
FT                   /gene="ogt"
FT                   /product="Methylated-DNA--protein-cysteine
FT                   methyltransferase"
FT                   /protein_id="gnl|gbufpa|CpPAT10_0090|gb|AEK91438"
FT   gene            89949..90233
FT                   /locus_tag="CpPAT10_0091"
FT                   /gene=""
FT   CDS             89949..90233
FT                   /locus_tag="CpPAT10_0091"
FT                   /gene=""
FT                   /product="Hypothetical protein"
FT                   /protein_id="gnl|gbufpa|CpPAT10_0091|gb|AEK91439"
FT   gene            90296..91291
FT                   /locus_tag="CpPAT10_0091a"
FT                   /gene=""
FT   CDS             90296..91291
FT                   /locus_tag="CpPAT10_0091a"
FT                   /gene=""
FT                   /product="Hypothetical protein"
FT                   /protein_id="gnl|gbufpa|CpPAT10_0091a|gb|AEK91440"
FT   gene            complement(91288..92817)
FT                   /locus_tag="CpPAT10_0092"
FT                   /gene="glpK"
FT   CDS             complement(91288..92817)
FT                   /locus_tag="CpPAT10_0092"
FT                   /gene="glpK"
FT                   /product="Glycerol kinase"
FT                   /protein_id="gnl|gbufpa|CpPAT10_0092|gb|AEK91441"
FT   gene            complement(92827..93552)
FT                   /locus_tag="CpPAT10_0093"
FT                   /gene="glpF"
FT   CDS             complement(92827..93552)
FT                   /locus_tag="CpPAT10_0093"
FT                   /gene="glpF"
FT                   /product="Glycerol uptake facilitator protein"
FT                   /protein_id="gnl|gbufpa|CpPAT10_0093|gb|AEK91442"
FT   gene            complement(93609..94469)
FT                   /locus_tag="CpPAT10_0094"
FT                   /gene=""
FT   CDS             complement(93609..94469)
FT                   /locus_tag="CpPAT10_0094"
FT                   /gene=""
FT                   /product="Alpha/beta hydrolase family protein"
FT                   /protein_id="gnl|gbufpa|CpPAT10_0094|gb|AEK91443"
FT   gene            complement(94482..96332)
FT                   /locus_tag="CpPAT10_0095"
FT                   /gene="pepO"
FT   CDS             complement(94482..96332)
FT                   /locus_tag="CpPAT10_0095"
FT                   /gene="pepO"
FT                   /product="Metalloendopeptidase"
FT                   /protein_id="gnl|gbufpa|CpPAT10_0095|gb|AEK91444"
FT   gene            96402..96944
FT                   /locus_tag="CpPAT10_0096"
FT                   /gene=""
FT   CDS             96402..96944
FT                   /locus_tag="CpPAT10_0096"
FT                   /gene=""
FT                   /product="Hypothetical protein"
FT                   /protein_id="gnl|gbufpa|CpPAT10_0096|gb|AEK91445"
FT   gene            96941..97843
FT                   /locus_tag="CpPAT10_0097"
FT                   /gene=""
FT   CDS             96941..97843
FT                   /locus_tag="CpPAT10_0097"
FT                   /gene=""
FT                   /product="Hypothetical protein"
FT                   /protein_id="gnl|gbufpa|CpPAT10_0097|gb|AEK91446"
FT   gene            97869..98711
FT                   /locus_tag="CpPAT10_0098"
FT                   /gene="opuAC"
FT   CDS             97869..98711
FT                   /locus_tag="CpPAT10_0098"
FT                   /gene="opuAC"
FT                   /product="Glycine betaine-binding protein"
FT                   /protein_id="gnl|gbufpa|CpPAT10_0098|gb|AEK91447"
FT   gene            complement(98719..101931)
FT                   /locus_tag="CpPAT10_0099"
FT                   /gene="embC"
FT   CDS             complement(98719..101931)
FT                   /locus_tag="CpPAT10_0099"
FT                   /gene="embC"
FT                   /product="Arabinosyltransferase C"
FT                   /protein_id="gnl|gbufpa|CpPAT10_0099|gb|AEK91448"
FT   gene            complement(101996..104071)
FT                   /locus_tag="CpPAT10_0100"
FT                   /gene="aftA"
FT   CDS             complement(101996..104071)
FT                   /locus_tag="CpPAT10_0100"
FT                   /gene="aftA"
FT                   /product="Arabinofuranosyl transferase A"
FT                   /protein_id="gnl|gbufpa|CpPAT10_0100|gb|AEK91449"
FT   gene            complement(104219..104980)
FT                   /locus_tag="CpPAT10_0101"
FT                   /gene=""
FT   CDS             complement(104219..104980)
FT                   /locus_tag="CpPAT10_0101"
FT                   /gene=""
FT                   /product="Decaprenylphosphoryl-D-2-keto erythropentose
FT                   reductase"
FT                   /protein_id="gnl|gbufpa|CpPAT10_0101|gb|AEK91450"
FT   gene            complement(104996..106462)
FT                   /locus_tag="CpPAT10_0102"
FT                   /gene="dprE1"
FT   CDS             complement(104996..106462)
FT                   /locus_tag="CpPAT10_0102"
FT                   /gene="dprE1"
FT                   /product="Decaprenylphosphoryl-beta-D-ribose oxidase"
FT                   /protein_id="gnl|gbufpa|CpPAT10_0102|gb|AEK91451"
FT   gene            complement(106546..106779)
FT                   /locus_tag="CpPAT10_0103"
FT                   /gene=""
FT   CDS             complement(106546..106779)
FT                   /locus_tag="CpPAT10_0103"
FT                   /gene=""
FT                   /product="Hypothetical protein"
FT                   /protein_id="gnl|gbufpa|CpPAT10_0103|gb|AEK91452"
FT   gene            106815..107276
FT                   /locus_tag="CpPAT10_0104"
FT                   /gene=""
FT   CDS             106815..107276
FT                   /locus_tag="CpPAT10_0104"
FT                   /gene=""
FT                   /product="Hypothetical protein"
FT                   /protein_id="gnl|gbufpa|CpPAT10_0104|gb|AEK91453"
FT   gene            107273..107803
FT                   /locus_tag="CpPAT10_0105"
FT                   /gene=""
FT   CDS             107273..107803
FT                   /locus_tag="CpPAT10_0105"
FT                   /gene=""
FT                   /product="Hypothetical protein"
FT                   /protein_id="gnl|gbufpa|CpPAT10_0105|gb|AEK91454"
FT   gene            107824..108711
FT                   /locus_tag="CpPAT10_0106"
FT                   /gene=""
FT   CDS             107824..108711
FT                   /locus_tag="CpPAT10_0106"
FT                   /gene=""
FT                   /product="Hypothetical protein"
FT                   /protein_id="gnl|gbufpa|CpPAT10_0106|gb|AEK91455"
FT   gene            108723..109181
FT                   /locus_tag="CpPAT10_0107"
FT                   /gene=""
FT   CDS             108723..109181
FT                   /locus_tag="CpPAT10_0107"
FT                   /gene=""
FT                   /product="GtrA-like integral membrane protein"
FT                   /protein_id="gnl|gbufpa|CpPAT10_0107|gb|AEK91456"
FT   gene            complement(109185..110222)
FT                   /locus_tag="CpPAT10_0108"
FT                   /gene="glfT1"
FT   CDS             complement(109185..110222)
FT                   /locus_tag="CpPAT10_0108"
FT                   /gene="glfT1"
FT                   /product="UDP-galactofuranosyl transferase GlfT1"
FT                   /protein_id="gnl|gbufpa|CpPAT10_0108|gb|AEK91457"
FT   gene            110341..111311
FT                   /locus_tag="CpPAT10_0109"
FT                   /gene="mntA"
FT                   /pseudo
FT                   /product="ABC-type metal ion transport system, periplasmic
FT                   component"
FT   gene            111390..112115
FT                   /locus_tag="CpPAT10_0111"
FT                   /gene="mntB"
FT   CDS             111390..112115
FT                   /locus_tag="CpPAT10_0111"
FT                   /gene="mntB"
FT                   /product="Manganese/zinc/iron transport system ATP-binding
FT                   protein"
FT                   /protein_id="gnl|gbufpa|CpPAT10_0111|gb|AEK91458"
FT   gene            112305..112769
FT                   /locus_tag="CpPAT10_0112"
FT                   /gene="mntC"
FT   CDS             112305..112769
FT                   /locus_tag="CpPAT10_0112"
FT                   /gene="mntC"
FT                   /product="Manganese/zinc/iron transport system"
FT                   /protein_id="gnl|gbufpa|CpPAT10_0112|gb|AEK91459"
FT   gene            112766..113641
FT                   /locus_tag="CpPAT10_0113"
FT                   /gene="mntD"
FT   CDS             112766..113641
FT                   /locus_tag="CpPAT10_0113"
FT                   /gene="mntD"
FT                   /product="Manganese/zinc/iron transport system permease
FT                   protein"
FT                   /protein_id="gnl|gbufpa|CpPAT10_0113|gb|AEK91460"
FT   gene            113761..114753
FT                   /locus_tag="CpPAT10_0115"
FT                   /gene="troA"
FT   CDS             113761..114753
FT                   /locus_tag="CpPAT10_0115"
FT                   /gene="troA"
FT                   /product="Periplasmic zinc-binding protein troA"
FT                   /protein_id="gnl|gbufpa|CpPAT10_0115|gb|AEK91461"
FT   gene            114854..115534
FT                   /locus_tag="CpPAT10_0116"
FT                   /gene="pgpB"
FT   CDS             114854..115534
FT                   /locus_tag="CpPAT10_0116"
FT                   /gene="pgpB"
FT                   /product="Phosphatidylglycerophosphatase B"
FT                   /protein_id="gnl|gbufpa|CpPAT10_0116|gb|AEK91462"
FT   gene            complement(115581..116375)
FT                   /locus_tag="CpPAT10_0117"
FT                   /gene="rfbE"
FT   CDS             complement(115581..116375)
FT                   /locus_tag="CpPAT10_0117"
FT                   /gene="rfbE"
FT                   /product="O-antigen export system, ATP-binding protein"
FT                   /protein_id="gnl|gbufpa|CpPAT10_0117|gb|AEK91463"
FT   gene            complement(116391..117296)
FT                   /locus_tag="CpPAT10_0118"
FT                   /gene="rfbD"
FT   CDS             complement(116391..117296)
FT                   /locus_tag="CpPAT10_0118"
FT                   /gene="rfbD"
FT                   /product="O-antigen export system ATP-binding protein
FT                   RfbD"
FT                   /protein_id="gnl|gbufpa|CpPAT10_0118|gb|AEK91464"
FT   gene            117438..118631
FT                   /locus_tag="CpPAT10_0119"
FT                   /gene="csd"
FT   CDS             117438..118631
FT                   /locus_tag="CpPAT10_0119"
FT                   /gene="csd"
FT                   /product="Cysteine desulfurase"
FT                   /protein_id="gnl|gbufpa|CpPAT10_0119|gb|AEK91465"
FT   gene            complement(118628..119587)
FT                   /locus_tag="CpPAT10_0120"
FT                   /gene="qorA"
FT   CDS             complement(118628..119587)
FT                   /locus_tag="CpPAT10_0120"
FT                   /gene="qorA"
FT                   /product="Quinone oxidoreductase 1"
FT                   /protein_id="gnl|gbufpa|CpPAT10_0120|gb|AEK91466"
FT   gene            119668..119755
FT                   /locus_tag="CpPAT10_t05"
FT   tRNA            119668..119755
FT                   /product="tRNA-Ser"
FT   gene            complement(119801..120832)
FT                   /locus_tag="CpPAT10_0121"
FT                   /gene="pat"
FT   CDS             complement(119801..120832)
FT                   /locus_tag="CpPAT10_0121"
FT                   /gene="pat"
FT                   /product="Phenylalanine aminotransferase"
FT                   /protein_id="gnl|gbufpa|CpPAT10_0121|gb|AEK91467"
FT   gene            120939..121027
FT                   /locus_tag="CpPAT10_t06"
FT   tRNA            120939..121027
FT                   /product="tRNA-Ser"
FT   gene            121075..121150
FT                   /locus_tag="CpPAT10_t07"
FT   tRNA            121075..121150
FT                   /product="tRNA-Arg"
FT   gene            121587..123161
FT                   /locus_tag="CpPAT10_0122"
FT                   /gene="sdcS"
FT   CDS             121587..123161
FT                   /locus_tag="CpPAT10_0122"
FT                   /gene="sdcS"
FT                   /product="Sodium-dependent dicarboxylate transporter sdcS"
FT                   /protein_id="gnl|gbufpa|CpPAT10_0122|gb|AEK91468"
FT   gene            123412..124260
FT                   /locus_tag="CpPAT10_0123"
FT                   /gene="glcT"
FT   CDS             123412..124260
FT                   /locus_tag="CpPAT10_0123"
FT                   /gene="glcT"
FT                   /product="PtsGHI operon antiterminator"
FT                   /protein_id="gnl|gbufpa|CpPAT10_0123|gb|AEK91469"
FT   gene            124264..126302
FT                   /locus_tag="CpPAT10_0124"
FT                   /gene="nagE"
FT                   /pseudo
FT                   /product="PTS system, N-acetylglucosamine-specific IIC
FT                   component"
FT   gene            126462..127265
FT                   /locus_tag="CpPAT10_0126"
FT                   /gene=""
FT   CDS             126462..127265
FT                   /locus_tag="CpPAT10_0126"
FT                   /gene=""
FT                   /product="Glyoxalase/Bleomycin resistance
FT                   protein/Dihydroxybiphenyl dioxygenase"
FT                   /protein_id="gnl|gbufpa|CpPAT10_0126|gb|AEK91470"
FT   gene            127492..129810
FT                   /locus_tag="CpPAT10_0127"
FT                   /gene="norB"
FT   CDS             127492..129810
FT                   /locus_tag="CpPAT10_0127"
FT                   /gene="norB"
FT                   /product="Nitric-oxide reductase, cytochrome b-containing
FT                   subunit I"
FT                   /protein_id="gnl|gbufpa|CpPAT10_0127|gb|AEK91471"
FT   gene            129890..129965
FT                   /locus_tag="CpPAT10_t08"
FT   tRNA            129890..129965
FT                   /product="tRNA-Arg"
FT   gene            complement(130128..130814)
FT                   /locus_tag="CpPAT10_0128"
FT                   /gene=""
FT   CDS             complement(130128..130814)
FT                   /locus_tag="CpPAT10_0128"
FT                   /gene=""
FT                   /product="Hypothetical protein"
FT                   /protein_id="gnl|gbufpa|CpPAT10_0128|gb|AEK91472"
FT   gene            complement(130960..132354)
FT                   /locus_tag="CpPAT10_0129"
FT                   /gene="pdxR"
FT   CDS             complement(130960..132354)
FT                   /locus_tag="CpPAT10_0129"
FT                   /gene="pdxR"
FT                   /product="HTH-type pyridoxine biosynthesis transcriptional
FT                   regulator pdxR"
FT                   /protein_id="gnl|gbufpa|CpPAT10_0129|gb|AEK91473"
FT   gene            132444..133340
FT                   /locus_tag="CpPAT10_0130"
FT                   /gene="pdxS"
FT   CDS             132444..133340
FT                   /locus_tag="CpPAT10_0130"
FT                   /gene="pdxS"
FT                   /product="Pyridoxal biosynthesis lyase pdxS"
FT                   /protein_id="gnl|gbufpa|CpPAT10_0130|gb|AEK91474"
FT   gene            133334..133900
FT                   /locus_tag="CpPAT10_0131"
FT                   /gene="pdxT"
FT   CDS             133334..133900
FT                   /locus_tag="CpPAT10_0131"
FT                   /gene="pdxT"
FT                   /product="Glutamine amidotransferase subunit pdxT"
FT                   /protein_id="gnl|gbufpa|CpPAT10_0131|gb|AEK91475"
FT   gene            complement(133927..134940)
FT                   /locus_tag="CpPAT10_0132"
FT                   /gene="tyrA"
FT   CDS             complement(133927..134940)
FT                   /locus_tag="CpPAT10_0132"
FT                   /gene="tyrA"
FT                   /product="Prephenate dehydrogenase"
FT                   /protein_id="gnl|gbufpa|CpPAT10_0132|gb|AEK91476"
FT   gene            134978..135430
FT                   /locus_tag="CpPAT10_0133"
FT                   /gene=""
FT   CDS             134978..135430
FT                   /locus_tag="CpPAT10_0133"
FT                   /gene=""
FT                   /product="Hypothetical protein"
FT                   /protein_id="gnl|gbufpa|CpPAT10_0133|gb|AEK91477"
FT   gene            135448..135903
FT                   /locus_tag="CpPAT10_0134"
FT                   /gene="tadA"
FT   CDS             135448..135903
FT                   /locus_tag="CpPAT10_0134"
FT                   /gene="tadA"
FT                   /product="tRNA-specific adenosine deaminase"
FT                   /protein_id="gnl|gbufpa|CpPAT10_0134|gb|AEK91478"
FT   gene            135932..136022
FT                   /locus_tag="CpPAT10_t09"
FT   tRNA            135932..136022
FT                   /product="tRNA-Ser"
FT   gene            complement(136029..136331)
FT                   /locus_tag="CpPAT10_0134a"
FT                   /gene=""
FT   CDS             complement(136029..136331)
FT                   /locus_tag="CpPAT10_0134a"
FT                   /gene=""
FT                   /product="Hypothetical protein"
FT                   /protein_id="gnl|gbufpa|CpPAT10_0134a"
FT   gene            136375..138762
FT                   /locus_tag="CpPAT10_0135"
FT                   /gene="mmpL11"
FT   CDS             136375..138762
FT                   /locus_tag="CpPAT10_0135"
FT                   /gene="mmpL11"
FT                   /product="Hypothetical protein mmpL11"
FT                   /protein_id="gnl|gbufpa|CpPAT10_0135|gb|AEK91479"
FT   gene            138811..140052
FT                   /locus_tag="CpPAT10_0136"
FT                   /gene="tgt"
FT   CDS             138811..140052
FT                   /locus_tag="CpPAT10_0136"
FT                   /gene="tgt"
FT                   /product="Queuine tRNA-ribosyltransferase"
FT                   /protein_id="gnl|gbufpa|CpPAT10_0136|gb|AEK91480"
FT   gene            140093..140905
FT                   /locus_tag="CpPAT10_0137"
FT                   /gene="gltX"
FT   CDS             140093..140905
FT                   /locus_tag="CpPAT10_0137"
FT                   /gene="gltX"
FT                   /product="Glutamyl-tRNA synthetase"
FT                   /protein_id="gnl|gbufpa|CpPAT10_0137|gb|AEK91481"
FT   gene            141137..142525
FT                   /locus_tag="CpPAT10_0138"
FT                   /gene="gntP"
FT   CDS             141137..142525
FT                   /locus_tag="CpPAT10_0138"
FT                   /gene="gntP"
FT                   /product="Gluconate permease"
FT                   /protein_id="gnl|gbufpa|CpPAT10_0138|gb|AEK91482"
FT   gene            complement(142509..142985)
FT                   /locus_tag="CpPAT10_0139"
FT                   /gene="idnK"
FT   CDS             complement(142509..142985)
FT                   /locus_tag="CpPAT10_0139"
FT                   /gene="idnK"
FT                   /product="Thermosensitive gluconokinase"
FT                   /protein_id="gnl|gbufpa|CpPAT10_0139|gb|AEK91483"
FT   gene            complement(142997..143971)
FT                   /locus_tag="CpPAT10_0140"
FT                   /gene="idnD"
FT   CDS             complement(142997..143971)
FT                   /locus_tag="CpPAT10_0140"
FT                   /gene="idnD"
FT                   /product="Zinc-binding alcohol dehydrogenase"
FT                   /protein_id="gnl|gbufpa|CpPAT10_0140|gb|AEK91484"
FT   gene            complement(143989..144738)
FT                   /locus_tag="CpPAT10_0141"
FT                   /gene="idnO"
FT   CDS             complement(143989..144738)
FT                   /locus_tag="CpPAT10_0141"
FT                   /gene="idnO"
FT                   /product="Gluconate 5-dehydrogenase"
FT                   /protein_id="gnl|gbufpa|CpPAT10_0141|gb|AEK91485"
FT   gene            complement(144841..144929)
FT                   /locus_tag=""
FT   tRNA            complement(144841..144929)
FT                   /product="tRNA-Ser"
FT   gene            144999..145112
FT                   /locus_tag="CpPAT10_0142"
FT                   /gene=""
FT   CDS             144999..145112
FT                   /locus_tag="CpPAT10_0142"
FT                   /gene=""
FT                   /product="Hypothetical protein"
FT                   /protein_id="gnl|gbufpa|CpPAT10_0142|gb|AEK91486"
FT   gene            145432..146709
FT                   /locus_tag="CpPAT10_0143"
FT                   /gene="aspB"
FT   CDS             145432..146709
FT                   /locus_tag="CpPAT10_0143"
FT                   /gene="aspB"
FT                   /product="Aspartate transaminase"
FT                   /protein_id="gnl|gbufpa|CpPAT10_0143|gb|AEK91487"
FT   gene            146791..147360
FT                   /locus_tag="CpPAT10_0144"
FT                   /gene=""
FT   CDS             146791..147360
FT                   /locus_tag="CpPAT10_0144"
FT                   /gene=""
FT                   /product="Hypothetical protein"
FT                   /protein_id="gnl|gbufpa|CpPAT10_0144|gb|AEK91488"
FT   gene            147374..149923
FT                   /locus_tag="CpPAT10_0145"
FT                   /gene="dnaX"
FT   CDS             147374..149923
FT                   /locus_tag="CpPAT10_0145"
FT                   /gene="dnaX"
FT                   /product="DNA polymerase III subunit gamma/tau"
FT                   /protein_id="gnl|gbufpa|CpPAT10_0145|gb|AEK91489"
FT   gene            150027..150347
FT                   /locus_tag="CpPAT10_0146"
FT                   /gene="ybaB"
FT   CDS             150027..150347
FT                   /locus_tag="CpPAT10_0146"
FT                   /gene="ybaB"
FT                   /product="UPF0133 protein ybaB"
FT                   /protein_id="gnl|gbufpa|CpPAT10_0146|gb|AEK91490"
FT   gene            150459..151115
FT                   /locus_tag="CpPAT10_0147"
FT                   /gene="recR"
FT   CDS             150459..151115
FT                   /locus_tag="CpPAT10_0147"
FT                   /gene="recR"
FT                   /product="Recombination protein recR"
FT                   /protein_id="gnl|gbufpa|CpPAT10_0147|gb|AEK91491"
FT   gene            complement(151131..152468)
FT                   /locus_tag="CpPAT10_0148"
FT                   /gene="ygbN"
FT   CDS             complement(151131..152468)
FT                   /locus_tag="CpPAT10_0148"
FT                   /gene="ygbN"
FT                   /product="Inner membrane permease ygbN"
FT                   /protein_id="gnl|gbufpa|CpPAT10_0148|gb|AEK91492"
FT   gene            complement(152468..153376)
FT                   /locus_tag="CpPAT10_0149"
FT                   /gene="mmsB"
FT   CDS             complement(152468..153376)
FT                   /locus_tag="CpPAT10_0149"
FT                   /gene="mmsB"
FT                   /product="3-hydroxyisobutyrate dehydrogenase"
FT                   /protein_id="gnl|gbufpa|CpPAT10_0149|gb|AEK91493"
FT   gene            complement(153387..154828)
FT                   /locus_tag="CpPAT10_0150"
FT                   /gene=""
FT                   /pseudo
FT                   /product="Hypothetical protein"
FT   gene            complement(154971..155675)
FT                   /locus_tag="CpPAT10_0152"
FT                   /gene="dgoR"
FT   CDS             complement(154971..155675)
FT                   /locus_tag="CpPAT10_0152"
FT                   /gene="dgoR"
FT                   /product="Galactonate operon transcriptional repressor"
FT                   /protein_id="gnl|gbufpa|CpPAT10_0152|gb|AEK91494"
FT   gene            155787..156635
FT                   /locus_tag="CpPAT10_0153"
FT                   /gene="hpaF"
FT   CDS             155787..156635
FT                   /locus_tag="CpPAT10_0153"
FT                   /gene="hpaF"
FT                   /product="2-hydroxyhepta-2,4-diene-1,7-dioatesomerase"
FT                   /protein_id="gnl|gbufpa|CpPAT10_0153|gb|AEK91495"
FT   gene            156757..156993
FT                   /locus_tag="CpPAT10_0154"
FT                   /gene=""
FT   CDS             156757..156993
FT                   /locus_tag="CpPAT10_0154"
FT                   /gene=""
FT                   /product="Hypothetical protein"
FT                   /protein_id="gnl|gbufpa|CpPAT10_0154|gb|AEK91496"
FT   gene            complement(157021..157146)
FT                   /locus_tag="CpPAT10_0155"
FT                   /gene=""
FT   CDS             complement(157021..157146)
FT                   /locus_tag="CpPAT10_0155"
FT                   /gene=""
FT                   /product="Hypothetical protein"
FT                   /protein_id="gnl|gbufpa|CpPAT10_0155|gb|AEK91497"
FT   gene            complement(157220..157972)
FT                   /locus_tag="CpPAT10_0156"
FT                   /gene="cobQ"
FT   CDS             complement(157220..157972)
FT                   /locus_tag="CpPAT10_0156"
FT                   /gene="cobQ"
FT                   /product="Cobyric acid synthase"
FT                   /protein_id="gnl|gbufpa|CpPAT10_0156|gb|AEK91498"
FT   gene            complement(157972..159267)
FT                   /locus_tag="CpPAT10_0157"
FT                   /gene="murD"
FT   CDS             complement(157972..159267)
FT                   /locus_tag="CpPAT10_0157"
FT                   /gene="murD"
FT                   /product="UDP-N-acetylmuramoylalanine--D-glutamate ligase"
FT                   /protein_id="gnl|gbufpa|CpPAT10_0157|gb|AEK91499"
FT   gene            complement(159279..160325)
FT                   /locus_tag="CpPAT10_0158"
FT                   /gene="dnaQ1"
FT   CDS             complement(159279..160325)
FT                   /locus_tag="CpPAT10_0158"
FT                   /gene="dnaQ1"
FT                   /product="DNA polymerase III subunit epsilon"
FT                   /protein_id="gnl|gbufpa|CpPAT10_0158|gb|AEK91500"
FT   gene            complement(160354..161122)
FT                   /locus_tag="CpPAT10_0159"
FT                   /gene="nfrA"
FT                   /pseudo
FT                   /product="NADPH-dependent nitro/flavin reductase"
FT   gene            complement(161162..163003)
FT                   /locus_tag="CpPAT10_0161"
FT                   /gene="leuA"
FT   CDS             complement(161162..163003)
FT                   /locus_tag="CpPAT10_0161"
FT                   /gene="leuA"
FT                   /product="2-isopropylmalate synthase"
FT                   /protein_id="gnl|gbufpa|CpPAT10_0161|gb|AEK91501"
FT   gene            163206..164144
FT                   /locus_tag="CpPAT10_0162"
FT                   /gene="deoR"
FT   CDS             163206..164144
FT                   /locus_tag="CpPAT10_0162"
FT                   /gene="deoR"
FT                   /product="Deoxyribonucleoside regulator"
FT                   /protein_id="gnl|gbufpa|CpPAT10_0162|gb|AEK91502"
FT   gene            164435..165151
FT                   /locus_tag="CpPAT10_0163"
FT                   /gene="deoD"
FT   CDS             164435..165151
FT                   /locus_tag="CpPAT10_0163"
FT                   /gene="deoD"
FT                   /product="Purine nucleoside phosphorylase"
FT                   /protein_id="gnl|gbufpa|CpPAT10_0163|gb|AEK91503"
FT   gene            165164..166543
FT                   /locus_tag="CpPAT10_0164"
FT                   /gene=""
FT   CDS             165164..166543
FT                   /locus_tag="CpPAT10_0164"
FT                   /gene=""
FT                   /product="MFS-type drug efflux transporter"
FT                   /protein_id="gnl|gbufpa|CpPAT10_0164|gb|AEK91504"
FT   gene            166603..167268
FT                   /locus_tag="CpPAT10_0165"
FT                   /gene="deoC"
FT   CDS             166603..167268
FT                   /locus_tag="CpPAT10_0165"
FT                   /gene="deoC"
FT                   /product="Deoxyribose-phosphate aldolase"
FT                   /protein_id="gnl|gbufpa|CpPAT10_0165|gb|AEK91505"
FT   gene            167291..168955
FT                   /locus_tag="CpPAT10_0166"
FT                   /gene="pmmB"
FT   CDS             167291..168955
FT                   /locus_tag="CpPAT10_0166"
FT                   /gene="pmmB"
FT                   /product="Phosphoglucosamine mutase"
FT                   /protein_id="gnl|gbufpa|CpPAT10_0166|gb|AEK91506"
FT   gene            169536..171092
FT                   /locus_tag="CpPAT10_0167"
FT                   /gene=""
FT   CDS             169536..171092
FT                   /locus_tag="CpPAT10_0167"
FT                   /gene=""
FT                   /product="Hypothetical protein"
FT                   /protein_id="gnl|gbufpa|CpPAT10_0167|gb|AEK91507"
FT   gene            171702..173873
FT                   /locus_tag="CpPAT10_0168"
FT                   /gene="sdrC"
FT   CDS             171702..173873
FT                   /locus_tag="CpPAT10_0168"
FT                   /gene="sdrC"
FT                   /product="Serine-aspartate repeat-containing protein"
FT                   /protein_id="gnl|gbufpa|CpPAT10_0168|gb|AEK91508"
FT   gene            173934..175037
FT                   /locus_tag="CpPAT10_0169"
FT                   /gene="sdrD"
FT   CDS             173934..175037
FT                   /locus_tag="CpPAT10_0169"
FT                   /gene="sdrD"
FT                   /product="Serine-aspartate repeat-containing protein D"
FT                   /protein_id="gnl|gbufpa|CpPAT10_0169|gb|AEK91509"
FT   gene            175294..176385
FT                   /locus_tag="CpPAT10_0170"
FT                   /gene=""
FT   CDS             175294..176385
FT                   /locus_tag="CpPAT10_0170"
FT                   /gene=""
FT                   /product="Hypothetical protein"
FT                   /protein_id="gnl|gbufpa|CpPAT10_0170|gb|AEK91510"
FT   gene            complement(176386..177231)
FT                   /locus_tag="CpPAT10_0171"
FT                   /gene=""
FT   CDS             complement(176386..177231)
FT                   /locus_tag="CpPAT10_0171"
FT                   /gene=""
FT                   /product="Hypothetical protein"
FT                   /protein_id="gnl|gbufpa|CpPAT10_0171|gb|AEK91511"
FT   gene            177512..178801
FT                   /locus_tag="CpPAT10_0172"
FT                   /gene="lysC"
FT   CDS             177512..178801
FT                   /locus_tag="CpPAT10_0172"
FT                   /gene="lysC"
FT                   /product="Aspartate kinase"
FT                   /protein_id="gnl|gbufpa|CpPAT10_0172|gb|AEK91512"
FT   gene            179085..182387
FT                   /locus_tag="CpPAT10_0173"
FT                   /gene=""
FT   CDS             179085..182387
FT                   /locus_tag="CpPAT10_0173"
FT                   /gene=""
FT                   /product="Surface antigen"
FT                   /protein_id="gnl|gbufpa|CpPAT10_0173|gb|AEK91513"
FT   gene            182642..183673
FT                   /locus_tag="CpPAT10_0174"
FT                   /gene="asd"
FT   CDS             182642..183673
FT                   /locus_tag="CpPAT10_0174"
FT                   /gene="asd"
FT                   /product="Aspartate-semialdehyde dehydrogenase"
FT                   /protein_id="gnl|gbufpa|CpPAT10_0174|gb|AEK91514"
FT   gene            complement(183742..184305)
FT                   /locus_tag="CpPAT10_0175"
FT                   /gene="sigC"
FT   CDS             complement(183742..184305)
FT                   /locus_tag="CpPAT10_0175"
FT                   /gene="sigC"
FT                   /product="RNA polymerase sigma factor"
FT                   /protein_id="gnl|gbufpa|CpPAT10_0175|gb|AEK91515"
FT   gene            184448..185986
FT                   /locus_tag="CpPAT10_0176"
FT                   /gene="katA"
FT   CDS             184448..185986
FT                   /locus_tag="CpPAT10_0176"
FT                   /gene="katA"
FT                   /product="Catalase"
FT                   /protein_id="gnl|gbufpa|CpPAT10_0176|gb|AEK91516"
FT   gene            complement(185998..186117)
FT                   /locus_tag="CpPAT10_0177"
FT                   /gene=""
FT   CDS             complement(185998..186117)
FT                   /locus_tag="CpPAT10_0177"
FT                   /gene=""
FT                   /product="Hypothetical protein"
FT                   /protein_id="gnl|gbufpa|CpPAT10_0177|gb|AEK91517"
FT   gene            186654..187355
FT                   /locus_tag="CpPAT10_0178"
FT                   /gene=""
FT   CDS             186654..187355
FT                   /locus_tag="CpPAT10_0178"
FT                   /gene=""
FT                   /product="Hypothetical protein"
FT                   /protein_id="gnl|gbufpa|CpPAT10_0178|gb|AEK91518"
FT   gene            187358..187564
FT                   /locus_tag="CpPAT10_0179"
FT                   /gene=""
FT   CDS             187358..187564
FT                   /locus_tag="CpPAT10_0179"
FT                   /gene=""
FT                   /product="Hypothetical protein"
FT                   /protein_id="gnl|gbufpa|CpPAT10_0179|gb|AEK91519"
FT   gene            187573..188307
FT                   /locus_tag="CpPAT10_0180"
FT                   /gene=""
FT   CDS             187573..188307
FT                   /locus_tag="CpPAT10_0180"
FT                   /gene=""
FT                   /product="Hypothetical protein"
FT                   /protein_id="gnl|gbufpa|CpPAT10_0180|gb|AEK91520"
FT   gene            188322..188945
FT                   /locus_tag="CpPAT10_0181"
FT                   /gene=""
FT   CDS             188322..188945
FT                   /locus_tag="CpPAT10_0181"
FT                   /gene=""
FT                   /product="Hypothetical protein"
FT                   /protein_id="gnl|gbufpa|CpPAT10_0181|gb|AEK91521"
FT   gene            188945..189889
FT                   /locus_tag="CpPAT10_0182"
FT                   /gene=""
FT   CDS             188945..189889
FT                   /locus_tag="CpPAT10_0182"
FT                   /gene=""
FT                   /product="Hypothetical protein"
FT                   /protein_id="gnl|gbufpa|CpPAT10_0182|gb|AEK91522"
FT   gene            complement(189943..190995)
FT                   /locus_tag="CpPAT10_0183"
FT                   /gene="potA"
FT   CDS             complement(189943..190995)
FT                   /locus_tag="CpPAT10_0183"
FT                   /gene="potA"
FT                   /product="Spermidine/putrescine import ATP-binding protein
FT                   PotA"
FT                   /protein_id="gnl|gbufpa|CpPAT10_0183|gb|AEK91523"
FT   gene            complement(190986..192386)
FT                   /locus_tag="CpPAT10_0184"
FT                   /gene="potC"
FT   CDS             complement(190986..192386)
FT                   /locus_tag="CpPAT10_0184"
FT                   /gene="potC"
FT                   /product="Spermidine/putrescine transport system permease
FT                   protein PotC"
FT                   /protein_id="gnl|gbufpa|CpPAT10_0184|gb|AEK91524"
FT   gene            complement(192537..193538)
FT                   /locus_tag="CpPAT10_0185"
FT                   /gene="potD"
FT   CDS             complement(192537..193538)
FT                   /locus_tag="CpPAT10_0185"
FT                   /gene="potD"
FT                   /product="Spermidine/putrescine-binding periplasmic
FT                   protein"
FT                   /protein_id="gnl|gbufpa|CpPAT10_0185|gb|AEK91525"
FT   gene            complement(193618..195015)
FT                   /locus_tag="CpPAT10_0186"
FT                   /gene="glpT"
FT   CDS             complement(193618..195015)
FT                   /locus_tag="CpPAT10_0186"
FT                   /gene="glpT"
FT                   /product="Glycerol-3-phosphate transporter"
FT                   /protein_id="gnl|gbufpa|CpPAT10_0186|gb|AEK91526"
FT   gene            complement(195117..195818)
FT                   /locus_tag="CpPAT10_0187"
FT                   /gene="mprA"
FT   CDS             complement(195117..195818)
FT                   /locus_tag="CpPAT10_0187"
FT                   /gene="mprA"
FT                   /product="Response regulator mprA"
FT                   /protein_id="gnl|gbufpa|CpPAT10_0187|gb|AEK91527"
FT   gene            complement(195811..196596)
FT                   /locus_tag="CpPAT10_0188"
FT                   /gene="senX3"
FT   CDS             complement(195811..196596)
FT                   /locus_tag="CpPAT10_0188"
FT                   /gene="senX3"
FT                   /product="Sensor-like histidine kinase senX3"
FT                   /protein_id="gnl|gbufpa|CpPAT10_0188|gb|AEK91528"
FT   gene            complement(196718..197026)
FT                   /locus_tag="CpPAT10_0189"
FT                   /gene="mrpG"
FT   CDS             complement(196718..197026)
FT                   /locus_tag="CpPAT10_0189"
FT                   /gene="mrpG"
FT                   /product="Na(+)/H(+) antiporter subunit G"
FT                   /protein_id="gnl|gbufpa|CpPAT10_0189|gb|AEK91529"
FT   gene            complement(197026..197292)
FT                   /locus_tag="CpPAT10_0190"
FT                   /gene="mrpF"
FT   CDS             complement(197026..197292)
FT                   /locus_tag="CpPAT10_0190"
FT                   /gene="mrpF"
FT                   /product="Na(+)/H(+) antiporter subunit F"
FT                   /protein_id="gnl|gbufpa|CpPAT10_0190|gb|AEK91530"
FT   gene            complement(197292..197711)
FT                   /locus_tag="CpPAT10_0191"
FT                   /gene="mrpE"
FT   CDS             complement(197292..197711)
FT                   /locus_tag="CpPAT10_0191"
FT                   /gene="mrpE"
FT                   /product="Na(+)/H(+) antiporter subunit E"
FT                   /protein_id="gnl|gbufpa|CpPAT10_0191|gb|AEK91531"
FT   gene            complement(197711..199249)
FT                   /locus_tag="CpPAT10_0192"
FT                   /gene="mrpD"
FT   CDS             complement(197711..199249)
FT                   /locus_tag="CpPAT10_0192"
FT                   /gene="mrpD"
FT                   /product="Na(+)/H(+) antiporter subunit D"
FT                   /protein_id="gnl|gbufpa|CpPAT10_0192|gb|AEK91532"
FT   gene            complement(199249..199704)
FT                   /locus_tag="CpPAT10_0193"
FT                   /gene="mrpC"
FT   CDS             complement(199249..199704)
FT                   /locus_tag="CpPAT10_0193"
FT                   /gene="mrpC"
FT                   /product="Na(+)/H(+) antiporter subunit C"
FT                   /protein_id="gnl|gbufpa|CpPAT10_0193|gb|AEK91533"
FT   gene            complement(199705..202674)
FT                   /locus_tag="CpPAT10_0194"
FT                   /gene="mrpA"
FT   CDS             complement(199705..202674)
FT                   /locus_tag="CpPAT10_0194"
FT                   /gene="mrpA"
FT                   /product="Na(+)/H(+) antiporter subunit A"
FT                   /protein_id="gnl|gbufpa|CpPAT10_0194|gb|AEK91534"
FT   gene            202880..204313
FT                   /locus_tag="CpPAT10_0195"
FT                   /gene=""
FT   CDS             202880..204313
FT                   /locus_tag="CpPAT10_0195"
FT                   /gene=""
FT                   /product="Hypothetical protein"
FT                   /protein_id="gnl|gbufpa|CpPAT10_0195|gb|AEK91535"
FT   gene            complement(204310..205716)
FT                   /locus_tag="CpPAT10_0196"
FT                   /gene=""
FT   CDS             complement(204310..205716)
FT                   /locus_tag="CpPAT10_0196"
FT                   /gene=""
FT                   /product="Hypothetical protein"
FT                   /protein_id="gnl|gbufpa|CpPAT10_0196|gb|AEK91536"
FT   gene            complement(206111..206938)
FT                   /locus_tag="CpPAT10_0197"
FT                   /gene="yhaP"
FT   CDS             complement(206111..206938)
FT                   /locus_tag="CpPAT10_0197"
FT                   /gene="yhaP"
FT                   /product="Protein yhaP"
FT                   /protein_id="gnl|gbufpa|CpPAT10_0197|gb|AEK91537"
FT   gene            complement(206943..207970)
FT                   /locus_tag="CpPAT10_0199"
FT                   /gene="yhaQ"
FT                   /pseudo
FT                   /product="ABC transporter ATP-binding protein YhaQ"
FT   gene            complement(208590..209069)
FT                   /locus_tag="CpPAT10_0200"
FT                   /gene=""
FT   CDS             complement(208590..209069)
FT                   /locus_tag="CpPAT10_0200"
FT                   /gene=""
FT                   /product="Hypothetical protein"
FT                   /protein_id="gnl|gbufpa|CpPAT10_0200|gb|AEK91538"
FT   gene            complement(209091..210170)
FT                   /locus_tag="CpPAT10_0203"
FT                   /gene=""
FT                   /pseudo
FT                   /product="Transposase, Mutator family"
FT   gene            complement(210450..210526)
FT                   /locus_tag="CpPAT10_t48"
FT   tRNA            complement(210450..210526)
FT                   /product="tRNA-Pro"
FT   gene            complement(210583..211521)
FT                   /locus_tag="CpPAT10_0204"
FT                   /gene="ykuE"
FT   CDS             complement(210583..211521)
FT                   /locus_tag="CpPAT10_0204"
FT                   /gene="ykuE"
FT                   /product="Uncharacterized metallophosphoesterase ykuE"
FT                   /protein_id="gnl|gbufpa|CpPAT10_0204|gb|AEK91539"
FT   gene            211520..211981
FT                   /locus_tag="CpPAT10_0205"
FT                   /gene="yqeY"
FT   CDS             211520..211981
FT                   /locus_tag="CpPAT10_0205"
FT                   /gene="yqeY"
FT                   /product="Uncharacterized protein yqeY"
FT                   /protein_id="gnl|gbufpa|CpPAT10_0205|gb|AEK91540"
FT   gene            complement(212007..214379)
FT                   /locus_tag="CpPAT10_0206"
FT                   /gene="pbpB"
FT   CDS             complement(212007..214379)
FT                   /locus_tag="CpPAT10_0206"
FT                   /gene="pbpB"
FT                   /product="Penicillin binding protein transpeptidase"
FT                   /protein_id="gnl|gbufpa|CpPAT10_0206|gb|AEK91541"
FT   gene            214572..214748
FT                   /locus_tag="CpPAT10_0207"
FT                   /gene="whiB"
FT   CDS             214572..214748
FT                   /locus_tag="CpPAT10_0207"
FT                   /gene="whiB"
FT                   /product="Transcription factor WhiB"
FT                   /protein_id="gnl|gbufpa|CpPAT10_0207|gb|AEK91542"
FT   gene            214875..215177
FT                   /locus_tag="CpPAT10_0208"
FT                   /gene=""
FT   CDS             214875..215177
FT                   /locus_tag="CpPAT10_0208"
FT                   /gene=""
FT                   /product="Hypothetical protein"
FT                   /protein_id="gnl|gbufpa|CpPAT10_0208|gb|AEK91543"
FT   gene            215177..215635
FT                   /locus_tag="CpPAT10_0209"
FT                   /gene="yabJ"
FT   CDS             215177..215635
FT                   /locus_tag="CpPAT10_0209"
FT                   /gene="yabJ"
FT                   /product="RutC family protein yabJ"
FT                   /protein_id="gnl|gbufpa|CpPAT10_0209|gb|AEK91544"
FT   gene            215717..216550
FT                   /locus_tag="CpPAT10_0210"
FT                   /gene=""
FT   CDS             215717..216550
FT                   /locus_tag="CpPAT10_0210"
FT                   /gene=""
FT                   /product="Metallo-beta-lactamase superfamily protein"
FT                   /protein_id="gnl|gbufpa|CpPAT10_0210|gb|AEK91545"
FT   gene            complement(216630..217313)
FT                   /locus_tag="CpPAT10_0211"
FT                   /gene="glxR"
FT   CDS             complement(216630..217313)
FT                   /locus_tag="CpPAT10_0211"
FT                   /gene="glxR"
FT                   /product="CRP/FNR family transcriptional regulator"
FT                   /protein_id="gnl|gbufpa|CpPAT10_0211|gb|AEK91546"
FT   gene            complement(217615..217923)
FT                   /locus_tag="CpPAT10_0212"
FT                   /gene=""
FT   CDS             complement(217615..217923)
FT                   /locus_tag="CpPAT10_0212"
FT                   /gene=""
FT                   /product="Hypothetical protein"
FT                   /protein_id="gnl|gbufpa|CpPAT10_0212|gb|AEK91547"
FT   gene            217922..218728
FT                   /locus_tag="CpPAT10_0213"
FT                   /gene="nth"
FT   CDS             217922..218728
FT                   /locus_tag="CpPAT10_0213"
FT                   /gene="nth"
FT                   /product="Endonuclease III"
FT                   /protein_id="gnl|gbufpa|CpPAT10_0213|gb|AEK91548"
FT   gene            218732..219337
FT                   /locus_tag="CpPAT10_0214"
FT                   /gene=""
FT   CDS             218732..219337
FT                   /locus_tag="CpPAT10_0214"
FT                   /gene=""
FT                   /product="Thioredoxin-related protein"
FT                   /protein_id="gnl|gbufpa|CpPAT10_0214|gb|AEK91549"
FT   gene            219337..220116
FT                   /locus_tag="CpPAT10_0215"
FT                   /gene="nudL"
FT   CDS             219337..220116
FT                   /locus_tag="CpPAT10_0215"
FT                   /gene="nudL"
FT                   /product="Uncharacterized Nudix hydrolase nudL"
FT                   /protein_id="gnl|gbufpa|CpPAT10_0215|gb|AEK91550"
FT   gene            220188..221387
FT                   /locus_tag="CpPAT10_0216"
FT                   /gene="htrA2"
FT   CDS             220188..221387
FT                   /locus_tag="CpPAT10_0216"
FT                   /gene="htrA2"
FT                   /product="Trypsin-like serine proteases"
FT                   /protein_id="gnl|gbufpa|CpPAT10_0216|gb|AEK91551"
FT   gene            complement(221380..222297)
FT                   /locus_tag="CpPAT10_0217"
FT                   /gene="mhpC"
FT   CDS             complement(221380..222297)
FT                   /locus_tag="CpPAT10_0217"
FT                   /gene="mhpC"
FT                   /product="Alpha/beta hydrolase family"
FT                   /protein_id="gnl|gbufpa|CpPAT10_0217|gb|AEK91552"
FT   gene            complement(222387..222887)
FT                   /locus_tag="CpPAT10_0218"
FT                   /gene=""
FT   CDS             complement(222387..222887)
FT                   /locus_tag="CpPAT10_0218"
FT                   /gene=""
FT                   /product="Hypothetical protein"
FT                   /protein_id="gnl|gbufpa|CpPAT10_0218|gb|AEK91553"
FT   gene            223004..223669
FT                   /locus_tag="CpPAT10_0219"
FT                   /gene=""
FT   CDS             223004..223669
FT                   /locus_tag="CpPAT10_0219"
FT                   /gene=""
FT                   /product="Hypothetical protein"
FT                   /protein_id="gnl|gbufpa|CpPAT10_0219|gb|AEK91554"
FT   gene            complement(223713..224585)
FT                   /locus_tag="CpPAT10_0220"
FT                   /gene="serB"
FT   CDS             complement(223713..224585)
FT                   /locus_tag="CpPAT10_0220"
FT                   /gene="serB"
FT                   /product="Phosphoserine phosphatase"
FT                   /protein_id="gnl|gbufpa|CpPAT10_0220|gb|AEK91555"
FT   gene            complement(224867..225082)
FT                   /locus_tag="CpPAT10_0221"
FT                   /gene=""
FT   CDS             complement(224867..225082)
FT                   /locus_tag="CpPAT10_0221"
FT                   /gene=""
FT                   /product="Hypothetical protein"
FT                   /protein_id="gnl|gbufpa|CpPAT10_0221|gb|AEK91556"
FT   gene            225414..226442
FT                   /locus_tag="CpPAT10_0222"
FT                   /gene="cpaE"
FT   CDS             225414..226442
FT                   /locus_tag="CpPAT10_0222"
FT                   /gene="cpaE"
FT                   /product="Pilus assembly protein CpaE"
FT                   /protein_id="gnl|gbufpa|CpPAT10_0222|gb|AEK91557"
FT   gene            226646..227563
FT                   /locus_tag="CpPAT10_0223"
FT                   /gene="gspE"
FT   CDS             226646..227563
FT                   /locus_tag="CpPAT10_0223"
FT                   /gene="gspE"
FT                   /product="GSPII_E, type II/IV secretion system protein"
FT                   /protein_id="gnl|gbufpa|CpPAT10_0223|gb|AEK91558"
FT   gene            227563..228318
FT                   /locus_tag="CpPAT10_0224"
FT                   /gene=""
FT   CDS             227563..228318
FT                   /locus_tag="CpPAT10_0224"
FT                   /gene=""
FT                   /product="Hypothetical protein"
FT                   /protein_id="gnl|gbufpa|CpPAT10_0224|gb|AEK91559"
FT   gene            228315..228938
FT                   /locus_tag="CpPAT10_0225"
FT                   /gene="gspF"
FT   CDS             228315..228938
FT                   /locus_tag="CpPAT10_0225"
FT                   /gene="gspF"
FT                   /product="Bacterial type II secretion system protein F
FT                   domain"
FT                   /protein_id="gnl|gbufpa|CpPAT10_0225|gb|AEK91560"
FT   gene            229003..229197
FT                   /locus_tag="CpPAT10_0226"
FT                   /gene=""
FT   CDS             229003..229197
FT                   /locus_tag="CpPAT10_0226"
FT                   /gene=""
FT                   /product="Hypothetical protein"
FT                   /protein_id="gnl|gbufpa|CpPAT10_0226|gb|AEK91561"
FT   gene            229208..229480
FT                   /locus_tag="CpPAT10_0227"
FT                   /gene=""
FT   CDS             229208..229480
FT                   /locus_tag="CpPAT10_0227"
FT                   /gene=""
FT                   /product="Hypothetical protein"
FT                   /protein_id="gnl|gbufpa|CpPAT10_0227|gb|AEK91562"
FT   gene            229543..229809
FT                   /locus_tag="CpPAT10_0228"
FT                   /gene=""
FT   CDS             229543..229809
FT                   /locus_tag="CpPAT10_0228"
FT                   /gene=""
FT                   /product="Hypothetical protein"
FT                   /protein_id="gnl|gbufpa|CpPAT10_0228|gb|AEK91563"
FT   gene            complement(229841..232198)
FT                   /locus_tag="CpPAT10_0229"
FT                   /gene=""
FT   CDS             complement(229841..232198)
FT                   /locus_tag="CpPAT10_0229"
FT                   /gene=""
FT                   /product="DEAD-box ATP dependent DNA helicase"
FT                   /protein_id="gnl|gbufpa|CpPAT10_0229|gb|AEK91564"
FT   gene            232448..232651
FT                   /locus_tag="CpPAT10_0230"
FT                   /gene="cspA"
FT   CDS             232448..232651
FT                   /locus_tag="CpPAT10_0230"
FT                   /gene="cspA"
FT                   /product="Cold-shock protein"
FT                   /protein_id="gnl|gbufpa|CpPAT10_0230|gb|AEK91565"
FT   gene            232893..235829
FT                   /locus_tag="CpPAT10_0231"
FT                   /gene="topA"
FT   CDS             232893..235829
FT                   /locus_tag="CpPAT10_0231"
FT                   /gene="topA"
FT                   /product="DNA topoisomerase I"
FT                   /protein_id="gnl|gbufpa|CpPAT10_0231|gb|AEK91566"
FT   gene            complement(235964..237937)
FT                   /locus_tag="CpPAT10_0232"
FT                   /gene="opt"
FT   CDS             complement(235964..237937)
FT                   /locus_tag="CpPAT10_0232"
FT                   /gene="opt"
FT                   /product="OPT family protein"
FT                   /protein_id="gnl|gbufpa|CpPAT10_0232|gb|AEK91567"
FT   gene            complement(238145..239662)
FT                   /locus_tag="CpPAT10_0233"
FT                   /gene="cyaA"
FT   CDS             complement(238145..239662)
FT                   /locus_tag="CpPAT10_0233"
FT                   /gene="cyaA"
FT                   /product="Adenylate cyclase"
FT                   /protein_id="gnl|gbufpa|CpPAT10_0233|gb|AEK91568"
FT   gene            239719..240921
FT                   /locus_tag="CpPAT10_0234"
FT                   /gene="dnaX"
FT   CDS             239719..240921
FT                   /locus_tag="CpPAT10_0234"
FT                   /gene="dnaX"
FT                   /product="DNA polymerase III subunit gamma/tau"
FT                   /protein_id="gnl|gbufpa|CpPAT10_0234|gb|AEK91569"
FT   gene            241025..241100
FT                   /locus_tag="CpPAT10_t10"
FT   tRNA            241025..241100
FT                   /product="tRNA-Thr"
FT   gene            complement(241241..241477)
FT                   /locus_tag="CpPAT10_0235"
FT                   /gene=""
FT   CDS             complement(241241..241477)
FT                   /locus_tag="CpPAT10_0235"
FT                   /gene=""
FT                   /product="Hypothetical protein"
FT                   /protein_id="gnl|gbufpa|CpPAT10_0235|gb|AEK91570"
FT   gene            complement(241611..243257)
FT                   /locus_tag="CpPAT10_0236"
FT                   /gene="acsA"
FT   CDS             complement(241611..243257)
FT                   /locus_tag="CpPAT10_0236"
FT                   /gene="acsA"
FT                   /product="Acetyl-coenzyme A synthetase"
FT                   /protein_id="gnl|gbufpa|CpPAT10_0236|gb|AEK91571"
FT   gene            243466..244275
FT                   /locus_tag="CpPAT10_0237"
FT                   /gene=""
FT   CDS             243466..244275
FT                   /locus_tag="CpPAT10_0237"
FT                   /gene=""
FT                   /product="Hydrolase domain-containing protein"
FT                   /protein_id="gnl|gbufpa|CpPAT10_0237|gb|AEK91572"
FT   gene            complement(244380..245249)
FT                   /locus_tag="CpPAT10_0238"
FT                   /gene="rfbA"
FT   CDS             complement(244380..245249)
FT                   /locus_tag="CpPAT10_0238"
FT                   /gene="rfbA"
FT                   /product="Glucose-1-phosphate thymidylyltransferase"
FT                   /protein_id="gnl|gbufpa|CpPAT10_0238|gb|AEK91573"
FT   gene            complement(245253..246635)
FT                   /locus_tag="CpPAT10_0239"
FT                   /gene="rmlD"
FT   CDS             complement(245253..246635)
FT                   /locus_tag="CpPAT10_0239"
FT                   /gene="rmlD"
FT                   /product="dTDP-4-dehydrorhamnose reductase"
FT                   /protein_id="gnl|gbufpa|CpPAT10_0239|gb|AEK91574"
FT   gene            complement(246635..247639)
FT                   /locus_tag="CpPAT10_0240"
FT                   /gene="rmlB"
FT   CDS             complement(246635..247639)
FT                   /locus_tag="CpPAT10_0240"
FT                   /gene="rmlB"
FT                   /product="dTDP-4-dehydrorhamnose 3,5-epimerase"
FT                   /protein_id="gnl|gbufpa|CpPAT10_0240|gb|AEK91575"
FT   gene            complement(247663..249036)
FT                   /locus_tag="CpPAT10_0241"
FT                   /gene=""
FT   CDS             complement(247663..249036)
FT                   /locus_tag="CpPAT10_0241"
FT                   /gene=""
FT                   /product="Peptidase family M1 containing protein"
FT                   /protein_id="gnl|gbufpa|CpPAT10_0241|gb|AEK91576"
FT   gene            complement(249029..251110)
FT                   /locus_tag="CpPAT10_0242"
FT                   /gene=""
FT   CDS             complement(249029..251110)
FT                   /locus_tag="CpPAT10_0242"
FT                   /gene=""
FT                   /product="Serine proteases of the peptidase family S9A"
FT                   /protein_id="gnl|gbufpa|CpPAT10_0242|gb|AEK91577"
FT   gene            complement(251195..252274)
FT                   /locus_tag="CpPAT10_0243"
FT                   /gene="slpA"
FT   CDS             complement(251195..252274)
FT                   /locus_tag="CpPAT10_0243"
FT                   /gene="slpA"
FT                   /product="Surface layer protein A"
FT                   /protein_id="gnl|gbufpa|CpPAT10_0243|gb|AEK91578"
FT   gene            complement(252788..253051)
FT                   /locus_tag="CpPAT10_0244a"
FT                   /gene=""
FT   CDS             complement(252788..253051)
FT                   /locus_tag="CpPAT10_0244a"
FT                   /gene=""
FT                   /product="Hypothetical protein"
FT                   /protein_id="gnl|gbufpa|CpPAT10_0244a|gb|AEK91579"
FT   gene            253095..254504
FT                   /locus_tag="CpPAT10_0245"
FT                   /gene="lpd"
FT   CDS             253095..254504
FT                   /locus_tag="CpPAT10_0245"
FT                   /gene="lpd"
FT                   /product="Dihydrolipoamide dehydrogenase"
FT                   /protein_id="gnl|gbufpa|CpPAT10_0245|gb|AEK91580"
FT   gene            complement(254573..256000)
FT                   /locus_tag="CpPAT10_0246"
FT                   /gene=""
FT   CDS             complement(254573..256000)
FT                   /locus_tag="CpPAT10_0246"
FT                   /gene=""
FT                   /product="HTH-type transcriptional regulator"
FT                   /protein_id="gnl|gbufpa|CpPAT10_0246|gb|AEK91581"
FT   gene            256476..257234
FT                   /locus_tag="CpPAT10_0247"
FT                   /gene="sdhC"
FT   CDS             256476..257234
FT                   /locus_tag="CpPAT10_0247"
FT                   /gene="sdhC"
FT                   /product="Succinate dehydrogenase cytochrome b556 subunit"
FT                   /protein_id="gnl|gbufpa|CpPAT10_0247|gb|AEK91582"
FT   gene            257253..259268
FT                   /locus_tag="CpPAT10_0248"
FT                   /gene="sdhA"
FT   CDS             257253..259268
FT                   /locus_tag="CpPAT10_0248"
FT                   /gene="sdhA"
FT                   /product="Succinate dehydrogenase flavoprotein subunit"
FT                   /protein_id="gnl|gbufpa|CpPAT10_0248|gb|AEK91583"
FT   gene            259268..260017
FT                   /locus_tag="CpPAT10_0249"
FT                   /gene="sdhB"
FT   CDS             259268..260017
FT                   /locus_tag="CpPAT10_0249"
FT                   /gene="sdhB"
FT                   /product="Succinate dehydrogenase iron-sulfur subunit"
FT                   /protein_id="gnl|gbufpa|CpPAT10_0249|gb|AEK91584"
FT   gene            260079..260429
FT                   /locus_tag="CpPAT10_0250"
FT                   /gene=""
FT   CDS             260079..260429
FT                   /locus_tag="CpPAT10_0250"
FT                   /gene=""
FT                   /product="Hypothetical protein"
FT                   /protein_id="gnl|gbufpa|CpPAT10_0250|gb|AEK91585"
FT   gene            260688..261995
FT                   /locus_tag="CpPAT10_0251"
FT                   /gene="yjiN"
FT   CDS             260688..261995
FT                   /locus_tag="CpPAT10_0251"
FT                   /gene="yjiN"
FT                   /product="Uncharacterized protein yjiN"
FT                   /protein_id="gnl|gbufpa|CpPAT10_0251|gb|AEK91586"
FT   gene            262057..262347
FT                   /locus_tag="CpPAT10_0252"
FT                   /gene=""
FT   CDS             262057..262347
FT                   /locus_tag="CpPAT10_0252"
FT                   /gene=""
FT                   /product="Hypothetical protein"
FT                   /protein_id="gnl|gbufpa|CpPAT10_0252|gb|AEK91587"
FT   gene            262355..262930
FT                   /locus_tag="CpPAT10_0253"
FT                   /gene="deoC"
FT   CDS             262355..262930
FT                   /locus_tag="CpPAT10_0253"
FT                   /gene="deoC"
FT                   /product="Deoxyribose-phosphate aldolase"
FT                   /protein_id="gnl|gbufpa|CpPAT10_0253|gb|AEK91588"
FT   gene            complement(262927..263775)
FT                   /locus_tag="CpPAT10_0254"
FT                   /gene=""
FT   CDS             complement(262927..263775)
FT                   /locus_tag="CpPAT10_0254"
FT                   /gene=""
FT                   /product="Hypothetical protein"
FT                   /protein_id="gnl|gbufpa|CpPAT10_0254|gb|AEK91589"
FT   gene            complement(263867..264736)
FT                   /locus_tag="CpPAT10_0255"
FT                   /gene="pflA"
FT   CDS             complement(263867..264736)
FT                   /locus_tag="CpPAT10_0255"
FT                   /gene="pflA"
FT                   /product="Pyruvate formate-lyase-activating enzyme"
FT                   /protein_id="gnl|gbufpa|CpPAT10_0255|gb|AEK91590"
FT   gene            complement(264918..265169)
FT                   /locus_tag="CpPAT10_0256"
FT                   /gene="pfl"
FT   CDS             complement(264918..265169)
FT                   /locus_tag="CpPAT10_0256"
FT                   /gene="pfl"
FT                   /product="Formate acetyltransferase"
FT                   /protein_id="gnl|gbufpa|CpPAT10_0256|gb|AEK91591"
FT   gene            complement(265221..267317)
FT                   /locus_tag="CpPAT10_0257"
FT                   /gene="pflB"
FT   CDS             complement(265221..267317)
FT                   /locus_tag="CpPAT10_0257"
FT                   /gene="pflB"
FT                   /product="Formate acetyltransferase 1"
FT                   /protein_id="gnl|gbufpa|CpPAT10_0257|gb|AEK91592"
FT   gene            complement(267864..268691)
FT                   /locus_tag="CpPAT10_0258"
FT                   /gene=""
FT   CDS             complement(267864..268691)
FT                   /locus_tag="CpPAT10_0258"
FT                   /gene=""
FT                   /product="Hypothetical protein"
FT                   /protein_id="gnl|gbufpa|CpPAT10_0258|gb|AEK91593"
FT   gene            complement(268714..269217)
FT                   /locus_tag="CpPAT10_0259"
FT                   /gene=""
FT   CDS             complement(268714..269217)
FT                   /locus_tag="CpPAT10_0259"
FT                   /gene=""
FT                   /product="Hypothetical protein"
FT                   /protein_id="gnl|gbufpa|CpPAT10_0259|gb|AEK91594"
FT   gene            269241..270380
FT                   /locus_tag="CpPAT10_0260"
FT                   /gene="murB"
FT   CDS             269241..270380
FT                   /locus_tag="CpPAT10_0260"
FT                   /gene="murB"
FT                   /product="UDP-N-acetylenolpyruvoylglucosamine reductase"
FT                   /protein_id="gnl|gbufpa|CpPAT10_0260|gb|AEK91595"
FT   gene            complement(270475..272181)
FT                   /locus_tag="CpPAT10_0261"
FT                   /gene="lcfA1"
FT   CDS             complement(270475..272181)
FT                   /locus_tag="CpPAT10_0261"
FT                   /gene="lcfA1"
FT                   /product="Long-chain-fatty-acid--CoA ligase"
FT                   /protein_id="gnl|gbufpa|CpPAT10_0261|gb|AEK91596"
FT   gene            272509..273771
FT                   /locus_tag="CpPAT10_0262"
FT                   /gene="mshA"
FT   CDS             272509..273771
FT                   /locus_tag="CpPAT10_0262"
FT                   /gene="mshA"
FT                   /product="D-inositol-3-phosphate glycosyltransferase"
FT                   /protein_id="gnl|gbufpa|CpPAT10_0262|gb|AEK91597"
FT   gene            273865..274641
FT                   /locus_tag="CpPAT10_0263"
FT                   /gene="gpmA"
FT   CDS             273865..274641
FT                   /locus_tag="CpPAT10_0263"
FT                   /gene="gpmA"
FT                   /product="Phosphoglyceromutase"
FT                   /protein_id="gnl|gbufpa|CpPAT10_0263|gb|AEK91598"
FT   gene            274662..275900
FT                   /locus_tag="CpPAT10_0264"
FT                   /gene="senX3"
FT   CDS             274662..275900
FT                   /locus_tag="CpPAT10_0264"
FT                   /gene="senX3"
FT                   /product="Signal-transduction histidine kinase senX3"
FT                   /protein_id="gnl|gbufpa|CpPAT10_0264|gb|AEK91599"
FT   gene            275901..276596
FT                   /locus_tag="CpPAT10_0265"
FT                   /gene="regX3"
FT   CDS             275901..276596
FT                   /locus_tag="CpPAT10_0265"
FT                   /gene="regX3"
FT                   /product="Sensory transduction protein regX3"
FT                   /protein_id="gnl|gbufpa|CpPAT10_0265|gb|AEK91600"
FT   gene            complement(276593..277660)
FT                   /locus_tag="CpPAT10_0266"
FT                   /gene=""
FT   CDS             complement(276593..277660)
FT                   /locus_tag="CpPAT10_0266"
FT                   /gene=""
FT                   /product="Hypothetical protein"
FT                   /protein_id="gnl|gbufpa|CpPAT10_0266|gb|AEK91601"
FT   gene            277672..278514
FT                   /locus_tag="CpPAT10_0267"
FT                   /gene="gppA1"
FT   CDS             277672..278514
FT                   /locus_tag="CpPAT10_0267"
FT                   /gene="gppA1"
FT                   /product="Ppx/GppA phosphatase family"
FT                   /protein_id="gnl|gbufpa|CpPAT10_0267|gb|AEK91602"
FT   gene            278520..279626
FT                   /locus_tag="CpPAT10_0268"
FT                   /gene=""
FT   CDS             278520..279626
FT                   /locus_tag="CpPAT10_0268"
FT                   /gene=""
FT                   /product="Hypothetical protein"
FT                   /protein_id="gnl|gbufpa|CpPAT10_0268|gb|AEK91603"
FT   gene            279724..280527
FT                   /locus_tag="CpPAT10_0269"
FT                   /gene="proC"
FT   CDS             279724..280527
FT                   /locus_tag="CpPAT10_0269"
FT                   /gene="proC"
FT                   /product="Pyrroline-5-carboxylate reductase"
FT                   /protein_id="gnl|gbufpa|CpPAT10_0269|gb|AEK91604"
FT   gene            complement(280532..280729)
FT                   /locus_tag="CpPAT10_0270"
FT                   /gene=""
FT   CDS             complement(280532..280729)
FT                   /locus_tag="CpPAT10_0270"
FT                   /gene=""
FT                   /product="Hypothetical protein"
FT                   /protein_id="gnl|gbufpa|CpPAT10_0270|gb|AEK91605"
FT   gene            280814..281005
FT                   /locus_tag="CpPAT10_0271"
FT                   /gene="xis"
FT   CDS             280814..281005
FT                   /locus_tag="CpPAT10_0271"
FT                   /gene="xis"
FT                   /product="DNA-binding (excisionase) protein"
FT                   /protein_id="gnl|gbufpa|CpPAT10_0271|gb|AEK91606"
FT   gene            281083..281205
FT                   /locus_tag="CpPAT10_0272"
FT                   /gene=""
FT   CDS             281083..281205
FT                   /locus_tag="CpPAT10_0272"
FT                   /gene=""
FT                   /product="Hypothetical protein"
FT                   /protein_id="gnl|gbufpa|CpPAT10_0272|gb|AEK91607"
FT   gene            281242..281418
FT                   /locus_tag="CpPAT10_0273"
FT                   /gene=""
FT   CDS             281242..281418
FT                   /locus_tag="CpPAT10_0273"
FT                   /gene=""
FT                   /product="Hypothetical protein"
FT                   /protein_id="gnl|gbufpa|CpPAT10_0273|gb|AEK91608"
FT   gene            281453..282382
FT                   /locus_tag="CpPAT10_0274"
FT                   /gene="dsbA"
FT   CDS             281453..282382
FT                   /locus_tag="CpPAT10_0274"
FT                   /gene="dsbA"
FT                   /product="Thiol:disulfide interchange protein DsbA"
FT                   /protein_id="gnl|gbufpa|CpPAT10_0274|gb|AEK91609"
FT   gene            282375..283199
FT                   /locus_tag="CpPAT10_0275"
FT                   /gene="dsbD"
FT   CDS             282375..283199
FT                   /locus_tag="CpPAT10_0275"
FT                   /gene="dsbD"
FT                   /product="Thiol:disulfide interchange protein DsbD"
FT                   /protein_id="gnl|gbufpa|CpPAT10_0275|gb|AEK91610"
FT   gene            complement(283196..284251)
FT                   /locus_tag="CpPAT10_0276"
FT                   /gene=""
FT   CDS             complement(283196..284251)
FT                   /locus_tag="CpPAT10_0276"
FT                   /gene=""
FT                   /product="Haloacid dehalogenase-like hydrolase"
FT                   /protein_id="gnl|gbufpa|CpPAT10_0276|gb|AEK91611"
FT   gene            284345..284599
FT                   /locus_tag="CpPAT10_0277"
FT                   /gene=""
FT   CDS             284345..284599
FT                   /locus_tag="CpPAT10_0277"
FT                   /gene=""
FT                   /product="Glutaredoxin-like domain"
FT                   /protein_id="gnl|gbufpa|CpPAT10_0277|gb|AEK91612"
FT   gene            284828..286126
FT                   /locus_tag="CpPAT10_0278"
FT                   /gene="hemA"
FT   CDS             284828..286126
FT                   /locus_tag="CpPAT10_0278"
FT                   /gene="hemA"
FT                   /product="Glutamyl-tRNA reductase"
FT                   /protein_id="gnl|gbufpa|CpPAT10_0278|gb|AEK91613"
FT   gene            286129..287019
FT                   /locus_tag="CpPAT10_0279"
FT                   /gene="hemC"
FT   CDS             286129..287019
FT                   /locus_tag="CpPAT10_0279"
FT                   /gene="hemC"
FT                   /product="Porphobilinogen deaminase"
FT                   /protein_id="gnl|gbufpa|CpPAT10_0279|gb|AEK91614"
FT   gene            287267..288937
FT                   /locus_tag="CpPAT10_0280"
FT                   /gene="hemD"
FT   CDS             287267..288937
FT                   /locus_tag="CpPAT10_0280"
FT                   /gene="hemD"
FT                   /product="Uroporphyrinogen-III synthase"
FT                   /protein_id="gnl|gbufpa|CpPAT10_0280|gb|AEK91615"
FT   gene            288967..289974
FT                   /locus_tag="CpPAT10_0281"
FT                   /gene="hemB"
FT   CDS             288967..289974
FT                   /locus_tag="CpPAT10_0281"
FT                   /gene="hemB"
FT                   /product="Delta-aminolevulinic acid dehydratase"
FT                   /protein_id="gnl|gbufpa|CpPAT10_0281|gb|AEK91616"
FT   gene            289982..290563
FT                   /locus_tag="CpPAT10_0282"
FT                   /gene=""
FT   CDS             289982..290563
FT                   /locus_tag="CpPAT10_0282"
FT                   /gene=""
FT                   /product="Hypothetical protein"
FT                   /protein_id="gnl|gbufpa|CpPAT10_0282|gb|AEK91617"
FT   gene            290550..293186
FT                   /locus_tag="CpPAT10_0283"
FT                   /gene="ctpA"
FT   CDS             290550..293186
FT                   /locus_tag="CpPAT10_0283"
FT                   /gene="ctpA"
FT                   /product="Cation-transporting P-type ATPase A"
FT                   /protein_id="gnl|gbufpa|CpPAT10_0283|gb|AEK91618"
FT   gene            293248..294366
FT                   /locus_tag="CpPAT10_0284"
FT                   /gene="hemE"
FT   CDS             293248..294366
FT                   /locus_tag="CpPAT10_0284"
FT                   /gene="hemE"
FT                   /product="Uroporphyrinogen decarboxylase"
FT                   /protein_id="gnl|gbufpa|CpPAT10_0284|gb|AEK91619"
FT   gene            294434..295819
FT                   /locus_tag="CpPAT10_0285"
FT                   /gene="hemY"
FT   CDS             294434..295819
FT                   /locus_tag="CpPAT10_0285"
FT                   /gene="hemY"
FT                   /product="Protoporphyrinogen oxidase"
FT                   /protein_id="gnl|gbufpa|CpPAT10_0285|gb|AEK91620"
FT   gene            complement(295826..296662)
FT                   /locus_tag="CpPAT10_0286"
FT                   /gene="mmsB"
FT   CDS             complement(295826..296662)
FT                   /locus_tag="CpPAT10_0286"
FT                   /gene="mmsB"
FT                   /product="3-hydroxyisobutyrate dehydrogenase"
FT                   /protein_id="gnl|gbufpa|CpPAT10_0286|gb|AEK91621"
FT   gene            296749..298074
FT                   /locus_tag="CpPAT10_0287"
FT                   /gene="hemL"
FT   CDS             296749..298074
FT                   /locus_tag="CpPAT10_0287"
FT                   /gene="hemL"
FT                   /product="Glutamate-1-semialdehyde 2,1-aminomutase"
FT                   /protein_id="gnl|gbufpa|CpPAT10_0287|gb|AEK91622"
FT   gene            298083..298691
FT                   /locus_tag="CpPAT10_0288"
FT                   /gene="gpmB"
FT   CDS             298083..298691
FT                   /locus_tag="CpPAT10_0288"
FT                   /gene="gpmB"
FT                   /product="Phosphoglycerate mutase"
FT                   /protein_id="gnl|gbufpa|CpPAT10_0288|gb|AEK91623"
FT   gene            298694..299278
FT                   /locus_tag="CpPAT10_0289"
FT                   /gene="ccsX"
FT   CDS             298694..299278
FT                   /locus_tag="CpPAT10_0289"
FT                   /gene="ccsX"
FT                   /product="Thiol-disulfide isomerase/thioredoxin"
FT                   /protein_id="gnl|gbufpa|CpPAT10_0289|gb|AEK91624"
FT   gene            299275..300081
FT                   /locus_tag="CpPAT10_0290"
FT                   /gene="ccdA"
FT   CDS             299275..300081
FT                   /locus_tag="CpPAT10_0290"
FT                   /gene="ccdA"
FT                   /product="Cytochrome c-type biogenesis protein CcdA"
FT                   /protein_id="gnl|gbufpa|CpPAT10_0290|gb|AEK91625"
FT   gene            300095..301702
FT                   /locus_tag="CpPAT10_0291"
FT                   /gene="ccsB"
FT   CDS             300095..301702
FT                   /locus_tag="CpPAT10_0291"
FT                   /gene="ccsB"
FT                   /product="Cytochrome C biosynthesis protein ResB"
FT                   /protein_id="gnl|gbufpa|CpPAT10_0291|gb|AEK91626"
FT   gene            complement(301706..302467)
FT                   /locus_tag="CpPAT10_0292"
FT                   /gene=""
FT   CDS             complement(301706..302467)
FT                   /locus_tag="CpPAT10_0292"
FT                   /gene=""
FT                   /product="Methyltransferase"
FT                   /protein_id="gnl|gbufpa|CpPAT10_0292|gb|AEK91627"
FT   gene            complement(302487..303257)
FT                   /locus_tag="CpPAT10_0293"
FT                   /gene=""
FT   CDS             complement(302487..303257)
FT                   /locus_tag="CpPAT10_0293"
FT                   /gene=""
FT                   /product="ABC transporter ATP-binding protein"
FT                   /protein_id="gnl|gbufpa|CpPAT10_0293|gb|AEK91628"
FT   gene            complement(303264..304250)
FT                   /locus_tag="CpPAT10_0294"
FT                   /gene=""
FT   CDS             complement(303264..304250)
FT                   /locus_tag="CpPAT10_0294"
FT                   /gene=""
FT                   /product="ABC-type transporter"
FT                   /protein_id="gnl|gbufpa|CpPAT10_0294|gb|AEK91629"
FT   gene            complement(304299..305351)
FT                   /locus_tag="CpPAT10_0295"
FT                   /gene=""
FT   CDS             complement(304299..305351)
FT                   /locus_tag="CpPAT10_0295"
FT                   /gene=""
FT                   /product="Membrane permease protein"
FT                   /protein_id="gnl|gbufpa|CpPAT10_0295|gb|AEK91630"
FT   gene            305591..306592
FT                   /locus_tag="CpPAT10_0296"
FT                   /gene="ccsA"
FT   CDS             305591..306592
FT                   /locus_tag="CpPAT10_0296"
FT                   /gene="ccsA"
FT                   /product="Cytochrome c biogenesis protein CcsA"
FT                   /protein_id="gnl|gbufpa|CpPAT10_0296|gb|AEK91631"
FT   gene            complement(306722..307027)
FT                   /locus_tag="CpPAT10_0297"
FT                   /gene=""
FT   CDS             complement(306722..307027)
FT                   /locus_tag="CpPAT10_0297"
FT                   /gene=""
FT                   /product="Hypothetical protein"
FT                   /protein_id="gnl|gbufpa|CpPAT10_0297|gb|AEK91632"
FT   gene            complement(307417..308292)
FT                   /locus_tag="CpPAT10_0299"
FT                   /gene="menA"
FT   CDS             complement(307417..308292)
FT                   /locus_tag="CpPAT10_0299"
FT                   /gene="menA"
FT                   /product="1,4-dihydroxy-2-naphthoate
FT                   octaprenyltransferase"
FT                   /protein_id="gnl|gbufpa|CpPAT10_0299|gb|AEK91633"
FT   gene            complement(308306..309433)
FT                   /locus_tag="CpPAT10_0300"
FT                   /gene="menE"
FT   CDS             complement(308306..309433)
FT                   /locus_tag="CpPAT10_0300"
FT                   /gene="menE"
FT                   /product="O-succinylbenzoic acid--CoA ligase"
FT                   /protein_id="gnl|gbufpa|CpPAT10_0300|gb|AEK91634"
FT   gene            complement(309496..310464)
FT                   /locus_tag="CpPAT10_0301"
FT                   /gene="menB"
FT   CDS             complement(309496..310464)
FT                   /locus_tag="CpPAT10_0301"
FT                   /gene="menB"
FT                   /product="Naphthoate synthase"
FT                   /protein_id="gnl|gbufpa|CpPAT10_0301|gb|AEK91635"
FT   gene            complement(310596..312018)
FT                   /locus_tag="CpPAT10_0302"
FT                   /gene="yhcL"
FT                   /pseudo
FT                   /product="Cryptic C4-dicarboxylate membrane transporter
FT                   dcuD"
FT   gene            312322..313359
FT                   /locus_tag="CpPAT10_0303"
FT                   /gene="menC"
FT   CDS             312322..313359
FT                   /locus_tag="CpPAT10_0303"
FT                   /gene="menC"
FT                   /product="O-succinylbenzoate synthase"
FT                   /protein_id="gnl|gbufpa|CpPAT10_0303|gb|AEK91636"
FT   gene            313423..315036
FT                   /locus_tag="CpPAT10_0304"
FT                   /gene="menD"
FT   CDS             313423..315036
FT                   /locus_tag="CpPAT10_0304"
FT                   /gene="menD"
FT                   /product="2-oxoglutarate
FT                   decarboxylase/2-succinyl-6-hydroxy-2,4-cyclohexadiene-1-carboxylate
FT                   synthase"
FT                   /protein_id="gnl|gbufpa|CpPAT10_0304|gb|AEK91637"
FT   gene            315033..315488
FT                   /locus_tag="CpPAT10_0305"
FT                   /gene=""
FT   CDS             315033..315488
FT                   /locus_tag="CpPAT10_0305"
FT                   /gene=""
FT                   /product="Hypothetical protein"
FT                   /protein_id="gnl|gbufpa|CpPAT10_0305|gb|AEK91638"
FT   gene            315526..316590
FT                   /locus_tag="CpPAT10_0306"
FT                   /gene=""
FT   CDS             315526..316590
FT                   /locus_tag="CpPAT10_0306"
FT                   /gene=""
FT                   /product="Glycosyl transferase group 1"
FT                   /protein_id="gnl|gbufpa|CpPAT10_0306|gb|AEK91639"
FT   gene            316583..317281
FT                   /locus_tag="CpPAT10_0307"
FT                   /gene="ubiE"
FT   CDS             316583..317281
FT                   /locus_tag="CpPAT10_0307"
FT                   /gene="ubiE"
FT                   /product="Ubiquinone/menaquinone biosynthesis
FT                   methyltransferase"
FT                   /protein_id="gnl|gbufpa|CpPAT10_0307|gb|AEK91640"
FT   gene            complement(317361..318323)
FT                   /locus_tag="CpPAT10_0308"
FT                   /gene="ldh"
FT   CDS             complement(317361..318323)
FT                   /locus_tag="CpPAT10_0308"
FT                   /gene="ldh"
FT                   /product="L-lactate dehydrogenase"
FT                   /protein_id="gnl|gbufpa|CpPAT10_0308|gb|AEK91641"
FT   gene            complement(318421..319698)
FT                   /locus_tag="CpPAT10_0309"
FT                   /gene=""
FT   CDS             complement(318421..319698)
FT                   /locus_tag="CpPAT10_0309"
FT                   /gene=""
FT                   /product="FAD-linked oxidoreductase"
FT                   /protein_id="gnl|gbufpa|CpPAT10_0309|gb|AEK91642"
FT   gene            319853..320872
FT                   /locus_tag="CpPAT10_0310"
FT                   /gene="ispB"
FT   CDS             319853..320872
FT                   /locus_tag="CpPAT10_0310"
FT                   /gene="ispB"
FT                   /product="Polyprenyl synthetase"
FT                   /protein_id="gnl|gbufpa|CpPAT10_0310|gb|AEK91643"
FT   gene            320952..321036
FT                   /locus_tag="CpPAT10_t11"
FT   tRNA            320952..321036
FT                   /product="tRNA-Tyr"
FT   gene            321341..321413
FT                   /locus_tag="CpPAT10_t12"
FT   tRNA            321341..321413
FT                   /product="tRNA-Thr"
FT   gene            321452..321526
FT                   /locus_tag="CpPAT10_t13"
FT   tRNA            321452..321526
FT                   /product="tRNA-Met"
FT   gene            321651..321726
FT                   /locus_tag="CpPAT10_t14"
FT   tRNA            321651..321726
FT                   /product="tRNA-Trp"
FT   gene            322049..322375
FT                   /locus_tag="CpPAT10_0311"
FT                   /gene="secE"
FT   CDS             322049..322375
FT                   /locus_tag="CpPAT10_0311"
FT                   /gene="secE"
FT                   /product="Preprotein translocase subunit SecE"
FT                   /protein_id="gnl|gbufpa|CpPAT10_0311|gb|AEK91644"
FT   gene            322494..323324
FT                   /locus_tag="CpPAT10_0312"
FT                   /gene="nusG"
FT   CDS             322494..323324
FT                   /locus_tag="CpPAT10_0312"
FT                   /gene="nusG"
FT                   /product="Transcription anti-termination protein NusG"
FT                   /protein_id="gnl|gbufpa|CpPAT10_0312|gb|AEK91645"
FT   gene            323621..324052
FT                   /locus_tag="CpPAT10_0313"
FT                   /gene="rplK"
FT   CDS             323621..324052
FT                   /locus_tag="CpPAT10_0313"
FT                   /gene="rplK"
FT                   /product="50S ribosomal protein L11"
FT                   /protein_id="gnl|gbufpa|CpPAT10_0313|gb|AEK91646"
FT   gene            324131..324841
FT                   /locus_tag="CpPAT10_0314"
FT                   /gene="rplA"
FT   CDS             324131..324841
FT                   /locus_tag="CpPAT10_0314"
FT                   /gene="rplA"
FT                   /product="50S ribosomal protein L1"
FT                   /protein_id="gnl|gbufpa|CpPAT10_0314|gb|AEK91647"
FT   gene            324950..326283
FT                   /locus_tag="CpPAT10_0316"
FT                   /gene="pepG"
FT                   /pseudo
FT                   /product="Aminopeptidase G"
FT   gene            326326..327627
FT                   /locus_tag="CpPAT10_2114"
FT                   /gene="pepC1"
FT   CDS             326326..327627
FT                   /locus_tag="CpPAT10_2114"
FT                   /gene="pepC1"
FT                   /product="Aminopeptidase C"
FT                   /protein_id="gnl|gbufpa|CpPAT10_2114|gb|AEK91648"
FT   gene            327708..328826
FT                   /locus_tag="CpPAT10_0317"
FT                   /gene="nemA"
FT   CDS             327708..328826
FT                   /locus_tag="CpPAT10_0317"
FT                   /gene="nemA"
FT                   /product="N-ethylmaleimide reductase"
FT                   /protein_id="gnl|gbufpa|CpPAT10_0317|gb|AEK91649"
FT   gene            329160..329675
FT                   /locus_tag="CpPAT10_0318"
FT                   /gene="rplJ"
FT   CDS             329160..329675
FT                   /locus_tag="CpPAT10_0318"
FT                   /gene="rplJ"
FT                   /product="50S ribosomal protein L10"
FT                   /protein_id="gnl|gbufpa|CpPAT10_0318|gb|AEK91650"
FT   gene            329754..330137
FT                   /locus_tag="CpPAT10_0319"
FT                   /gene="rplL"
FT   CDS             329754..330137
FT                   /locus_tag="CpPAT10_0319"
FT                   /gene="rplL"
FT                   /product="50S ribosomal protein L7/L12"
FT                   /protein_id="gnl|gbufpa|CpPAT10_0319|gb|AEK91651"
FT   gene            330472..331425
FT                   /locus_tag="CpPAT10_0320"
FT                   /gene=""
FT   CDS             330472..331425
FT                   /locus_tag="CpPAT10_0320"
FT                   /gene=""
FT                   /product="Hypothetical protein"
FT                   /protein_id="gnl|gbufpa|CpPAT10_0320|gb|AEK91652"
FT   gene            331434..333059
FT                   /locus_tag="CpPAT10_0321"
FT                   /gene=""
FT   CDS             331434..333059
FT                   /locus_tag="CpPAT10_0321"
FT                   /gene=""
FT                   /product="ABC-type metal ion transport system, periplasmic
FT                   component/surface adhesin"
FT                   /protein_id="gnl|gbufpa|CpPAT10_0321|gb|AEK91653"
FT   gene            333151..334185
FT                   /locus_tag="CpPAT10_0322"
FT                   /gene=""
FT   CDS             333151..334185
FT                   /locus_tag="CpPAT10_0322"
FT                   /gene=""
FT                   /product="Hypothetical protein"
FT                   /protein_id="gnl|gbufpa|CpPAT10_0322|gb|AEK91654"
FT   gene            334182..334982
FT                   /locus_tag="CpPAT10_0323"
FT                   /gene="mntB"
FT   CDS             334182..334982
FT                   /locus_tag="CpPAT10_0323"
FT                   /gene="mntB"
FT                   /product="Manganese transport system ATP-binding protein
FT                   MntB"
FT                   /protein_id="gnl|gbufpa|CpPAT10_0323|gb|AEK91655"
FT   gene            334979..335860
FT                   /locus_tag="CpPAT10_0324"
FT                   /gene="mntD"
FT   CDS             334979..335860
FT                   /locus_tag="CpPAT10_0324"
FT                   /gene="mntD"
FT                   /product="Manganese transport system membrane protein
FT                   mntD"
FT                   /protein_id="gnl|gbufpa|CpPAT10_0324|gb|AEK91656"
FT   gene            335857..337818
FT                   /locus_tag="CpPAT10_0325"
FT                   /gene=""
FT   CDS             335857..337818
FT                   /locus_tag="CpPAT10_0325"
FT                   /gene=""
FT                   /product="Hypothetical protein"
FT                   /protein_id="gnl|gbufpa|CpPAT10_0325|gb|AEK91657"
FT   gene            337923..338864
FT                   /locus_tag="CpPAT10_0326"
FT                   /gene=""
FT   CDS             337923..338864
FT                   /locus_tag="CpPAT10_0326"
FT                   /gene=""
FT                   /product="Hypothetical protein"
FT                   /protein_id="gnl|gbufpa|CpPAT10_0326|gb|AEK91658"
FT   gene            339055..342591
FT                   /locus_tag="CpPAT10_0327"
FT                   /gene="rpoB"
FT   CDS             339055..342591
FT                   /locus_tag="CpPAT10_0327"
FT                   /gene="rpoB"
FT                   /product="DNA-directed RNA polymerase subunit beta"
FT                   /protein_id="gnl|gbufpa|CpPAT10_0327|gb|AEK91659"
FT   gene            342655..346782
FT                   /locus_tag="CpPAT10_0328"
FT                   /gene="rpoC"
FT   CDS             342655..346782
FT                   /locus_tag="CpPAT10_0328"
FT                   /gene="rpoC"
FT                   /product="DNA-directed RNA polymerase subunit beta"
FT                   /protein_id="gnl|gbufpa|CpPAT10_0328|gb|AEK91660"
FT   gene            346949..348220
FT                   /locus_tag="CpPAT10_0329"
FT                   /gene="cstS"
FT   CDS             346949..348220
FT                   /locus_tag="CpPAT10_0329"
FT                   /gene="cstS"
FT                   /product="Two-component system sensor kinase protein"
FT                   /protein_id="gnl|gbufpa|CpPAT10_0329|gb|AEK91661"
FT   gene            348234..348938
FT                   /locus_tag="CpPAT10_0330"
FT                   /gene="cstA"
FT   CDS             348234..348938
FT                   /locus_tag="CpPAT10_0330"
FT                   /gene="cstA"
FT                   /product="Response regulator"
FT                   /protein_id="gnl|gbufpa|CpPAT10_0330|gb|AEK91662"
FT   gene            349078..349323
FT                   /locus_tag="CpPAT10_0331"
FT                   /gene=""
FT   CDS             349078..349323
FT                   /locus_tag="CpPAT10_0331"
FT                   /gene=""
FT                   /product="Hypothetical protein"
FT                   /protein_id="gnl|gbufpa|CpPAT10_0331|gb|AEK91663"
FT   gene            349428..350417
FT                   /locus_tag="CpPAT10_0332"
FT                   /gene=""
FT                   /pseudo
FT                   /product="ABC transporter ATP-binding protein"
FT   gene            350456..351217
FT                   /locus_tag="CpPAT10_0333"
FT                   /gene=""
FT   CDS             350456..351217
FT                   /locus_tag="CpPAT10_0333"
FT                   /gene=""
FT                   /product="ABC transporter inner membrane protein"
FT                   /protein_id="gnl|gbufpa|CpPAT10_0333|gb|AEK91664"
FT   gene            351339..352064
FT                   /locus_tag="CpPAT10_0334"
FT                   /gene=""
FT   CDS             351339..352064
FT                   /locus_tag="CpPAT10_0334"
FT                   /gene=""
FT                   /product="Hypothetical protein"
FT                   /protein_id="gnl|gbufpa|CpPAT10_0334|gb|AEK91665"
FT   gene            352061..353023
FT                   /locus_tag="CpPAT10_0335"
FT                   /gene=""
FT   CDS             352061..353023
FT                   /locus_tag="CpPAT10_0335"
FT                   /gene=""
FT                   /product="Permease"
FT                   /protein_id="gnl|gbufpa|CpPAT10_0335|gb|AEK91666"
FT   gene            complement(353020..353679)
FT                   /locus_tag="CpPAT10_0336"
FT                   /gene="nrdG"
FT   CDS             complement(353020..353679)
FT                   /locus_tag="CpPAT10_0336"
FT                   /gene="nrdG"
FT                   /product="Anaerobic ribonucleoside-triphosphate reductase
FT                   activating protein"
FT                   /protein_id="gnl|gbufpa|CpPAT10_0336|gb|AEK91667"
FT   gene            complement(353672..355468)
FT                   /locus_tag="CpPAT10_0337"
FT                   /gene="nrdD"
FT   CDS             complement(353672..355468)
FT                   /locus_tag="CpPAT10_0337"
FT                   /gene="nrdD"
FT                   /product="Anaerobic ribonucleoside triphosphate reductase"
FT                   /protein_id="gnl|gbufpa|CpPAT10_0337|gb|AEK91668"
FT   gene            355674..356123
FT                   /locus_tag="CpPAT10_0338"
FT                   /gene=""
FT   CDS             355674..356123
FT                   /locus_tag="CpPAT10_0338"
FT                   /gene=""
FT                   /product="Hypothetical protein"
FT                   /protein_id="gnl|gbufpa|CpPAT10_0338|gb|AEK91669"
FT   gene            356543..356929
FT                   /locus_tag="CpPAT10_0339"
FT                   /gene="rpsL"
FT   CDS             356543..356929
FT                   /locus_tag="CpPAT10_0339"
FT                   /gene="rpsL"
FT                   /product="30S ribosomal protein S12"
FT                   /protein_id="gnl|gbufpa|CpPAT10_0339|gb|AEK91670"
FT   gene            356933..357400
FT                   /locus_tag="CpPAT10_0340"
FT                   /gene="rpsG"
FT   CDS             356933..357400
FT                   /locus_tag="CpPAT10_0340"
FT                   /gene="rpsG"
FT                   /product="30S ribosomal protein S7"
FT                   /protein_id="gnl|gbufpa|CpPAT10_0340|gb|AEK91671"
FT   gene            357689..359815
FT                   /locus_tag="CpPAT10_0341"
FT                   /gene="fusA"
FT   CDS             357689..359815
FT                   /locus_tag="CpPAT10_0341"
FT                   /gene="fusA"
FT                   /product="Elongation factor G"
FT                   /protein_id="gnl|gbufpa|CpPAT10_0341|gb|AEK91672"
FT   gene            360123..361313
FT                   /locus_tag="CpPAT10_0342"
FT                   /gene="tuf"
FT   CDS             360123..361313
FT                   /locus_tag="CpPAT10_0342"
FT                   /gene="tuf"
FT                   /product="Elongation factor Tu"
FT                   /protein_id="gnl|gbufpa|CpPAT10_0342|gb|AEK91673"
FT   gene            361382..362038
FT                   /locus_tag="CpPAT10_0343"
FT                   /gene=""
FT   CDS             361382..362038
FT                   /locus_tag="CpPAT10_0343"
FT                   /gene=""
FT                   /product="Hypothetical protein"
FT                   /protein_id="gnl|gbufpa|CpPAT10_0343|gb|AEK91674"
FT   gene            362031..362183
FT                   /locus_tag="CpPAT10_0344"
FT                   /gene=""
FT   CDS             362031..362183
FT                   /locus_tag="CpPAT10_0344"
FT                   /gene=""
FT                   /product="Hypothetical protein"
FT                   /protein_id="gnl|gbufpa|CpPAT10_0344|gb|AEK91675"
FT   gene            complement(362180..362725)
FT                   /locus_tag="CpPAT10_0345"
FT                   /gene=""
FT   CDS             complement(362180..362725)
FT                   /locus_tag="CpPAT10_0345"
FT                   /gene=""
FT                   /product="Hypothetical protein"
FT                   /protein_id="gnl|gbufpa|CpPAT10_0345|gb|AEK91676"
FT   gene            complement(362727..363278)
FT                   /locus_tag="CpPAT10_0346"
FT                   /gene=""
FT   CDS             complement(362727..363278)
FT                   /locus_tag="CpPAT10_0346"
FT                   /gene=""
FT                   /product="Hypothetical protein"
FT                   /protein_id="gnl|gbufpa|CpPAT10_0346|gb|AEK91677"
FT   gene            complement(363271..363732)
FT                   /locus_tag="CpPAT10_0347"
FT                   /gene=""
FT   CDS             complement(363271..363732)
FT                   /locus_tag="CpPAT10_0347"
FT                   /gene=""
FT                   /product="Hypothetical protein"
FT                   /protein_id="gnl|gbufpa|CpPAT10_0347|gb|AEK91678"
FT   gene            complement(363732..363938)
FT                   /locus_tag="CpPAT10_0348"
FT                   /gene=""
FT   CDS             complement(363732..363938)
FT                   /locus_tag="CpPAT10_0348"
FT                   /gene=""
FT                   /product="Hypothetical protein"
FT                   /protein_id="gnl|gbufpa|CpPAT10_0348|gb|AEK91679"
FT   gene            complement(363948..364286)
FT                   /locus_tag="CpPAT10_0349"
FT                   /gene=""
FT   CDS             complement(363948..364286)
FT                   /locus_tag="CpPAT10_0349"
FT                   /gene=""
FT                   /product="Hypothetical protein"
FT                   /protein_id="gnl|gbufpa|CpPAT10_0349|gb|AEK91680"
FT   gene            complement(364299..364766)
FT                   /locus_tag="CpPAT10_0350"
FT                   /gene=""
FT   CDS             complement(364299..364766)
FT                   /locus_tag="CpPAT10_0350"
FT                   /gene=""
FT                   /product="Hypothetical protein"
FT                   /protein_id="gnl|gbufpa|CpPAT10_0350|gb|AEK91681"
FT   gene            365505..365810
FT                   /locus_tag="CpPAT10_0351"
FT                   /gene="rpsJ"
FT   CDS             365505..365810
FT                   /locus_tag="CpPAT10_0351"
FT                   /gene="rpsJ"
FT                   /product="30S ribosomal protein S10"
FT                   /protein_id="gnl|gbufpa|CpPAT10_0351|gb|AEK91682"
FT   gene            365843..366499
FT                   /locus_tag="CpPAT10_0352"
FT                   /gene="rplC"
FT   CDS             365843..366499
FT                   /locus_tag="CpPAT10_0352"
FT                   /gene="rplC"
FT                   /product="50S ribosomal protein L3"
FT                   /protein_id="gnl|gbufpa|CpPAT10_0352|gb|AEK91683"
FT   gene            366496..367062
FT                   /locus_tag="CpPAT10_0353"
FT                   /gene="rplD"
FT   CDS             366496..367062
FT                   /locus_tag="CpPAT10_0353"
FT                   /gene="rplD"
FT                   /product="50S ribosomal protein L4"
FT                   /protein_id="gnl|gbufpa|CpPAT10_0353|gb|AEK91684"
FT   gene            367163..367468
FT                   /locus_tag="CpPAT10_0354"
FT                   /gene="rplW"
FT   CDS             367163..367468
FT                   /locus_tag="CpPAT10_0354"
FT                   /gene="rplW"
FT                   /product="50S ribosomal protein L23"
FT                   /protein_id="gnl|gbufpa|CpPAT10_0354|gb|AEK91685"
FT   gene            367490..368332
FT                   /locus_tag="CpPAT10_0355"
FT                   /gene="rplB"
FT   CDS             367490..368332
FT                   /locus_tag="CpPAT10_0355"
FT                   /gene="rplB"
FT                   /product="50S ribosomal protein L2"
FT                   /protein_id="gnl|gbufpa|CpPAT10_0355|gb|AEK91686"
FT   gene            368349..368627
FT                   /locus_tag="CpPAT10_0356"
FT                   /gene="rpsS"
FT   CDS             368349..368627
FT                   /locus_tag="CpPAT10_0356"
FT                   /gene="rpsS"
FT                   /product="30S ribosomal protein S19"
FT                   /protein_id="gnl|gbufpa|CpPAT10_0356|gb|AEK91687"
FT   gene            368631..368993
FT                   /locus_tag="CpPAT10_0357"
FT                   /gene="rplV"
FT   CDS             368631..368993
FT                   /locus_tag="CpPAT10_0357"
FT                   /gene="rplV"
FT                   /product="50S ribosomal protein L22"
FT                   /protein_id="gnl|gbufpa|CpPAT10_0357|gb|AEK91688"
FT   gene            368993..369739
FT                   /locus_tag="CpPAT10_0358"
FT                   /gene="rpsC"
FT   CDS             368993..369739
FT                   /locus_tag="CpPAT10_0358"
FT                   /gene="rpsC"
FT                   /product="30S ribosomal protein S3"
FT                   /protein_id="gnl|gbufpa|CpPAT10_0358|gb|AEK91689"
FT   gene            369742..370158
FT                   /locus_tag="CpPAT10_0359"
FT                   /gene="rplP"
FT   CDS             369742..370158
FT                   /locus_tag="CpPAT10_0359"
FT                   /gene="rplP"
FT                   /product="50S ribosomal protein L16"
FT                   /protein_id="gnl|gbufpa|CpPAT10_0359|gb|AEK91690"
FT   gene            370158..370388
FT                   /locus_tag="CpPAT10_0360"
FT                   /gene="rpmC"
FT   CDS             370158..370388
FT                   /locus_tag="CpPAT10_0360"
FT                   /gene="rpmC"
FT                   /product="50S ribosomal protein L29"
FT                   /protein_id="gnl|gbufpa|CpPAT10_0360|gb|AEK91691"
FT   gene            370391..370669
FT                   /locus_tag="CpPAT10_0361"
FT                   /gene="rpsQ"
FT   CDS             370391..370669
FT                   /locus_tag="CpPAT10_0361"
FT                   /gene="rpsQ"
FT                   /product="30S ribosomal protein S17"
FT                   /protein_id="gnl|gbufpa|CpPAT10_0361|gb|AEK91692"
FT   gene            complement(370830..372506)
FT                   /locus_tag="CpPAT10_0362"
FT                   /gene="oppA1"
FT   CDS             complement(370830..372506)
FT                   /locus_tag="CpPAT10_0362"
FT                   /gene="oppA1"
FT                   /product="Oligopeptide-binding protein oppA"
FT                   /protein_id="gnl|gbufpa|CpPAT10_0362|gb|AEK91693"
FT   gene            complement(372537..374609)
FT                   /locus_tag="CpPAT10_0363"
FT                   /gene="oppDF1"
FT   CDS             complement(372537..374609)
FT                   /locus_tag="CpPAT10_0363"
FT                   /gene="oppDF1"
FT                   /product="Oligopeptide transport ATP-binding protein"
FT                   /protein_id="gnl|gbufpa|CpPAT10_0363|gb|AEK91694"
FT   gene            complement(374613..375653)
FT                   /locus_tag="CpPAT10_0364"
FT                   /gene="oppC1"
FT   CDS             complement(374613..375653)
FT                   /locus_tag="CpPAT10_0364"
FT                   /gene="oppC1"
FT                   /product="Oligopeptide transport system permease protein
FT                   oppC"
FT                   /protein_id="gnl|gbufpa|CpPAT10_0364|gb|AEK91695"
FT   gene            complement(375655..376638)
FT                   /locus_tag="CpPAT10_0365"
FT                   /gene="oppB1"
FT   CDS             complement(375655..376638)
FT                   /locus_tag="CpPAT10_0365"
FT                   /gene="oppB1"
FT                   /product="Oligopeptide transport system permease protein
FT                   oppB"
FT                   /protein_id="gnl|gbufpa|CpPAT10_0365|gb|AEK91696"
FT   gene            complement(376756..376917)
FT                   /locus_tag="CpPAT10_0366"
FT                   /gene=""
FT   CDS             complement(376756..376917)
FT                   /locus_tag="CpPAT10_0366"
FT                   /gene=""
FT                   /product="Hypothetical protein"
FT                   /protein_id="gnl|gbufpa|CpPAT10_0366|gb|AEK91697"
FT   gene            376970..377089
FT                   /locus_tag="CpPAT10_0366a"
FT                   /gene=""
FT   CDS             376970..377089
FT                   /locus_tag="CpPAT10_0366a"
FT                   /gene=""
FT                   /product="Hypothetical protein"
FT                   /protein_id="gnl|gbufpa|CpPAT10_0366a|gb|AEK91698"
FT   gene            377351..377719
FT                   /locus_tag="CpPAT10_0367"
FT                   /gene="rplN"
FT   CDS             377351..377719
FT                   /locus_tag="CpPAT10_0367"
FT                   /gene="rplN"
FT                   /product="50S ribosomal protein L14"
FT                   /protein_id="gnl|gbufpa|CpPAT10_0367|gb|AEK91699"
FT   gene            377722..378036
FT                   /locus_tag="CpPAT10_0368"
FT                   /gene="rplX"
FT   CDS             377722..378036
FT                   /locus_tag="CpPAT10_0368"
FT                   /gene="rplX"
FT                   /product="50S ribosomal protein L24"
FT                   /protein_id="gnl|gbufpa|CpPAT10_0368|gb|AEK91700"
FT   gene            378039..378602
FT                   /locus_tag="CpPAT10_0369"
FT                   /gene="rplE"
FT   CDS             378039..378602
FT                   /locus_tag="CpPAT10_0369"
FT                   /gene="rplE"
FT                   /product="50S ribosomal protein L5"
FT                   /protein_id="gnl|gbufpa|CpPAT10_0369|gb|AEK91701"
FT   gene            379266..380639
FT                   /locus_tag="CpPAT10_0370"
FT                   /gene="sdaC"
FT   CDS             379266..380639
FT                   /locus_tag="CpPAT10_0370"
FT                   /gene="sdaC"
FT                   /product="Serine transporter"
FT                   /protein_id="gnl|gbufpa|CpPAT10_0370|gb|AEK91702"
FT   gene            380691..382067
FT                   /locus_tag="CpPAT10_0371"
FT                   /gene="sdaA"
FT   CDS             380691..382067
FT                   /locus_tag="CpPAT10_0371"
FT                   /gene="sdaA"
FT                   /product="L-serine dehydratase 1"
FT                   /protein_id="gnl|gbufpa|CpPAT10_0371|gb|AEK91703"
FT   gene            382129..382254
FT                   /locus_tag="CpPAT10_0371a"
FT                   /gene=""
FT   CDS             382129..382254
FT                   /locus_tag="CpPAT10_0371a"
FT                   /gene=""
FT                   /product="Hypothetical protein"
FT                   /protein_id="gnl|gbufpa|CpPAT10_0371a|gb|AEK91704"
FT   gene            382276..383352
FT                   /locus_tag="CpPAT10_0372"
FT                   /gene="ansA"
FT   CDS             382276..383352
FT                   /locus_tag="CpPAT10_0372"
FT                   /gene="ansA"
FT                   /product="L-asparaginase"
FT                   /protein_id="gnl|gbufpa|CpPAT10_0372|gb|AEK91705"
FT   gene            383894..385051
FT                   /locus_tag="CpPAT10_0373"
FT                   /gene=""
FT   CDS             383894..385051
FT                   /locus_tag="CpPAT10_0373"
FT                   /gene=""
FT                   /product="PAP2 superfamily protein"
FT                   /protein_id="gnl|gbufpa|CpPAT10_0373|gb|AEK91706"
FT   gene            385344..385742
FT                   /locus_tag="CpPAT10_0374"
FT                   /gene="rpsH"
FT   CDS             385344..385742
FT                   /locus_tag="CpPAT10_0374"
FT                   /gene="rpsH"
FT                   /product="30S ribosomal protein S8"
FT                   /protein_id="gnl|gbufpa|CpPAT10_0374|gb|AEK91707"
FT   gene            385759..386295
FT                   /locus_tag="CpPAT10_0375"
FT                   /gene="rplF"
FT   CDS             385759..386295
FT                   /locus_tag="CpPAT10_0375"
FT                   /gene="rplF"
FT                   /product="50S ribosomal protein L6"
FT                   /protein_id="gnl|gbufpa|CpPAT10_0375|gb|AEK91708"
FT   gene            386299..386706
FT                   /locus_tag="CpPAT10_0376"
FT                   /gene="rplR"
FT   CDS             386299..386706
FT                   /locus_tag="CpPAT10_0376"
FT                   /gene="rplR"
FT                   /product="50S ribosomal protein L18"
FT                   /protein_id="gnl|gbufpa|CpPAT10_0376|gb|AEK91709"
FT   gene            386747..387373
FT                   /locus_tag="CpPAT10_0377"
FT                   /gene="rpsE"
FT   CDS             386747..387373
FT                   /locus_tag="CpPAT10_0377"
FT                   /gene="rpsE"
FT                   /product="30S ribosomal protein S5"
FT                   /protein_id="gnl|gbufpa|CpPAT10_0377|gb|AEK91710"
FT   gene            387376..387561
FT                   /locus_tag="CpPAT10_0378"
FT                   /gene="rpmD"
FT   CDS             387376..387561
FT                   /locus_tag="CpPAT10_0378"
FT                   /gene="rpmD"
FT                   /product="50S ribosomal protein L30"
FT                   /protein_id="gnl|gbufpa|CpPAT10_0378|gb|AEK91711"
FT   gene            387565..388011
FT                   /locus_tag="CpPAT10_0379"
FT                   /gene="rplO"
FT   CDS             387565..388011
FT                   /locus_tag="CpPAT10_0379"
FT                   /gene="rplO"
FT                   /product="50S ribosomal protein L15"
FT                   /protein_id="gnl|gbufpa|CpPAT10_0379|gb|AEK91712"
FT   gene            388238..388693
FT                   /locus_tag="CpPAT10_0380"
FT                   /gene=""
FT   CDS             388238..388693
FT                   /locus_tag="CpPAT10_0380"
FT                   /gene=""
FT                   /product="Hypothetical protein"
FT                   /protein_id="gnl|gbufpa|CpPAT10_0380|gb|AEK91713"
FT   gene            389164..390411
FT                   /locus_tag="CpPAT10_0381"
FT                   /gene="malE"
FT   CDS             389164..390411
FT                   /locus_tag="CpPAT10_0381"
FT                   /gene="malE"
FT                   /product="Maltotriose-binding protein"
FT                   /protein_id="gnl|gbufpa|CpPAT10_0381|gb|AEK91714"
FT   gene            390521..391927
FT                   /locus_tag="CpPAT10_0382"
FT                   /gene="malF"
FT   CDS             390521..391927
FT                   /locus_tag="CpPAT10_0382"
FT                   /gene="malF"
FT                   /product="Maltose transport system permease protein"
FT                   /protein_id="gnl|gbufpa|CpPAT10_0382|gb|AEK91715"
FT   gene            391927..392805
FT                   /locus_tag="CpPAT10_0383"
FT                   /gene="malG"
FT   CDS             391927..392805
FT                   /locus_tag="CpPAT10_0383"
FT                   /gene="malG"
FT                   /product="Maltose transport system permease"
FT                   /protein_id="gnl|gbufpa|CpPAT10_0383|gb|AEK91716"
FT   gene            392938..393681
FT                   /locus_tag="CpPAT10_0384"
FT                   /gene="traX"
FT   CDS             392938..393681
FT                   /locus_tag="CpPAT10_0384"
FT                   /gene="traX"
FT                   /product="Protein traX"
FT                   /protein_id="gnl|gbufpa|CpPAT10_0384|gb|AEK91717"
FT   gene            393892..394647
FT                   /locus_tag="CpPAT10_0385"
FT                   /gene="nirC"
FT   CDS             393892..394647
FT                   /locus_tag="CpPAT10_0385"
FT                   /gene="nirC"
FT                   /product="FNT family formate-nitrite transporter"
FT                   /protein_id="gnl|gbufpa|CpPAT10_0385|gb|AEK91718"
FT   gene            complement(394668..396014)
FT                   /locus_tag="CpPAT10_0386"
FT                   /gene=""
FT   CDS             complement(394668..396014)
FT                   /locus_tag="CpPAT10_0386"
FT                   /gene=""
FT                   /product="Lipopolysaccharide kinase (Kdo/WaaP) family"
FT                   /protein_id="gnl|gbufpa|CpPAT10_0386|gb|AEK91719"
FT   gene            complement(396031..397167)
FT                   /locus_tag="CpPAT10_0387"
FT                   /gene="malK"
FT   CDS             complement(396031..397167)
FT                   /locus_tag="CpPAT10_0387"
FT                   /gene="malK"
FT                   /product="Glycerol-3-phosphate-transporting ATPase"
FT                   /protein_id="gnl|gbufpa|CpPAT10_0387|gb|AEK91720"
FT   gene            397870..399192
FT                   /locus_tag="CpPAT10_0388"
FT                   /gene="secY"
FT   CDS             397870..399192
FT                   /locus_tag="CpPAT10_0388"
FT                   /gene="secY"
FT                   /product="Preprotein translocase subunit secY"
FT                   /protein_id="gnl|gbufpa|CpPAT10_0388|gb|AEK91721"
FT   gene            399192..399737
FT                   /locus_tag="CpPAT10_0389"
FT                   /gene="adk"
FT   CDS             399192..399737
FT                   /locus_tag="CpPAT10_0389"
FT                   /gene="adk"
FT                   /product="Adenylate kinase"
FT                   /protein_id="gnl|gbufpa|CpPAT10_0389|gb|AEK91722"
FT   gene            399893..400683
FT                   /locus_tag="CpPAT10_0390"
FT                   /gene="mapA"
FT                   /pseudo
FT                   /product="Methionine aminopeptidase"
FT   gene            401014..403122
FT                   /locus_tag="CpPAT10_0391"
FT                   /gene="nanH"
FT   CDS             401014..403122
FT                   /locus_tag="CpPAT10_0391"
FT                   /gene="nanH"
FT                   /product="Neuraminidase (sialidase)"
FT                   /protein_id="gnl|gbufpa|CpPAT10_0391|gb|AEK91723"
FT   gene            403298..404038
FT                   /locus_tag="CpPAT10_0392"
FT                   /gene=""
FT   CDS             403298..404038
FT                   /locus_tag="CpPAT10_0392"
FT                   /gene=""
FT                   /product="L,D-transpeptidase catalytic domain, region
FT                   YkuD"
FT                   /protein_id="gnl|gbufpa|CpPAT10_0392|gb|AEK91724"
FT   gene            404258..404554
FT                   /locus_tag="CpPAT10_0393"
FT                   /gene="infA"
FT   CDS             404258..404554
FT                   /locus_tag="CpPAT10_0393"
FT                   /gene="infA"
FT                   /product="Translation initiation factor IF-1"
FT                   /protein_id="gnl|gbufpa|CpPAT10_0393|gb|AEK91725"
FT   gene            404685..405116
FT                   /locus_tag="CpPAT10_0394"
FT                   /gene="rpsM"
FT   CDS             404685..405116
FT                   /locus_tag="CpPAT10_0394"
FT                   /gene="rpsM"
FT                   /product="30S ribosomal protein S13"
FT                   /protein_id="gnl|gbufpa|CpPAT10_0394|gb|AEK91726"
FT   gene            405120..405524
FT                   /locus_tag="CpPAT10_0395"
FT                   /gene="rpsK"
FT   CDS             405120..405524
FT                   /locus_tag="CpPAT10_0395"
FT                   /gene="rpsK"
FT                   /product="30S ribosomal protein S11"
FT                   /protein_id="gnl|gbufpa|CpPAT10_0395|gb|AEK91727"
FT   gene            405548..406153
FT                   /locus_tag="CpPAT10_0396"
FT                   /gene="rpsD"
FT   CDS             405548..406153
FT                   /locus_tag="CpPAT10_0396"
FT                   /gene="rpsD"
FT                   /product="30S ribosomal protein S4"
FT                   /protein_id="gnl|gbufpa|CpPAT10_0396|gb|AEK91728"
FT   gene            406293..407309
FT                   /locus_tag="CpPAT10_0397"
FT                   /gene="rpoA"
FT   CDS             406293..407309
FT                   /locus_tag="CpPAT10_0397"
FT                   /gene="rpoA"
FT                   /product="DNA-directed RNA polymerase subunit alpha"
FT                   /protein_id="gnl|gbufpa|CpPAT10_0397|gb|AEK91729"
FT   gene            407385..407870
FT                   /locus_tag="CpPAT10_0398"
FT                   /gene="rplQ"
FT   CDS             407385..407870
FT                   /locus_tag="CpPAT10_0398"
FT                   /gene="rplQ"
FT                   /product="50S ribosomal protein L17"
FT                   /protein_id="gnl|gbufpa|CpPAT10_0398|gb|AEK91730"
FT   gene            408002..408961
FT                   /locus_tag="CpPAT10_0399"
FT                   /gene="truA"
FT   CDS             408002..408961
FT                   /locus_tag="CpPAT10_0399"
FT                   /gene="truA"
FT                   /product="tRNA pseudouridine synthase A"
FT                   /protein_id="gnl|gbufpa|CpPAT10_0399|gb|AEK91731"
FT   gene            409020..410378
FT                   /locus_tag="CpPAT10_0400"
FT                   /gene=""
FT   CDS             409020..410378
FT                   /locus_tag="CpPAT10_0400"
FT                   /gene=""
FT                   /product="Hypothetical protein"
FT                   /protein_id="gnl|gbufpa|CpPAT10_0400|gb|AEK91732"
FT   gene            410463..410885
FT                   /locus_tag="CpPAT10_0401"
FT                   /gene=""
FT   CDS             410463..410885
FT                   /locus_tag="CpPAT10_0401"
FT                   /gene=""
FT                   /product="Hypothetical protein"
FT                   /protein_id="gnl|gbufpa|CpPAT10_0401|gb|AEK91733"
FT   gene            complement(410906..412012)
FT                   /locus_tag="CpPAT10_0402"
FT                   /gene="mycP"
FT   CDS             complement(410906..412012)
FT                   /locus_tag="CpPAT10_0402"
FT                   /gene="mycP"
FT                   /product="Subtilisin-like serine proteases"
FT                   /protein_id="gnl|gbufpa|CpPAT10_0402|gb|AEK91734"
FT   gene            complement(412087..413523)
FT                   /locus_tag="CpPAT10_0403"
FT                   /gene=""
FT   CDS             complement(412087..413523)
FT                   /locus_tag="CpPAT10_0403"
FT                   /gene=""
FT                   /product="Hypothetical protein"
FT                   /protein_id="gnl|gbufpa|CpPAT10_0403|gb|AEK91735"
FT   gene            413670..417521
FT                   /locus_tag="CpPAT10_0404"
FT                   /gene="eccC3"
FT   CDS             413670..417521
FT                   /locus_tag="CpPAT10_0404"
FT                   /gene="eccC3"
FT                   /product="ESX-3 secretion system protein eccC3"
FT                   /protein_id="gnl|gbufpa|CpPAT10_0404|gb|AEK91736"
FT   gene            417514..418569
FT                   /locus_tag="CpPAT10_0405"
FT                   /gene=""
FT   CDS             417514..418569
FT                   /locus_tag="CpPAT10_0405"
FT                   /gene=""
FT                   /product="Hypothetical protein"
FT                   /protein_id="gnl|gbufpa|CpPAT10_0405|gb|AEK91737"
FT   gene            418716..419045
FT                   /locus_tag="CpPAT10_0406"
FT                   /gene=""
FT   CDS             418716..419045
FT                   /locus_tag="CpPAT10_0406"
FT                   /gene=""
FT                   /product="WXG domain-containing protein"
FT                   /protein_id="gnl|gbufpa|CpPAT10_0406|gb|AEK91738"
FT   gene            419059..419340
FT                   /locus_tag="CpPAT10_0407"
FT                   /gene="esxT"
FT   CDS             419059..419340
FT                   /locus_tag="CpPAT10_0407"
FT                   /gene="esxT"
FT                   /product="ESAT-6-like protein"
FT                   /protein_id="gnl|gbufpa|CpPAT10_0407|gb|AEK91739"
FT   gene            419673..420116
FT                   /locus_tag="CpPAT10_0408"
FT                   /gene="rplM"
FT   CDS             419673..420116
FT                   /locus_tag="CpPAT10_0408"
FT                   /gene="rplM"
FT                   /product="50S ribosomal protein L13"
FT                   /protein_id="gnl|gbufpa|CpPAT10_0408|gb|AEK91740"
FT   gene            420113..420646
FT                   /locus_tag="CpPAT10_0409"
FT                   /gene="rpsI"
FT   CDS             420113..420646
FT                   /locus_tag="CpPAT10_0409"
FT                   /gene="rpsI"
FT                   /product="30S ribosomal protein S9"
FT                   /protein_id="gnl|gbufpa|CpPAT10_0409|gb|AEK91741"
FT   gene            420844..422187
FT                   /locus_tag="CpPAT10_0410"
FT                   /gene="glmM"
FT   CDS             420844..422187
FT                   /locus_tag="CpPAT10_0410"
FT                   /gene="glmM"
FT                   /product="Phosphoglucosamine mutase"
FT                   /protein_id="gnl|gbufpa|CpPAT10_0410|gb|AEK91742"
FT   gene            422258..422557
FT                   /locus_tag="CpPAT10_0411"
FT                   /gene=""
FT   CDS             422258..422557
FT                   /locus_tag="CpPAT10_0411"
FT                   /gene=""
FT                   /product="Hypothetical protein"
FT                   /protein_id="gnl|gbufpa|CpPAT10_0411|gb|AEK91743"
FT   gene            422586..423754
FT                   /locus_tag="CpPAT10_0412"
FT                   /gene=""
FT                   /pseudo
FT                   /product="Hypothetical protein"
FT   gene            423751..424056
FT                   /locus_tag="CpPAT10_0414"
FT                   /gene=""
FT   CDS             423751..424056
FT                   /locus_tag="CpPAT10_0414"
FT                   /gene=""
FT                   /product="Hypothetical protein"
FT                   /protein_id="gnl|gbufpa|CpPAT10_0414|gb|AEK91744"
FT   gene            complement(424106..424948)
FT                   /locus_tag="CpPAT10_0415"
FT                   /gene=""
FT   CDS             complement(424106..424948)
FT                   /locus_tag="CpPAT10_0415"
FT                   /gene=""
FT                   /product="Abhydrolase domain-containing protein 5"
FT                   /protein_id="gnl|gbufpa|CpPAT10_0415|gb|AEK91745"
FT   gene            425104..426216
FT                   /locus_tag="CpPAT10_0416"
FT                   /gene="alr"
FT   CDS             425104..426216
FT                   /locus_tag="CpPAT10_0416"
FT                   /gene="alr"
FT                   /product="Alanine racemase"
FT                   /protein_id="gnl|gbufpa|CpPAT10_0416|gb|AEK91746"
FT   gene            426368..426862
FT                   /locus_tag="CpPAT10_0417"
FT                   /gene="ydiB"
FT   CDS             426368..426862
FT                   /locus_tag="CpPAT10_0417"
FT                   /gene="ydiB"
FT                   /product="UPF0079 ATP-binding protein"
FT                   /protein_id="gnl|gbufpa|CpPAT10_0417|gb|AEK91747"
FT   gene            427035..427136
FT                   /locus_tag="CpPAT10_0417a"
FT                   /gene=""
FT   CDS             427035..427136
FT                   /locus_tag="CpPAT10_0417a"
FT                   /gene=""
FT                   /product="Hypothetical protein"
FT                   /protein_id="gnl|gbufpa|CpPAT10_0417a|gb|AEK91748"
FT   gene            427386..429011
FT                   /locus_tag="CpPAT10_0418"
FT                   /gene=""
FT   CDS             427386..429011
FT                   /locus_tag="CpPAT10_0418"
FT                   /gene=""
FT                   /product="AspT/YidE/YbjL antiporter duplication
FT                   domain-containing protein"
FT                   /protein_id="gnl|gbufpa|CpPAT10_0418|gb|AEK91749"
FT   gene            429198..429674
FT                   /locus_tag="CpPAT10_0419"
FT                   /gene=""
FT   CDS             429198..429674
FT                   /locus_tag="CpPAT10_0419"
FT                   /gene=""
FT                   /product="Hypothetical protein"
FT                   /protein_id="gnl|gbufpa|CpPAT10_0419|gb|AEK91750"
FT   gene            429792..430466
FT                   /locus_tag="CpPAT10_0420"
FT                   /gene=""
FT   CDS             429792..430466
FT                   /locus_tag="CpPAT10_0420"
FT                   /gene=""
FT                   /product="Hypothetical protein"
FT                   /protein_id="gnl|gbufpa|CpPAT10_0420|gb|AEK91751"
FT   gene            430467..430958
FT                   /locus_tag="CpPAT10_0421"
FT                   /gene="rimI"
FT   CDS             430467..430958
FT                   /locus_tag="CpPAT10_0421"
FT                   /gene="rimI"
FT                   /product="Ribosomal-protein-alanine N-acetyltransferase"
FT                   /protein_id="gnl|gbufpa|CpPAT10_0421|gb|AEK91752"
FT   gene            430960..432015
FT                   /locus_tag="CpPAT10_0422"
FT                   /gene="gcp"
FT   CDS             430960..432015
FT                   /locus_tag="CpPAT10_0422"
FT                   /gene="gcp"
FT                   /product="tRNA threonylcarbamoyladenosine biosynthesis
FT                   protein Gcp"
FT                   /protein_id="gnl|gbufpa|CpPAT10_0422|gb|AEK91753"
FT   gene            432084..432473
FT                   /locus_tag="CpPAT10_0423"
FT                   /gene="groES"
FT   CDS             432084..432473
FT                   /locus_tag="CpPAT10_0423"
FT                   /gene="groES"
FT                   /product="Chaperonin"
FT                   /protein_id="gnl|gbufpa|CpPAT10_0423|gb|AEK91754"
FT   gene            432485..434107
FT                   /locus_tag="CpPAT10_0424"
FT                   /gene="groEL"
FT   CDS             432485..434107
FT                   /locus_tag="CpPAT10_0424"
FT                   /gene="groEL"
FT                   /product="Chaperonin"
FT                   /protein_id="gnl|gbufpa|CpPAT10_0424|gb|AEK91755"
FT   gene            434173..434364
FT                   /locus_tag="CpPAT10_0424a"
FT                   /gene=""
FT   CDS             434173..434364
FT                   /locus_tag="CpPAT10_0424a"
FT                   /gene=""
FT                   /product="Hypothetical protein"
FT                   /protein_id="gnl|gbufpa|CpPAT10_0424a|gb|AEK91756"
FT   gene            434486..434578
FT                   /locus_tag="CpPAT10_0424b"
FT                   /gene=""
FT   CDS             434486..434578
FT                   /locus_tag="CpPAT10_0424b"
FT                   /gene=""
FT                   /product="Hypothetical protein"
FT                   /protein_id="gnl|gbufpa|CpPAT10_0424b|gb|AEK91757"
FT   gene            434785..435375
FT                   /locus_tag="CpPAT10_0425"
FT                   /gene="sigD"
FT   CDS             434785..435375
FT                   /locus_tag="CpPAT10_0425"
FT                   /gene="sigD"
FT                   /product="RNA polymerase sigma-D factor"
FT                   /protein_id="gnl|gbufpa|CpPAT10_0425|gb|AEK91758"
FT   gene            435378..436259
FT                   /locus_tag="CpPAT10_0426"
FT                   /gene=""
FT   CDS             435378..436259
FT                   /locus_tag="CpPAT10_0426"
FT                   /gene=""
FT                   /product="Hypothetical protein"
FT                   /protein_id="gnl|gbufpa|CpPAT10_0426|gb|AEK91759"
FT   gene            complement(436274..436685)
FT                   /locus_tag="CpPAT10_0427"
FT                   /gene=""
FT                   /pseudo
FT                   /product="Hypothetical protein"
FT   gene            436825..438345
FT                   /locus_tag="CpPAT10_0429"
FT                   /gene="guaB"
FT   CDS             436825..438345
FT                   /locus_tag="CpPAT10_0429"
FT                   /gene="guaB"
FT                   /product="Inosine-5'-monophosphate dehydrogenase"
FT                   /protein_id="gnl|gbufpa|CpPAT10_0429|gb|AEK91760"
FT   gene            438373..439515
FT                   /locus_tag="CpPAT10_0430"
FT                   /gene="guaB2"
FT   CDS             438373..439515
FT                   /locus_tag="CpPAT10_0430"
FT                   /gene="guaB2"
FT                   /product="Inosine-5'-monophosphate dehydrogenase"
FT                   /protein_id="gnl|gbufpa|CpPAT10_0430|gb|AEK91761"
FT   gene            439678..441531
FT                   /locus_tag="CpPAT10_0431"
FT                   /gene=""
FT   CDS             439678..441531
FT                   /locus_tag="CpPAT10_0431"
FT                   /gene=""
FT                   /product="Hypothetical protein"
FT                   /protein_id="gnl|gbufpa|CpPAT10_0431|gb|AEK91762"
FT   gene            441592..443169
FT                   /locus_tag="CpPAT10_0432"
FT                   /gene="guaA"
FT   CDS             441592..443169
FT                   /locus_tag="CpPAT10_0432"
FT                   /gene="guaA"
FT                   /product="GMP synthase [glutamine-hydrolyzing]"
FT                   /protein_id="gnl|gbufpa|CpPAT10_0432|gb|AEK91763"
FT   gene            443311..443760
FT                   /locus_tag="CpPAT10_0433"
FT                   /gene=""
FT   CDS             443311..443760
FT                   /locus_tag="CpPAT10_0433"
FT                   /gene=""
FT                   /product="Hypothetical protein"
FT                   /protein_id="gnl|gbufpa|CpPAT10_0433|gb|AEK91764"
FT   gene            complement(443766..444818)
FT                   /locus_tag="CpPAT10_0434"
FT                   /gene="pspC"
FT   CDS             complement(443766..444818)
FT                   /locus_tag="CpPAT10_0434"
FT                   /gene="pspC"
FT                   /product="Phage shock protein C"
FT                   /protein_id="gnl|gbufpa|CpPAT10_0434|gb|AEK91765"
FT   gene            444923..446071
FT                   /locus_tag="CpPAT10_0435"
FT                   /gene="tcsS3"
FT   CDS             444923..446071
FT                   /locus_tag="CpPAT10_0435"
FT                   /gene="tcsS3"
FT                   /product="Two-component system sensor kinase"
FT                   /protein_id="gnl|gbufpa|CpPAT10_0435|gb|AEK91766"
FT   gene            446076..446753
FT                   /locus_tag="CpPAT10_0436"
FT                   /gene="tcsR3"
FT   CDS             446076..446753
FT                   /locus_tag="CpPAT10_0436"
FT                   /gene="tcsR3"
FT                   /product="Two-component system transcriptional regulatory
FT                   protein"
FT                   /protein_id="gnl|gbufpa|CpPAT10_0436|gb|AEK91767"
FT   gene            complement(446757..447389)
FT                   /locus_tag="CpPAT10_0437"
FT                   /gene=""
FT   CDS             complement(446757..447389)
FT                   /locus_tag="CpPAT10_0437"
FT                   /gene=""
FT                   /product="Hypothetical protein"
FT                   /protein_id="gnl|gbufpa|CpPAT10_0437|gb|AEK91768"
FT   gene            447568..448440
FT                   /locus_tag="CpPAT10_0438"
FT                   /gene=""
FT   CDS             447568..448440
FT                   /locus_tag="CpPAT10_0438"
FT                   /gene=""
FT                   /product="Sucrase ferredoxin-like protein"
FT                   /protein_id="gnl|gbufpa|CpPAT10_0438|gb|AEK91769"
FT   gene            complement(448572..449249)
FT                   /locus_tag="CpPAT10_0439"
FT                   /gene="metI"
FT   CDS             complement(448572..449249)
FT                   /locus_tag="CpPAT10_0439"
FT                   /gene="metI"
FT                   /product="Methionine import system permease protein metI"
FT                   /protein_id="gnl|gbufpa|CpPAT10_0439|gb|AEK91770"
FT   gene            complement(449246..450268)
FT                   /locus_tag="CpPAT10_0440"
FT                   /gene="metN"
FT   CDS             complement(449246..450268)
FT                   /locus_tag="CpPAT10_0440"
FT                   /gene="metN"
FT                   /product="Methionine import ATP-binding protein MetN"
FT                   /protein_id="gnl|gbufpa|CpPAT10_0440|gb|AEK91771"
FT   gene            complement(450323..451180)
FT                   /locus_tag="CpPAT10_0441"
FT                   /gene="metQ"
FT   CDS             complement(450323..451180)
FT                   /locus_tag="CpPAT10_0441"
FT                   /gene="metQ"
FT                   /product="D-methionine-binding lipoprotein metQ"
FT                   /protein_id="gnl|gbufpa|CpPAT10_0441|gb|AEK91772"
FT   gene            complement(451393..452397)
FT                   /locus_tag="CpPAT10_0442"
FT                   /gene="metQ1"
FT   CDS             complement(451393..452397)
FT                   /locus_tag="CpPAT10_0442"
FT                   /gene="metQ1"
FT                   /product="D-methionine-binding lipoprotein metQ"
FT                   /protein_id="gnl|gbufpa|CpPAT10_0442|gb|AEK91773"
FT   gene            complement(453104..453691)
FT                   /locus_tag="CpPAT10_0443"
FT                   /gene=""
FT   CDS             complement(453104..453691)
FT                   /locus_tag="CpPAT10_0443"
FT                   /gene=""
FT                   /product="Hypothetical protein"
FT                   /protein_id="gnl|gbufpa|CpPAT10_0443|gb|AEK91774"
FT   gene            complement(453672..454154)
FT                   /locus_tag="CpPAT10_0443a"
FT                   /gene=""
FT   CDS             complement(453672..454154)
FT                   /locus_tag="CpPAT10_0443a"
FT                   /gene=""
FT                   /product="Hypothetical protein"
FT                   /protein_id="gnl|gbufpa|CpPAT10_0443a|gb|AEK91775"
FT   gene            454510..455466
FT                   /locus_tag="CpPAT10_0444"
FT                   /gene=""
FT   CDS             454510..455466
FT                   /locus_tag="CpPAT10_0444"
FT                   /gene=""
FT                   /product="Manganese ABC transporter substrate-binding
FT                   protein"
FT                   /protein_id="gnl|gbufpa|CpPAT10_0444|gb|AEK91776"
FT   gene            455548..456306
FT                   /locus_tag="CpPAT10_0445"
FT                   /gene="mntB"
FT   CDS             455548..456306
FT                   /locus_tag="CpPAT10_0445"
FT                   /gene="mntB"
FT                   /product="Manganese ABC transporter ATP-binding protein"
FT                   /protein_id="gnl|gbufpa|CpPAT10_0445|gb|AEK91777"
FT   gene            456299..457141
FT                   /locus_tag="CpPAT10_0446"
FT                   /gene="mntC"
FT   CDS             456299..457141
FT                   /locus_tag="CpPAT10_0446"
FT                   /gene="mntC"
FT                   /product="Manganese ABC transporter membrane protein"
FT                   /protein_id="gnl|gbufpa|CpPAT10_0446|gb|AEK91778"
FT   gene            457135..457944
FT                   /locus_tag="CpPAT10_0447"
FT                   /gene="mntD"
FT   CDS             457135..457944
FT                   /locus_tag="CpPAT10_0447"
FT                   /gene="mntD"
FT                   /product="Manganese ABC transporter membrane protein"
FT                   /protein_id="gnl|gbufpa|CpPAT10_0447|gb|AEK91779"
FT   gene            457941..458582
FT                   /locus_tag="CpPAT10_0448"
FT                   /gene="mntR"
FT   CDS             457941..458582
FT                   /locus_tag="CpPAT10_0448"
FT                   /gene="mntR"
FT                   /product="DtxR family transcriptional regulator"
FT                   /protein_id="gnl|gbufpa|CpPAT10_0448|gb|AEK91780"
FT   gene            complement(458601..459005)
FT                   /locus_tag="CpPAT10_0449"
FT                   /gene="spoU"
FT   CDS             complement(458601..459005)
FT                   /locus_tag="CpPAT10_0449"
FT                   /gene="spoU"
FT                   /product="tRNA/rRNA methyltransferase, SpoU"
FT                   /protein_id="gnl|gbufpa|CpPAT10_0449|gb|AEK91781"
FT   gene            459143..459988
FT                   /locus_tag="CpPAT10_0450"
FT                   /gene="folD"
FT   CDS             459143..459988
FT                   /locus_tag="CpPAT10_0450"
FT                   /gene="folD"
FT                   /product="Bifunctional protein folD"
FT                   /protein_id="gnl|gbufpa|CpPAT10_0450|gb|AEK91782"
FT   gene            459981..460307
FT                   /locus_tag="CpPAT10_0451"
FT                   /gene=""
FT   CDS             459981..460307
FT                   /locus_tag="CpPAT10_0451"
FT                   /gene=""
FT                   /product="Hypothetical protein"
FT                   /protein_id="gnl|gbufpa|CpPAT10_0451|gb|AEK91783"
FT   gene            complement(460314..461414)
FT                   /locus_tag="CpPAT10_0452"
FT                   /gene=""
FT   CDS             complement(460314..461414)
FT                   /locus_tag="CpPAT10_0452"
FT                   /gene=""
FT                   /product="Hypothetical protein"
FT                   /protein_id="gnl|gbufpa|CpPAT10_0452|gb|AEK91784"
FT   gene            complement(461697..462788)
FT                   /locus_tag="CpPAT10_0453"
FT                   /gene="metX"
FT                   /pseudo
FT                   /product="Homoserine O-acetyltransferase"
FT   gene            complement(462867..463370)
FT                   /locus_tag="CpPAT10_0454"
FT                   /gene="htaB"
FT   CDS             complement(462867..463370)
FT                   /locus_tag="CpPAT10_0454"
FT                   /gene="htaB"
FT                   /product="Cell-surface hemin receptor"
FT                   /protein_id="gnl|gbufpa|CpPAT10_0454|gb|AEK91785"
FT   gene            463571..465418
FT                   /locus_tag="CpPAT10_0455"
FT                   /gene="htaA"
FT   CDS             463571..465418
FT                   /locus_tag="CpPAT10_0455"
FT                   /gene="htaA"
FT                   /product="Cell-surface hemin receptor"
FT                   /protein_id="gnl|gbufpa|CpPAT10_0455|gb|AEK91786"
FT   gene            465544..466599
FT                   /locus_tag="CpPAT10_0456"
FT                   /gene="hmuT"
FT   CDS             465544..466599
FT                   /locus_tag="CpPAT10_0456"
FT                   /gene="hmuT"
FT                   /product="Hemin-binding periplasmic protein hmuT"
FT                   /protein_id="gnl|gbufpa|CpPAT10_0456|gb|AEK91787"
FT   gene            466670..467635
FT                   /locus_tag="CpPAT10_0457"
FT                   /gene="hmuU"
FT   CDS             466670..467635
FT                   /locus_tag="CpPAT10_0457"
FT                   /gene="hmuU"
FT                   /product="Hemin import ATP-binding protein"
FT                   /protein_id="gnl|gbufpa|CpPAT10_0457|gb|AEK91788"
FT   gene            467632..468474
FT                   /locus_tag="CpPAT10_0458"
FT                   /gene="hmuV"
FT   CDS             467632..468474
FT                   /locus_tag="CpPAT10_0458"
FT                   /gene="hmuV"
FT                   /product="Hemin import ATP-binding protein HmuV"
FT                   /protein_id="gnl|gbufpa|CpPAT10_0458|gb|AEK91789"
FT   gene            468620..469528
FT                   /locus_tag="CpPAT10_0459"
FT                   /gene="htaC"
FT   CDS             468620..469528
FT                   /locus_tag="CpPAT10_0459"
FT                   /gene="htaC"
FT                   /product="Hypothetical protein"
FT                   /protein_id="gnl|gbufpa|CpPAT10_0459|gb|AEK91790"
FT   gene            complement(469596..470910)
FT                   /locus_tag="CpPAT10_0460"
FT                   /gene="metB"
FT                   /pseudo
FT                   /product="Cystathionine gamma-synthase"
FT   gene            complement(471093..473303)
FT                   /locus_tag="CpPAT10_0461"
FT                   /gene="icd"
FT   CDS             complement(471093..473303)
FT                   /locus_tag="CpPAT10_0461"
FT                   /gene="icd"
FT                   /product="Isocitrate dehydrogenase [NADP]"
FT                   /protein_id="gnl|gbufpa|CpPAT10_0461|gb|AEK91791"
FT   gene            473556..474785
FT                   /locus_tag="CpPAT10_0462"
FT                   /gene="araJ"
FT   CDS             473556..474785
FT                   /locus_tag="CpPAT10_0462"
FT                   /gene="araJ"
FT                   /product="Arabinose efflux permease"
FT                   /protein_id="gnl|gbufpa|CpPAT10_0462|gb|AEK91792"
FT   gene            complement(474782..475558)
FT                   /locus_tag="CpPAT10_0463"
FT                   /gene="tipA"
FT   CDS             complement(474782..475558)
FT                   /locus_tag="CpPAT10_0463"
FT                   /gene="tipA"
FT                   /product="HTH-type transcriptional activator tipA"
FT                   /protein_id="gnl|gbufpa|CpPAT10_0463|gb|AEK91793"
FT   gene            475613..476521
FT                   /locus_tag="CpPAT10_0464"
FT                   /gene=""
FT   CDS             475613..476521
FT                   /locus_tag="CpPAT10_0464"
FT                   /gene=""
FT                   /product="Endonuclease/Exonuclease/phosphatase family"
FT                   /protein_id="gnl|gbufpa|CpPAT10_0464|gb|AEK91794"
FT   gene            476608..476787
FT                   /locus_tag="CpPAT10_0465"
FT                   /gene=""
FT   CDS             476608..476787
FT                   /locus_tag="CpPAT10_0465"
FT                   /gene=""
FT                   /product="Hypothetical protein"
FT                   /protein_id="gnl|gbufpa|CpPAT10_0465|gb|AEK91795"
FT   gene            476957..477985
FT                   /locus_tag="CpPAT10_0466"
FT                   /gene="trpS"
FT   CDS             476957..477985
FT                   /locus_tag="CpPAT10_0466"
FT                   /gene="trpS"
FT                   /product="Tryptophanyl-tRNA synthetase"
FT                   /protein_id="gnl|gbufpa|CpPAT10_0466|gb|AEK91796"
FT   gene            478121..479206
FT                   /locus_tag="CpPAT10_0467"
FT                   /gene=""
FT   CDS             478121..479206
FT                   /locus_tag="CpPAT10_0467"
FT                   /gene=""
FT                   /product="Ribonuclease BN-like family"
FT                   /protein_id="gnl|gbufpa|CpPAT10_0467|gb|AEK91797"
FT   gene            complement(479304..480518)
FT                   /locus_tag="CpPAT10_0468"
FT                   /gene="dacA"
FT   CDS             complement(479304..480518)
FT                   /locus_tag="CpPAT10_0468"
FT                   /gene="dacA"
FT                   /product="D-alanyl-D-alanine carboxypeptidase dacA"
FT                   /protein_id="gnl|gbufpa|CpPAT10_0468|gb|AEK91798"
FT   gene            480554..481444
FT                   /locus_tag="CpPAT10_0469"
FT                   /gene="add"
FT   CDS             480554..481444
FT                   /locus_tag="CpPAT10_0469"
FT                   /gene="add"
FT                   /product="Adenosine deaminase"
FT                   /protein_id="gnl|gbufpa|CpPAT10_0469|gb|AEK91799"
FT   gene            complement(481506..482741)
FT                   /locus_tag="CpPAT10_0470"
FT                   /gene=""
FT   CDS             complement(481506..482741)
FT                   /locus_tag="CpPAT10_0470"
FT                   /gene=""
FT                   /product="Hypothetical protein"
FT                   /protein_id="gnl|gbufpa|CpPAT10_0470|gb|AEK91800"
FT   gene            complement(482762..483630)
FT                   /locus_tag="CpPAT10_0471"
FT                   /gene=""
FT                   /pseudo
FT                   /product="NlpC/P60 family protein"
FT   gene            complement(483627..483896)
FT                   /locus_tag="CpPAT10_0472"
FT                   /gene=""
FT   CDS             complement(483627..483896)
FT                   /locus_tag="CpPAT10_0472"
FT                   /gene=""
FT                   /product="Hypothetical protein"
FT                   /protein_id="gnl|gbufpa|CpPAT10_0472|gb|AEK91801"
FT   gene            483961..484596
FT                   /locus_tag="CpPAT10_0473"
FT                   /gene="upp"
FT   CDS             483961..484596
FT                   /locus_tag="CpPAT10_0473"
FT                   /gene="upp"
FT                   /product="Uracil phosphoribosyltransferase"
FT                   /protein_id="gnl|gbufpa|CpPAT10_0473|gb|AEK91802"
FT   gene            484759..485235
FT                   /locus_tag="CpPAT10_0474"
FT                   /gene=""
FT   CDS             484759..485235
FT                   /locus_tag="CpPAT10_0474"
FT                   /gene=""
FT                   /product="HTH-type transcriptional regulator"
FT                   /protein_id="gnl|gbufpa|CpPAT10_0474|gb|AEK91803"
FT   gene            complement(485258..486859)
FT                   /locus_tag="CpPAT10_0475"
FT                   /gene="manB"
FT   CDS             complement(485258..486859)
FT                   /locus_tag="CpPAT10_0475"
FT                   /gene="manB"
FT                   /product="Phosphoglucomutase/phosphomannomutase"
FT                   /protein_id="gnl|gbufpa|CpPAT10_0475|gb|AEK91804"
FT   gene            487137..488333
FT                   /locus_tag="CpPAT10_0476"
FT                   /gene="abgB"
FT   CDS             487137..488333
FT                   /locus_tag="CpPAT10_0476"
FT                   /gene="abgB"
FT                   /product="Aminobenzoyl-glutamate utilization protein B"
FT                   /protein_id="gnl|gbufpa|CpPAT10_0476|gb|AEK91805"
FT   gene            488413..489882
FT                   /locus_tag="CpPAT10_0477"
FT                   /gene="lpdA"
FT   CDS             488413..489882
FT                   /locus_tag="CpPAT10_0477"
FT                   /gene="lpdA"
FT                   /product="Flavoprotein disulfide reductase"
FT                   /protein_id="gnl|gbufpa|CpPAT10_0477|gb|AEK91806"
FT   gene            490406..493831
FT                   /locus_tag="CpPAT10_0478"
FT                   /gene="pyc"
FT   CDS             490406..493831
FT                   /locus_tag="CpPAT10_0478"
FT                   /gene="pyc"
FT                   /product="Pyruvate carboxylase"
FT                   /protein_id="gnl|gbufpa|CpPAT10_0478|gb|AEK91807"
FT   gene            complement(493902..495359)
FT                   /locus_tag="CpPAT10_0479"
FT                   /gene="lmrB"
FT   CDS             complement(493902..495359)
FT                   /locus_tag="CpPAT10_0479"
FT                   /gene="lmrB"
FT                   /product="Lincomycin resistance protein"
FT                   /protein_id="gnl|gbufpa|CpPAT10_0479|gb|AEK91808"
FT   gene            complement(495470..495910)
FT                   /locus_tag="CpPAT10_0480"
FT                   /gene=""
FT   CDS             complement(495470..495910)
FT                   /locus_tag="CpPAT10_0480"
FT                   /gene=""
FT                   /product="Hypothetical protein"
FT                   /protein_id="gnl|gbufpa|CpPAT10_0480|gb|AEK91809"
FT   gene            complement(495973..497748)
FT                   /locus_tag="CpPAT10_0481"
FT                   /gene="accBC"
FT   CDS             complement(495973..497748)
FT                   /locus_tag="CpPAT10_0481"
FT                   /gene="accBC"
FT                   /product="Acyl coenzyme A carboxylase"
FT                   /protein_id="gnl|gbufpa|CpPAT10_0481|gb|AEK91810"
FT   gene            complement(497993..498871)
FT                   /locus_tag="CpPAT10_0482"
FT                   /gene="cysA"
FT   CDS             complement(497993..498871)
FT                   /locus_tag="CpPAT10_0482"
FT                   /gene="cysA"
FT                   /product="Thiosulfate sulfurtransferase"
FT                   /protein_id="gnl|gbufpa|CpPAT10_0482|gb|AEK91811"
FT   gene            complement(498949..499107)
FT                   /locus_tag="CpPAT10_0483"
FT                   /gene=""
FT   CDS             complement(498949..499107)
FT                   /locus_tag="CpPAT10_0483"
FT                   /gene=""
FT                   /product="Hypothetical protein"
FT                   /protein_id="gnl|gbufpa|CpPAT10_0483|gb|AEK91812"
FT   gene            499590..500660
FT                   /locus_tag="CpPAT10_0484"
FT                   /gene=""
FT   CDS             499590..500660
FT                   /locus_tag="CpPAT10_0484"
FT                   /gene=""
FT                   /product="Hypothetical protein"
FT                   /protein_id="gnl|gbufpa|CpPAT10_0484|gb|AEK91813"
FT   gene            500951..503065
FT                   /locus_tag="CpPAT10_0485"
FT                   /gene="oatA"
FT   CDS             500951..503065
FT                   /locus_tag="CpPAT10_0485"
FT                   /gene="oatA"
FT                   /product="O-acetyltransferase OatA"
FT                   /protein_id="gnl|gbufpa|CpPAT10_0485|gb|AEK91814"
FT   gene            complement(503103..503519)
FT                   /locus_tag="CpPAT10_0486"
FT                   /gene=""
FT   CDS             complement(503103..503519)
FT                   /locus_tag="CpPAT10_0486"
FT                   /gene=""
FT                   /product="Hypothetical protein"
FT                   /protein_id="gnl|gbufpa|CpPAT10_0486|gb|AEK91815"
FT   gene            complement(503524..504153)
FT                   /locus_tag="CpPAT10_0487"
FT                   /gene="maf"
FT   CDS             complement(503524..504153)
FT                   /locus_tag="CpPAT10_0487"
FT                   /gene="maf"
FT                   /product="Maf-like protein"
FT                   /protein_id="gnl|gbufpa|CpPAT10_0487|gb|AEK91816"
FT   gene            complement(504173..505075)
FT                   /locus_tag="CpPAT10_0488"
FT                   /gene="rbsK"
FT   CDS             complement(504173..505075)
FT                   /locus_tag="CpPAT10_0488"
FT                   /gene="rbsK"
FT                   /product="Ribokinase"
FT                   /protein_id="gnl|gbufpa|CpPAT10_0488|gb|AEK91817"
FT   gene            complement(505143..506207)
FT                   /locus_tag="CpPAT10_0489"
FT                   /gene="rbsR"
FT   CDS             complement(505143..506207)
FT                   /locus_tag="CpPAT10_0489"
FT                   /gene="rbsR"
FT                   /product="Ribose operon repressor"
FT                   /protein_id="gnl|gbufpa|CpPAT10_0489|gb|AEK91818"
FT   gene            complement(506357..506605)
FT                   /locus_tag="CpPAT10_0490"
FT                   /gene=""
FT   CDS             complement(506357..506605)
FT                   /locus_tag="CpPAT10_0490"
FT                   /gene=""
FT                   /product="Hypothetical protein"
FT                   /protein_id="gnl|gbufpa|CpPAT10_0490|gb|AEK91819"
FT   gene            complement(506707..508338)
FT                   /locus_tag="CpPAT10_0491"
FT                   /gene="pccB1"
FT   CDS             complement(506707..508338)
FT                   /locus_tag="CpPAT10_0491"
FT                   /gene="pccB1"
FT                   /product="Propionyl CoA carboxylase beta chain 1"
FT                   /protein_id="gnl|gbufpa|CpPAT10_0491|gb|AEK91820"
FT   gene            complement(508599..510242)
FT                   /locus_tag="CpPAT10_0492"
FT                   /gene="pccB2"
FT   CDS             complement(508599..510242)
FT                   /locus_tag="CpPAT10_0492"
FT                   /gene="pccB2"
FT                   /product="Propionyl-CoA carboxylase beta chain 2"
FT                   /protein_id="gnl|gbufpa|CpPAT10_0492|gb|AEK91821"
FT   gene            complement(510249..510410)
FT                   /locus_tag="CpPAT10_0492a"
FT                   /gene=""
FT   CDS             complement(510249..510410)
FT                   /locus_tag="CpPAT10_0492a"
FT                   /gene=""
FT                   /product="Hypothetical protein"
FT                   /protein_id="gnl|gbufpa|CpPAT10_0492a|gb|AEK91822"
FT   gene            510506..511351
FT                   /locus_tag="CpPAT10_0493"
FT                   /gene="birA"
FT   CDS             510506..511351
FT                   /locus_tag="CpPAT10_0493"
FT                   /gene="birA"
FT                   /product="Biotin-(acetyl-CoA carboxylase) ligase"
FT                   /protein_id="gnl|gbufpa|CpPAT10_0493|gb|AEK91823"
FT   gene            511352..511822
FT                   /locus_tag="CpPAT10_0494"
FT                   /gene=""
FT   CDS             511352..511822
FT                   /locus_tag="CpPAT10_0494"
FT                   /gene=""
FT                   /product="Hypothetical protein"
FT                   /protein_id="gnl|gbufpa|CpPAT10_0494|gb|AEK91824"
FT   gene            511876..513081
FT                   /locus_tag="CpPAT10_0495"
FT                   /gene="purK"
FT   CDS             511876..513081
FT                   /locus_tag="CpPAT10_0495"
FT                   /gene="purK"
FT                   /product="Phosphoribosyl amino imidazole carboxylase
FT                   ATPase subunit"
FT                   /protein_id="gnl|gbufpa|CpPAT10_0495|gb|AEK91825"
FT   gene            513122..513622
FT                   /locus_tag="CpPAT10_0496"
FT                   /gene="purE"
FT   CDS             513122..513622
FT                   /locus_tag="CpPAT10_0496"
FT                   /gene="purE"
FT                   /product="Phosphoribosyl amino imidazole carboxylase
FT                   catalytic subunit"
FT                   /protein_id="gnl|gbufpa|CpPAT10_0496|gb|AEK91826"
FT   gene            513628..514095
FT                   /locus_tag="CpPAT10_0497"
FT                   /gene=""
FT   CDS             513628..514095
FT                   /locus_tag="CpPAT10_0497"
FT                   /gene=""
FT                   /product="Hypothetical protein"
FT                   /protein_id="gnl|gbufpa|CpPAT10_0497|gb|AEK91827"
FT   gene            complement(514157..514360)
FT                   /locus_tag="CpPAT10_0498"
FT                   /gene=""
FT   CDS             complement(514157..514360)
FT                   /locus_tag="CpPAT10_0498"
FT                   /gene=""
FT                   /product="Hypothetical protein"
FT                   /protein_id="gnl|gbufpa|CpPAT10_0498|gb|AEK91828"
FT   gene            complement(514400..515230)
FT                   /locus_tag="CpPAT10_0499"
FT                   /gene="malG"
FT   CDS             complement(514400..515230)
FT                   /locus_tag="CpPAT10_0499"
FT                   /gene="malG"
FT                   /product="Maltose transport system permease protein malG"
FT                   /protein_id="gnl|gbufpa|CpPAT10_0499|gb|AEK91829"
FT   gene            complement(515227..516312)
FT                   /locus_tag="CpPAT10_0500"
FT                   /gene="malF"
FT   CDS             complement(515227..516312)
FT                   /locus_tag="CpPAT10_0500"
FT                   /gene="malF"
FT                   /product="Maltose transport system permease protein malF"
FT                   /protein_id="gnl|gbufpa|CpPAT10_0500|gb|AEK91830"
FT   gene            516327..516440
FT                   /locus_tag="CpPAT10_0500a"
FT                   /gene=""
FT   CDS             516327..516440
FT                   /locus_tag="CpPAT10_0500a"
FT                   /gene=""
FT                   /product="Hypothetical protein"
FT                   /protein_id="gnl|gbufpa|CpPAT10_0500a|gb|AEK91831"
FT   gene            complement(516490..517782)
FT                   /locus_tag="CpPAT10_0501"
FT                   /gene="malE"
FT   CDS             complement(516490..517782)
FT                   /locus_tag="CpPAT10_0501"
FT                   /gene="malE"
FT                   /product="Maltose/maltodextrin transport system
FT                   substrate-binding protein"
FT                   /protein_id="gnl|gbufpa|CpPAT10_0501|gb|AEK91832"
FT   gene            complement(517908..518585)
FT                   /locus_tag="CpPAT10_0502"
FT                   /gene=""
FT   CDS             complement(517908..518585)
FT                   /locus_tag="CpPAT10_0502"
FT                   /gene=""
FT                   /product="Hypothetical protein"
FT                   /protein_id="gnl|gbufpa|CpPAT10_0502|gb|AEK91833"
FT   gene            complement(518702..520270)
FT                   /locus_tag="CpPAT10_0503"
FT                   /gene="lytR"
FT   CDS             complement(518702..520270)
FT                   /locus_tag="CpPAT10_0503"
FT                   /gene="lytR"
FT                   /product="Transcriptional regulator lytR"
FT                   /protein_id="gnl|gbufpa|CpPAT10_0503|gb|AEK91834"
FT   gene            520387..521337
FT                   /locus_tag="CpPAT10_0504"
FT                   /gene="wbbL"
FT   CDS             520387..521337
FT                   /locus_tag="CpPAT10_0504"
FT                   /gene="wbbL"
FT                   /product="dTDP-Rha:alpha-D-GlcNAc-pyrophosphate
FT                   polyprenol, alpha-3-L-rhamnosyltransferase"
FT                   /protein_id="gnl|gbufpa|CpPAT10_0504|gb|AEK91835"
FT   gene            521346..521450
FT                   /locus_tag="CpPAT10_0504a"
FT                   /gene=""
FT   CDS             521346..521450
FT                   /locus_tag="CpPAT10_0504a"
FT                   /gene=""
FT                   /product="Hypothetical protein"
FT                   /protein_id="gnl|gbufpa|CpPAT10_0504a|gb|AEK91836"
FT   gene            521512..522600
FT                   /locus_tag="CpPAT10_0505"
FT                   /gene="manC"
FT   CDS             521512..522600
FT                   /locus_tag="CpPAT10_0505"
FT                   /gene="manC"
FT                   /product="Mannose-1-phosphate guanylyltransferase"
FT                   /protein_id="gnl|gbufpa|CpPAT10_0505|gb|AEK91837"
FT   gene            complement(522798..523100)
FT                   /locus_tag="CpPAT10_0506"
FT                   /gene=""
FT   CDS             complement(522798..523100)
FT                   /locus_tag="CpPAT10_0506"
FT                   /gene=""
FT                   /product="Hypothetical protein"
FT                   /protein_id="gnl|gbufpa|CpPAT10_0506|gb|AEK91838"
FT   gene            523119..523418
FT                   /locus_tag="CpPAT10_0507"
FT                   /gene="whiB"
FT   CDS             523119..523418
FT                   /locus_tag="CpPAT10_0507"
FT                   /gene="whiB"
FT                   /product="Transcription factor WhiB"
FT                   /protein_id="gnl|gbufpa|CpPAT10_0507|gb|AEK91839"
FT   gene            complement(523522..523977)
FT                   /locus_tag="CpPAT10_0508"
FT                   /gene=""
FT   CDS             complement(523522..523977)
FT                   /locus_tag="CpPAT10_0508"
FT                   /gene=""
FT                   /product="Hypothetical protein"
FT                   /protein_id="gnl|gbufpa|CpPAT10_0508|gb|AEK91840"
FT   gene            524072..524473
FT                   /locus_tag="CpPAT10_0509"
FT                   /gene=""
FT   CDS             524072..524473
FT                   /locus_tag="CpPAT10_0509"
FT                   /gene=""
FT                   /product="Hypothetical protein"
FT                   /protein_id="gnl|gbufpa|CpPAT10_0509|gb|AEK91841"
FT   gene            524660..526039
FT                   /locus_tag="CpPAT10_0510"
FT                   /gene="manB"
FT   CDS             524660..526039
FT                   /locus_tag="CpPAT10_0510"
FT                   /gene="manB"
FT                   /product="Phosphomannomutase ManB"
FT                   /protein_id="gnl|gbufpa|CpPAT10_0510|gb|AEK91842"
FT   gene            526177..527163
FT                   /locus_tag="CpPAT10_0511"
FT                   /gene=""
FT   CDS             526177..527163
FT                   /locus_tag="CpPAT10_0511"
FT                   /gene=""
FT                   /product="Hypothetical protein"
FT                   /protein_id="gnl|gbufpa|CpPAT10_0511|gb|AEK91843"
FT   gene            527219..528376
FT                   /locus_tag="CpPAT10_0512"
FT                   /gene="manA"
FT   CDS             527219..528376
FT                   /locus_tag="CpPAT10_0512"
FT                   /gene="manA"
FT                   /product="Mannose-6-phosphate isomerase manA"
FT                   /protein_id="gnl|gbufpa|CpPAT10_0512|gb|AEK91844"
FT   gene            complement(528446..529213)
FT                   /locus_tag="CpPAT10_0513"
FT                   /gene=""
FT   CDS             complement(528446..529213)
FT                   /locus_tag="CpPAT10_0513"
FT                   /gene=""
FT                   /product="Hypothetical protein"
FT                   /protein_id="gnl|gbufpa|CpPAT10_0513|gb|AEK91845"
FT   gene            complement(529465..529638)
FT                   /locus_tag="CpPAT10_0514"
FT                   /gene=""
FT   CDS             complement(529465..529638)
FT                   /locus_tag="CpPAT10_0514"
FT                   /gene=""
FT                   /product="Hypothetical protein"
FT                   /protein_id="gnl|gbufpa|CpPAT10_0514|gb|AEK91846"
FT   gene            529836..530189
FT                   /locus_tag="CpPAT10_0515"
FT                   /gene=""
FT   CDS             529836..530189
FT                   /locus_tag="CpPAT10_0515"
FT                   /gene=""
FT                   /product="Hypothetical protein"
FT                   /protein_id="gnl|gbufpa|CpPAT10_0515|gb|AEK91847"
FT   gene            530381..531820
FT                   /locus_tag="CpPAT10_0516"
FT                   /gene="ahcY"
FT   CDS             530381..531820
FT                   /locus_tag="CpPAT10_0516"
FT                   /gene="ahcY"
FT                   /product="S-adenosyl-L-homocysteine hydrolase"
FT                   /protein_id="gnl|gbufpa|CpPAT10_0516|gb|AEK91848"
FT   gene            531820..532440
FT                   /locus_tag="CpPAT10_0517"
FT                   /gene="tmk"
FT   CDS             531820..532440
FT                   /locus_tag="CpPAT10_0517"
FT                   /gene="tmk"
FT                   /product="Thymidylate kinase"
FT                   /protein_id="gnl|gbufpa|CpPAT10_0517|gb|AEK91849"
FT   gene            532558..533256
FT                   /locus_tag="CpPAT10_0518"
FT                   /gene="mtrA"
FT   CDS             532558..533256
FT                   /locus_tag="CpPAT10_0518"
FT                   /gene="mtrA"
FT                   /product="DNA-binding response regulator mtrA"
FT                   /protein_id="gnl|gbufpa|CpPAT10_0518|gb|AEK91850"
FT   gene            533430..534944
FT                   /locus_tag="CpPAT10_0519"
FT                   /gene="mtrB"
FT   CDS             533430..534944
FT                   /locus_tag="CpPAT10_0519"
FT                   /gene="mtrB"
FT                   /product="Sensor histidine kinase mtrB"
FT                   /protein_id="gnl|gbufpa|CpPAT10_0519|gb|AEK91851"
FT   gene            534937..536673
FT                   /locus_tag="CpPAT10_0520"
FT                   /gene="lpqB"
FT   CDS             534937..536673
FT                   /locus_tag="CpPAT10_0520"
FT                   /gene="lpqB"
FT                   /product="Lipoprotein LpqB"
FT                   /protein_id="gnl|gbufpa|CpPAT10_0520|gb|AEK91852"
FT   gene            536695..537300
FT                   /locus_tag="CpPAT10_0521"
FT                   /gene=""
FT   CDS             536695..537300
FT                   /locus_tag="CpPAT10_0521"
FT                   /gene=""
FT                   /product="Phosphoribosyl transferase"
FT                   /protein_id="gnl|gbufpa|CpPAT10_0521|gb|AEK91853"
FT   gene            537432..538100
FT                   /locus_tag="CpPAT10_0522"
FT                   /gene=""
FT   CDS             537432..538100
FT                   /locus_tag="CpPAT10_0522"
FT                   /gene=""
FT                   /product="Ribosomal protein S30AE family protein"
FT                   /protein_id="gnl|gbufpa|CpPAT10_0522|gb|AEK91854"
FT   gene            538255..540798
FT                   /locus_tag="CpPAT10_0523"
FT                   /gene="secA"
FT   CDS             538255..540798
FT                   /locus_tag="CpPAT10_0523"
FT                   /gene="secA"
FT                   /product="Preprotein translocase subunit SecA"
FT                   /protein_id="gnl|gbufpa|CpPAT10_0523|gb|AEK91855"
FT   gene            complement(540811..541344)
FT                   /locus_tag="CpPAT10_0524"
FT                   /gene=""
FT   CDS             complement(540811..541344)
FT                   /locus_tag="CpPAT10_0524"
FT                   /gene=""
FT                   /product="Hypothetical protein"
FT                   /protein_id="gnl|gbufpa|CpPAT10_0524|gb|AEK91856"
FT   gene            541399..541809
FT                   /locus_tag="CpPAT10_0525"
FT                   /gene=""
FT   CDS             541399..541809
FT                   /locus_tag="CpPAT10_0525"
FT                   /gene=""
FT                   /product="Haloacid dehalogenase-like hydrolase"
FT                   /protein_id="gnl|gbufpa|CpPAT10_0525|gb|AEK91857"
FT   gene            541809..542315
FT                   /locus_tag="CpPAT10_0526"
FT                   /gene=""
FT   CDS             541809..542315
FT                   /locus_tag="CpPAT10_0526"
FT                   /gene=""
FT                   /product="Hypothetical protein"
FT                   /protein_id="gnl|gbufpa|CpPAT10_0526|gb|AEK91858"
FT   gene            542504..543560
FT                   /locus_tag="CpPAT10_0527"
FT                   /gene=""
FT                   /pseudo
FT                   /product="Stearoyl-CoA 9-desaturase electron transfer
FT                   partner"
FT   gene            543577..544851
FT                   /locus_tag="CpPAT10_0528"
FT                   /gene="desA3"
FT   CDS             543577..544851
FT                   /locus_tag="CpPAT10_0528"
FT                   /gene="desA3"
FT                   /product="Stearoyl-CoA 9-desaturase"
FT                   /protein_id="gnl|gbufpa|CpPAT10_0528|gb|AEK91859"
FT   gene            complement(544862..545878)
FT                   /locus_tag="CpPAT10_0529"
FT                   /gene="rsgA"
FT   CDS             complement(544862..545878)
FT                   /locus_tag="CpPAT10_0529"
FT                   /gene="rsgA"
FT                   /product="Ribosome biogenesis GTPase RsgA"
FT                   /protein_id="gnl|gbufpa|CpPAT10_0529|gb|AEK91860"
FT   gene            complement(545878..547152)
FT                   /locus_tag="CpPAT10_0530"
FT                   /gene="aroA"
FT   CDS             complement(545878..547152)
FT                   /locus_tag="CpPAT10_0530"
FT                   /gene="aroA"
FT                   /product="3-phosphoshikimate 1-carboxyvinyltransferase"
FT                   /protein_id="gnl|gbufpa|CpPAT10_0530|gb|AEK91861"
FT   gene            547173..547841
FT                   /locus_tag="CpPAT10_0531"
FT                   /gene=""
FT   CDS             547173..547841
FT                   /locus_tag="CpPAT10_0531"
FT                   /gene=""
FT                   /product="Hypothetical protein"
FT                   /protein_id="gnl|gbufpa|CpPAT10_0531|gb|AEK91862"
FT   gene            complement(547800..548303)
FT                   /locus_tag="CpPAT10_0532"
FT                   /gene="ybaK"
FT   CDS             complement(547800..548303)
FT                   /locus_tag="CpPAT10_0532"
FT                   /gene="ybaK"
FT                   /product="Cys-tRNA(Pro)/Cys-tRNA(Cys) deacylase ybaK"
FT                   /protein_id="gnl|gbufpa|CpPAT10_0532|gb|AEK91863"
FT   gene            548351..549022
FT                   /locus_tag="CpPAT10_0533"
FT                   /gene="sigH"
FT   CDS             548351..549022
FT                   /locus_tag="CpPAT10_0533"
FT                   /gene="sigH"
FT                   /product="RNA polymerase sigma-H factor"
FT                   /protein_id="gnl|gbufpa|CpPAT10_0533|gb|AEK91864"
FT   gene            549022..549303
FT                   /locus_tag="CpPAT10_0534"
FT                   /gene=""
FT   CDS             549022..549303
FT                   /locus_tag="CpPAT10_0534"
FT                   /gene=""
FT                   /product="Anti-sigma factor"
FT                   /protein_id="gnl|gbufpa|CpPAT10_0534|gb|AEK91865"
FT   gene            complement(549387..549461)
FT                   /locus_tag="CpPAT10_0534a"
FT                   /gene=""
FT   CDS             complement(549387..549461)
FT                   /locus_tag="CpPAT10_0534a"
FT                   /gene=""
FT                   /product="Hypothetical protein"
FT                   /protein_id="gnl|gbufpa|CpPAT10_0534a"
FT   gene            complement(549542..549802)
FT                   /locus_tag="CpPAT10_0535"
FT                   /gene="whiB"
FT   CDS             complement(549542..549802)
FT                   /locus_tag="CpPAT10_0535"
FT                   /gene="whiB"
FT                   /product="Transcription factor WhiB"
FT                   /protein_id="gnl|gbufpa|CpPAT10_0535|gb|AEK91866"
FT   gene            550417..550839
FT                   /locus_tag="CpPAT10_0536"
FT                   /gene=""
FT   CDS             550417..550839
FT                   /locus_tag="CpPAT10_0536"
FT                   /gene=""
FT                   /product="Hypothetical protein"
FT                   /protein_id="gnl|gbufpa|CpPAT10_0536|gb|AEK91867"
FT   gene            complement(550906..551778)
FT                   /locus_tag="CpPAT10_0537"
FT                   /gene=""
FT   CDS             complement(550906..551778)
FT                   /locus_tag="CpPAT10_0537"
FT                   /gene=""
FT                   /product="Hydrolase domain-containing protein"
FT                   /protein_id="gnl|gbufpa|CpPAT10_0537|gb|AEK91868"
FT   gene            complement(551868..553073)
FT                   /locus_tag="CpPAT10_0538"
FT                   /gene=""
FT   CDS             complement(551868..553073)
FT                   /locus_tag="CpPAT10_0538"
FT                   /gene=""
FT                   /product="Hypothetical protein"
FT                   /protein_id="gnl|gbufpa|CpPAT10_0538|gb|AEK91869"
FT   gene            complement(553070..554395)
FT                   /locus_tag="CpPAT10_0539"
FT                   /gene="rhlE"
FT   CDS             complement(553070..554395)
FT                   /locus_tag="CpPAT10_0539"
FT                   /gene="rhlE"
FT                   /product="ATP-dependent RNA helicase rhlE"
FT                   /protein_id="gnl|gbufpa|CpPAT10_0539|gb|AEK91870"
FT   gene            554678..554905
FT                   /locus_tag="CpPAT10_0540"
FT                   /gene=""
FT   CDS             554678..554905
FT                   /locus_tag="CpPAT10_0540"
FT                   /gene=""
FT                   /product="Hypothetical protein"
FT                   /protein_id="gnl|gbufpa|CpPAT10_0540|gb|AEK91871"
FT   gene            554908..555798
FT                   /locus_tag="CpPAT10_0541"
FT                   /gene=""
FT   CDS             554908..555798
FT                   /locus_tag="CpPAT10_0541"
FT                   /gene=""
FT                   /product="Hypothetical protein"
FT                   /protein_id="gnl|gbufpa|CpPAT10_0541|gb|AEK91872"
FT   gene            555867..556706
FT                   /locus_tag="CpPAT10_0542"
FT                   /gene=""
FT   CDS             555867..556706
FT                   /locus_tag="CpPAT10_0542"
FT                   /gene=""
FT                   /product="Hypothetical protein"
FT                   /protein_id="gnl|gbufpa|CpPAT10_0542|gb|AEK91873"
FT   gene            556710..559898
FT                   /locus_tag="CpPAT10_0543"
FT                   /gene="uvrD"
FT   CDS             556710..559898
FT                   /locus_tag="CpPAT10_0543"
FT                   /gene="uvrD"
FT                   /product="DNA helicase, UvrD/REP type"
FT                   /protein_id="gnl|gbufpa|CpPAT10_0543|gb|AEK91874"
FT   gene            559895..563119
FT                   /locus_tag="CpPAT10_0544"
FT                   /gene="uvrD"
FT   CDS             559895..563119
FT                   /locus_tag="CpPAT10_0544"
FT                   /gene="uvrD"
FT                   /product="DNA helicase, UvrD/REP type"
FT                   /protein_id="gnl|gbufpa|CpPAT10_0544|gb|AEK91875"
FT   gene            563156..564235
FT                   /locus_tag="CpPAT10_0545"
FT                   /gene="trkA"
FT   CDS             563156..564235
FT                   /locus_tag="CpPAT10_0545"
FT                   /gene="trkA"
FT                   /product="Trk system potassium uptake protein trkA"
FT                   /protein_id="gnl|gbufpa|CpPAT10_0545|gb|AEK91876"
FT   gene            564291..564950
FT                   /locus_tag="CpPAT10_0546"
FT                   /gene="nudC"
FT   CDS             564291..564950
FT                   /locus_tag="CpPAT10_0546"
FT                   /gene="nudC"
FT                   /product="NADH pyrophosphatase"
FT                   /protein_id="gnl|gbufpa|CpPAT10_0546|gb|AEK91877"
FT   gene            564943..566994
FT                   /locus_tag="CpPAT10_0547"
FT                   /gene="uvrD"
FT   CDS             564943..566994
FT                   /locus_tag="CpPAT10_0547"
FT                   /gene="uvrD"
FT                   /product="DNA helicase II"
FT                   /protein_id="gnl|gbufpa|CpPAT10_0547|gb|AEK91878"
FT   gene            complement(566988..567839)
FT                   /locus_tag="CpPAT10_0548"
FT                   /gene=""
FT   CDS             complement(566988..567839)
FT                   /locus_tag="CpPAT10_0548"
FT                   /gene=""
FT                   /product="Hypothetical protein"
FT                   /protein_id="gnl|gbufpa|CpPAT10_0548|gb|AEK91879"
FT   gene            567838..568389
FT                   /locus_tag="CpPAT10_0549"
FT                   /gene=""
FT   CDS             567838..568389
FT                   /locus_tag="CpPAT10_0549"
FT                   /gene=""
FT                   /product="Hypothetical protein"
FT                   /protein_id="gnl|gbufpa|CpPAT10_0549|gb|AEK91880"
FT   gene            complement(568457..569845)
FT                   /locus_tag="CpPAT10_0550"
FT                   /gene=""
FT   CDS             complement(568457..569845)
FT                   /locus_tag="CpPAT10_0550"
FT                   /gene=""
FT                   /product="Hypothetical protein"
FT                   /protein_id="gnl|gbufpa|CpPAT10_0550|gb|AEK91881"
FT   gene            569927..570982
FT                   /locus_tag="CpPAT10_0551"
FT                   /gene="lon"
FT   CDS             569927..570982
FT                   /locus_tag="CpPAT10_0551"
FT                   /gene="lon"
FT                   /product="Lon protease"
FT                   /protein_id="gnl|gbufpa|CpPAT10_0551|gb|AEK91882"
FT   gene            complement(570999..571703)
FT                   /locus_tag="CpPAT10_0552"
FT                   /gene=""
FT   CDS             complement(570999..571703)
FT                   /locus_tag="CpPAT10_0552"
FT                   /gene=""
FT                   /product="Hypothetical protein"
FT                   /protein_id="gnl|gbufpa|CpPAT10_0552|gb|AEK91883"
FT   gene            complement(571748..572251)
FT                   /locus_tag="CpPAT10_0553"
FT                   /gene=""
FT   CDS             complement(571748..572251)
FT                   /locus_tag="CpPAT10_0553"
FT                   /gene=""
FT                   /product="Hypothetical protein"
FT                   /protein_id="gnl|gbufpa|CpPAT10_0553|gb|AEK91884"
FT   gene            572327..575359
FT                   /locus_tag="CpPAT10_0554"
FT                   /gene=""
FT   CDS             572327..575359
FT                   /locus_tag="CpPAT10_0554"
FT                   /gene=""
FT                   /product="UPF0182 protein"
FT                   /protein_id="gnl|gbufpa|CpPAT10_0554|gb|AEK91885"
FT   gene            575486..575562
FT                   /locus_tag="CpPAT10_t15"
FT   tRNA            575486..575562
FT                   /product="tRNA-Met"
FT   gene            complement(575570..575779)
FT                   /locus_tag="CpPAT10_0555"
FT                   /gene="betR"
FT   CDS             complement(575570..575779)
FT                   /locus_tag="CpPAT10_0555"
FT                   /gene="betR"
FT                   /product="Transcription regulator BetR, N-terminal"
FT                   /protein_id="gnl|gbufpa|CpPAT10_0555|gb|AEK91886"
FT   gene            575778..576599
FT                   /locus_tag="CpPAT10_0556"
FT                   /gene=""
FT   CDS             575778..576599
FT                   /locus_tag="CpPAT10_0556"
FT                   /gene=""
FT                   /product="Abi-like protein"
FT                   /protein_id="gnl|gbufpa|CpPAT10_0556|gb|AEK91887"
FT   gene            576756..577756
FT                   /locus_tag="CpPAT10_0557"
FT                   /gene=""
FT                   /pseudo
FT                   /product="Hypothetical protein"
FT   gene            577766..578245
FT                   /locus_tag="CpPAT10_0558"
FT                   /gene=""
FT   CDS             577766..578245
FT                   /locus_tag="CpPAT10_0558"
FT                   /gene=""
FT                   /product="Hypothetical protein"
FT                   /protein_id="gnl|gbufpa|CpPAT10_0558|gb|AEK91888"
FT   gene            complement(578523..583469)
FT                   /locus_tag="CpPAT10_0559"
FT                   /gene="uvrB"
FT   CDS             complement(578523..583469)
FT                   /locus_tag="CpPAT10_0559"
FT                   /gene="uvrB"
FT                   /product="UvrABC system protein B"
FT                   /protein_id="gnl|gbufpa|CpPAT10_0559|gb|AEK91889"
FT   gene            583710..583865
FT                   /locus_tag="CpPAT10_0559a"
FT                   /gene=""
FT   CDS             583710..583865
FT                   /locus_tag="CpPAT10_0559a"
FT                   /gene=""
FT                   /product="Hypothetical protein"
FT                   /protein_id="gnl|gbufpa|CpPAT10_0559a|gb|AEK91890"
FT   gene            583879..584049
FT                   /locus_tag="CpPAT10_0559b"
FT                   /gene=""
FT   CDS             583879..584049
FT                   /locus_tag="CpPAT10_0559b"
FT                   /gene=""
FT                   /product="Hypothetical protein"
FT                   /protein_id="gnl|gbufpa|CpPAT10_0559b|gb|AEK91891"
FT   gene            584223..584519
FT                   /locus_tag="CpPAT10_0560"
FT                   /gene=""
FT   CDS             584223..584519
FT                   /locus_tag="CpPAT10_0560"
FT                   /gene=""
FT                   /product="Hypothetical protein"
FT                   /protein_id="gnl|gbufpa|CpPAT10_0560|gb|AEK91892"
FT   gene            584588..585640
FT                   /locus_tag="CpPAT10_0561"
FT                   /gene=""
FT   CDS             584588..585640
FT                   /locus_tag="CpPAT10_0561"
FT                   /gene=""
FT                   /product="Hypothetical protein"
FT                   /protein_id="gnl|gbufpa|CpPAT10_0561|gb|AEK91893"
FT   gene            585637..588285
FT                   /locus_tag="CpPAT10_0562"
FT                   /gene="aniA"
FT   CDS             585637..588285
FT                   /locus_tag="CpPAT10_0562"
FT                   /gene="aniA"
FT                   /product="Copper-containing nitrite reductase"
FT                   /protein_id="gnl|gbufpa|CpPAT10_0562|gb|AEK91894"
FT   gene            588473..588544
FT                   /locus_tag="CpPAT10_0562a"
FT                   /gene=""
FT   CDS             588473..588544
FT                   /locus_tag="CpPAT10_0562a"
FT                   /gene=""
FT                   /product="Hypothetical protein"
FT                   /protein_id="gnl|gbufpa|CpPAT10_0562a"
FT   gene            588578..589252
FT                   /locus_tag="CpPAT10_0563"
FT                   /gene="sprT"
FT   CDS             588578..589252
FT                   /locus_tag="CpPAT10_0563"
FT                   /gene="sprT"
FT                   /product="Trypsin"
FT                   /protein_id="gnl|gbufpa|CpPAT10_0563|gb|AEK91895"
FT   gene            complement(589590..590246)
FT                   /locus_tag="CpPAT10_0564"
FT                   /gene=""
FT   CDS             complement(589590..590246)
FT                   /locus_tag="CpPAT10_0564"
FT                   /gene=""
FT                   /product="Hypothetical protein"
FT                   /protein_id="gnl|gbufpa|CpPAT10_0564|gb|AEK91896"
FT   gene            complement(590455..591822)
FT                   /locus_tag="CpPAT10_0565"
FT                   /gene=""
FT   CDS             complement(590455..591822)
FT                   /locus_tag="CpPAT10_0565"
FT                   /gene=""
FT                   /product="Hypothetical protein"
FT                   /protein_id="gnl|gbufpa|CpPAT10_0565|gb|AEK91897"
FT   gene            complement(591856..595854)
FT                   /locus_tag="CpPAT10_0566"
FT                   /gene=""
FT   CDS             complement(591856..595854)
FT                   /locus_tag="CpPAT10_0566"
FT                   /gene=""
FT                   /product="Non-ribosomal peptide synthetase"
FT                   /protein_id="gnl|gbufpa|CpPAT10_0566|gb|AEK91898"
FT   gene            complement(596339..596521)
FT                   /locus_tag="CpPAT10_0567"
FT                   /gene=""
FT   CDS             complement(596339..596521)
FT                   /locus_tag="CpPAT10_0567"
FT                   /gene=""
FT                   /product="Hypothetical protein"
FT                   /protein_id="gnl|gbufpa|CpPAT10_0567|gb|AEK91899"
FT   gene            597029..597307
FT                   /locus_tag="CpPAT10_0568"
FT                   /gene=""
FT   CDS             597029..597307
FT                   /locus_tag="CpPAT10_0568"
FT                   /gene=""
FT                   /product="Hypothetical protein"
FT                   /protein_id="gnl|gbufpa|CpPAT10_0568|gb|AEK91900"
FT   gene            597376..597468
FT                   /locus_tag="CpPAT10_0568a"
FT                   /gene=""
FT   CDS             597376..597468
FT                   /locus_tag="CpPAT10_0568a"
FT                   /gene=""
FT                   /product="Hypothetical protein"
FT                   /protein_id="gnl|gbufpa|CpPAT10_0568a|gb|AEK91901"
FT   gene            597689..599128
FT                   /locus_tag="CpPAT10_0569"
FT                   /gene="ansP"
FT   CDS             597689..599128
FT                   /locus_tag="CpPAT10_0569"
FT                   /gene="ansP"
FT                   /product="L-asparagine permease"
FT                   /protein_id="gnl|gbufpa|CpPAT10_0569|gb|AEK91902"
FT   gene            599433..600914
FT                   /locus_tag="CpPAT10_0570"
FT                   /gene=""
FT   CDS             599433..600914
FT                   /locus_tag="CpPAT10_0570"
FT                   /gene=""
FT                   /product="Methylmalonyl-CoA carboxyltransferase 5S
FT                   subunit"
FT                   /protein_id="gnl|gbufpa|CpPAT10_0570|gb|AEK91903"
FT   gene            600930..602486
FT                   /locus_tag="CpPAT10_0571"
FT                   /gene=""
FT   CDS             600930..602486
FT                   /locus_tag="CpPAT10_0571"
FT                   /gene=""
FT                   /product="Methylmalonyl-CoA carboxyltransferase 12S
FT                   subunit"
FT                   /protein_id="gnl|gbufpa|CpPAT10_0571|gb|AEK91904"
FT   gene            602496..602759
FT                   /locus_tag="CpPAT10_0572"
FT                   /gene=""
FT   CDS             602496..602759
FT                   /locus_tag="CpPAT10_0572"
FT                   /gene=""
FT                   /product="Hypothetical protein"
FT                   /protein_id="gnl|gbufpa|CpPAT10_0572|gb|AEK91905"
FT   gene            602784..603146
FT                   /locus_tag="CpPAT10_0573"
FT                   /gene=""
FT   CDS             602784..603146
FT                   /locus_tag="CpPAT10_0573"
FT                   /gene=""
FT                   /product="Methylmalonyl-CoA carboxyltransferase 1.3S
FT                   subunit"
FT                   /protein_id="gnl|gbufpa|CpPAT10_0573|gb|AEK91906"
FT   gene            603242..604426
FT                   /locus_tag="CpPAT10_0574"
FT                   /gene=""
FT   CDS             603242..604426
FT                   /locus_tag="CpPAT10_0574"
FT                   /gene=""
FT                   /product="Hypothetical protein"
FT                   /protein_id="gnl|gbufpa|CpPAT10_0574|gb|AEK91907"
FT   gene            complement(604501..605307)
FT                   /locus_tag="CpPAT10_0575"
FT                   /gene="hisN"
FT   CDS             complement(604501..605307)
FT                   /locus_tag="CpPAT10_0575"
FT                   /gene="hisN"
FT                   /product="Histidinol-phosphatase"
FT                   /protein_id="gnl|gbufpa|CpPAT10_0575|gb|AEK91908"
FT   gene            complement(605349..606233)
FT                   /locus_tag="CpPAT10_0576"
FT                   /gene="impA"
FT   CDS             complement(605349..606233)
FT                   /locus_tag="CpPAT10_0576"
FT                   /gene="impA"
FT                   /product="Inositol-1-monophosphatase ImpA"
FT                   /protein_id="gnl|gbufpa|CpPAT10_0576|gb|AEK91909"
FT   gene            606347..607447
FT                   /locus_tag="CpPAT10_0577"
FT                   /gene="prfB"
FT   CDS             606347..607447
FT                   /locus_tag="CpPAT10_0577"
FT                   /gene="prfB"
FT                   /product="Peptide chain release factor 2 (RF-2)"
FT                   /protein_id="gnl|gbufpa|CpPAT10_0577|gb|AEK91910"
FT   gene            complement(607482..607955)
FT                   /locus_tag="CpPAT10_0578"
FT                   /gene="flaR"
FT   CDS             complement(607482..607955)
FT                   /locus_tag="CpPAT10_0578"
FT                   /gene="flaR"
FT                   /product="Topology modulation protein"
FT                   /protein_id="gnl|gbufpa|CpPAT10_0578|gb|AEK91911"
FT   gene            complement(608016..609644)
FT                   /locus_tag="CpPAT10_0579"
FT                   /gene="abgT"
FT   CDS             complement(608016..609644)
FT                   /locus_tag="CpPAT10_0579"
FT                   /gene="abgT"
FT                   /product="Aminobenzoyl-glutamate transport protein"
FT                   /protein_id="gnl|gbufpa|CpPAT10_0579|gb|AEK91912"
FT   gene            complement(609731..609877)
FT                   /locus_tag="CpPAT10_0579a"
FT                   /gene=""
FT   CDS             complement(609731..609877)
FT                   /locus_tag="CpPAT10_0579a"
FT                   /gene=""
FT                   /product="Hypothetical protein"
FT                   /protein_id="gnl|gbufpa|CpPAT10_0579a|gb|AEK91913"
FT   gene            609903..610592
FT                   /locus_tag="CpPAT10_0580"
FT                   /gene="ftsE"
FT   CDS             609903..610592
FT                   /locus_tag="CpPAT10_0580"
FT                   /gene="ftsE"
FT                   /product="Cell division ATP-binding protein FtsE"
FT                   /protein_id="gnl|gbufpa|CpPAT10_0580|gb|AEK91914"
FT   gene            610614..611516
FT                   /locus_tag="CpPAT10_0581"
FT                   /gene="ftsX"
FT   CDS             610614..611516
FT                   /locus_tag="CpPAT10_0581"
FT                   /gene="ftsX"
FT                   /product="Cell division protein ftsX"
FT                   /protein_id="gnl|gbufpa|CpPAT10_0581|gb|AEK91915"
FT   gene            611623..612114
FT                   /locus_tag="CpPAT10_0582"
FT                   /gene="smpB"
FT   CDS             611623..612114
FT                   /locus_tag="CpPAT10_0582"
FT                   /gene="smpB"
FT                   /product="SsrA-binding protein/SmpB superfamily"
FT                   /protein_id="gnl|gbufpa|CpPAT10_0582|gb|AEK91916"
FT   gene            complement(612864..612989)
FT                   /locus_tag="CpPAT10_0583"
FT                   /gene=""
FT   CDS             complement(612864..612989)
FT                   /locus_tag="CpPAT10_0583"
FT                   /gene=""
FT                   /product="Hypothetical protein"
FT                   /protein_id="gnl|gbufpa|CpPAT10_0583|gb|AEK91917"
FT   gene            612988..613710
FT                   /locus_tag="CpPAT10_0584"
FT                   /gene="cynT"
FT   CDS             612988..613710
FT                   /locus_tag="CpPAT10_0584"
FT                   /gene="cynT"
FT                   /product="Carbonic anhydrase"
FT                   /protein_id="gnl|gbufpa|CpPAT10_0584|gb|AEK91918"
FT   gene            614319..615311
FT                   /locus_tag="CpPAT10_0585"
FT                   /gene="fecB"
FT   CDS             614319..615311
FT                   /locus_tag="CpPAT10_0585"
FT                   /gene="fecB"
FT                   /product="Periplasmic binding protein"
FT                   /protein_id="gnl|gbufpa|CpPAT10_0585|gb|AEK91919"
FT   gene            615427..616392
FT                   /locus_tag="CpPAT10_0586"
FT                   /gene="fecCD"
FT   CDS             615427..616392
FT                   /locus_tag="CpPAT10_0586"
FT                   /gene="fecCD"
FT                   /product="FecCD family membrane transport protein"
FT                   /protein_id="gnl|gbufpa|CpPAT10_0586|gb|AEK91920"
FT   gene            616385..617443
FT                   /locus_tag="CpPAT10_0587"
FT                   /gene="fecC"
FT   CDS             616385..617443
FT                   /locus_tag="CpPAT10_0587"
FT                   /gene="fecC"
FT                   /product="ABC transporter iron (III)"
FT                   /protein_id="gnl|gbufpa|CpPAT10_0587|gb|AEK91921"
FT   gene            617440..618195
FT                   /locus_tag="CpPAT10_0588"
FT                   /gene="fecE"
FT   CDS             617440..618195
FT                   /locus_tag="CpPAT10_0588"
FT                   /gene="fecE"
FT                   /product="Fe(3+) dicitrate transport ATP-binding protein
FT                   FecE"
FT                   /protein_id="gnl|gbufpa|CpPAT10_0588|gb|AEK91922"
FT   gene            complement(618602..618970)
FT                   /locus_tag="CpPAT10_0589"
FT                   /gene=""
FT   CDS             complement(618602..618970)
FT                   /locus_tag="CpPAT10_0589"
FT                   /gene=""
FT                   /product="Hypothetical protein"
FT                   /protein_id="gnl|gbufpa|CpPAT10_0589|gb|AEK91923"
FT   gene            619010..620517
FT                   /locus_tag="CpPAT10_r09"
FT   rRNA            619010..620517
FT                   /product="16S ribosomal RNA"
FT   gene            620894..623975
FT                   /locus_tag="CpPAT10_r05"
FT   rRNA            620894..623975
FT                   /product="23S ribosomal RNA"
FT   gene            624090..624205
FT                   /locus_tag="CpPAT10_r01"
FT   rRNA            624090..624205
FT                   /product="5S ribosomal RNA"
FT   gene            complement(624344..625512)
FT                   /locus_tag="CpPAT10_0590"
FT                   /gene=""
FT                   /pseudo
FT                   /product="Aminotransferase class I and II"
FT   gene            complement(625512..626153)
FT                   /locus_tag="CpPAT10_0591"
FT                   /gene=""
FT   CDS             complement(625512..626153)
FT                   /locus_tag="CpPAT10_0591"
FT                   /gene=""
FT                   /product="Hypothetical protein"
FT                   /protein_id="gnl|gbufpa|CpPAT10_0591|gb|AEK91924"
FT   gene            complement(626220..627869)
FT                   /locus_tag="CpPAT10_0592"
FT                   /gene="uvrB"
FT   CDS             complement(626220..627869)
FT                   /locus_tag="CpPAT10_0592"
FT                   /gene="uvrB"
FT                   /product="UvrABC system protein B"
FT                   /protein_id="gnl|gbufpa|CpPAT10_0592|gb|AEK91925"
FT   gene            complement(627985..630483)
FT                   /locus_tag="CpPAT10_0593"
FT                   /gene=""
FT   CDS             complement(627985..630483)
FT                   /locus_tag="CpPAT10_0593"
FT                   /gene=""
FT                   /product="Hypothetical protein"
FT                   /protein_id="gnl|gbufpa|CpPAT10_0593|gb|AEK91926"
FT   gene            complement(630724..631347)
FT                   /locus_tag="CpPAT10_0595"
FT                   /gene="rpfA"
FT   CDS             complement(630724..631347)
FT                   /locus_tag="CpPAT10_0595"
FT                   /gene="rpfA"
FT                   /product="Resuscitation-promoting factor"
FT                   /protein_id="gnl|gbufpa|CpPAT10_0595|gb|AEK91927"
FT   gene            631642..631785
FT                   /locus_tag="CpPAT10_0596"
FT                   /gene=""
FT   CDS             631642..631785
FT                   /locus_tag="CpPAT10_0596"
FT                   /gene=""
FT                   /product="Hypothetical protein"
FT                   /protein_id="gnl|gbufpa|CpPAT10_0596|gb|AEK91928"
FT   gene            632172..632564
FT                   /locus_tag="CpPAT10_0597"
FT                   /gene="cspB"
FT   CDS             632172..632564
FT                   /locus_tag="CpPAT10_0597"
FT                   /gene="cspB"
FT                   /product="Cold shock protein B"
FT                   /protein_id="gnl|gbufpa|CpPAT10_0597|gb|AEK91929"
FT   gene            complement(632633..633160)
FT                   /locus_tag="CpPAT10_0598"
FT                   /gene=""
FT   CDS             complement(632633..633160)
FT                   /locus_tag="CpPAT10_0598"
FT                   /gene=""
FT                   /product="Hypothetical protein"
FT                   /protein_id="gnl|gbufpa|CpPAT10_0598|gb|AEK91930"
FT   gene            complement(633322..634101)
FT                   /locus_tag="CpPAT10_0599"
FT                   /gene=""
FT   CDS             complement(633322..634101)
FT                   /locus_tag="CpPAT10_0599"
FT                   /gene=""
FT                   /product="Glutamine cyclotransferase"
FT                   /protein_id="gnl|gbufpa|CpPAT10_0599|gb|AEK91931"
FT   gene            634158..634892
FT                   /locus_tag="CpPAT10_0600"
FT                   /gene=""
FT   CDS             634158..634892
FT                   /locus_tag="CpPAT10_0600"
FT                   /gene=""
FT                   /product="Hypothetical protein"
FT                   /protein_id="gnl|gbufpa|CpPAT10_0600|gb|AEK91932"
FT   gene            634895..634993
FT                   /locus_tag="CpPAT10_0600a"
FT                   /gene=""
FT   CDS             634895..634993
FT                   /locus_tag="CpPAT10_0600a"
FT                   /gene=""
FT                   /product="Hypothetical protein"
FT                   /protein_id="gnl|gbufpa|CpPAT10_0600a|gb|AEK91933"
FT   gene            635106..636584
FT                   /locus_tag="CpPAT10_0601"
FT                   /gene="pbuX"
FT   CDS             635106..636584
FT                   /locus_tag="CpPAT10_0601"
FT                   /gene="pbuX"
FT                   /product="Xanthine permease"
FT                   /protein_id="gnl|gbufpa|CpPAT10_0601|gb|AEK91934"
FT   gene            636671..637543
FT                   /locus_tag="CpPAT10_0602"
FT                   /gene="spoU"
FT   CDS             636671..637543
FT                   /locus_tag="CpPAT10_0602"
FT                   /gene="spoU"
FT                   /product="tRNA/rRNA methyltransferase, SpoU"
FT                   /protein_id="gnl|gbufpa|CpPAT10_0602|gb|AEK91935"
FT   gene            complement(637544..638446)
FT                   /locus_tag="CpPAT10_0603"
FT                   /gene=""
FT   CDS             complement(637544..638446)
FT                   /locus_tag="CpPAT10_0603"
FT                   /gene=""
FT                   /product="Hypothetical protein"
FT                   /protein_id="gnl|gbufpa|CpPAT10_0603|gb|AEK91936"
FT   gene            complement(638508..639593)
FT                   /locus_tag="CpPAT10_0604"
FT                   /gene=""
FT   CDS             complement(638508..639593)
FT                   /locus_tag="CpPAT10_0604"
FT                   /gene=""
FT                   /product="Hypothetical protein"
FT                   /protein_id="gnl|gbufpa|CpPAT10_0604|gb|AEK91937"
FT   gene            complement(639771..640910)
FT                   /locus_tag="CpPAT10_0605"
FT                   /gene="serC"
FT   CDS             complement(639771..640910)
FT                   /locus_tag="CpPAT10_0605"
FT                   /gene="serC"
FT                   /product="Phosphoserine aminotransferase"
FT                   /protein_id="gnl|gbufpa|CpPAT10_0605|gb|AEK91938"
FT   gene            641173..641277
FT                   /locus_tag="CpPAT10_0605a"
FT                   /gene=""
FT   CDS             641173..641277
FT                   /locus_tag="CpPAT10_0605a"
FT                   /gene=""
FT                   /product="Hypothetical protein"
FT                   /protein_id="gnl|gbufpa|CpPAT10_0605a|gb|AEK91939"
FT   gene            641573..642868
FT                   /locus_tag="CpPAT10_0606"
FT                   /gene="gltA"
FT   CDS             641573..642868
FT                   /locus_tag="CpPAT10_0606"
FT                   /gene="gltA"
FT                   /product="Citrate synthase"
FT                   /protein_id="gnl|gbufpa|CpPAT10_0606|gb|AEK91940"
FT   gene            643051..643410
FT                   /locus_tag="CpPAT10_0607"
FT                   /gene="fkbP"
FT   CDS             643051..643410
FT                   /locus_tag="CpPAT10_0607"
FT                   /gene="fkbP"
FT                   /product="Peptidyl-prolyl cis-trans isomerase, FKBP-type"
FT                   /protein_id="gnl|gbufpa|CpPAT10_0607|gb|AEK91941"
FT   gene            complement(643484..644989)
FT                   /locus_tag="CpPAT10_0608"
FT                   /gene="accDA"
FT   CDS             complement(643484..644989)
FT                   /locus_tag="CpPAT10_0608"
FT                   /gene="accDA"
FT                   /product="Acetyl-CoA carboxylase carboxyl transferase"
FT                   /protein_id="gnl|gbufpa|CpPAT10_0608|gb|AEK91942"
FT   gene            complement(645167..645787)
FT                   /locus_tag="CpPAT10_0609"
FT                   /gene="sodC"
FT   CDS             complement(645167..645787)
FT                   /locus_tag="CpPAT10_0609"
FT                   /gene="sodC"
FT                   /product="Superoxide dismutase"
FT                   /protein_id="gnl|gbufpa|CpPAT10_0609|gb|AEK91943"
FT   gene            645786..645947
FT                   /locus_tag="CpPAT10_0609a"
FT                   /gene=""
FT   CDS             645786..645947
FT                   /locus_tag="CpPAT10_0609a"
FT                   /gene=""
FT                   /product="Hypothetical protein"
FT                   /protein_id="gnl|gbufpa|CpPAT10_0609a|gb|AEK91944"
FT   gene            646226..647086
FT                   /locus_tag="CpPAT10_0610"
FT                   /gene="dkgA"
FT   CDS             646226..647086
FT                   /locus_tag="CpPAT10_0610"
FT                   /gene="dkgA"
FT                   /product="2,5-diketo-D-gluconic acid reductase A"
FT                   /protein_id="gnl|gbufpa|CpPAT10_0610|gb|AEK91945"
FT   gene            647152..647838
FT                   /locus_tag="CpPAT10_0611"
FT                   /gene="echA6"
FT   CDS             647152..647838
FT                   /locus_tag="CpPAT10_0611"
FT                   /gene="echA6"
FT                   /product="Enoyl-CoA hydratase echA6"
FT                   /protein_id="gnl|gbufpa|CpPAT10_0611|gb|AEK91946"
FT   gene            648390..648731
FT                   /locus_tag="CpPAT10_0612"
FT                   /gene=""
FT   CDS             648390..648731
FT                   /locus_tag="CpPAT10_0612"
FT                   /gene=""
FT                   /product="Hypothetical protein"
FT                   /protein_id="gnl|gbufpa|CpPAT10_0612|gb|AEK91947"
FT   gene            648735..650378
FT                   /locus_tag="CpPAT10_0613"
FT                   /gene="actP"
FT   CDS             648735..650378
FT                   /locus_tag="CpPAT10_0613"
FT                   /gene="actP"
FT                   /product="Cation/acetate symporter ActP"
FT                   /protein_id="gnl|gbufpa|CpPAT10_0613|gb|AEK91948"
FT   gene            650525..651244
FT                   /locus_tag="CpPAT10_0614"
FT                   /gene=""
FT                   /pseudo
FT                   /product="Hypothetical protein"
FT   gene            complement(651397..652305)
FT                   /locus_tag="CpPAT10_0616"
FT                   /gene=""
FT   CDS             complement(651397..652305)
FT                   /locus_tag="CpPAT10_0616"
FT                   /gene=""
FT                   /product="Hypothetical protein"
FT                   /protein_id="gnl|gbufpa|CpPAT10_0616|gb|AEK91949"
FT   gene            complement(652544..653818)
FT                   /locus_tag="CpPAT10_0617"
FT                   /gene=""
FT   CDS             complement(652544..653818)
FT                   /locus_tag="CpPAT10_0617"
FT                   /gene=""
FT                   /product="Na(+)/H(+) antiporter-like protein"
FT                   /protein_id="gnl|gbufpa|CpPAT10_0617|gb|AEK91950"
FT   gene            complement(653973..654488)
FT                   /locus_tag="CpPAT10_0618"
FT                   /gene=""
FT   CDS             complement(653973..654488)
FT                   /locus_tag="CpPAT10_0618"
FT                   /gene=""
FT                   /product="Hypothetical protein"
FT                   /protein_id="gnl|gbufpa|CpPAT10_0618|gb|AEK91951"
FT   gene            complement(654837..656255)
FT                   /locus_tag="CpPAT10_0619"
FT                   /gene="norM"
FT   CDS             complement(654837..656255)
FT                   /locus_tag="CpPAT10_0619"
FT                   /gene="norM"
FT                   /product="Multidrug resistance protein norM"
FT                   /protein_id="gnl|gbufpa|CpPAT10_0619|gb|AEK91952"
FT   gene            complement(656246..657316)
FT                   /locus_tag="CpPAT10_0620"
FT                   /gene="cbs"
FT   CDS             complement(656246..657316)
FT                   /locus_tag="CpPAT10_0620"
FT                   /gene="cbs"
FT                   /product="Cystathionine beta-synthase"
FT                   /protein_id="gnl|gbufpa|CpPAT10_0620|gb|AEK91953"
FT   gene            complement(657313..658671)
FT                   /locus_tag="CpPAT10_0621"
FT                   /gene="lysA"
FT   CDS             complement(657313..658671)
FT                   /locus_tag="CpPAT10_0621"
FT                   /gene="lysA"
FT                   /product="Diaminopimelate decarboxylase"
FT                   /protein_id="gnl|gbufpa|CpPAT10_0621|gb|AEK91954"
FT   gene            complement(658665..659651)
FT                   /locus_tag="CpPAT10_0622"
FT                   /gene="arcB"
FT   CDS             complement(658665..659651)
FT                   /locus_tag="CpPAT10_0622"
FT                   /gene="arcB"
FT                   /product="Ornithine cyclodeaminase"
FT                   /protein_id="gnl|gbufpa|CpPAT10_0622|gb|AEK91955"
FT   gene            complement(659648..660616)
FT                   /locus_tag="CpPAT10_0623"
FT                   /gene="tauD"
FT   CDS             complement(659648..660616)
FT                   /locus_tag="CpPAT10_0623"
FT                   /gene="tauD"
FT                   /product="Alpha-ketoglutarate-dependent taurine
FT                   dioxygenase"
FT                   /protein_id="gnl|gbufpa|CpPAT10_0623|gb|AEK91956"
FT   gene            660806..662338
FT                   /locus_tag="CpPAT10_0624"
FT                   /gene="oppA2"
FT   CDS             660806..662338
FT                   /locus_tag="CpPAT10_0624"
FT                   /gene="oppA2"
FT                   /product="Oligopeptide-binding protein oppA"
FT                   /protein_id="gnl|gbufpa|CpPAT10_0624|gb|AEK91957"
FT   gene            662342..663298
FT                   /locus_tag="CpPAT10_0625"
FT                   /gene="oppB2"
FT   CDS             662342..663298
FT                   /locus_tag="CpPAT10_0625"
FT                   /gene="oppB2"
FT                   /product="Oligopeptide transport system permease protein
FT                   oppB"
FT                   /protein_id="gnl|gbufpa|CpPAT10_0625|gb|AEK91958"
FT   gene            663295..664071
FT                   /locus_tag="CpPAT10_0626"
FT                   /gene="oppC2"
FT   CDS             663295..664071
FT                   /locus_tag="CpPAT10_0626"
FT                   /gene="oppC2"
FT                   /product="Oligopeptide transport system permease protein
FT                   oppC"
FT                   /protein_id="gnl|gbufpa|CpPAT10_0626|gb|AEK91959"
FT   gene            664074..665516
FT                   /locus_tag="CpPAT10_0627"
FT                   /gene="oppD1"
FT   CDS             664074..665516
FT                   /locus_tag="CpPAT10_0627"
FT                   /gene="oppD1"
FT                   /product="Oligopeptide transport ATP-binding protein OppD"
FT                   /protein_id="gnl|gbufpa|CpPAT10_0627|gb|AEK91960"
FT   gene            665982..666161
FT                   /locus_tag="CpPAT10_0628"
FT                   /gene=""
FT   CDS             665982..666161
FT                   /locus_tag="CpPAT10_0628"
FT                   /gene=""
FT                   /product="Hypothetical protein"
FT                   /protein_id="gnl|gbufpa|CpPAT10_0628|gb|AEK91961"
FT   gene            complement(666323..666395)
FT                   /locus_tag="CpPAT10_t47"
FT   tRNA            complement(666323..666395)
FT                   /product="tRNA-Arg"
FT   gene            666568..666846
FT                   /locus_tag="CpPAT10_0629"
FT                   /gene=""
FT   CDS             666568..666846
FT                   /locus_tag="CpPAT10_0629"
FT                   /gene=""
FT                   /product="Hypothetical protein"
FT                   /protein_id="gnl|gbufpa|CpPAT10_0629|gb|AEK91962"
FT   gene            666853..667608
FT                   /locus_tag="CpPAT10_0630"
FT                   /gene="cobF"
FT   CDS             666853..667608
FT                   /locus_tag="CpPAT10_0630"
FT                   /gene="cobF"
FT                   /product="Precorrin-6A synthase [deacetylating]"
FT                   /protein_id="gnl|gbufpa|CpPAT10_0630|gb|AEK91963"
FT   gene            complement(667605..667859)
FT                   /locus_tag="CpPAT10_0631"
FT                   /gene=""
FT   CDS             complement(667605..667859)
FT                   /locus_tag="CpPAT10_0631"
FT                   /gene=""
FT                   /product="Glutaredoxin"
FT                   /protein_id="gnl|gbufpa|CpPAT10_0631|gb|AEK91964"
FT   gene            complement(667878..668405)
FT                   /locus_tag="CpPAT10_0632"
FT                   /gene="folA"
FT   CDS             complement(667878..668405)
FT                   /locus_tag="CpPAT10_0632"
FT                   /gene="folA"
FT                   /product="Dihydrofolate reductase"
FT                   /protein_id="gnl|gbufpa|CpPAT10_0632|gb|AEK91965"
FT   gene            complement(668405..669202)
FT                   /locus_tag="CpPAT10_0633"
FT                   /gene="thyA"
FT   CDS             complement(668405..669202)
FT                   /locus_tag="CpPAT10_0633"
FT                   /gene="thyA"
FT                   /product="Thymidylate synthase"
FT                   /protein_id="gnl|gbufpa|CpPAT10_0633|gb|AEK91966"
FT   gene            complement(669315..670073)
FT                   /locus_tag="CpPAT10_0634"
FT                   /gene="cysQ"
FT   CDS             complement(669315..670073)
FT                   /locus_tag="CpPAT10_0634"
FT                   /gene="cysQ"
FT                   /product="3'-phosphoadenosine 5'-phosphate phosphatase"
FT                   /protein_id="gnl|gbufpa|CpPAT10_0634|gb|AEK91967"
FT   gene            complement(670159..670284)
FT                   /locus_tag="CpPAT10_0634a"
FT                   /gene=""
FT   CDS             complement(670159..670284)
FT                   /locus_tag="CpPAT10_0634a"
FT                   /gene=""
FT                   /product="Hypothetical protein"
FT                   /protein_id="gnl|gbufpa|CpPAT10_0634a|gb|AEK91968"
FT   gene            670404..675275
FT                   /locus_tag="CpPAT10_0635"
FT                   /gene="lhr"
FT   CDS             670404..675275
FT                   /locus_tag="CpPAT10_0635"
FT                   /gene="lhr"
FT                   /product="ATP-dependent helicase lhr"
FT                   /protein_id="gnl|gbufpa|CpPAT10_0635|gb|AEK91969"
FT   gene            complement(675272..675907)
FT                   /locus_tag="CpPAT10_0636"
FT                   /gene="mug"
FT   CDS             complement(675272..675907)
FT                   /locus_tag="CpPAT10_0636"
FT                   /gene="mug"
FT                   /product="G/U mismatch-specific DNA glycosylase"
FT                   /protein_id="gnl|gbufpa|CpPAT10_0636|gb|AEK91970"
FT   gene            675957..676802
FT                   /locus_tag="CpPAT10_0637"
FT                   /gene="nei"
FT   CDS             675957..676802
FT                   /locus_tag="CpPAT10_0637"
FT                   /gene="nei"
FT                   /product="DNA glycosylase"
FT                   /protein_id="gnl|gbufpa|CpPAT10_0637|gb|AEK91971"
FT   gene            676802..677257
FT                   /locus_tag="CpPAT10_0638"
FT                   /gene=""
FT   CDS             676802..677257
FT                   /locus_tag="CpPAT10_0638"
FT                   /gene=""
FT                   /product="Hypothetical protein"
FT                   /protein_id="gnl|gbufpa|CpPAT10_0638|gb|AEK91972"
FT   gene            complement(677334..678977)
FT                   /locus_tag="CpPAT10_0639"
FT                   /gene="pgi"
FT   CDS             complement(677334..678977)
FT                   /locus_tag="CpPAT10_0639"
FT                   /gene="pgi"
FT                   /product="Glucose-6-phosphate isomerase"
FT                   /protein_id="gnl|gbufpa|CpPAT10_0639|gb|AEK91973"
FT   gene            679155..680642
FT                   /locus_tag="CpPAT10_0640"
FT                   /gene="gabD"
FT   CDS             679155..680642
FT                   /locus_tag="CpPAT10_0640"
FT                   /gene="gabD"
FT                   /product="Succinate-semialdehyde dehydrogenase [NADP+]"
FT                   /protein_id="gnl|gbufpa|CpPAT10_0640|gb|AEK91974"
FT   gene            complement(680692..680994)
FT                   /locus_tag="CpPAT10_0641"
FT                   /gene="csm"
FT   CDS             complement(680692..680994)
FT                   /locus_tag="CpPAT10_0641"
FT                   /gene="csm"
FT                   /product="Chorismate mutase"
FT                   /protein_id="gnl|gbufpa|CpPAT10_0641|gb|AEK91975"
FT   gene            681134..683674
FT                   /locus_tag="CpPAT10_0642"
FT                   /gene="pcrA"
FT   CDS             681134..683674
FT                   /locus_tag="CpPAT10_0642"
FT                   /gene="pcrA"
FT                   /product="ATP-dependent DNA helicase pcrA"
FT                   /protein_id="gnl|gbufpa|CpPAT10_0642|gb|AEK91976"
FT   gene            complement(683765..684478)
FT                   /locus_tag="CpPAT10_0643"
FT                   /gene=""
FT   CDS             complement(683765..684478)
FT                   /locus_tag="CpPAT10_0643"
FT                   /gene=""
FT                   /product="Uncharacterized metalloprotease"
FT                   /protein_id="gnl|gbufpa|CpPAT10_0643|gb|AEK91977"
FT   gene            684735..686474
FT                   /locus_tag="CpPAT10_0644"
FT                   /gene=""
FT   CDS             684735..686474
FT                   /locus_tag="CpPAT10_0644"
FT                   /gene=""
FT                   /product="Hypothetical protein"
FT                   /protein_id="gnl|gbufpa|CpPAT10_0644|gb|AEK91978"
FT   gene            686522..687148
FT                   /locus_tag="CpPAT10_0645"
FT                   /gene="purN"
FT   CDS             686522..687148
FT                   /locus_tag="CpPAT10_0645"
FT                   /gene="purN"
FT                   /product="Phosphoribosylglycinamide formyltransferase"
FT                   /protein_id="gnl|gbufpa|CpPAT10_0645|gb|AEK91979"
FT   gene            687141..688718
FT                   /locus_tag="CpPAT10_0646"
FT                   /gene="purH"
FT   CDS             687141..688718
FT                   /locus_tag="CpPAT10_0646"
FT                   /gene="purH"
FT                   /product="Bifunctional purine biosynthesis protein purH"
FT                   /protein_id="gnl|gbufpa|CpPAT10_0646|gb|AEK91980"
FT   gene            688980..689738
FT                   /locus_tag="CpPAT10_0647"
FT                   /gene="gluA"
FT   CDS             688980..689738
FT                   /locus_tag="CpPAT10_0647"
FT                   /gene="gluA"
FT                   /product="Glutamate ABC transporter domain-containing
FT                   ATP-binding protein"
FT                   /protein_id="gnl|gbufpa|CpPAT10_0647|gb|AEK91981"
FT   gene            689785..690666
FT                   /locus_tag="CpPAT10_0648"
FT                   /gene="gluB"
FT   CDS             689785..690666
FT                   /locus_tag="CpPAT10_0648"
FT                   /gene="gluB"
FT                   /product="Glutamate-binding protein GluB"
FT                   /protein_id="gnl|gbufpa|CpPAT10_0648|gb|AEK91982"
FT   gene            690702..691388
FT                   /locus_tag="CpPAT10_0649"
FT                   /gene="gluC"
FT   CDS             690702..691388
FT                   /locus_tag="CpPAT10_0649"
FT                   /gene="gluC"
FT                   /product="Glutamate transport system permease protein
FT                   gluC"
FT                   /protein_id="gnl|gbufpa|CpPAT10_0649|gb|AEK91983"
FT   gene            691385..692218
FT                   /locus_tag="CpPAT10_0650"
FT                   /gene="gluD"
FT   CDS             691385..692218
FT                   /locus_tag="CpPAT10_0650"
FT                   /gene="gluD"
FT                   /product="Glutamate transport system permease protein
FT                   gluD"
FT                   /protein_id="gnl|gbufpa|CpPAT10_0650|gb|AEK91984"
FT   gene            692332..693225
FT                   /locus_tag="CpPAT10_0651"
FT                   /gene="citE"
FT   CDS             692332..693225
FT                   /locus_tag="CpPAT10_0651"
FT                   /gene="citE"
FT                   /product="Citrate lyase subunit beta"
FT                   /protein_id="gnl|gbufpa|CpPAT10_0651|gb|AEK91985"
FT   gene            complement(693268..693951)
FT                   /locus_tag="CpPAT10_0652"
FT                   /gene="amtR"
FT   CDS             complement(693268..693951)
FT                   /locus_tag="CpPAT10_0652"
FT                   /gene="amtR"
FT                   /product="TetR family regulatory protein"
FT                   /protein_id="gnl|gbufpa|CpPAT10_0652|gb|AEK91986"
FT   gene            complement(694125..695021)
FT                   /locus_tag="CpPAT10_0653"
FT                   /gene=""
FT   CDS             complement(694125..695021)
FT                   /locus_tag="CpPAT10_0653"
FT                   /gene=""
FT                   /product="Nucleotidyltransferase substrate binding domain"
FT                   /protein_id="gnl|gbufpa|CpPAT10_0653|gb|AEK91987"
FT   gene            complement(695247..695495)
FT                   /locus_tag="CpPAT10_0654"
FT                   /gene="rpsR"
FT   CDS             complement(695247..695495)
FT                   /locus_tag="CpPAT10_0654"
FT                   /gene="rpsR"
FT                   /product="30S ribosomal protein S18"
FT                   /protein_id="gnl|gbufpa|CpPAT10_0654|gb|AEK91988"
FT   gene            complement(695510..695815)
FT                   /locus_tag="CpPAT10_0655"
FT                   /gene="rpsN"
FT   CDS             complement(695510..695815)
FT                   /locus_tag="CpPAT10_0655"
FT                   /gene="rpsN"
FT                   /product="30S ribosomal protein S14"
FT                   /protein_id="gnl|gbufpa|CpPAT10_0655|gb|AEK91989"
FT   gene            complement(695819..695983)
FT                   /locus_tag="CpPAT10_0656"
FT                   /gene="rpmG"
FT   CDS             complement(695819..695983)
FT                   /locus_tag="CpPAT10_0656"
FT                   /gene="rpmG"
FT                   /product="50S ribosomal protein L33"
FT                   /protein_id="gnl|gbufpa|CpPAT10_0656|gb|AEK91990"
FT   gene            complement(695987..696223)
FT                   /locus_tag="CpPAT10_0657"
FT                   /gene="rpmB"
FT   CDS             complement(695987..696223)
FT                   /locus_tag="CpPAT10_0657"
FT                   /gene="rpmB"
FT                   /product="50S ribosomal protein L28"
FT                   /protein_id="gnl|gbufpa|CpPAT10_0657|gb|AEK91991"
FT   gene            696694..697029
FT                   /locus_tag="CpPAT10_0658"
FT                   /gene="rpmE"
FT   CDS             696694..697029
FT                   /locus_tag="CpPAT10_0658"
FT                   /gene="rpmE"
FT                   /product="50S ribosomal protein L31"
FT                   /protein_id="gnl|gbufpa|CpPAT10_0658|gb|AEK91992"
FT   gene            697048..697221
FT                   /locus_tag="CpPAT10_0659"
FT                   /gene="rpmF"
FT   CDS             697048..697221
FT                   /locus_tag="CpPAT10_0659"
FT                   /gene="rpmF"
FT                   /product="50S ribosomal protein L32"
FT                   /protein_id="gnl|gbufpa|CpPAT10_0659|gb|AEK91993"
FT   gene            697363..698055
FT                   /locus_tag="CpPAT10_0660"
FT                   /gene="tcsR4"
FT   CDS             697363..698055
FT                   /locus_tag="CpPAT10_0660"
FT                   /gene="tcsR4"
FT                   /product="Two component system response regulator"
FT                   /protein_id="gnl|gbufpa|CpPAT10_0660|gb|AEK91994"
FT   gene            698052..699596
FT                   /locus_tag="CpPAT10_0661"
FT                   /gene="tcsS4"
FT   CDS             698052..699596
FT                   /locus_tag="CpPAT10_0661"
FT                   /gene="tcsS4"
FT                   /product="Two component system sensor kinase protein"
FT                   /protein_id="gnl|gbufpa|CpPAT10_0661|gb|AEK91995"
FT   gene            699667..701253
FT                   /locus_tag="CpPAT10_0662"
FT                   /gene="pepD"
FT   CDS             699667..701253
FT                   /locus_tag="CpPAT10_0662"
FT                   /gene="pepD"
FT                   /product="Serine protease"
FT                   /protein_id="gnl|gbufpa|CpPAT10_0662|gb|AEK91996"
FT   gene            701360..701932
FT                   /locus_tag="CpPAT10_0663"
FT                   /gene="moaB"
FT   CDS             701360..701932
FT                   /locus_tag="CpPAT10_0663"
FT                   /gene="moaB"
FT                   /product="Molybdenum cofactor biosynthesis protein B"
FT                   /protein_id="gnl|gbufpa|CpPAT10_0663|gb|AEK91997"
FT   gene            701947..702156
FT                   /locus_tag="CpPAT10_0664"
FT                   /gene=""
FT   CDS             701947..702156
FT                   /locus_tag="CpPAT10_0664"
FT                   /gene=""
FT                   /product="Hypothetical protein"
FT                   /protein_id="gnl|gbufpa|CpPAT10_0664|gb|AEK91998"
FT   gene            complement(702212..702634)
FT                   /locus_tag="CpPAT10_0665"
FT                   /gene="mscL"
FT   CDS             complement(702212..702634)
FT                   /locus_tag="CpPAT10_0665"
FT                   /gene="mscL"
FT                   /product="Large-conductance mechanosensitive channel"
FT                   /protein_id="gnl|gbufpa|CpPAT10_0665|gb|AEK91999"
FT   gene            complement(702719..703471)
FT                   /locus_tag="CpPAT10_0666"
FT                   /gene=""
FT   CDS             complement(702719..703471)
FT                   /locus_tag="CpPAT10_0666"
FT                   /gene=""
FT                   /product="Hypothetical protein"
FT                   /protein_id="gnl|gbufpa|CpPAT10_0666|gb|AEK92000"
FT   gene            complement(703487..704104)
FT                   /locus_tag="CpPAT10_0667"
FT                   /gene=""
FT   CDS             complement(703487..704104)
FT                   /locus_tag="CpPAT10_0667"
FT                   /gene=""
FT                   /product="5-formyltetrahydrofolate cyclo-ligase"
FT                   /protein_id="gnl|gbufpa|CpPAT10_0667|gb|AEK92001"
FT   gene            704199..705155
FT                   /locus_tag="CpPAT10_0668"
FT                   /gene="galU"
FT   CDS             704199..705155
FT                   /locus_tag="CpPAT10_0668"
FT                   /gene="galU"
FT                   /product="UTP--glucose-1-phosphate uridylyltransferase"
FT                   /protein_id="gnl|gbufpa|CpPAT10_0668|gb|AEK92002"
FT   gene            705412..706677
FT                   /locus_tag="CpPAT10_0669"
FT                   /gene="moeA"
FT   CDS             705412..706677
FT                   /locus_tag="CpPAT10_0669"
FT                   /gene="moeA"
FT                   /product="Molybdopterin molybdenumtransferase"
FT                   /protein_id="gnl|gbufpa|CpPAT10_0669|gb|AEK92003"
FT   gene            706697..707377
FT                   /locus_tag="CpPAT10_0670"
FT                   /gene="rimJ"
FT   CDS             706697..707377
FT                   /locus_tag="CpPAT10_0670"
FT                   /gene="rimJ"
FT                   /product="Ribosomal-protein-alanine acetyltransferase"
FT                   /protein_id="gnl|gbufpa|CpPAT10_0670|gb|AEK92004"
FT   gene            707574..708737
FT                   /locus_tag="CpPAT10_0671"
FT                   /gene=""
FT   CDS             707574..708737
FT                   /locus_tag="CpPAT10_0671"
FT                   /gene=""
FT                   /product="Hypothetical protein"
FT                   /protein_id="gnl|gbufpa|CpPAT10_0671|gb|AEK92005"
FT   gene            708761..709174
FT                   /locus_tag="CpPAT10_0672"
FT                   /gene="mhqP"
FT   CDS             708761..709174
FT                   /locus_tag="CpPAT10_0672"
FT                   /gene="mhqP"
FT                   /product="Oxidoreductase mhqP"
FT                   /protein_id="gnl|gbufpa|CpPAT10_0672|gb|AEK92006"
FT   gene            709179..709844
FT                   /locus_tag="CpPAT10_0673"
FT                   /gene=""
FT   CDS             709179..709844
FT                   /locus_tag="CpPAT10_0673"
FT                   /gene=""
FT                   /product="Hypothetical protein"
FT                   /protein_id="gnl|gbufpa|CpPAT10_0673|gb|AEK92007"
FT   gene            complement(710061..711785)
FT                   /locus_tag="CpPAT10_0674"
FT                   /gene=""
FT   CDS             complement(710061..711785)
FT                   /locus_tag="CpPAT10_0674"
FT                   /gene=""
FT                   /product="Dolichyl-phosphate-mannose-protein
FT                   mannosyltransferase"
FT                   /protein_id="gnl|gbufpa|CpPAT10_0674|gb|AEK92008"
FT   gene            complement(711796..712008)
FT                   /locus_tag="CpPAT10_0675"
FT                   /gene=""
FT   CDS             complement(711796..712008)
FT                   /locus_tag="CpPAT10_0675"
FT                   /gene=""
FT                   /product="Hypothetical protein"
FT                   /protein_id="gnl|gbufpa|CpPAT10_0675|gb|AEK92009"
FT   gene            712170..714161
FT                   /locus_tag="CpPAT10_0676"
FT                   /gene="betP"
FT   CDS             712170..714161
FT                   /locus_tag="CpPAT10_0676"
FT                   /gene="betP"
FT                   /product="Glycine betaine transporter"
FT                   /protein_id="gnl|gbufpa|CpPAT10_0676|gb|AEK92010"
FT   gene            714309..715853
FT                   /locus_tag="CpPAT10_0677"
FT                   /gene=""
FT   CDS             714309..715853
FT                   /locus_tag="CpPAT10_0677"
FT                   /gene=""
FT                   /product="Hypothetical protein"
FT                   /protein_id="gnl|gbufpa|CpPAT10_0677|gb|AEK92011"
FT   gene            716007..716912
FT                   /locus_tag="CpPAT10_0678"
FT                   /gene="rsmI"
FT   CDS             716007..716912
FT                   /locus_tag="CpPAT10_0678"
FT                   /gene="rsmI"
FT                   /product="Ribosomal RNA small subunit methyltransferase I"
FT                   /protein_id="gnl|gbufpa|CpPAT10_0678|gb|AEK92012"
FT   gene            716933..718765
FT                   /locus_tag="CpPAT10_0679"
FT                   /gene="metG"
FT   CDS             716933..718765
FT                   /locus_tag="CpPAT10_0679"
FT                   /gene="metG"
FT                   /product="Methionyl-tRNA synthetase"
FT                   /protein_id="gnl|gbufpa|CpPAT10_0679|gb|AEK92013"
FT   gene            718836..719678
FT                   /locus_tag="CpPAT10_0680"
FT                   /gene="tatD"
FT   CDS             718836..719678
FT                   /locus_tag="CpPAT10_0680"
FT                   /gene="tatD"
FT                   /product="TatD family hydrolase"
FT                   /protein_id="gnl|gbufpa|CpPAT10_0680|gb|AEK92014"
FT   gene            720015..721166
FT                   /locus_tag="CpPAT10_0681"
FT                   /gene="rpfB"
FT   CDS             720015..721166
FT                   /locus_tag="CpPAT10_0681"
FT                   /gene="rpfB"
FT                   /product="Resuscitation-promoting factor RpfB"
FT                   /protein_id="gnl|gbufpa|CpPAT10_0681|gb|AEK92015"
FT   gene            721360..722232
FT                   /locus_tag="CpPAT10_0682"
FT                   /gene="ksgA"
FT   CDS             721360..722232
FT                   /locus_tag="CpPAT10_0682"
FT                   /gene="ksgA"
FT                   /product="Dimethyladenosine transferase"
FT                   /protein_id="gnl|gbufpa|CpPAT10_0682|gb|AEK92016"
FT   gene            722241..723200
FT                   /locus_tag="CpPAT10_0683"
FT                   /gene="ispE"
FT   CDS             722241..723200
FT                   /locus_tag="CpPAT10_0683"
FT                   /gene="ispE"
FT                   /product="4-diphosphocytidyl-2-C-methyl-D-erythritol
FT                   kinase"
FT                   /protein_id="gnl|gbufpa|CpPAT10_0683|gb|AEK92017"
FT   gene            723214..725028
FT                   /locus_tag="CpPAT10_0684"
FT                   /gene=""
FT   CDS             723214..725028
FT                   /locus_tag="CpPAT10_0684"
FT                   /gene=""
FT                   /product="ABC transporter ATP-binding protein"
FT                   /protein_id="gnl|gbufpa|CpPAT10_0684|gb|AEK92018"
FT   gene            725077..725400
FT                   /locus_tag="CpPAT10_0685"
FT                   /gene=""
FT   CDS             725077..725400
FT                   /locus_tag="CpPAT10_0685"
FT                   /gene=""
FT                   /product="Antibiotic biosynthesis monooxygenase"
FT                   /protein_id="gnl|gbufpa|CpPAT10_0685|gb|AEK92019"
FT   gene            725548..725826
FT                   /locus_tag="CpPAT10_0686"
FT                   /gene=""
FT   CDS             725548..725826
FT                   /locus_tag="CpPAT10_0686"
FT                   /gene=""
FT                   /product="Hypothetical protein"
FT                   /protein_id="gnl|gbufpa|CpPAT10_0686|gb|AEK92020"
FT   gene            726084..726947
FT                   /locus_tag="CpPAT10_0687"
FT                   /gene="pvdS"
FT   CDS             726084..726947
FT                   /locus_tag="CpPAT10_0687"
FT                   /gene="pvdS"
FT                   /product="Transcriptional regulatory protein PvdS"
FT                   /protein_id="gnl|gbufpa|CpPAT10_0687|gb|AEK92021"
FT   gene            complement(727022..727732)
FT                   /locus_tag="CpPAT10_0688"
FT                   /gene="pnuC"
FT   CDS             complement(727022..727732)
FT                   /locus_tag="CpPAT10_0688"
FT                   /gene="pnuC"
FT                   /product="Nicotinamide riboside transporter pnuC"
FT                   /protein_id="gnl|gbufpa|CpPAT10_0688|gb|AEK92022"
FT   gene            complement(727761..728578)
FT                   /locus_tag="CpPAT10_0689"
FT                   /gene="ybjI"
FT                   /pseudo
FT                   /product="Phosphatase YbjI"
FT   gene            728718..729791
FT                   /locus_tag="CpPAT10_0691"
FT                   /gene="echA"
FT                   /pseudo
FT                   /product="Enoyl-CoA hydratase"
FT   gene            complement(729792..731042)
FT                   /locus_tag="CpPAT10_0692"
FT                   /gene=""
FT   CDS             complement(729792..731042)
FT                   /locus_tag="CpPAT10_0692"
FT                   /gene=""
FT                   /product="Hypothetical protein"
FT                   /protein_id="gnl|gbufpa|CpPAT10_0692|gb|AEK92023"
FT   gene            complement(731199..731492)
FT                   /locus_tag="CpPAT10_0692a"
FT                   /gene=""
FT   CDS             complement(731199..731492)
FT                   /locus_tag="CpPAT10_0692a"
FT                   /gene=""
FT                   /product="Hypothetical protein"
FT                   /protein_id="gnl|gbufpa|CpPAT10_0692a|gb|AEK92024"
FT   gene            complement(731562..731684)
FT                   /locus_tag="CpPAT10_0692b"
FT                   /gene=""
FT   CDS             complement(731562..731684)
FT                   /locus_tag="CpPAT10_0692b"
FT                   /gene=""
FT                   /product="Hypothetical protein"
FT                   /protein_id="gnl|gbufpa|CpPAT10_0692b|gb|AEK92025"
FT   gene            complement(732115..733545)
FT                   /locus_tag="CpPAT10_0693"
FT                   /gene="gapA"
FT   CDS             complement(732115..733545)
FT                   /locus_tag="CpPAT10_0693"
FT                   /gene="gapA"
FT                   /product="Glyceraldehyde-3-phosphate dehydrogenase A"
FT                   /protein_id="gnl|gbufpa|CpPAT10_0693|gb|AEK92026"
FT   gene            733939..734592
FT                   /locus_tag="CpPAT10_0694"
FT                   /gene=""
FT   CDS             733939..734592
FT                   /locus_tag="CpPAT10_0694"
FT                   /gene=""
FT                   /product="Hypothetical protein"
FT                   /protein_id="gnl|gbufpa|CpPAT10_0694|gb|AEK92027"
FT   gene            734672..735691
FT                   /locus_tag="CpPAT10_0695"
FT                   /gene="pip"
FT   CDS             734672..735691
FT                   /locus_tag="CpPAT10_0695"
FT                   /gene="pip"
FT                   /product="Proline iminopeptidase"
FT                   /protein_id="gnl|gbufpa|CpPAT10_0695|gb|AEK92028"
FT   gene            complement(735757..737469)
FT                   /locus_tag="CpPAT10_0696"
FT                   /gene="prfC"
FT   CDS             complement(735757..737469)
FT                   /locus_tag="CpPAT10_0696"
FT                   /gene="prfC"
FT                   /product="Peptide chain release factor 3"
FT                   /protein_id="gnl|gbufpa|CpPAT10_0696|gb|AEK92029"
FT   gene            complement(737507..738361)
FT                   /locus_tag="CpPAT10_0697"
FT                   /gene=""
FT   CDS             complement(737507..738361)
FT                   /locus_tag="CpPAT10_0697"
FT                   /gene=""
FT                   /product="Short chain dehydrogenase"
FT                   /protein_id="gnl|gbufpa|CpPAT10_0697|gb|AEK92030"
FT   gene            complement(738375..739028)
FT                   /locus_tag="CpPAT10_0698"
FT                   /gene="pth2"
FT   CDS             complement(738375..739028)
FT                   /locus_tag="CpPAT10_0698"
FT                   /gene="pth2"
FT                   /product="Peptidyl-tRNA hydrolase 2"
FT                   /protein_id="gnl|gbufpa|CpPAT10_0698|gb|AEK92031"
FT   gene            739058..740107
FT                   /locus_tag="CpPAT10_0699"
FT                   /gene="yrpB"
FT   CDS             739058..740107
FT                   /locus_tag="CpPAT10_0699"
FT                   /gene="yrpB"
FT                   /product="Nitronate monooxygenase"
FT                   /protein_id="gnl|gbufpa|CpPAT10_0699|gb|AEK92032"
FT   gene            740139..740318
FT                   /locus_tag="CpPAT10_0699a"
FT                   /gene=""
FT   CDS             740139..740318
FT                   /locus_tag="CpPAT10_0699a"
FT                   /gene=""
FT                   /product="Hypothetical protein"
FT                   /protein_id="gnl|gbufpa|CpPAT10_0699a"
FT   gene            complement(740296..740856)
FT                   /locus_tag="CpPAT10_0700"
FT                   /gene="pth1"
FT   CDS             complement(740296..740856)
FT                   /locus_tag="CpPAT10_0700"
FT                   /gene="pth1"
FT                   /product="Peptidyl-tRNA hydrolase 1"
FT                   /protein_id="gnl|gbufpa|CpPAT10_0700|gb|AEK92033"
FT   gene            complement(740930..741547)
FT                   /locus_tag="CpPAT10_0701"
FT                   /gene="rplY"
FT   CDS             complement(740930..741547)
FT                   /locus_tag="CpPAT10_0701"
FT                   /gene="rplY"
FT                   /product="50S ribosomal protein L25"
FT                   /protein_id="gnl|gbufpa|CpPAT10_0701|gb|AEK92034"
FT   gene            complement(741831..743753)
FT                   /locus_tag="CpPAT10_0702"
FT                   /gene="pulA"
FT   CDS             complement(741831..743753)
FT                   /locus_tag="CpPAT10_0702"
FT                   /gene="pulA"
FT                   /product="Pullulanase"
FT                   /protein_id="gnl|gbufpa|CpPAT10_0702|gb|AEK92035"
FT   gene            complement(743801..744781)
FT                   /locus_tag="CpPAT10_0703"
FT                   /gene="prsA"
FT   CDS             complement(743801..744781)
FT                   /locus_tag="CpPAT10_0703"
FT                   /gene="prsA"
FT                   /product="Ribose-phosphate pyrophosphokinase"
FT                   /protein_id="gnl|gbufpa|CpPAT10_0703|gb|AEK92036"
FT   gene            complement(744793..746256)
FT                   /locus_tag="CpPAT10_0704"
FT                   /gene="glmU"
FT   CDS             complement(744793..746256)
FT                   /locus_tag="CpPAT10_0704"
FT                   /gene="glmU"
FT                   /product="N-acetyl glucosamine-1-phosphate uridyl
FT                   transferase"
FT                   /protein_id="gnl|gbufpa|CpPAT10_0704|gb|AEK92037"
FT   gene            746465..748108
FT                   /locus_tag="CpPAT10_0705"
FT                   /gene=""
FT   CDS             746465..748108
FT                   /locus_tag="CpPAT10_0705"
FT                   /gene=""
FT                   /product="Multicopper oxidase"
FT                   /protein_id="gnl|gbufpa|CpPAT10_0705|gb|AEK92038"
FT   gene            748201..749340
FT                   /locus_tag="CpPAT10_0706"
FT                   /gene="tehA"
FT   CDS             748201..749340
FT                   /locus_tag="CpPAT10_0706"
FT                   /gene="tehA"
FT                   /product="C4-dicarboxylate transporter/malic acid
FT                   transport protein"
FT                   /protein_id="gnl|gbufpa|CpPAT10_0706|gb|AEK92039"
FT   gene            749475..749549
FT                   /locus_tag="CpPAT10_t16"
FT   tRNA            749475..749549
FT                   /product="tRNA-Gln"
FT   gene            749670..750317
FT                   /locus_tag="CpPAT10_0707"
FT                   /gene="tetR1"
FT   CDS             749670..750317
FT                   /locus_tag="CpPAT10_0707"
FT                   /gene="tetR1"
FT                   /product="TetR family transcriptional regulator"
FT                   /protein_id="gnl|gbufpa|CpPAT10_0707|gb|AEK92040"
FT   gene            750401..754195
FT                   /locus_tag="CpPAT10_0708"
FT                   /gene="mfd"
FT   CDS             750401..754195
FT                   /locus_tag="CpPAT10_0708"
FT                   /gene="mfd"
FT                   /product="Transcription-repair-coupling factor"
FT                   /protein_id="gnl|gbufpa|CpPAT10_0708|gb|AEK92041"
FT   gene            754192..754302
FT                   /locus_tag="CpPAT10_0708a"
FT   CDS             754192..754302
FT                   /locus_tag="CpPAT10_0708a"
FT                   /product="Hypothetical protein"
FT                   /protein_id="gnl|gbufpa|CpPAT10_0708a|gb|AEK92042"
FT   gene            complement(754370..755860)
FT                   /locus_tag="CpPAT10_0709"
FT                   /gene="lysI"
FT   CDS             complement(754370..755860)
FT                   /locus_tag="CpPAT10_0709"
FT                   /gene="lysI"
FT                   /product="L-Lysine transport protein"
FT                   /protein_id="gnl|gbufpa|CpPAT10_0709|gb|AEK92043"
FT   gene            756114..756731
FT                   /locus_tag="CpPAT10_0710"
FT                   /gene=""
FT   CDS             756114..756731
FT                   /locus_tag="CpPAT10_0710"
FT                   /gene=""
FT                   /product="Transcriptional regulator, MazG family"
FT                   /protein_id="gnl|gbufpa|CpPAT10_0710|gb|AEK92044"
FT   gene            756834..757619
FT                   /locus_tag="CpPAT10_0711"
FT                   /gene="lpqU"
FT   CDS             756834..757619
FT                   /locus_tag="CpPAT10_0711"
FT                   /gene="lpqU"
FT                   /product="LpqU family protein"
FT                   /protein_id="gnl|gbufpa|CpPAT10_0711|gb|AEK92045"
FT   gene            757820..759097
FT                   /locus_tag="CpPAT10_0712"
FT                   /gene="eno"
FT   CDS             757820..759097
FT                   /locus_tag="CpPAT10_0712"
FT                   /gene="eno"
FT                   /product="Enolase"
FT                   /protein_id="gnl|gbufpa|CpPAT10_0712|gb|AEK92046"
FT   gene            759295..759837
FT                   /locus_tag="CpPAT10_0713"
FT                   /gene=""
FT   CDS             759295..759837
FT                   /locus_tag="CpPAT10_0713"
FT                   /gene=""
FT                   /product="Septum formation initiator protein"
FT                   /protein_id="gnl|gbufpa|CpPAT10_0713|gb|AEK92047"
FT   gene            759901..760467
FT                   /locus_tag="CpPAT10_0714"
FT                   /gene=""
FT   CDS             759901..760467
FT                   /locus_tag="CpPAT10_0714"
FT                   /gene=""
FT                   /product="Hypothetical protein"
FT                   /protein_id="gnl|gbufpa|CpPAT10_0714|gb|AEK92048"
FT   gene            760464..761435
FT                   /locus_tag="CpPAT10_0715"
FT                   /gene="gppA2"
FT   CDS             760464..761435
FT                   /locus_tag="CpPAT10_0715"
FT                   /gene="gppA2"
FT                   /product="Ppx/GppA phosphatase family"
FT                   /protein_id="gnl|gbufpa|CpPAT10_0715|gb|AEK92049"
FT   gene            761489..761562
FT                   /locus_tag="CpPAT10_t17"
FT   tRNA            761489..761562
FT                   /product="tRNA-Leu"
FT   gene            762201..763307
FT                   /locus_tag="CpPAT10_0716"
FT                   /gene="ripA"
FT   CDS             762201..763307
FT                   /locus_tag="CpPAT10_0716"
FT                   /gene="ripA"
FT                   /product="HTH-type transcriptional repressor of iron
FT                   protein A"
FT                   /protein_id="gnl|gbufpa|CpPAT10_0716|gb|AEK92050"
FT   gene            763443..764264
FT                   /locus_tag="CpPAT10_0717"
FT                   /gene=""
FT   CDS             763443..764264
FT                   /locus_tag="CpPAT10_0717"
FT                   /gene=""
FT                   /product="Hypothetical protein"
FT                   /protein_id="gnl|gbufpa|CpPAT10_0717|gb|AEK92051"
FT   gene            complement(764322..764846)
FT                   /locus_tag="CpPAT10_0718"
FT                   /gene=""
FT   CDS             complement(764322..764846)
FT                   /locus_tag="CpPAT10_0718"
FT                   /gene=""
FT                   /product="Hypothetical protein"
FT                   /protein_id="gnl|gbufpa|CpPAT10_0718|gb|AEK92052"
FT   gene            complement(764846..765367)
FT                   /locus_tag="CpPAT10_0719"
FT                   /gene="greA"
FT   CDS             complement(764846..765367)
FT                   /locus_tag="CpPAT10_0719"
FT                   /gene="greA"
FT                   /product="Transcription elongation factor GreA"
FT                   /protein_id="gnl|gbufpa|CpPAT10_0719|gb|AEK92053"
FT   gene            complement(765633..766085)
FT                   /locus_tag="CpPAT10_0720"
FT                   /gene=""
FT   CDS             complement(765633..766085)
FT                   /locus_tag="CpPAT10_0720"
FT                   /gene=""
FT                   /product="Hypothetical protein"
FT                   /protein_id="gnl|gbufpa|CpPAT10_0720|gb|AEK92054"
FT   gene            766293..767159
FT                   /locus_tag="CpPAT10_0721"
FT                   /gene="mca"
FT   CDS             766293..767159
FT                   /locus_tag="CpPAT10_0721"
FT                   /gene="mca"
FT                   /product="Mycothiol conjugate amidase Mca"
FT                   /protein_id="gnl|gbufpa|CpPAT10_0721|gb|AEK92055"
FT   gene            767478..767765
FT                   /locus_tag="CpPAT10_0722"
FT                   /gene=""
FT   CDS             767478..767765
FT                   /locus_tag="CpPAT10_0722"
FT                   /gene=""
FT                   /product="Hypothetical protein"
FT                   /protein_id="gnl|gbufpa|CpPAT10_0722|gb|AEK92056"
FT   gene            767835..768632
FT                   /locus_tag="CpPAT10_0723"
FT                   /gene="uppS1"
FT   CDS             767835..768632
FT                   /locus_tag="CpPAT10_0723"
FT                   /gene="uppS1"
FT                   /product="Undecaprenyl pyrophosphate synthase 1"
FT                   /protein_id="gnl|gbufpa|CpPAT10_0723|gb|AEK92057"
FT   gene            768629..769129
FT                   /locus_tag="CpPAT10_0724"
FT                   /gene=""
FT   CDS             768629..769129
FT                   /locus_tag="CpPAT10_0724"
FT                   /gene=""
FT                   /product="Hypothetical protein"
FT                   /protein_id="gnl|gbufpa|CpPAT10_0724|gb|AEK92058"
FT   gene            complement(769126..770052)
FT                   /locus_tag="CpPAT10_0725"
FT                   /gene="coaA"
FT   CDS             complement(769126..770052)
FT                   /locus_tag="CpPAT10_0725"
FT                   /gene="coaA"
FT                   /product="Pantothenate kinase"
FT                   /protein_id="gnl|gbufpa|CpPAT10_0725|gb|AEK92059"
FT   gene            770301..771590
FT                   /locus_tag="CpPAT10_0726"
FT                   /gene="glyA"
FT   CDS             770301..771590
FT                   /locus_tag="CpPAT10_0726"
FT                   /gene="glyA"
FT                   /product="Serine hydroxymethyltransferase"
FT                   /protein_id="gnl|gbufpa|CpPAT10_0726|gb|AEK92060"
FT   gene            complement(771670..773370)
FT                   /locus_tag="CpPAT10_0727"
FT                   /gene=""
FT   CDS             complement(771670..773370)
FT                   /locus_tag="CpPAT10_0727"
FT                   /gene=""
FT                   /product="Major facilitator superfamily permease"
FT                   /protein_id="gnl|gbufpa|CpPAT10_0727|gb|AEK92061"
FT   gene            complement(773439..774068)
FT                   /locus_tag="CpPAT10_0728"
FT                   /gene="tetR2"
FT   CDS             complement(773439..774068)
FT                   /locus_tag="CpPAT10_0728"
FT                   /gene="tetR2"
FT                   /product="TetR family transcriptional regulator"
FT                   /protein_id="gnl|gbufpa|CpPAT10_0728|gb|AEK92062"
FT   gene            complement(774307..774642)
FT                   /locus_tag="CpPAT10_0728a"
FT                   /gene=""
FT   CDS             complement(774307..774642)
FT                   /locus_tag="CpPAT10_0728a"
FT                   /gene=""
FT                   /product="Hypothetical protein"
FT                   /protein_id="gnl|gbufpa|CpPAT10_0728a|gb|AEK92063"
FT   gene            774641..775402
FT                   /locus_tag="CpPAT10_0730"
FT                   /gene="lysR"
FT   CDS             774641..775402
FT                   /locus_tag="CpPAT10_0730"
FT                   /gene="lysR"
FT                   /product="Transcriptional regulator LysR family"
FT                   /protein_id="gnl|gbufpa|CpPAT10_0730|gb|AEK92064"
FT   gene            775539..776180
FT                   /locus_tag="CpPAT10_0731"
FT                   /gene=""
FT   CDS             775539..776180
FT                   /locus_tag="CpPAT10_0731"
FT                   /gene=""
FT                   /product="Hypothetical protein"
FT                   /protein_id="gnl|gbufpa|CpPAT10_0731|gb|AEK92065"
FT   gene            776258..776818
FT                   /locus_tag="CpPAT10_0732"
FT                   /gene="ywnH"
FT   CDS             776258..776818
FT                   /locus_tag="CpPAT10_0732"
FT                   /gene="ywnH"
FT                   /product="Phosphinothricin acetyltransferase YwnH"
FT                   /protein_id="gnl|gbufpa|CpPAT10_0732|gb|AEK92066"
FT   gene            complement(776886..778460)
FT                   /locus_tag="CpPAT10_0733"
FT                   /gene=""
FT   CDS             complement(776886..778460)
FT                   /locus_tag="CpPAT10_0733"
FT                   /gene=""
FT                   /product="Drug transport membrane protein"
FT                   /protein_id="gnl|gbufpa|CpPAT10_0733|gb|AEK92067"
FT   gene            complement(778457..779107)
FT                   /locus_tag="CpPAT10_0734"
FT                   /gene="tetR3"
FT   CDS             complement(778457..779107)
FT                   /locus_tag="CpPAT10_0734"
FT                   /gene="tetR3"
FT                   /product="TetR family transcriptional regulator"
FT                   /protein_id="gnl|gbufpa|CpPAT10_0734|gb|AEK92068"
FT   gene            complement(779239..780642)
FT                   /locus_tag="CpPAT10_0735"
FT                   /gene="fumC"
FT   CDS             complement(779239..780642)
FT                   /locus_tag="CpPAT10_0735"
FT                   /gene="fumC"
FT                   /product="Fumarate hydratase class II"
FT                   /protein_id="gnl|gbufpa|CpPAT10_0735|gb|AEK92069"
FT   gene            complement(780906..781916)
FT                   /locus_tag="CpPAT10_0736"
FT                   /gene="glpX"
FT   CDS             complement(780906..781916)
FT                   /locus_tag="CpPAT10_0736"
FT                   /gene="glpX"
FT                   /product="Fructose-1,6-bisphosphatase class 2"
FT                   /protein_id="gnl|gbufpa|CpPAT10_0736|gb|AEK92070"
FT   gene            782214..782783
FT                   /locus_tag="CpPAT10_0737"
FT                   /gene=""
FT   CDS             782214..782783
FT                   /locus_tag="CpPAT10_0737"
FT                   /gene=""
FT                   /product="Hypothetical protein"
FT                   /protein_id="gnl|gbufpa|CpPAT10_0737|gb|AEK92071"
FT   gene            complement(782836..783132)
FT                   /locus_tag="CpPAT10_0738"
FT                   /gene="xseB"
FT   CDS             complement(782836..783132)
FT                   /locus_tag="CpPAT10_0738"
FT                   /gene="xseB"
FT                   /product="Exodeoxyribonuclease small subunit"
FT                   /protein_id="gnl|gbufpa|CpPAT10_0738|gb|AEK92072"
FT   gene            complement(783184..784425)
FT                   /locus_tag="CpPAT10_0739"
FT                   /gene="xseA"
FT   CDS             complement(783184..784425)
FT                   /locus_tag="CpPAT10_0739"
FT                   /gene="xseA"
FT                   /product="Exodeoxyribonuclease VII large subunit"
FT                   /protein_id="gnl|gbufpa|CpPAT10_0739|gb|AEK92073"
FT   gene            784525..785550
FT                   /locus_tag="CpPAT10_0740"
FT                   /gene="ispH"
FT   CDS             784525..785550
FT                   /locus_tag="CpPAT10_0740"
FT                   /gene="ispH"
FT                   /product="4-hydroxy-3-methyl but-2-enyl diphosphate
FT                   reductase"
FT                   /protein_id="gnl|gbufpa|CpPAT10_0740|gb|AEK92074"
FT   gene            complement(785615..786418)
FT                   /locus_tag="CpPAT10_0741"
FT                   /gene=""
FT   CDS             complement(785615..786418)
FT                   /locus_tag="CpPAT10_0741"
FT                   /gene=""
FT                   /product="Hypothetical protein"
FT                   /protein_id="gnl|gbufpa|CpPAT10_0741|gb|AEK92075"
FT   gene            complement(786578..788152)
FT                   /locus_tag="CpPAT10_0742"
FT                   /gene=""
FT   CDS             complement(786578..788152)
FT                   /locus_tag="CpPAT10_0742"
FT                   /gene=""
FT                   /product="Hypothetical protein"
FT                   /protein_id="gnl|gbufpa|CpPAT10_0742|gb|AEK92076"
FT   gene            788286..789371
FT                   /locus_tag="CpPAT10_0743"
FT                   /gene="ychF"
FT   CDS             788286..789371
FT                   /locus_tag="CpPAT10_0743"
FT                   /gene="ychF"
FT                   /product="GTP-binding protein YchF"
FT                   /protein_id="gnl|gbufpa|CpPAT10_0743|gb|AEK92077"
FT   gene            789590..789868
FT                   /locus_tag="CpPAT10_0744"
FT                   /gene=""
FT   CDS             789590..789868
FT                   /locus_tag="CpPAT10_0744"
FT                   /gene=""
FT                   /product="Hypothetical protein"
FT                   /protein_id="gnl|gbufpa|CpPAT10_0744|gb|AEK92078"
FT   gene            complement(790032..790571)
FT                   /locus_tag="CpPAT10_0745"
FT                   /gene=""
FT   CDS             complement(790032..790571)
FT                   /locus_tag="CpPAT10_0745"
FT                   /gene=""
FT                   /product="Hypothetical protein"
FT                   /protein_id="gnl|gbufpa|CpPAT10_0745|gb|AEK92079"
FT   gene            790748..791134
FT                   /locus_tag="CpPAT10_0746"
FT                   /gene="phnA"
FT   CDS             790748..791134
FT                   /locus_tag="CpPAT10_0746"
FT                   /gene="phnA"
FT                   /product="Phosphonoacetate hydrolase"
FT                   /protein_id="gnl|gbufpa|CpPAT10_0746|gb|AEK92080"
FT   gene            complement(791200..792840)
FT                   /locus_tag="CpPAT10_0747"
FT                   /gene=""
FT   CDS             complement(791200..792840)
FT                   /locus_tag="CpPAT10_0747"
FT                   /gene=""
FT                   /product="ABC transporter ATP-binding protein"
FT                   /protein_id="gnl|gbufpa|CpPAT10_0747|gb|AEK92081"
FT   gene            complement(792837..794513)
FT                   /locus_tag="CpPAT10_0748"
FT                   /gene=""
FT   CDS             complement(792837..794513)
FT                   /locus_tag="CpPAT10_0748"
FT                   /gene=""
FT                   /product="ABC transporter ATP-binding protein"
FT                   /protein_id="gnl|gbufpa|CpPAT10_0748|gb|AEK92082"
FT   gene            complement(794711..796910)
FT                   /locus_tag="CpPAT10_0750"
FT                   /gene="uvrA"
FT                   /pseudo
FT                   /product="UvrABC system protein A"
FT   gene            complement(797098..798024)
FT                   /locus_tag="CpPAT10_0751"
FT                   /gene=""
FT   CDS             complement(797098..798024)
FT                   /locus_tag="CpPAT10_0751"
FT                   /gene=""
FT                   /product="Hypothetical protein"
FT                   /protein_id="gnl|gbufpa|CpPAT10_0751|gb|AEK92083"
FT   gene            798154..799038
FT                   /locus_tag="CpPAT10_0752"
FT                   /gene="panE"
FT   CDS             798154..799038
FT                   /locus_tag="CpPAT10_0752"
FT                   /gene="panE"
FT                   /product="2-dehydropantoate 2-reductase"
FT                   /protein_id="gnl|gbufpa|CpPAT10_0752|gb|AEK92084"
FT   gene            799191..799805
FT                   /locus_tag="CpPAT10_0753"
FT                   /gene="ykoE"
FT   CDS             799191..799805
FT                   /locus_tag="CpPAT10_0753"
FT                   /gene="ykoE"
FT                   /product="HMP/thiamine permease protein ykoE"
FT                   /protein_id="gnl|gbufpa|CpPAT10_0753|gb|AEK92085"
FT   gene            800047..801447
FT                   /locus_tag="CpPAT10_0754"
FT                   /gene="ykoD"
FT   CDS             800047..801447
FT                   /locus_tag="CpPAT10_0754"
FT                   /gene="ykoD"
FT                   /product="HMP/thiamine import ATP-binding protein"
FT                   /protein_id="gnl|gbufpa|CpPAT10_0754|gb|AEK92086"
FT   gene            801444..802199
FT                   /locus_tag="CpPAT10_0755"
FT                   /gene="cbiQ"
FT   CDS             801444..802199
FT                   /locus_tag="CpPAT10_0755"
FT                   /gene="cbiQ"
FT                   /product="Cobalt transport protein CbiQ"
FT                   /protein_id="gnl|gbufpa|CpPAT10_0755|gb|AEK92087"
FT   gene            802196..802663
FT                   /locus_tag="CpPAT10_0756"
FT                   /gene=""
FT   CDS             802196..802663
FT                   /locus_tag="CpPAT10_0756"
FT                   /gene=""
FT                   /product="Hypothetical protein"
FT                   /protein_id="gnl|gbufpa|CpPAT10_0756|gb|AEK92088"
FT   gene            802660..803046
FT                   /locus_tag="CpPAT10_0757"
FT                   /gene="mutT1"
FT   CDS             802660..803046
FT                   /locus_tag="CpPAT10_0757"
FT                   /gene="mutT1"
FT                   /product="MutT-like protein"
FT                   /protein_id="gnl|gbufpa|CpPAT10_0757|gb|AEK92089"
FT   gene            803299..804879
FT                   /locus_tag="CpPAT10_0758"
FT                   /gene="oppA3"
FT   CDS             803299..804879
FT                   /locus_tag="CpPAT10_0758"
FT                   /gene="oppA3"
FT                   /product="Oligopeptide-binding protein oppA"
FT                   /protein_id="gnl|gbufpa|CpPAT10_0758|gb|AEK92090"
FT   gene            804971..805897
FT                   /locus_tag="CpPAT10_0759"
FT                   /gene="oppB3"
FT   CDS             804971..805897
FT                   /locus_tag="CpPAT10_0759"
FT                   /gene="oppB3"
FT                   /product="Oligopeptide transport system permease protein
FT                   oppB"
FT                   /protein_id="gnl|gbufpa|CpPAT10_0759|gb|AEK92091"
FT   gene            805890..806849
FT                   /locus_tag="CpPAT10_0760"
FT                   /gene="oppC3"
FT   CDS             805890..806849
FT                   /locus_tag="CpPAT10_0760"
FT                   /gene="oppC3"
FT                   /product="Oligopeptide transport system permease protein
FT                   oppC"
FT                   /protein_id="gnl|gbufpa|CpPAT10_0760|gb|AEK92092"
FT   gene            806855..808531
FT                   /locus_tag="CpPAT10_0761"
FT                   /gene="oppD2"
FT   CDS             806855..808531
FT                   /locus_tag="CpPAT10_0761"
FT                   /gene="oppD2"
FT                   /product="Oligopeptide transport ATP-binding protein OppD"
FT                   /protein_id="gnl|gbufpa|CpPAT10_0761|gb|AEK92093"
FT   gene            complement(808634..809374)
FT                   /locus_tag="CpPAT10_0762"
FT                   /gene="sprX"
FT   CDS             complement(808634..809374)
FT                   /locus_tag="CpPAT10_0762"
FT                   /gene="sprX"
FT                   /product="Trypsin-like serine protease"
FT                   /protein_id="gnl|gbufpa|CpPAT10_0762|gb|AEK92094"
FT   gene            complement(809375..809719)
FT                   /locus_tag="CpPAT10_0763"
FT                   /gene="arsC"
FT   CDS             complement(809375..809719)
FT                   /locus_tag="CpPAT10_0763"
FT                   /gene="arsC"
FT                   /product="Arsenate reductase"
FT                   /protein_id="gnl|gbufpa|CpPAT10_0763|gb|AEK92095"
FT   gene            complement(809716..810249)
FT                   /locus_tag="CpPAT10_0764"
FT                   /gene=""
FT   CDS             complement(809716..810249)
FT                   /locus_tag="CpPAT10_0764"
FT                   /gene=""
FT                   /product="Hypothetical protein"
FT                   /protein_id="gnl|gbufpa|CpPAT10_0764|gb|AEK92096"
FT   gene            complement(810249..810959)
FT                   /locus_tag="CpPAT10_0765"
FT                   /gene=""
FT   CDS             complement(810249..810959)
FT                   /locus_tag="CpPAT10_0765"
FT                   /gene=""
FT                   /product="Hypothetical protein"
FT                   /protein_id="gnl|gbufpa|CpPAT10_0765|gb|AEK92097"
FT   gene            811333..813243
FT                   /locus_tag="CpPAT10_0766"
FT                   /gene="typA"
FT   CDS             811333..813243
FT                   /locus_tag="CpPAT10_0766"
FT                   /gene="typA"
FT                   /product="GTP-binding protein TypA/BipA"
FT                   /protein_id="gnl|gbufpa|CpPAT10_0766|gb|AEK92098"
FT   gene            813338..814810
FT                   /locus_tag="CpPAT10_0767"
FT                   /gene="lpqW"
FT   CDS             813338..814810
FT                   /locus_tag="CpPAT10_0767"
FT                   /gene="lpqW"
FT                   /product="Monoacyl phosphatidylinositol
FT                   tetramannoside-binding protein LpqW"
FT                   /protein_id="gnl|gbufpa|CpPAT10_0767|gb|AEK92099"
FT   gene            814810..815694
FT                   /locus_tag="CpPAT10_0768"
FT                   /gene="mshB"
FT   CDS             814810..815694
FT                   /locus_tag="CpPAT10_0768"
FT                   /gene="mshB"
FT                   /product="MshB deacetylase"
FT                   /protein_id="gnl|gbufpa|CpPAT10_0768|gb|AEK92100"
FT   gene            815700..816101
FT                   /locus_tag="CpPAT10_0769"
FT                   /gene=""
FT   CDS             815700..816101
FT                   /locus_tag="CpPAT10_0769"
FT                   /gene=""
FT                   /product="Hypothetical protein"
FT                   /protein_id="gnl|gbufpa|CpPAT10_0769|gb|AEK92101"
FT   gene            816150..816467
FT                   /locus_tag="CpPAT10_0770"
FT                   /gene="fdxA"
FT   CDS             816150..816467
FT                   /locus_tag="CpPAT10_0770"
FT                   /gene="fdxA"
FT                   /product="Ferredoxin"
FT                   /protein_id="gnl|gbufpa|CpPAT10_0770|gb|AEK92102"
FT   gene            816488..817582
FT                   /locus_tag="CpPAT10_0771"
FT                   /gene="dapC"
FT   CDS             816488..817582
FT                   /locus_tag="CpPAT10_0771"
FT                   /gene="dapC"
FT                   /product="N-succinyldiaminopimelate aminotransferase"
FT                   /protein_id="gnl|gbufpa|CpPAT10_0771|gb|AEK92103"
FT   gene            817761..818318
FT                   /locus_tag="CpPAT10_0772"
FT                   /gene=""
FT   CDS             817761..818318
FT                   /locus_tag="CpPAT10_0772"
FT                   /gene=""
FT                   /product="Hypothetical protein"
FT                   /protein_id="gnl|gbufpa|CpPAT10_0772|gb|AEK92104"
FT   gene            complement(818321..819493)
FT                   /locus_tag="CpPAT10_0773"
FT                   /gene=""
FT   CDS             complement(818321..819493)
FT                   /locus_tag="CpPAT10_0773"
FT                   /gene=""
FT                   /product="Hypothetical protein"
FT                   /protein_id="gnl|gbufpa|CpPAT10_0773|gb|AEK92105"
FT   gene            complement(819571..820980)
FT                   /locus_tag="CpPAT10_0774"
FT                   /gene="aroP1"
FT   CDS             complement(819571..820980)
FT                   /locus_tag="CpPAT10_0774"
FT                   /gene="aroP1"
FT                   /product="Aromatic amino acid transport protein"
FT                   /protein_id="gnl|gbufpa|CpPAT10_0774|gb|AEK92106"
FT   gene            complement(821072..822046)
FT                   /locus_tag="CpPAT10_0775"
FT                   /gene="dapD"
FT   CDS             complement(821072..822046)
FT                   /locus_tag="CpPAT10_0775"
FT                   /gene="dapD"
FT                   /product="2,3,4,5-tetrahydropyridine-2,6-dicarboxylate
FT                   N-succinyltransferase"
FT                   /protein_id="gnl|gbufpa|CpPAT10_0775|gb|AEK92107"
FT   gene            complement(822057..823421)
FT                   /locus_tag="CpPAT10_0776"
FT                   /gene="aroP2"
FT   CDS             complement(822057..823421)
FT                   /locus_tag="CpPAT10_0776"
FT                   /gene="aroP2"
FT                   /product="Aromatic amino acid transport protein"
FT                   /protein_id="gnl|gbufpa|CpPAT10_0776|gb|AEK92108"
FT   gene            complement(823506..824375)
FT                   /locus_tag="CpPAT10_0777"
FT                   /gene="dapD1"
FT   CDS             complement(823506..824375)
FT                   /locus_tag="CpPAT10_0777"
FT                   /gene="dapD1"
FT                   /product="2,3,4,5-tetrahydropyridine-2,6-dicarboxylate
FT                   N-succinyltransferase"
FT                   /protein_id="gnl|gbufpa|CpPAT10_0777|gb|AEK92109"
FT   gene            824503..825576
FT                   /locus_tag="CpPAT10_0778"
FT                   /gene="dapE"
FT   CDS             824503..825576
FT                   /locus_tag="CpPAT10_0778"
FT                   /gene="dapE"
FT                   /product="Succinyl-diaminopimelate desuccinylase"
FT                   /protein_id="gnl|gbufpa|CpPAT10_0778|gb|AEK92110"
FT   gene            825585..826376
FT                   /locus_tag="CpPAT10_0779"
FT                   /gene=""
FT   CDS             825585..826376
FT                   /locus_tag="CpPAT10_0779"
FT                   /gene=""
FT                   /product="Lysine decarboxylase"
FT                   /protein_id="gnl|gbufpa|CpPAT10_0779|gb|AEK92111"
FT   gene            826369..827226
FT                   /locus_tag="CpPAT10_0780"
FT                   /gene="folP"
FT   CDS             826369..827226
FT                   /locus_tag="CpPAT10_0780"
FT                   /gene="folP"
FT                   /product="Dihydropteroate synthase"
FT                   /protein_id="gnl|gbufpa|CpPAT10_0780|gb|AEK92112"
FT   gene            827223..827957
FT                   /locus_tag="CpPAT10_0781"
FT                   /gene=""
FT   CDS             827223..827957
FT                   /locus_tag="CpPAT10_0781"
FT                   /gene=""
FT                   /product="Glycosyl transferase group 2"
FT                   /protein_id="gnl|gbufpa|CpPAT10_0781|gb|AEK92113"
FT   gene            827986..828273
FT                   /locus_tag="CpPAT10_0782"
FT                   /gene=""
FT   CDS             827986..828273
FT                   /locus_tag="CpPAT10_0782"
FT                   /gene=""
FT                   /product="Hypothetical protein"
FT                   /protein_id="gnl|gbufpa|CpPAT10_0782|gb|AEK92114"
FT   gene            828352..828519
FT                   /locus_tag="CpPAT10_0782a"
FT                   /gene=""
FT   CDS             828352..828519
FT                   /locus_tag="CpPAT10_0782a"
FT                   /gene=""
FT                   /product="Hypothetical protein"
FT                   /protein_id="gnl|gbufpa|CpPAT10_0782a|gb|AEK92115"
FT   gene            828549..829415
FT                   /locus_tag="CpPAT10_0783"
FT                   /gene="rrmA"
FT   CDS             828549..829415
FT                   /locus_tag="CpPAT10_0783"
FT                   /gene="rrmA"
FT                   /product="Ribosomal RNA methyltransferase"
FT                   /protein_id="gnl|gbufpa|CpPAT10_0783|gb|AEK92116"
FT   gene            complement(829491..830942)
FT                   /locus_tag="CpPAT10_0784"
FT                   /gene="scrB"
FT   CDS             complement(829491..830942)
FT                   /locus_tag="CpPAT10_0784"
FT                   /gene="scrB"
FT                   /product="Sucrose-6-phosphate hydrolase"
FT                   /protein_id="gnl|gbufpa|CpPAT10_0784|gb|AEK92117"
FT   gene            complement(830954..831694)
FT                   /locus_tag="CpPAT10_0785"
FT                   /gene="alsD"
FT   CDS             complement(830954..831694)
FT                   /locus_tag="CpPAT10_0785"
FT                   /gene="alsD"
FT                   /product="Alpha-acetolactate decarboxylase"
FT                   /protein_id="gnl|gbufpa|CpPAT10_0785|gb|AEK92118"
FT   gene            complement(831743..832915)
FT                   /locus_tag="CpPAT10_0786"
FT                   /gene="glgA"
FT   CDS             complement(831743..832915)
FT                   /locus_tag="CpPAT10_0786"
FT                   /gene="glgA"
FT                   /product="Glycosyl transferase"
FT                   /protein_id="gnl|gbufpa|CpPAT10_0786|gb|AEK92119"
FT   gene            832946..834235
FT                   /locus_tag="CpPAT10_0787"
FT                   /gene="glgC"
FT   CDS             832946..834235
FT                   /locus_tag="CpPAT10_0787"
FT                   /gene="glgC"
FT                   /product="Glucose-1-phosphate adenylyltransferase"
FT                   /protein_id="gnl|gbufpa|CpPAT10_0787|gb|AEK92120"
FT   gene            complement(834285..834917)
FT                   /locus_tag="CpPAT10_0788"
FT                   /gene=""
FT   CDS             complement(834285..834917)
FT                   /locus_tag="CpPAT10_0788"
FT                   /gene=""
FT                   /product="O-methyltransferase"
FT                   /protein_id="gnl|gbufpa|CpPAT10_0788|gb|AEK92121"
FT   gene            835103..835744
FT                   /locus_tag="CpPAT10_0789"
FT                   /gene="sigE"
FT   CDS             835103..835744
FT                   /locus_tag="CpPAT10_0789"
FT                   /gene="sigE"
FT                   /product="RNA polymerase sigma factor SigE"
FT                   /protein_id="gnl|gbufpa|CpPAT10_0789|gb|AEK92122"
FT   gene            835780..836211
FT                   /locus_tag="CpPAT10_0790"
FT                   /gene="cseE"
FT   CDS             835780..836211
FT                   /locus_tag="CpPAT10_0790"
FT                   /gene="cseE"
FT                   /product="Anti-sigma factor"
FT                   /protein_id="gnl|gbufpa|CpPAT10_0790|gb|AEK92123"
FT   gene            836221..836664
FT                   /locus_tag="CpPAT10_0791"
FT                   /gene="tatB"
FT   CDS             836221..836664
FT                   /locus_tag="CpPAT10_0791"
FT                   /gene="tatB"
FT                   /product="Sec-independent protein translocase protein
FT                   tatB"
FT                   /protein_id="gnl|gbufpa|CpPAT10_0791|gb|AEK92124"
FT   gene            complement(836661..837803)
FT                   /locus_tag="CpPAT10_0792"
FT                   /gene="mrp"
FT   CDS             complement(836661..837803)
FT                   /locus_tag="CpPAT10_0792"
FT                   /gene="mrp"
FT                   /product="Protein mrp"
FT                   /protein_id="gnl|gbufpa|CpPAT10_0792|gb|AEK92125"
FT   gene            complement(837809..838408)
FT                   /locus_tag="CpPAT10_0793"
FT                   /gene=""
FT   CDS             complement(837809..838408)
FT                   /locus_tag="CpPAT10_0793"
FT                   /gene=""
FT                   /product="Hypothetical protein"
FT                   /protein_id="gnl|gbufpa|CpPAT10_0793|gb|AEK92126"
FT   gene            complement(838412..839704)
FT                   /locus_tag="CpPAT10_0794"
FT                   /gene="mgtE2"
FT   CDS             complement(838412..839704)
FT                   /locus_tag="CpPAT10_0794"
FT                   /gene="mgtE2"
FT                   /product="Magnesium transporter mgtE"
FT                   /protein_id="gnl|gbufpa|CpPAT10_0794|gb|AEK92127"
FT   gene            839868..840530
FT                   /locus_tag="CpPAT10_0795"
FT                   /gene=""
FT   CDS             839868..840530
FT                   /locus_tag="CpPAT10_0795"
FT                   /gene=""
FT                   /product="Hypothetical protein"
FT                   /protein_id="gnl|gbufpa|CpPAT10_0795|gb|AEK92128"
FT   gene            complement(840599..844285)
FT                   /locus_tag="CpPAT10_0796"
FT                   /gene="odhA"
FT   CDS             complement(840599..844285)
FT                   /locus_tag="CpPAT10_0796"
FT                   /gene="odhA"
FT                   /product="2-oxoglutarate dehydrogenase E1 component"
FT                   /protein_id="gnl|gbufpa|CpPAT10_0796|gb|AEK92129"
FT   gene            complement(844447..848140)
FT                   /locus_tag="CpPAT10_0797"
FT                   /gene=""
FT                   /pseudo
FT                   /product="ABC transporter domain-containing ATP-binding
FT                   protein"
FT   gene            complement(848162..848989)
FT                   /locus_tag="CpPAT10_0798"
FT                   /gene=""
FT   CDS             complement(848162..848989)
FT                   /locus_tag="CpPAT10_0798"
FT                   /gene=""
FT                   /product="Hypothetical protein"
FT                   /protein_id="gnl|gbufpa|CpPAT10_0798|gb|AEK92130"
FT   gene            complement(849169..849984)
FT                   /locus_tag="CpPAT10_0799"
FT                   /gene="aroE"
FT   CDS             complement(849169..849984)
FT                   /locus_tag="CpPAT10_0799"
FT                   /gene="aroE"
FT                   /product="Shikimate 5-dehydrogenase"
FT                   /protein_id="gnl|gbufpa|CpPAT10_0799|gb|AEK92131"
FT   gene            850004..851602
FT                   /locus_tag="CpPAT10_0800"
FT                   /gene="lipT"
FT   CDS             850004..851602
FT                   /locus_tag="CpPAT10_0800"
FT                   /gene="lipT"
FT                   /product="Carboxylesterase, LipT"
FT                   /protein_id="gnl|gbufpa|CpPAT10_0800|gb|AEK92132"
FT   gene            851599..852393
FT                   /locus_tag="CpPAT10_0801"
FT                   /gene=""
FT   CDS             851599..852393
FT                   /locus_tag="CpPAT10_0801"
FT                   /gene=""
FT                   /product="Hypothetical protein"
FT                   /protein_id="gnl|gbufpa|CpPAT10_0801|gb|AEK92133"
FT   gene            852427..853215
FT                   /locus_tag="CpPAT10_0802"
FT                   /gene=""
FT   CDS             852427..853215
FT                   /locus_tag="CpPAT10_0802"
FT                   /gene=""
FT                   /product="Hypothetical protein"
FT                   /protein_id="gnl|gbufpa|CpPAT10_0802|gb|AEK92134"
FT   gene            complement(853266..853799)
FT                   /locus_tag="CpPAT10_0803"
FT                   /gene=""
FT   CDS             complement(853266..853799)
FT                   /locus_tag="CpPAT10_0803"
FT                   /gene=""
FT                   /product="Hypothetical protein"
FT                   /protein_id="gnl|gbufpa|CpPAT10_0803|gb|AEK92135"
FT   gene            854088..854975
FT                   /locus_tag="CpPAT10_0804"
FT                   /gene="yihR"
FT   CDS             854088..854975
FT                   /locus_tag="CpPAT10_0804"
FT                   /gene="yihR"
FT                   /product="Aldose 1-epimerase"
FT                   /protein_id="gnl|gbufpa|CpPAT10_0804|gb|AEK92136"
FT   gene            855015..856673
FT                   /locus_tag="CpPAT10_0805"
FT                   /gene=""
FT   CDS             855015..856673
FT                   /locus_tag="CpPAT10_0805"
FT                   /gene=""
FT                   /product="Sodium/solute symporter"
FT                   /protein_id="gnl|gbufpa|CpPAT10_0805|gb|AEK92137"
FT   gene            856706..857014
FT                   /locus_tag="CpPAT10_0806"
FT                   /gene=""
FT   CDS             856706..857014
FT                   /locus_tag="CpPAT10_0806"
FT                   /gene=""
FT                   /product="Hypothetical protein"
FT                   /protein_id="gnl|gbufpa|CpPAT10_0806|gb|AEK92138"
FT   gene            857014..858129
FT                   /locus_tag="CpPAT10_0807"
FT                   /gene="galT"
FT   CDS             857014..858129
FT                   /locus_tag="CpPAT10_0807"
FT                   /gene="galT"
FT                   /product="Galactose-1-phosphate uridylyltransferase"
FT                   /protein_id="gnl|gbufpa|CpPAT10_0807|gb|AEK92139"
FT   gene            858130..859353
FT                   /locus_tag="CpPAT10_0808"
FT                   /gene="galK"
FT   CDS             858130..859353
FT                   /locus_tag="CpPAT10_0808"
FT                   /gene="galK"
FT                   /product="Galactokinase"
FT                   /protein_id="gnl|gbufpa|CpPAT10_0808|gb|AEK92140"
FT   gene            859554..861536
FT                   /locus_tag="CpPAT10_0809"
FT                   /gene="deaD1"
FT   CDS             859554..861536
FT                   /locus_tag="CpPAT10_0809"
FT                   /gene="deaD1"
FT                   /product="DEAD-box helicase"
FT                   /protein_id="gnl|gbufpa|CpPAT10_0809|gb|AEK92141"
FT   gene            861579..862043
FT                   /locus_tag="CpPAT10_0810"
FT                   /gene=""
FT   CDS             861579..862043
FT                   /locus_tag="CpPAT10_0810"
FT                   /gene=""
FT                   /product="Hypothetical protein"
FT                   /protein_id="gnl|gbufpa|CpPAT10_0810|gb|AEK92142"
FT   gene            862058..862504
FT                   /locus_tag="CpPAT10_0811"
FT                   /gene=""
FT   CDS             862058..862504
FT                   /locus_tag="CpPAT10_0811"
FT                   /gene=""
FT                   /product="Glyoxalase/Bleomycin resistance
FT                   protein/Dihydroxybiphenyl dioxygenase"
FT                   /protein_id="gnl|gbufpa|CpPAT10_0811|gb|AEK92143"
FT   gene            complement(862563..863033)
FT                   /locus_tag="CpPAT10_0812"
FT                   /gene=""
FT   CDS             complement(862563..863033)
FT                   /locus_tag="CpPAT10_0812"
FT                   /gene=""
FT                   /product="Hypothetical protein"
FT                   /protein_id="gnl|gbufpa|CpPAT10_0812|gb|AEK92144"
FT   gene            complement(863072..863812)
FT                   /locus_tag="CpPAT10_0813"
FT                   /gene=""
FT   CDS             complement(863072..863812)
FT                   /locus_tag="CpPAT10_0813"
FT                   /gene=""
FT                   /product="Hypothetical protein"
FT                   /protein_id="gnl|gbufpa|CpPAT10_0813|gb|AEK92145"
FT   gene            complement(863825..865267)
FT                   /locus_tag="CpPAT10_0814"
FT                   /gene="putP"
FT   CDS             complement(863825..865267)
FT                   /locus_tag="CpPAT10_0814"
FT                   /gene="putP"
FT                   /product="Sodium/proline symporter"
FT                   /protein_id="gnl|gbufpa|CpPAT10_0814|gb|AEK92146"
FT   gene            865334..868429
FT                   /locus_tag="CpPAT10_0815"
FT                   /gene="helZ"
FT   CDS             865334..868429
FT                   /locus_tag="CpPAT10_0815"
FT                   /gene="helZ"
FT                   /product="Helicase helZ"
FT                   /protein_id="gnl|gbufpa|CpPAT10_0815|gb|AEK92147"
FT   gene            868430..869215
FT                   /locus_tag="CpPAT10_0816"
FT                   /gene=""
FT   CDS             868430..869215
FT                   /locus_tag="CpPAT10_0816"
FT                   /gene=""
FT                   /product="Hypothetical protein"
FT                   /protein_id="gnl|gbufpa|CpPAT10_0816|gb|AEK92148"
FT   gene            869264..870382
FT                   /locus_tag="CpPAT10_0817"
FT                   /gene="sbcD"
FT   CDS             869264..870382
FT                   /locus_tag="CpPAT10_0817"
FT                   /gene="sbcD"
FT                   /product="Exonuclease, SbcD-family"
FT                   /protein_id="gnl|gbufpa|CpPAT10_0817|gb|AEK92149"
FT   gene            870389..872962
FT                   /locus_tag="CpPAT10_0818"
FT                   /gene=""
FT   CDS             870389..872962
FT                   /locus_tag="CpPAT10_0818"
FT                   /gene=""
FT                   /product="ATP-binding protein"
FT                   /protein_id="gnl|gbufpa|CpPAT10_0818|gb|AEK92150"
FT   gene            complement(873016..873543)
FT                   /locus_tag="CpPAT10_0819"
FT                   /gene="yceI"
FT   CDS             complement(873016..873543)
FT                   /locus_tag="CpPAT10_0819"
FT                   /gene="yceI"
FT                   /product="Metabolite transport protein yceI"
FT                   /protein_id="gnl|gbufpa|CpPAT10_0819|gb|AEK92151"
FT   gene            873732..874208
FT                   /locus_tag="CpPAT10_0820"
FT                   /gene="marR1"
FT   CDS             873732..874208
FT                   /locus_tag="CpPAT10_0820"
FT                   /gene="marR1"
FT                   /product="Multiple antibiotic resistance protein marR"
FT                   /protein_id="gnl|gbufpa|CpPAT10_0820|gb|AEK92152"
FT   gene            874314..874511
FT                   /locus_tag="CpPAT10_0821"
FT                   /gene="pspC1"
FT   CDS             874314..874511
FT                   /locus_tag="CpPAT10_0821"
FT                   /gene="pspC1"
FT                   /product="Phage shock protein C"
FT                   /protein_id="gnl|gbufpa|CpPAT10_0821|gb|AEK92153"
FT   gene            complement(874564..874923)
FT                   /locus_tag="CpPAT10_0822"
FT                   /gene=""
FT   CDS             complement(874564..874923)
FT                   /locus_tag="CpPAT10_0822"
FT                   /gene=""
FT                   /product="Hypothetical protein"
FT                   /protein_id="gnl|gbufpa|CpPAT10_0822|gb|AEK92154"
FT   gene            875042..875821
FT                   /locus_tag="CpPAT10_0823"
FT                   /gene="glpR"
FT                   /pseudo
FT                   /product="Glycerol-3-phosphate regulon repressor"
FT   gene            complement(875833..876177)
FT                   /locus_tag="CpPAT10_0824"
FT                   /gene=""
FT   CDS             complement(875833..876177)
FT                   /locus_tag="CpPAT10_0824"
FT                   /gene=""
FT                   /product="Hypothetical protein"
FT                   /protein_id="gnl|gbufpa|CpPAT10_0824|gb|AEK92155"
FT   gene            complement(876352..876424)
FT                   /locus_tag="CpPAT10_t46"
FT   tRNA            complement(876352..876424)
FT                   /product="tRNA-Arg"
FT   gene            complement(876527..877156)
FT                   /locus_tag="CpPAT10_0825"
FT                   /gene=""
FT   CDS             complement(876527..877156)
FT                   /locus_tag="CpPAT10_0825"
FT                   /gene=""
FT                   /product="Hypothetical protein"
FT                   /protein_id="gnl|gbufpa|CpPAT10_0825|gb|AEK92156"
FT   gene            complement(877159..878703)
FT                   /locus_tag="CpPAT10_0826"
FT                   /gene="lutB"
FT   CDS             complement(877159..878703)
FT                   /locus_tag="CpPAT10_0826"
FT                   /gene="lutB"
FT                   /product="Lactate utilization protein B"
FT                   /protein_id="gnl|gbufpa|CpPAT10_0826|gb|AEK92157"
FT   gene            complement(878700..879485)
FT                   /locus_tag="CpPAT10_0827"
FT                   /gene="lutA"
FT   CDS             complement(878700..879485)
FT                   /locus_tag="CpPAT10_0827"
FT                   /gene="lutA"
FT                   /product="Lactate utilization protein A"
FT                   /protein_id="gnl|gbufpa|CpPAT10_0827|gb|AEK92158"
FT   gene            879896..881548
FT                   /locus_tag="CpPAT10_0828"
FT                   /gene="lutP"
FT   CDS             879896..881548
FT                   /locus_tag="CpPAT10_0828"
FT                   /gene="lutP"
FT                   /product="L-lactate permease"
FT                   /protein_id="gnl|gbufpa|CpPAT10_0828|gb|AEK92159"
FT   gene            881560..883212
FT                   /locus_tag="CpPAT10_0829"
FT                   /gene="argS"
FT   CDS             881560..883212
FT                   /locus_tag="CpPAT10_0829"
FT                   /gene="argS"
FT                   /product="Arginyl-tRNA synthetase"
FT                   /protein_id="gnl|gbufpa|CpPAT10_0829|gb|AEK92160"
FT   gene            883215..884546
FT                   /locus_tag="CpPAT10_0830"
FT                   /gene="lysA"
FT   CDS             883215..884546
FT                   /locus_tag="CpPAT10_0830"
FT                   /gene="lysA"
FT                   /product="Diaminopimelate decarboxylase"
FT                   /protein_id="gnl|gbufpa|CpPAT10_0830|gb|AEK92161"
FT   gene            884779..886128
FT                   /locus_tag="CpPAT10_0831"
FT                   /gene="thrA"
FT   CDS             884779..886128
FT                   /locus_tag="CpPAT10_0831"
FT                   /gene="thrA"
FT                   /product="Homoserine dehydrogenase"
FT                   /protein_id="gnl|gbufpa|CpPAT10_0831|gb|AEK92162"
FT   gene            886138..887061
FT                   /locus_tag="CpPAT10_0832"
FT                   /gene="thrB"
FT   CDS             886138..887061
FT                   /locus_tag="CpPAT10_0832"
FT                   /gene="thrB"
FT                   /product="Homoserine kinase"
FT                   /protein_id="gnl|gbufpa|CpPAT10_0832|gb|AEK92163"
FT   gene            complement(887058..887723)
FT                   /locus_tag="CpPAT10_0833"
FT                   /gene=""
FT   CDS             complement(887058..887723)
FT                   /locus_tag="CpPAT10_0833"
FT                   /gene=""
FT                   /product="Hypothetical protein"
FT                   /protein_id="gnl|gbufpa|CpPAT10_0833|gb|AEK92164"
FT   gene            complement(887889..889622)
FT                   /locus_tag="CpPAT10_0834"
FT                   /gene="lcfA2"
FT   CDS             complement(887889..889622)
FT                   /locus_tag="CpPAT10_0834"
FT                   /gene="lcfA2"
FT                   /product="Long-chain-fatty-acid--CoA ligase"
FT                   /protein_id="gnl|gbufpa|CpPAT10_0834|gb|AEK92165"
FT   gene            889947..892133
FT                   /locus_tag="CpPAT10_0835"
FT                   /gene="rho"
FT   CDS             889947..892133
FT                   /locus_tag="CpPAT10_0835"
FT                   /gene="rho"
FT                   /product="Transcription termination factor Rho"
FT                   /protein_id="gnl|gbufpa|CpPAT10_0835|gb|AEK92166"
FT   gene            892133..893203
FT                   /locus_tag="CpPAT10_0836"
FT                   /gene="prfA"
FT   CDS             892133..893203
FT                   /locus_tag="CpPAT10_0836"
FT                   /gene="prfA"
FT                   /product="Peptide chain release factor 1"
FT                   /protein_id="gnl|gbufpa|CpPAT10_0836|gb|AEK92167"
FT   gene            893213..894031
FT                   /locus_tag="CpPAT10_0837"
FT                   /gene="hemK"
FT   CDS             893213..894031
FT                   /locus_tag="CpPAT10_0837"
FT                   /gene="hemK"
FT                   /product="Protein methyltransferase hemK"
FT                   /protein_id="gnl|gbufpa|CpPAT10_0837|gb|AEK92168"
FT   gene            894105..894755
FT                   /locus_tag="CpPAT10_0838"
FT                   /gene="ywlC"
FT   CDS             894105..894755
FT                   /locus_tag="CpPAT10_0838"
FT                   /gene="ywlC"
FT                   /product="tRNA threonylcarbamoyladenosine biosynthesis
FT                   protein YwlC"
FT                   /protein_id="gnl|gbufpa|CpPAT10_0838|gb|AEK92169"
FT   gene            894756..895901
FT                   /locus_tag="CpPAT10_0839"
FT                   /gene="rfe"
FT   CDS             894756..895901
FT                   /locus_tag="CpPAT10_0839"
FT                   /gene="rfe"
FT                   /product="Undecaprenyl-phosphate
FT                   alpha-N-acetylglucosaminyl 1-phosphate transferase"
FT                   /protein_id="gnl|gbufpa|CpPAT10_0839|gb|AEK92170"
FT   gene            896035..896469
FT                   /locus_tag="CpPAT10_0840"
FT                   /gene=""
FT   CDS             896035..896469
FT                   /locus_tag="CpPAT10_0840"
FT                   /gene=""
FT                   /product="Hypothetical protein"
FT                   /protein_id="gnl|gbufpa|CpPAT10_0840|gb|AEK92171"
FT   gene            897088..897879
FT                   /locus_tag="CpPAT10_0841"
FT                   /gene="atpB"
FT   CDS             897088..897879
FT                   /locus_tag="CpPAT10_0841"
FT                   /gene="atpB"
FT                   /product="ATP synthase subunit a"
FT                   /protein_id="gnl|gbufpa|CpPAT10_0841|gb|AEK92172"
FT   gene            897969..898208
FT                   /locus_tag="CpPAT10_0842"
FT                   /gene="atpE"
FT   CDS             897969..898208
FT                   /locus_tag="CpPAT10_0842"
FT                   /gene="atpE"
FT                   /product="ATP synthase subunit C"
FT                   /protein_id="gnl|gbufpa|CpPAT10_0842|gb|AEK92173"
FT   gene            898242..898808
FT                   /locus_tag="CpPAT10_0843"
FT                   /gene="atpF"
FT   CDS             898242..898808
FT                   /locus_tag="CpPAT10_0843"
FT                   /gene="atpF"
FT                   /product="ATP synthase subunit B"
FT                   /protein_id="gnl|gbufpa|CpPAT10_0843|gb|AEK92174"
FT   gene            898814..899635
FT                   /locus_tag="CpPAT10_0844"
FT                   /gene="atpH"
FT   CDS             898814..899635
FT                   /locus_tag="CpPAT10_0844"
FT                   /gene="atpH"
FT                   /product="ATP synthase subunit delta"
FT                   /protein_id="gnl|gbufpa|CpPAT10_0844|gb|AEK92175"
FT   gene            899697..901325
FT                   /locus_tag="CpPAT10_0845"
FT                   /gene="atpA"
FT   CDS             899697..901325
FT                   /locus_tag="CpPAT10_0845"
FT                   /gene="atpA"
FT                   /product="ATP synthase subunit alpha"
FT                   /protein_id="gnl|gbufpa|CpPAT10_0845|gb|AEK92176"
FT   gene            901381..902361
FT                   /locus_tag="CpPAT10_0846"
FT                   /gene="atpG"
FT   CDS             901381..902361
FT                   /locus_tag="CpPAT10_0846"
FT                   /gene="atpG"
FT                   /product="ATP synthase subunit gamma"
FT                   /protein_id="gnl|gbufpa|CpPAT10_0846|gb|AEK92177"
FT   gene            902365..903810
FT                   /locus_tag="CpPAT10_0847"
FT                   /gene="atpD"
FT   CDS             902365..903810
FT                   /locus_tag="CpPAT10_0847"
FT                   /gene="atpD"
FT                   /product="ATP synthase subunit beta"
FT                   /protein_id="gnl|gbufpa|CpPAT10_0847|gb|AEK92178"
FT   gene            903824..904195
FT                   /locus_tag="CpPAT10_0848"
FT                   /gene="atpC"
FT   CDS             903824..904195
FT                   /locus_tag="CpPAT10_0848"
FT                   /gene="atpC"
FT                   /product="ATP synthase subunit epsilon"
FT                   /protein_id="gnl|gbufpa|CpPAT10_0848|gb|AEK92179"
FT   gene            904396..904890
FT                   /locus_tag="CpPAT10_0849"
FT                   /gene=""
FT   CDS             904396..904890
FT                   /locus_tag="CpPAT10_0849"
FT                   /gene=""
FT                   /product="Hypothetical protein"
FT                   /protein_id="gnl|gbufpa|CpPAT10_0849|gb|AEK92180"
FT   gene            904909..905592
FT                   /locus_tag="CpPAT10_0850"
FT                   /gene=""
FT   CDS             904909..905592
FT                   /locus_tag="CpPAT10_0850"
FT                   /gene=""
FT                   /product="Hypothetical protein"
FT                   /protein_id="gnl|gbufpa|CpPAT10_0850|gb|AEK92181"
FT   gene            905592..905876
FT                   /locus_tag="CpPAT10_0850a"
FT                   /gene=""
FT   CDS             905592..905876
FT                   /locus_tag="CpPAT10_0850a"
FT                   /gene=""
FT                   /product="Hypothetical protein"
FT                   /protein_id="gnl|gbufpa|CpPAT10_0850a|gb|AEK92182"
FT   gene            complement(905931..906389)
FT                   /locus_tag="CpPAT10_0851"
FT                   /gene=""
FT   CDS             complement(905931..906389)
FT                   /locus_tag="CpPAT10_0851"
FT                   /gene=""
FT                   /product="Methylmalonyl-CoA epimerase"
FT                   /protein_id="gnl|gbufpa|CpPAT10_0851|gb|AEK92183"
FT   gene            906517..906885
FT                   /locus_tag="CpPAT10_0852"
FT                   /gene=""
FT   CDS             906517..906885
FT                   /locus_tag="CpPAT10_0852"
FT                   /gene=""
FT                   /product="Hypothetical protein"
FT                   /protein_id="gnl|gbufpa|CpPAT10_0852|gb|AEK92184"
FT   gene            906987..907880
FT                   /locus_tag="CpPAT10_0853"
FT                   /gene="trxA"
FT   CDS             906987..907880
FT                   /locus_tag="CpPAT10_0853"
FT                   /gene="trxA"
FT                   /product="Thioredoxin TrxA"
FT                   /protein_id="gnl|gbufpa|CpPAT10_0853|gb|AEK92185"
FT   gene            complement(907964..910162)
FT                   /locus_tag="CpPAT10_0854"
FT                   /gene="glgB"
FT   CDS             complement(907964..910162)
FT                   /locus_tag="CpPAT10_0854"
FT                   /gene="glgB"
FT                   /product="Glycogen branching enzyme"
FT                   /protein_id="gnl|gbufpa|CpPAT10_0854|gb|AEK92186"
FT   gene            complement(910193..912208)
FT                   /locus_tag="CpPAT10_0855"
FT                   /gene="glgE"
FT   CDS             complement(910193..912208)
FT                   /locus_tag="CpPAT10_0855"
FT                   /gene="glgE"
FT                   /product="Glucanase GlgE"
FT                   /protein_id="gnl|gbufpa|CpPAT10_0855|gb|AEK92187"
FT   gene            912304..913149
FT                   /locus_tag="CpPAT10_0856"
FT                   /gene="fepC1"
FT   CDS             912304..913149
FT                   /locus_tag="CpPAT10_0856"
FT                   /gene="fepC1"
FT                   /product="Ferric enterobactin transport ATP-binding
FT                   protein FepC"
FT                   /protein_id="gnl|gbufpa|CpPAT10_0856|gb|AEK92188"
FT   gene            913251..914057
FT                   /locus_tag="CpPAT10_0857"
FT                   /gene=""
FT   CDS             913251..914057
FT                   /locus_tag="CpPAT10_0857"
FT                   /gene=""
FT                   /product="NUDIX hydrolase"
FT                   /protein_id="gnl|gbufpa|CpPAT10_0857|gb|AEK92189"
FT   gene            914146..915285
FT                   /locus_tag="CpPAT10_0858"
FT                   /gene=""
FT   CDS             914146..915285
FT                   /locus_tag="CpPAT10_0858"
FT                   /gene=""
FT                   /product="Hypothetical protein"
FT                   /protein_id="gnl|gbufpa|CpPAT10_0858|gb|AEK92190"
FT   gene            915402..916196
FT                   /locus_tag="CpPAT10_0859"
FT                   /gene="etfB"
FT   CDS             915402..916196
FT                   /locus_tag="CpPAT10_0859"
FT                   /gene="etfB"
FT                   /product="Electron transfer flavo protein subunit beta"
FT                   /protein_id="gnl|gbufpa|CpPAT10_0859|gb|AEK92191"
FT   gene            916216..917172
FT                   /locus_tag="CpPAT10_0860"
FT                   /gene="etfA"
FT   CDS             916216..917172
FT                   /locus_tag="CpPAT10_0860"
FT                   /gene="etfA"
FT                   /product="Electron transfer flavo protein subunit alpha"
FT                   /protein_id="gnl|gbufpa|CpPAT10_0860|gb|AEK92192"
FT   gene            917291..918418
FT                   /locus_tag="CpPAT10_0861"
FT                   /gene="nifS"
FT   CDS             917291..918418
FT                   /locus_tag="CpPAT10_0861"
FT                   /gene="nifS"
FT                   /product="Cysteine desulfurase"
FT                   /protein_id="gnl|gbufpa|CpPAT10_0861|gb|AEK92193"
FT   gene            complement(918415..919284)
FT                   /locus_tag="CpPAT10_0862"
FT                   /gene="speE"
FT   CDS             complement(918415..919284)
FT                   /locus_tag="CpPAT10_0862"
FT                   /gene="speE"
FT                   /product="Spermidine synthase"
FT                   /protein_id="gnl|gbufpa|CpPAT10_0862|gb|AEK92194"
FT   gene            919361..920521
FT                   /locus_tag="CpPAT10_0863"
FT                   /gene="mnmA"
FT   CDS             919361..920521
FT                   /locus_tag="CpPAT10_0863"
FT                   /gene="mnmA"
FT                   /product="tRNA (5-methyl
FT                   aminomethyl-2-thiouridylate)-methyltransferase"
FT                   /protein_id="gnl|gbufpa|CpPAT10_0863|gb|AEK92195"
FT   gene            920544..921515
FT                   /locus_tag="CpPAT10_0864"
FT                   /gene=""
FT   CDS             920544..921515
FT                   /locus_tag="CpPAT10_0864"
FT                   /gene=""
FT                   /product="Hypothetical protein"
FT                   /protein_id="gnl|gbufpa|CpPAT10_0864|gb|AEK92196"
FT   gene            complement(921535..922233)
FT                   /locus_tag="CpPAT10_0865"
FT                   /gene="dnaQ2"
FT   CDS             complement(921535..922233)
FT                   /locus_tag="CpPAT10_0865"
FT                   /gene="dnaQ2"
FT                   /product="DNA polymerase III subunit epsilon"
FT                   /protein_id="gnl|gbufpa|CpPAT10_0865|gb|AEK92197"
FT   gene            922305..924389
FT                   /locus_tag="CpPAT10_0866"
FT                   /gene="ligA"
FT   CDS             922305..924389
FT                   /locus_tag="CpPAT10_0866"
FT                   /gene="ligA"
FT                   /product="NAD-dependent DNA ligase LigA"
FT                   /protein_id="gnl|gbufpa|CpPAT10_0866|gb|AEK92198"
FT   gene            complement(924429..925091)
FT                   /locus_tag="CpPAT10_0867"
FT                   /gene=""
FT   CDS             complement(924429..925091)
FT                   /locus_tag="CpPAT10_0867"
FT                   /gene=""
FT                   /product="Hypothetical protein"
FT                   /protein_id="gnl|gbufpa|CpPAT10_0867|gb|AEK92199"
FT   gene            925488..925781
FT                   /locus_tag="CpPAT10_0868"
FT                   /gene="gatC"
FT   CDS             925488..925781
FT                   /locus_tag="CpPAT10_0868"
FT                   /gene="gatC"
FT                   /product="Aspartyl/glutamyl-tRNA amidotransferase subunit
FT                   C"
FT                   /protein_id="gnl|gbufpa|CpPAT10_0868|gb|AEK92200"
FT   gene            925787..927271
FT                   /locus_tag="CpPAT10_0869"
FT                   /gene="gatA"
FT   CDS             925787..927271
FT                   /locus_tag="CpPAT10_0869"
FT                   /gene="gatA"
FT                   /product="Glutamyl-tRNA(Gln) amidotransferase subunit A"
FT                   /protein_id="gnl|gbufpa|CpPAT10_0869|gb|AEK92201"
FT   gene            complement(927383..927877)
FT                   /locus_tag="CpPAT10_0870"
FT                   /gene="mshD"
FT   CDS             complement(927383..927877)
FT                   /locus_tag="CpPAT10_0870"
FT                   /gene="mshD"
FT                   /product="Mycothiol acetyltransferase"
FT                   /protein_id="gnl|gbufpa|CpPAT10_0870|gb|AEK92202"
FT   gene            928110..929558
FT                   /locus_tag="CpPAT10_0871"
FT                   /gene="emrB"
FT   CDS             928110..929558
FT                   /locus_tag="CpPAT10_0871"
FT                   /gene="emrB"
FT                   /product="Multidrug resistance protein B"
FT                   /protein_id="gnl|gbufpa|CpPAT10_0871|gb|AEK92203"
FT   gene            complement(929571..929933)
FT                   /locus_tag="CpPAT10_0872"
FT                   /gene=""
FT   CDS             complement(929571..929933)
FT                   /locus_tag="CpPAT10_0872"
FT                   /gene=""
FT                   /product="Hypothetical protein"
FT                   /protein_id="gnl|gbufpa|CpPAT10_0872|gb|AEK92204"
FT   gene            complement(929930..930076)
FT                   /locus_tag="CpPAT10_0873"
FT                   /gene=""
FT   CDS             complement(929930..930076)
FT                   /locus_tag="CpPAT10_0873"
FT                   /gene=""
FT                   /product="Hypothetical protein"
FT                   /protein_id="gnl|gbufpa|CpPAT10_0873|gb|AEK92205"
FT   gene            930281..931315
FT                   /locus_tag="CpPAT10_0874"
FT                   /gene="fhuG"
FT   CDS             930281..931315
FT                   /locus_tag="CpPAT10_0874"
FT                   /gene="fhuG"
FT                   /product="Iron(3+)-hydroxamate import system permease
FT                   protein fhuG"
FT                   /protein_id="gnl|gbufpa|CpPAT10_0874|gb|AEK92206"
FT   gene            931407..932084
FT                   /locus_tag="CpPAT10_0875"
FT                   /gene="fhuC"
FT   CDS             931407..932084
FT                   /locus_tag="CpPAT10_0875"
FT                   /gene="fhuC"
FT                   /product="Iron(3+)-hydroxamate import ATP-binding protein
FT                   FhuC"
FT                   /protein_id="gnl|gbufpa|CpPAT10_0875|gb|AEK92207"
FT   gene            932105..933178
FT                   /locus_tag="CpPAT10_0876"
FT                   /gene="fhuD"
FT   CDS             932105..933178
FT                   /locus_tag="CpPAT10_0876"
FT                   /gene="fhuD"
FT                   /product="Iron(3+)-hydroxamate-binding protein fhuD"
FT                   /protein_id="gnl|gbufpa|CpPAT10_0876|gb|AEK92208"
FT   gene            933463..934491
FT                   /locus_tag="CpPAT10_0878"
FT                   /gene="pfkA"
FT   CDS             933463..934491
FT                   /locus_tag="CpPAT10_0878"
FT                   /gene="pfkA"
FT                   /product="6-phosphofructo kinase"
FT                   /protein_id="gnl|gbufpa|CpPAT10_0878|gb|AEK92209"
FT   gene            934662..936167
FT                   /locus_tag="CpPAT10_0879"
FT                   /gene="gatB"
FT   CDS             934662..936167
FT                   /locus_tag="CpPAT10_0879"
FT                   /gene="gatB"
FT                   /product="Glutamyl-tRNA(Gln) amidotransferase subunit B"
FT                   /protein_id="gnl|gbufpa|CpPAT10_0879|gb|AEK92210"
FT   gene            936345..937457
FT                   /locus_tag="CpPAT10_0880"
FT                   /gene="yghZ"
FT   CDS             936345..937457
FT                   /locus_tag="CpPAT10_0880"
FT                   /gene="yghZ"
FT                   /product="Aldo-keto reductase"
FT                   /protein_id="gnl|gbufpa|CpPAT10_0880|gb|AEK92211"
FT   gene            complement(937508..938239)
FT                   /locus_tag="CpPAT10_0881"
FT                   /gene="lysE"
FT   CDS             complement(937508..938239)
FT                   /locus_tag="CpPAT10_0881"
FT                   /gene="lysE"
FT                   /product="Lysine exporter protein"
FT                   /protein_id="gnl|gbufpa|CpPAT10_0881|gb|AEK92212"
FT   gene            938310..939200
FT                   /locus_tag="CpPAT10_0882"
FT                   /gene="lysG"
FT   CDS             938310..939200
FT                   /locus_tag="CpPAT10_0882"
FT                   /gene="lysG"
FT                   /product="LysR family transcriptional regulator"
FT                   /protein_id="gnl|gbufpa|CpPAT10_0882|gb|AEK92213"
FT   gene            939631..940452
FT                   /locus_tag="CpPAT10_0883"
FT                   /gene=""
FT   CDS             939631..940452
FT                   /locus_tag="CpPAT10_0883"
FT                   /gene=""
FT                   /product="Hypothetical protein"
FT                   /protein_id="gnl|gbufpa|CpPAT10_0883|gb|AEK92214"
FT   gene            940552..941976
FT                   /locus_tag="CpPAT10_0884"
FT                   /gene=""
FT   CDS             940552..941976
FT                   /locus_tag="CpPAT10_0884"
FT                   /gene=""
FT                   /product="Hypothetical protein"
FT                   /protein_id="gnl|gbufpa|CpPAT10_0884|gb|AEK92215"
FT   gene            complement(942038..943879)
FT                   /locus_tag="CpPAT10_0885"
FT                   /gene="ilvD"
FT   CDS             complement(942038..943879)
FT                   /locus_tag="CpPAT10_0885"
FT                   /gene="ilvD"
FT                   /product="Dihydroxy-acid dehydratase"
FT                   /protein_id="gnl|gbufpa|CpPAT10_0885|gb|AEK92216"
FT   gene            complement(943887..944030)
FT                   /locus_tag="CpPAT10_0886"
FT                   /gene=""
FT   CDS             complement(943887..944030)
FT                   /locus_tag="CpPAT10_0886"
FT                   /gene=""
FT                   /product="Hypothetical protein"
FT                   /protein_id="gnl|gbufpa|CpPAT10_0886|gb|AEK92217"
FT   gene            complement(944100..944639)
FT                   /locus_tag="CpPAT10_0887"
FT                   /gene="cfp6"
FT   CDS             complement(944100..944639)
FT                   /locus_tag="CpPAT10_0887"
FT                   /gene="cfp6"
FT                   /product="Low molecular weight protein antigen 6"
FT                   /protein_id="gnl|gbufpa|CpPAT10_0887|gb|AEK92218"
FT   gene            complement(944688..946382)
FT                   /locus_tag="CpPAT10_0888"
FT                   /gene="mscS"
FT   CDS             complement(944688..946382)
FT                   /locus_tag="CpPAT10_0888"
FT                   /gene="mscS"
FT                   /product="Small-conductance mechanosensitive channel"
FT                   /protein_id="gnl|gbufpa|CpPAT10_0888|gb|AEK92219"
FT   gene            946814..948740
FT                   /locus_tag="CpPAT10_0889"
FT                   /gene="ilvB"
FT                   /pseudo
FT                   /product="Acetolactate synthase large subunit"
FT   gene            948744..949268
FT                   /locus_tag="CpPAT10_0890"
FT                   /gene="ilvH"
FT   CDS             948744..949268
FT                   /locus_tag="CpPAT10_0890"
FT                   /gene="ilvH"
FT                   /product="Acetolactate synthase 3 regulatory subunit"
FT                   /protein_id="gnl|gbufpa|CpPAT10_0890|gb|AEK92220"
FT   gene            949409..950422
FT                   /locus_tag="CpPAT10_0891"
FT                   /gene="ilvC"
FT   CDS             949409..950422
FT                   /locus_tag="CpPAT10_0891"
FT                   /gene="ilvC"
FT                   /product="Ketol-acid reductoisomerase"
FT                   /protein_id="gnl|gbufpa|CpPAT10_0891|gb|AEK92221"
FT   gene            950603..951568
FT                   /locus_tag="CpPAT10_0892"
FT                   /gene="czcD"
FT   CDS             950603..951568
FT                   /locus_tag="CpPAT10_0892"
FT                   /gene="czcD"
FT                   /product="Cadmium, cobalt and zinc/H(+)-K(+) antiporter"
FT                   /protein_id="gnl|gbufpa|CpPAT10_0892|gb|AEK92222"
FT   gene            951691..953505
FT                   /locus_tag="CpPAT10_0893"
FT                   /gene=""
FT   CDS             951691..953505
FT                   /locus_tag="CpPAT10_0893"
FT                   /gene=""
FT                   /product="Hypothetical protein"
FT                   /protein_id="gnl|gbufpa|CpPAT10_0893|gb|AEK92223"
FT   gene            953548..955116
FT                   /locus_tag="CpPAT10_0894"
FT                   /gene=""
FT   CDS             953548..955116
FT                   /locus_tag="CpPAT10_0894"
FT                   /gene=""
FT                   /product="Hypothetical protein"
FT                   /protein_id="gnl|gbufpa|CpPAT10_0894|gb|AEK92224"
FT   gene            955274..956869
FT                   /locus_tag="CpPAT10_0895"
FT                   /gene="serA"
FT   CDS             955274..956869
FT                   /locus_tag="CpPAT10_0895"
FT                   /gene="serA"
FT                   /product="D-3-phosphoglycerate dehydrogenase"
FT                   /protein_id="gnl|gbufpa|CpPAT10_0895|gb|AEK92225"
FT   gene            957089..958108
FT                   /locus_tag="CpPAT10_0896"
FT                   /gene="leuB"
FT   CDS             957089..958108
FT                   /locus_tag="CpPAT10_0896"
FT                   /gene="leuB"
FT                   /product="3-isopropylmalate dehydrogenase"
FT                   /protein_id="gnl|gbufpa|CpPAT10_0896|gb|AEK92226"
FT   gene            958222..960135
FT                   /locus_tag="CpPAT10_0897"
FT                   /gene=""
FT   CDS             958222..960135
FT                   /locus_tag="CpPAT10_0897"
FT                   /gene=""
FT                   /product="Predicted signal-transduction protein containing
FT                   cAMP-binding and CBS domains"
FT                   /protein_id="gnl|gbufpa|CpPAT10_0897|gb|AEK92227"
FT   gene            960183..960698
FT                   /locus_tag="CpPAT10_0898"
FT                   /gene="dnaQ3"
FT   CDS             960183..960698
FT                   /locus_tag="CpPAT10_0898"
FT                   /gene="dnaQ3"
FT                   /product="DNA polymerase III subunit epsilon"
FT                   /protein_id="gnl|gbufpa|CpPAT10_0898|gb|AEK92228"
FT   gene            960750..961073
FT                   /locus_tag="CpPAT10_0899"
FT                   /gene=""
FT   CDS             960750..961073
FT                   /locus_tag="CpPAT10_0899"
FT                   /gene=""
FT                   /product="Hypothetical protein"
FT                   /protein_id="gnl|gbufpa|CpPAT10_0899|gb|AEK92229"
FT   gene            961198..961995
FT                   /locus_tag="CpPAT10_0900"
FT                   /gene="mhpD"
FT   CDS             961198..961995
FT                   /locus_tag="CpPAT10_0900"
FT                   /gene="mhpD"
FT                   /product="2-hydroxyhepta-2,4-diene-1,7-dioate isomerase"
FT                   /protein_id="gnl|gbufpa|CpPAT10_0900|gb|AEK92230"
FT   gene            complement(962125..963243)
FT                   /locus_tag="CpPAT10_0901"
FT                   /gene="menF"
FT   CDS             complement(962125..963243)
FT                   /locus_tag="CpPAT10_0901"
FT                   /gene="menF"
FT                   /product="Menaquinone-specific isochorismate synthase"
FT                   /protein_id="gnl|gbufpa|CpPAT10_0901|gb|AEK92231"
FT   gene            963258..964757
FT                   /locus_tag="CpPAT10_0902"
FT                   /gene="gltX1"
FT   CDS             963258..964757
FT                   /locus_tag="CpPAT10_0902"
FT                   /gene="gltX1"
FT                   /product="Glutamyl-tRNA synthetase"
FT                   /protein_id="gnl|gbufpa|CpPAT10_0902|gb|AEK92232"
FT   gene            964972..966105
FT                   /locus_tag="CpPAT10_0903"
FT                   /gene="lpqC"
FT   CDS             964972..966105
FT                   /locus_tag="CpPAT10_0903"
FT                   /gene="lpqC"
FT                   /product="Poly(3-hydroxybutyrate) depolymerase"
FT                   /protein_id="gnl|gbufpa|CpPAT10_0903|gb|AEK92233"
FT   gene            966206..966277
FT                   /locus_tag="CpPAT10_t18"
FT   tRNA            966206..966277
FT                   /product="tRNA-Gln"
FT   gene            966309..966384
FT                   /locus_tag="CpPAT10_t19"
FT   tRNA            966309..966384
FT                   /product="tRNA-Glu"
FT   gene            complement(966776..967780)
FT                   /locus_tag="CpPAT10_0904"
FT                   /gene="bioB2"
FT   CDS             complement(966776..967780)
FT                   /locus_tag="CpPAT10_0904"
FT                   /gene="bioB2"
FT                   /product="Biotin synthase 2"
FT                   /protein_id="gnl|gbufpa|CpPAT10_0904|gb|AEK92234"
FT   gene            967876..968451
FT                   /locus_tag="CpPAT10_0905"
FT                   /gene="spoT"
FT   CDS             967876..968451
FT                   /locus_tag="CpPAT10_0905"
FT                   /gene="spoT"
FT                   /product="Guanosine-3',5'-bis(diphosphate)
FT                   3'-pyrophosphohydrolase"
FT                   /protein_id="gnl|gbufpa|CpPAT10_0905|gb|AEK92235"
FT   gene            complement(968446..969171)
FT                   /locus_tag="CpPAT10_0906"
FT                   /gene="ltbR"
FT   CDS             complement(968446..969171)
FT                   /locus_tag="CpPAT10_0906"
FT                   /gene="ltbR"
FT                   /product="IclR family transcriptional regulator"
FT                   /protein_id="gnl|gbufpa|CpPAT10_0906|gb|AEK92236"
FT   gene            969290..970699
FT                   /locus_tag="CpPAT10_0907"
FT                   /gene="leuC"
FT   CDS             969290..970699
FT                   /locus_tag="CpPAT10_0907"
FT                   /gene="leuC"
FT                   /product="3-isopropylmalate dehydratase large subunit"
FT                   /protein_id="gnl|gbufpa|CpPAT10_0907|gb|AEK92237"
FT   gene            970707..971297
FT                   /locus_tag="CpPAT10_0908"
FT                   /gene="leuD"
FT   CDS             970707..971297
FT                   /locus_tag="CpPAT10_0908"
FT                   /gene="leuD"
FT                   /product="3-isopropylmalate dehydratase small subunit"
FT                   /protein_id="gnl|gbufpa|CpPAT10_0908|gb|AEK92238"
FT   gene            complement(971306..972307)
FT                   /locus_tag="CpPAT10_0909"
FT                   /gene="mutT2"
FT   CDS             complement(971306..972307)
FT                   /locus_tag="CpPAT10_0909"
FT                   /gene="mutT2"
FT                   /product="7,8-dihydro-8-oxoguanine-triphosphatase"
FT                   /protein_id="gnl|gbufpa|CpPAT10_0909|gb|AEK92239"
FT   gene            complement(972404..972526)
FT                   /locus_tag="CpPAT10_0909a"
FT                   /gene=""
FT   CDS             complement(972404..972526)
FT                   /locus_tag="CpPAT10_0909a"
FT                   /gene=""
FT                   /product="Hypothetical protein"
FT                   /protein_id="gnl|gbufpa|CpPAT10_0909a|gb|AEK92240"
FT   gene            972555..973571
FT                   /locus_tag="CpPAT10_0910"
FT                   /gene="gpsA"
FT   CDS             972555..973571
FT                   /locus_tag="CpPAT10_0910"
FT                   /gene="gpsA"
FT                   /product="Glycerol-3-phosphate dehydrogenase [NAD(P)+]"
FT                   /protein_id="gnl|gbufpa|CpPAT10_0910|gb|AEK92241"
FT   gene            973614..974705
FT                   /locus_tag="CpPAT10_0911"
FT                   /gene="ddl"
FT   CDS             973614..974705
FT                   /locus_tag="CpPAT10_0911"
FT                   /gene="ddl"
FT                   /product="D-alanyl-alanine synthetase A"
FT                   /protein_id="gnl|gbufpa|CpPAT10_0911|gb|AEK92242"
FT   gene            complement(974778..975746)
FT                   /locus_tag="CpPAT10_0912"
FT                   /gene=""
FT   CDS             complement(974778..975746)
FT                   /locus_tag="CpPAT10_0912"
FT                   /gene=""
FT                   /product="Hypothetical protein"
FT                   /protein_id="gnl|gbufpa|CpPAT10_0912|gb|AEK92243"
FT   gene            975864..976844
FT                   /locus_tag="CpPAT10_0913"
FT                   /gene="thiL"
FT   CDS             975864..976844
FT                   /locus_tag="CpPAT10_0913"
FT                   /gene="thiL"
FT                   /product="Thiamine-monophosphate kinase"
FT                   /protein_id="gnl|gbufpa|CpPAT10_0913|gb|AEK92244"
FT   gene            976923..977642
FT                   /locus_tag="CpPAT10_0914"
FT                   /gene="ung"
FT   CDS             976923..977642
FT                   /locus_tag="CpPAT10_0914"
FT                   /gene="ung"
FT                   /product="Uracil-DNA glycosylase"
FT                   /protein_id="gnl|gbufpa|CpPAT10_0914|gb|AEK92245"
FT   gene            977654..979369
FT                   /locus_tag="CpPAT10_0915"
FT                   /gene="daK2"
FT   CDS             977654..979369
FT                   /locus_tag="CpPAT10_0915"
FT                   /gene="daK2"
FT                   /product="Dihydroxyacetone kinase 2"
FT                   /protein_id="gnl|gbufpa|CpPAT10_0915|gb|AEK92246"
FT   gene            979373..981487
FT                   /locus_tag="CpPAT10_0916"
FT                   /gene="recG"
FT   CDS             979373..981487
FT                   /locus_tag="CpPAT10_0916"
FT                   /gene="recG"
FT                   /product="ATP-dependent DNA helicase"
FT                   /protein_id="gnl|gbufpa|CpPAT10_0916|gb|AEK92247"
FT   gene            981569..981781
FT                   /locus_tag="CpPAT10_0917"
FT                   /gene="yngHB"
FT   CDS             981569..981781
FT                   /locus_tag="CpPAT10_0917"
FT                   /gene="yngHB"
FT                   /product="Biotin/lipoyl attachment protein"
FT                   /protein_id="gnl|gbufpa|CpPAT10_0917|gb|AEK92248"
FT   gene            981782..982360
FT                   /locus_tag="CpPAT10_0918"
FT                   /gene="rsmD"
FT   CDS             981782..982360
FT                   /locus_tag="CpPAT10_0918"
FT                   /gene="rsmD"
FT                   /product="Ribosomal RNA small subunit methyltransferase D"
FT                   /protein_id="gnl|gbufpa|CpPAT10_0918|gb|AEK92249"
FT   gene            982406..982897
FT                   /locus_tag="CpPAT10_0919"
FT                   /gene="coaD"
FT   CDS             982406..982897
FT                   /locus_tag="CpPAT10_0919"
FT                   /gene="coaD"
FT                   /product="Phosphopantetheine adenylyltransferase"
FT                   /protein_id="gnl|gbufpa|CpPAT10_0919|gb|AEK92250"
FT   gene            982996..983739
FT                   /locus_tag="CpPAT10_0920"
FT                   /gene=""
FT   CDS             982996..983739
FT                   /locus_tag="CpPAT10_0920"
FT                   /gene=""
FT                   /product="Hypothetical protein"
FT                   /protein_id="gnl|gbufpa|CpPAT10_0920|gb|AEK92251"
FT   gene            983763..984581
FT                   /locus_tag="CpPAT10_0921"
FT                   /gene="phzF"
FT   CDS             983763..984581
FT                   /locus_tag="CpPAT10_0921"
FT                   /gene="phzF"
FT                   /product="PhzF family phenazine biosynthesis protein"
FT                   /protein_id="gnl|gbufpa|CpPAT10_0921|gb|AEK92252"
FT   gene            complement(984635..985387)
FT                   /locus_tag="CpPAT10_0922"
FT                   /gene="atrC"
FT   CDS             complement(984635..985387)
FT                   /locus_tag="CpPAT10_0922"
FT                   /gene="atrC"
FT                   /product="ABC transporter ATP-binding protein"
FT                   /protein_id="gnl|gbufpa|CpPAT10_0922|gb|AEK92253"
FT   gene            complement(985405..986361)
FT                   /locus_tag="CpPAT10_0923"
FT                   /gene=""
FT   CDS             complement(985405..986361)
FT                   /locus_tag="CpPAT10_0923"
FT                   /gene=""
FT                   /product="ABC transporter domain-containing protein"
FT                   /protein_id="gnl|gbufpa|CpPAT10_0923|gb|AEK92254"
FT   gene            complement(986409..987305)
FT                   /locus_tag="CpPAT10_0924"
FT                   /gene="pknD"
FT   CDS             complement(986409..987305)
FT                   /locus_tag="CpPAT10_0924"
FT                   /gene="pknD"
FT                   /product="Serine/threonine-protein kinase PknD"
FT                   /protein_id="gnl|gbufpa|CpPAT10_0924|gb|AEK92255"
FT   gene            complement(987474..988415)
FT                   /locus_tag="CpPAT10_0925"
FT                   /gene=""
FT   CDS             complement(987474..988415)
FT                   /locus_tag="CpPAT10_0925"
FT                   /gene=""
FT                   /product="Hypothetical protein"
FT                   /protein_id="gnl|gbufpa|CpPAT10_0925|gb|AEK92256"
FT   gene            988463..988582
FT                   /locus_tag="CpPAT10_0926"
FT                   /gene=""
FT   CDS             988463..988582
FT                   /locus_tag="CpPAT10_0926"
FT                   /gene=""
FT                   /product="Hypothetical protein"
FT                   /protein_id="gnl|gbufpa|CpPAT10_0926|gb|AEK92257"
FT   gene            complement(988634..988710)
FT                   /locus_tag="CpPAT10_t45"
FT   tRNA            complement(988634..988710)
FT                   /product="tRNA-Leu"
FT   gene            988850..991510
FT                   /locus_tag="CpPAT10_0927"
FT                   /gene="polA"
FT   CDS             988850..991510
FT                   /locus_tag="CpPAT10_0927"
FT                   /gene="polA"
FT                   /product="DNA polymerase I"
FT                   /protein_id="gnl|gbufpa|CpPAT10_0927|gb|AEK92258"
FT   gene            complement(991527..992315)
FT                   /locus_tag="CpPAT10_0928"
FT                   /gene=""
FT   CDS             complement(991527..992315)
FT                   /locus_tag="CpPAT10_0928"
FT                   /gene=""
FT                   /product="SAM-dependent methyltransferase"
FT                   /protein_id="gnl|gbufpa|CpPAT10_0928|gb|AEK92259"
FT   gene            992556..994019
FT                   /locus_tag="CpPAT10_0929"
FT                   /gene="rpsA"
FT   CDS             992556..994019
FT                   /locus_tag="CpPAT10_0929"
FT                   /gene="rpsA"
FT                   /product="30S ribosomal protein S1"
FT                   /protein_id="gnl|gbufpa|CpPAT10_0929|gb|AEK92260"
FT   gene            994250..994342
FT                   /locus_tag="CpPAT10_0930"
FT                   /gene=""
FT   CDS             994250..994342
FT                   /locus_tag="CpPAT10_0930"
FT                   /gene=""
FT                   /product="Hypothetical protein"
FT                   /protein_id="gnl|gbufpa|CpPAT10_0930|gb|AEK92261"
FT   gene            994403..996415
FT                   /locus_tag="CpPAT10_0931"
FT                   /gene="ptsG"
FT   CDS             994403..996415
FT                   /locus_tag="CpPAT10_0931"
FT                   /gene="ptsG"
FT                   /product="Phosphotransferase system II Component"
FT                   /protein_id="gnl|gbufpa|CpPAT10_0931|gb|AEK92262"
FT   gene            996545..997132
FT                   /locus_tag="CpPAT10_0932"
FT                   /gene="coaE"
FT   CDS             996545..997132
FT                   /locus_tag="CpPAT10_0932"
FT                   /gene="coaE"
FT                   /product="Dephospho-CoA kinase"
FT                   /protein_id="gnl|gbufpa|CpPAT10_0932|gb|AEK92263"
FT   gene            997275..998513
FT                   /locus_tag="CpPAT10_0933"
FT                   /gene="pqqE"
FT   CDS             997275..998513
FT                   /locus_tag="CpPAT10_0933"
FT                   /gene="pqqE"
FT                   /product="Coenzyme PQQ synthesis protein E"
FT                   /protein_id="gnl|gbufpa|CpPAT10_0933|gb|AEK92264"
FT   gene            998557..1000656
FT                   /locus_tag="CpPAT10_0934"
FT                   /gene="uvrB"
FT   CDS             998557..1000656
FT                   /locus_tag="CpPAT10_0934"
FT                   /gene="uvrB"
FT                   /product="UvrABC system protein B"
FT                   /protein_id="gnl|gbufpa|CpPAT10_0934|gb|AEK92265"
FT   gene            1001017..1001457
FT                   /locus_tag="CpPAT10_0935"
FT                   /gene="uspA3"
FT   CDS             1001017..1001457
FT                   /locus_tag="CpPAT10_0935"
FT                   /gene="uspA3"
FT                   /product="Stress related protein"
FT                   /protein_id="gnl|gbufpa|CpPAT10_0935|gb|AEK92266"
FT   gene            complement(1001519..1003844)
FT                   /locus_tag="CpPAT10_0936"
FT                   /gene=""
FT                   /pseudo
FT                   /product="Helicase"
FT   gene            complement(1004037..1004846)
FT                   /locus_tag="CpPAT10_0937"
FT                   /gene="doxX"
FT   CDS             complement(1004037..1004846)
FT                   /locus_tag="CpPAT10_0937"
FT                   /gene="doxX"
FT                   /product="DoxX family protein"
FT                   /protein_id="gnl|gbufpa|CpPAT10_0937|gb|AEK92267"
FT   gene            complement(1004868..1004978)
FT                   /locus_tag="CpPAT10_0937a"
FT                   /gene=""
FT   CDS             complement(1004868..1004978)
FT                   /locus_tag="CpPAT10_0937a"
FT                   /gene=""
FT                   /product="Hypothetical protein"
FT                   /protein_id="gnl|gbufpa|CpPAT10_0937a|gb|AEK92268"
FT   gene            complement(1005094..1005822)
FT                   /locus_tag="CpPAT10_0938"
FT                   /gene=""
FT   CDS             complement(1005094..1005822)
FT                   /locus_tag="CpPAT10_0938"
FT                   /gene=""
FT                   /product="Metallo-beta-lactamase superfamily protein"
FT                   /protein_id="gnl|gbufpa|CpPAT10_0938|gb|AEK92269"
FT   gene            1005977..1008841
FT                   /locus_tag="CpPAT10_0939"
FT                   /gene="uvrA"
FT   CDS             1005977..1008841
FT                   /locus_tag="CpPAT10_0939"
FT                   /gene="uvrA"
FT                   /product="UvrABC system protein A"
FT                   /protein_id="gnl|gbufpa|CpPAT10_0939|gb|AEK92270"
FT   gene            1009241..1009687
FT                   /locus_tag="CpPAT10_0940"
FT                   /gene="infC"
FT   CDS             1009241..1009687
FT                   /locus_tag="CpPAT10_0940"
FT                   /gene="infC"
FT                   /product="Translation initiation factor IF-3"
FT                   /protein_id="gnl|gbufpa|CpPAT10_0940|gb|AEK92271"
FT   gene            1009720..1009914
FT                   /locus_tag="CpPAT10_0941"
FT                   /gene="rpmI"
FT   CDS             1009720..1009914
FT                   /locus_tag="CpPAT10_0941"
FT                   /gene="rpmI"
FT                   /product="50S ribosomal protein L35"
FT                   /protein_id="gnl|gbufpa|CpPAT10_0941|gb|AEK92272"
FT   gene            1009977..1010360
FT                   /locus_tag="CpPAT10_0942"
FT                   /gene="rplT"
FT   CDS             1009977..1010360
FT                   /locus_tag="CpPAT10_0942"
FT                   /gene="rplT"
FT                   /product="50S ribosomal protein L20"
FT                   /protein_id="gnl|gbufpa|CpPAT10_0942|gb|AEK92273"
FT   gene            complement(1010528..1011070)
FT                   /locus_tag="CpPAT10_0943"
FT                   /gene=""
FT   CDS             complement(1010528..1011070)
FT                   /locus_tag="CpPAT10_0943"
FT                   /gene=""
FT                   /product="Hypothetical protein"
FT                   /protein_id="gnl|gbufpa|CpPAT10_0943|gb|AEK92274"
FT   gene            1011244..1012101
FT                   /locus_tag="CpPAT10_0944"
FT                   /gene="tsnR"
FT   CDS             1011244..1012101
FT                   /locus_tag="CpPAT10_0944"
FT                   /gene="tsnR"
FT                   /product="rRNA methyltransferase"
FT                   /protein_id="gnl|gbufpa|CpPAT10_0944|gb|AEK92275"
FT   gene            1012255..1013310
FT                   /locus_tag="CpPAT10_0945"
FT                   /gene="pheS"
FT   CDS             1012255..1013310
FT                   /locus_tag="CpPAT10_0945"
FT                   /gene="pheS"
FT                   /product="Phenylalanyl-tRNA synthetase alpha chain"
FT                   /protein_id="gnl|gbufpa|CpPAT10_0945|gb|AEK92276"
FT   gene            1013359..1015869
FT                   /locus_tag="CpPAT10_0946"
FT                   /gene="pheT"
FT   CDS             1013359..1015869
FT                   /locus_tag="CpPAT10_0946"
FT                   /gene="pheT"
FT                   /product="Phenylalanyl-tRNA synthetase beta chain"
FT                   /protein_id="gnl|gbufpa|CpPAT10_0946|gb|AEK92277"
FT   gene            1015917..1017050
FT                   /locus_tag="CpPAT10_0946a"
FT                   /gene="argC"
FT   CDS             1015917..1017050
FT                   /locus_tag="CpPAT10_0946a"
FT                   /gene="argC"
FT                   /product="N-acetyl-gamma-glutamyl-phosphate reductase"
FT                   /protein_id="gnl|gbufpa|CpPAT10_0946a|gb|AEK92278"
FT   gene            1017040..1017858
FT                   /locus_tag="CpPAT10_0947"
FT                   /gene="argJ"
FT   CDS             1017040..1017858
FT                   /locus_tag="CpPAT10_0947"
FT                   /gene="argJ"
FT                   /product="Glutamate N-acetyltransferase"
FT                   /protein_id="gnl|gbufpa|CpPAT10_0947|gb|AEK92279"
FT   gene            1018328..1019263
FT                   /locus_tag="CpPAT10_0948"
FT                   /gene="argB"
FT   CDS             1018328..1019263
FT                   /locus_tag="CpPAT10_0948"
FT                   /gene="argB"
FT                   /product="Acetylglutamate kinase"
FT                   /protein_id="gnl|gbufpa|CpPAT10_0948|gb|AEK92280"
FT   gene            1019263..1020513
FT                   /locus_tag="CpPAT10_0949"
FT                   /gene="argD"
FT   CDS             1019263..1020513
FT                   /locus_tag="CpPAT10_0949"
FT                   /gene="argD"
FT                   /product="Acetylornithine aminotransferase"
FT                   /protein_id="gnl|gbufpa|CpPAT10_0949|gb|AEK92281"
FT   gene            1020531..1021532
FT                   /locus_tag="CpPAT10_0950"
FT                   /gene="argF"
FT   CDS             1020531..1021532
FT                   /locus_tag="CpPAT10_0950"
FT                   /gene="argF"
FT                   /product="Ornithine carbamoyltransferase"
FT                   /protein_id="gnl|gbufpa|CpPAT10_0950|gb|AEK92282"
FT   gene            1021617..1022108
FT                   /locus_tag="CpPAT10_0951"
FT                   /gene="argR"
FT   CDS             1021617..1022108
FT                   /locus_tag="CpPAT10_0951"
FT                   /gene="argR"
FT                   /product="Arginine repressor"
FT                   /protein_id="gnl|gbufpa|CpPAT10_0951|gb|AEK92283"
FT   gene            1022384..1023583
FT                   /locus_tag="CpPAT10_0952"
FT                   /gene="argG"
FT   CDS             1022384..1023583
FT                   /locus_tag="CpPAT10_0952"
FT                   /gene="argG"
FT                   /product="Argininosuccinate synthase"
FT                   /protein_id="gnl|gbufpa|CpPAT10_0952|gb|AEK92284"
FT   gene            1023585..1025018
FT                   /locus_tag="CpPAT10_0953"
FT                   /gene="argH"
FT   CDS             1023585..1025018
FT                   /locus_tag="CpPAT10_0953"
FT                   /gene="argH"
FT                   /product="Argininosuccinase lyase"
FT                   /protein_id="gnl|gbufpa|CpPAT10_0953|gb|AEK92285"
FT   gene            1025137..1025322
FT                   /locus_tag="CpPAT10_0954"
FT                   /gene=""
FT   CDS             1025137..1025322
FT                   /locus_tag="CpPAT10_0954"
FT                   /gene=""
FT                   /product="Hypothetical protein"
FT                   /protein_id="gnl|gbufpa|CpPAT10_0954|gb|AEK92286"
FT   gene            1025370..1026650
FT                   /locus_tag="CpPAT10_0955"
FT                   /gene="tyrS"
FT   CDS             1025370..1026650
FT                   /locus_tag="CpPAT10_0955"
FT                   /gene="tyrS"
FT                   /product="Tyrosyl-tRNA synthetase"
FT                   /protein_id="gnl|gbufpa|CpPAT10_0955|gb|AEK92287"
FT   gene            1027542..1029049
FT                   /locus_tag="CpPAT10_r10"
FT   rRNA            1027542..1029049
FT                   /product="16S ribosomal RNA"
FT   gene            1029426..1032508
FT                   /locus_tag="CpPAT10_r06"
FT   rRNA            1029426..1032508
FT                   /product="23S ribosomal RNA"
FT   gene            1032623..1032738
FT                   /locus_tag="CpPAT10_r02"
FT   rRNA            1032623..1032738
FT                   /product="5S ribosomal RNA"
FT   gene            1032849..1034066
FT                   /locus_tag="CpPAT10_0956"
FT                   /gene=""
FT   CDS             1032849..1034066
FT                   /locus_tag="CpPAT10_0956"
FT                   /gene=""
FT                   /product="Tetratricopeptide TPR2"
FT                   /protein_id="gnl|gbufpa|CpPAT10_0956|gb|AEK92288"
FT   gene            1034111..1035094
FT                   /locus_tag="CpPAT10_0957"
FT                   /gene="nagD"
FT   CDS             1034111..1035094
FT                   /locus_tag="CpPAT10_0957"
FT                   /gene="nagD"
FT                   /product="Haloacid dehalogenase (HAD) superfamily
FT                   hydrolase"
FT                   /protein_id="gnl|gbufpa|CpPAT10_0957|gb|AEK92289"
FT   gene            1035098..1035262
FT                   /locus_tag="CpPAT10_0958"
FT                   /gene=""
FT   CDS             1035098..1035262
FT                   /locus_tag="CpPAT10_0958"
FT                   /gene=""
FT                   /product="Hypothetical protein"
FT                   /protein_id="gnl|gbufpa|CpPAT10_0958|gb|AEK92290"
FT   gene            1035291..1036112
FT                   /locus_tag="CpPAT10_0959"
FT                   /gene="tlyA"
FT   CDS             1035291..1036112
FT                   /locus_tag="CpPAT10_0959"
FT                   /gene="tlyA"
FT                   /product="Hemolysin A"
FT                   /protein_id="gnl|gbufpa|CpPAT10_0959|gb|AEK92291"
FT   gene            1036109..1037068
FT                   /locus_tag="CpPAT10_0960"
FT                   /gene="ppnK"
FT   CDS             1036109..1037068
FT                   /locus_tag="CpPAT10_0960"
FT                   /gene="ppnK"
FT                   /product="Inorganic polyphosphate/ATP-NAD kinase"
FT                   /protein_id="gnl|gbufpa|CpPAT10_0960|gb|AEK92292"
FT   gene            1037133..1038881
FT                   /locus_tag="CpPAT10_0961"
FT                   /gene="recN"
FT   CDS             1037133..1038881
FT                   /locus_tag="CpPAT10_0961"
FT                   /gene="recN"
FT                   /product="DNA repair protein recN"
FT                   /protein_id="gnl|gbufpa|CpPAT10_0961|gb|AEK92293"
FT   gene            1038964..1040157
FT                   /locus_tag="CpPAT10_0962"
FT                   /gene=""
FT   CDS             1038964..1040157
FT                   /locus_tag="CpPAT10_0962"
FT                   /gene=""
FT                   /product="Thiamin pyrophosphokinase, catalytic
FT                   domain-containing protein"
FT                   /protein_id="gnl|gbufpa|CpPAT10_0962|gb|AEK92294"
FT   gene            1040179..1041132
FT                   /locus_tag="CpPAT10_0963"
FT                   /gene=""
FT   CDS             1040179..1041132
FT                   /locus_tag="CpPAT10_0963"
FT                   /gene=""
FT                   /product="Hypothetical protein"
FT                   /protein_id="gnl|gbufpa|CpPAT10_0963|gb|AEK92295"
FT   gene            1041175..1041843
FT                   /locus_tag="CpPAT10_0964"
FT                   /gene="nudF"
FT   CDS             1041175..1041843
FT                   /locus_tag="CpPAT10_0964"
FT                   /gene="nudF"
FT                   /product="ADP-ribose pyrophosphatase (ADPRase)"
FT                   /protein_id="gnl|gbufpa|CpPAT10_0964|gb|AEK92296"
FT   gene            1041840..1042772
FT                   /locus_tag="CpPAT10_0965"
FT                   /gene="xerD"
FT   CDS             1041840..1042772
FT                   /locus_tag="CpPAT10_0965"
FT                   /gene="xerD"
FT                   /product="Tyrosine recombinase xerD"
FT                   /protein_id="gnl|gbufpa|CpPAT10_0965|gb|AEK92297"
FT   gene            1042998..1043867
FT                   /locus_tag="CpPAT10_0966"
FT                   /gene="soj"
FT   CDS             1042998..1043867
FT                   /locus_tag="CpPAT10_0966"
FT                   /gene="soj"
FT                   /product="Chromosome partitioning ATPase protein"
FT                   /protein_id="gnl|gbufpa|CpPAT10_0966|gb|AEK92298"
FT   gene            1043871..1044689
FT                   /locus_tag="CpPAT10_0967"
FT                   /gene="scpA"
FT   CDS             1043871..1044689
FT                   /locus_tag="CpPAT10_0967"
FT                   /gene="scpA"
FT                   /product="Segregation and condensation protein A"
FT                   /protein_id="gnl|gbufpa|CpPAT10_0967|gb|AEK92299"
FT   gene            1044713..1044808
FT                   /locus_tag="CpPAT10_0968"
FT                   /gene=""
FT   CDS             1044713..1044808
FT                   /locus_tag="CpPAT10_0968"
FT                   /gene=""
FT                   /product="Hypothetical protein"
FT                   /protein_id="gnl|gbufpa|CpPAT10_0968|gb|AEK92300"
FT   gene            1044832..1045437
FT                   /locus_tag="CpPAT10_0969"
FT                   /gene="bioD"
FT   CDS             1044832..1045437
FT                   /locus_tag="CpPAT10_0969"
FT                   /gene="bioD"
FT                   /product="Dethiobiotin synthetase"
FT                   /protein_id="gnl|gbufpa|CpPAT10_0969|gb|AEK92301"
FT   gene            complement(1045491..1046996)
FT                   /locus_tag="CpPAT10_0970"
FT                   /gene="yclF"
FT   CDS             complement(1045491..1046996)
FT                   /locus_tag="CpPAT10_0970"
FT                   /gene="yclF"
FT                   /product="Uncharacterized transporter yclF"
FT                   /protein_id="gnl|gbufpa|CpPAT10_0970|gb|AEK92302"
FT   gene            1047154..1048389
FT                   /locus_tag="CpPAT10_0971"
FT                   /gene="bioA"
FT   CDS             1047154..1048389
FT                   /locus_tag="CpPAT10_0971"
FT                   /gene="bioA"
FT                   /product="Adenosylmethionine-8-amino-7-oxononanoate
FT                   aminotransferase"
FT                   /protein_id="gnl|gbufpa|CpPAT10_0971|gb|AEK92303"
FT   gene            1048422..1049111
FT                   /locus_tag="CpPAT10_0972"
FT                   /gene="bioD1"
FT   CDS             1048422..1049111
FT                   /locus_tag="CpPAT10_0972"
FT                   /gene="bioD1"
FT                   /product="Dethiobiotin synthetase"
FT                   /protein_id="gnl|gbufpa|CpPAT10_0972|gb|AEK92304"
FT   gene            1049239..1049862
FT                   /locus_tag="CpPAT10_0973"
FT                   /gene="scpB"
FT   CDS             1049239..1049862
FT                   /locus_tag="CpPAT10_0973"
FT                   /gene="scpB"
FT                   /product="Segregation and condensation protein B"
FT                   /protein_id="gnl|gbufpa|CpPAT10_0973|gb|AEK92305"
FT   gene            1049920..1051041
FT                   /locus_tag="CpPAT10_0974"
FT                   /gene="rluB"
FT   CDS             1049920..1051041
FT                   /locus_tag="CpPAT10_0974"
FT                   /gene="rluB"
FT                   /product="RNA pseudouridine synthase B"
FT                   /protein_id="gnl|gbufpa|CpPAT10_0974|gb|AEK92306"
FT   gene            1051050..1051766
FT                   /locus_tag="CpPAT10_0975"
FT                   /gene="cmk"
FT   CDS             1051050..1051766
FT                   /locus_tag="CpPAT10_0975"
FT                   /gene="cmk"
FT                   /product="Cytidylate kinase"
FT                   /protein_id="gnl|gbufpa|CpPAT10_0975|gb|AEK92307"
FT   gene            1051759..1053381
FT                   /locus_tag="CpPAT10_0976"
FT                   /gene="engA"
FT   CDS             1051759..1053381
FT                   /locus_tag="CpPAT10_0976"
FT                   /gene="engA"
FT                   /product="GTP-binding protein EngA"
FT                   /protein_id="gnl|gbufpa|CpPAT10_0976|gb|AEK92308"
FT   gene            1053773..1055158
FT                   /locus_tag="CpPAT10_0977"
FT                   /gene="dcuB"
FT   CDS             1053773..1055158
FT                   /locus_tag="CpPAT10_0977"
FT                   /gene="dcuB"
FT                   /product="Anaerobic C4-dicarboxylate transporter"
FT                   /protein_id="gnl|gbufpa|CpPAT10_0977|gb|AEK92309"
FT   gene            complement(1055252..1056091)
FT                   /locus_tag="CpPAT10_0978"
FT                   /gene=""
FT   CDS             complement(1055252..1056091)
FT                   /locus_tag="CpPAT10_0978"
FT                   /gene=""
FT                   /product="SAM-dependent methyltransferase"
FT                   /protein_id="gnl|gbufpa|CpPAT10_0978|gb|AEK92310"
FT   gene            1056329..1057573
FT                   /locus_tag="CpPAT10_0979"
FT                   /gene=""
FT   CDS             1056329..1057573
FT                   /locus_tag="CpPAT10_0979"
FT                   /gene=""
FT                   /product="Esterase"
FT                   /protein_id="gnl|gbufpa|CpPAT10_0979|gb|AEK92311"
FT   gene            1057573..1060269
FT                   /locus_tag="CpPAT10_0980"
FT                   /gene=""
FT   CDS             1057573..1060269
FT                   /locus_tag="CpPAT10_0980"
FT                   /gene=""
FT                   /product="Hypothetical protein"
FT                   /protein_id="gnl|gbufpa|CpPAT10_0980|gb|AEK92312"
FT   gene            1060399..1061304
FT                   /locus_tag="CpPAT10_0981"
FT                   /gene="ciuA"
FT   CDS             1060399..1061304
FT                   /locus_tag="CpPAT10_0981"
FT                   /gene="ciuA"
FT                   /product="Iron ABC transporter substrate-binding protein"
FT                   /protein_id="gnl|gbufpa|CpPAT10_0981|gb|AEK92313"
FT   gene            1061361..1062329
FT                   /locus_tag="CpPAT10_0982"
FT                   /gene="ciuB"
FT   CDS             1061361..1062329
FT                   /locus_tag="CpPAT10_0982"
FT                   /gene="ciuB"
FT                   /product="Iron ABC transporter domain-containing permease
FT                   protein"
FT                   /protein_id="gnl|gbufpa|CpPAT10_0982|gb|AEK92314"
FT   gene            1062334..1063365
FT                   /locus_tag="CpPAT10_0983"
FT                   /gene="ciuC"
FT   CDS             1062334..1063365
FT                   /locus_tag="CpPAT10_0983"
FT                   /gene="ciuC"
FT                   /product="Iron ABC transporter permease"
FT                   /protein_id="gnl|gbufpa|CpPAT10_0983|gb|AEK92315"
FT   gene            1063365..1064186
FT                   /locus_tag="CpPAT10_0984"
FT                   /gene="ciuD"
FT   CDS             1063365..1064186
FT                   /locus_tag="CpPAT10_0984"
FT                   /gene="ciuD"
FT                   /product="Iron ABC transporter ATP-binding protein"
FT                   /protein_id="gnl|gbufpa|CpPAT10_0984|gb|AEK92316"
FT   gene            1064208..1067597
FT                   /locus_tag="CpPAT10_0985"
FT                   /gene="ciuE"
FT   CDS             1064208..1067597
FT                   /locus_tag="CpPAT10_0985"
FT                   /gene="ciuE"
FT                   /product="Siderophore biosynthesis related protein"
FT                   /protein_id="gnl|gbufpa|CpPAT10_0985|gb|AEK92317"
FT   gene            1067594..1068886
FT                   /locus_tag="CpPAT10_0986"
FT                   /gene="ciuF"
FT   CDS             1067594..1068886
FT                   /locus_tag="CpPAT10_0986"
FT                   /gene="ciuF"
FT                   /product="Efflux protein"
FT                   /protein_id="gnl|gbufpa|CpPAT10_0986|gb|AEK92318"
FT   gene            1068992..1069138
FT                   /locus_tag="CpPAT10_0986a"
FT                   /gene=""
FT   CDS             1068992..1069138
FT                   /locus_tag="CpPAT10_0986a"
FT                   /gene=""
FT                   /product="Hypothetical protein"
FT                   /protein_id="gnl|gbufpa|CpPAT10_0986a|gb|AEK92319"
FT   gene            complement(1069253..1069411)
FT                   /locus_tag="CpPAT10_0986b"
FT                   /gene=""
FT   CDS             complement(1069253..1069411)
FT                   /locus_tag="CpPAT10_0986b"
FT                   /gene=""
FT                   /product="Hypothetical protein"
FT                   /protein_id="gnl|gbufpa|CpPAT10_0986b|gb|AEK92320"
FT   gene            complement(1069614..1069859)
FT                   /locus_tag="CpPAT10_0987"
FT                   /gene=""
FT   CDS             complement(1069614..1069859)
FT                   /locus_tag="CpPAT10_0987"
FT                   /gene=""
FT                   /product="Hypothetical protein"
FT                   /protein_id="gnl|gbufpa|CpPAT10_0987|gb|AEK92321"
FT   gene            1070371..1071942
FT                   /locus_tag="CpPAT10_0988"
FT                   /gene=""
FT   CDS             1070371..1071942
FT                   /locus_tag="CpPAT10_0988"
FT                   /gene=""
FT                   /product="Hypothetical protein"
FT                   /protein_id="gnl|gbufpa|CpPAT10_0988|gb|AEK92322"
FT   gene            1071984..1072160
FT                   /locus_tag="CpPAT10_0988a"
FT                   /gene=""
FT   CDS             1071984..1072160
FT                   /locus_tag="CpPAT10_0988a"
FT                   /gene=""
FT                   /product="Hypothetical protein"
FT                   /protein_id="gnl|gbufpa|CpPAT10_0988a|gb|AEK92323"
FT   gene            1072171..1074321
FT                   /locus_tag="CpPAT10_0989"
FT                   /gene=""
FT   CDS             1072171..1074321
FT                   /locus_tag="CpPAT10_0989"
FT                   /gene=""
FT                   /product="Hypothetical protein"
FT                   /protein_id="gnl|gbufpa|CpPAT10_0989|gb|AEK92324"
FT   gene            complement(1075502..1075768)
FT                   /locus_tag="CpPAT10_0990"
FT                   /gene=""
FT   CDS             complement(1075502..1075768)
FT                   /locus_tag="CpPAT10_0990"
FT                   /gene=""
FT                   /product="Integrase"
FT                   /protein_id="gnl|gbufpa|CpPAT10_0990|gb|AEK92325"
FT   gene            complement(1076112..1076188)
FT                   /locus_tag="CpPAT10_t44"
FT   tRNA            complement(1076112..1076188)
FT                   /product="tRNA-Pro"
FT   gene            complement(1076263..1076652)
FT                   /locus_tag="CpPAT10_0991"
FT                   /gene=""
FT   CDS             complement(1076263..1076652)
FT                   /locus_tag="CpPAT10_0991"
FT                   /gene=""
FT                   /product="UPF0225 protein"
FT                   /protein_id="gnl|gbufpa|CpPAT10_0991|gb|AEK92326"
FT   gene            complement(1076667..1077854)
FT                   /locus_tag="CpPAT10_0992"
FT                   /gene=""
FT   CDS             complement(1076667..1077854)
FT                   /locus_tag="CpPAT10_0992"
FT                   /gene=""
FT                   /product="Hydrolase alpha/beta superfamily"
FT                   /protein_id="gnl|gbufpa|CpPAT10_0992|gb|AEK92327"
FT   gene            1078262..1078375
FT                   /locus_tag="CpPAT10_0993"
FT                   /gene=""
FT   CDS             1078262..1078375
FT                   /locus_tag="CpPAT10_0993"
FT                   /gene=""
FT                   /product="Hypothetical protein"
FT                   /protein_id="gnl|gbufpa|CpPAT10_0993|gb|AEK92328"
FT   gene            1078392..1080659
FT                   /locus_tag="CpPAT10_0994"
FT                   /gene="secA2"
FT   CDS             1078392..1080659
FT                   /locus_tag="CpPAT10_0994"
FT                   /gene="secA2"
FT                   /product="Protein translocase subunit secA 2"
FT                   /protein_id="gnl|gbufpa|CpPAT10_0994|gb|AEK92329"
FT   gene            1080835..1081266
FT                   /locus_tag="CpPAT10_0995"
FT                   /gene="odhI"
FT   CDS             1080835..1081266
FT                   /locus_tag="CpPAT10_0995"
FT                   /gene="odhI"
FT                   /product="Oxoglutarate dehydrogenase inhibitor"
FT                   /protein_id="gnl|gbufpa|CpPAT10_0995|gb|AEK92330"
FT   gene            1081381..1082133
FT                   /locus_tag="CpPAT10_0996"
FT                   /gene="merR2"
FT   CDS             1081381..1082133
FT                   /locus_tag="CpPAT10_0996"
FT                   /gene="merR2"
FT                   /product="MerR family transcriptional regulator"
FT                   /protein_id="gnl|gbufpa|CpPAT10_0996|gb|AEK92331"
FT   gene            1082154..1082762
FT                   /locus_tag="CpPAT10_0997"
FT                   /gene=""
FT   CDS             1082154..1082762
FT                   /locus_tag="CpPAT10_0997"
FT                   /gene=""
FT                   /product="Hypothetical protein"
FT                   /protein_id="gnl|gbufpa|CpPAT10_0997|gb|AEK92332"
FT   gene            1082887..1083450
FT                   /locus_tag="CpPAT10_0998"
FT                   /gene="merR3"
FT   CDS             1082887..1083450
FT                   /locus_tag="CpPAT10_0998"
FT                   /gene="merR3"
FT                   /product="MerR family transcriptional regulator"
FT                   /protein_id="gnl|gbufpa|CpPAT10_0998|gb|AEK92333"
FT   gene            complement(1083587..1085017)
FT                   /locus_tag="CpPAT10_0999"
FT                   /gene=""
FT   CDS             complement(1083587..1085017)
FT                   /locus_tag="CpPAT10_0999"
FT                   /gene=""
FT                   /product="Hypothetical protein"
FT                   /protein_id="gnl|gbufpa|CpPAT10_0999|gb|AEK92334"
FT   gene            complement(1085055..1085786)
FT                   /locus_tag="CpPAT10_1000"
FT                   /gene=""
FT   CDS             complement(1085055..1085786)
FT                   /locus_tag="CpPAT10_1000"
FT                   /gene=""
FT                   /product="Hypothetical protein"
FT                   /protein_id="gnl|gbufpa|CpPAT10_1000|gb|AEK92335"
FT   gene            complement(1085947..1086999)
FT                   /locus_tag="CpPAT10_1001"
FT                   /gene=""
FT   CDS             complement(1085947..1086999)
FT                   /locus_tag="CpPAT10_1001"
FT                   /gene=""
FT                   /product="UPF0053 protein"
FT                   /protein_id="gnl|gbufpa|CpPAT10_1001|gb|AEK92336"
FT   gene            complement(1086996..1088399)
FT                   /locus_tag="CpPAT10_1002"
FT                   /gene="tlyC"
FT   CDS             complement(1086996..1088399)
FT                   /locus_tag="CpPAT10_1002"
FT                   /gene="tlyC"
FT                   /product="Hemolysin-related protein"
FT                   /protein_id="gnl|gbufpa|CpPAT10_1002|gb|AEK92337"
FT   gene            complement(1088415..1089767)
FT                   /locus_tag="CpPAT10_1003"
FT                   /gene="deaD2"
FT   CDS             complement(1088415..1089767)
FT                   /locus_tag="CpPAT10_1003"
FT                   /gene="deaD2"
FT                   /product="DEAD-box helicase"
FT                   /protein_id="gnl|gbufpa|CpPAT10_1003|gb|AEK92338"
FT   gene            complement(1089891..1091396)
FT                   /locus_tag="CpPAT10_1004"
FT                   /gene="gnd"
FT   CDS             complement(1089891..1091396)
FT                   /locus_tag="CpPAT10_1004"
FT                   /gene="gnd"
FT                   /product="6-phosphogluconate dehydrogenase"
FT                   /protein_id="gnl|gbufpa|CpPAT10_1004|gb|AEK92339"
FT   gene            1091513..1092013
FT                   /locus_tag="CpPAT10_1005"
FT                   /gene=""
FT   CDS             1091513..1092013
FT                   /locus_tag="CpPAT10_1005"
FT                   /gene=""
FT                   /product="Thioesterase"
FT                   /protein_id="gnl|gbufpa|CpPAT10_1005|gb|AEK92340"
FT   gene            complement(1092089..1093159)
FT                   /locus_tag="CpPAT10_1006"
FT                   /gene="corA"
FT   CDS             complement(1092089..1093159)
FT                   /locus_tag="CpPAT10_1006"
FT                   /gene="corA"
FT                   /product="Magnesium/cobalt transporter CorA"
FT                   /protein_id="gnl|gbufpa|CpPAT10_1006|gb|AEK92341"
FT   gene            1093219..1093806
FT                   /locus_tag="CpPAT10_1007"
FT                   /gene=""
FT   CDS             1093219..1093806
FT                   /locus_tag="CpPAT10_1007"
FT                   /gene=""
FT                   /product="Methyltransferase type 11"
FT                   /protein_id="gnl|gbufpa|CpPAT10_1007|gb|AEK92342"
FT   gene            complement(1093949..1095259)
FT                   /locus_tag="CpPAT10_1008"
FT                   /gene="ndh"
FT   CDS             complement(1093949..1095259)
FT                   /locus_tag="CpPAT10_1008"
FT                   /gene="ndh"
FT                   /product="NADH dehydrogenase"
FT                   /protein_id="gnl|gbufpa|CpPAT10_1008|gb|AEK92343"
FT   gene            1095476..1096783
FT                   /locus_tag="CpPAT10_1009"
FT                   /gene="ufaA"
FT   CDS             1095476..1096783
FT                   /locus_tag="CpPAT10_1009"
FT                   /gene="ufaA"
FT                   /product="Cyclopropane fatty acid synthase"
FT                   /protein_id="gnl|gbufpa|CpPAT10_1009|gb|AEK92344"
FT   gene            complement(1096866..1098251)
FT                   /locus_tag="CpPAT10_1010"
FT                   /gene=""
FT   CDS             complement(1096866..1098251)
FT                   /locus_tag="CpPAT10_1010"
FT                   /gene=""
FT                   /product="MFS family major facilitator transporter"
FT                   /protein_id="gnl|gbufpa|CpPAT10_1010|gb|AEK92345"
FT   gene            complement(1098517..1098864)
FT                   /locus_tag="CpPAT10_1011"
FT                   /gene=""
FT   CDS             complement(1098517..1098864)
FT                   /locus_tag="CpPAT10_1011"
FT                   /gene=""
FT                   /product="Hypothetical protein"
FT                   /protein_id="gnl|gbufpa|CpPAT10_1011|gb|AEK92346"
FT   gene            complement(1098879..1099571)
FT                   /locus_tag="CpPAT10_1012"
FT                   /gene="yceI"
FT   CDS             complement(1098879..1099571)
FT                   /locus_tag="CpPAT10_1012"
FT                   /gene="yceI"
FT                   /product="Protein yceI"
FT                   /protein_id="gnl|gbufpa|CpPAT10_1012|gb|AEK92347"
FT   gene            complement(1099591..1099917)
FT                   /locus_tag="CpPAT10_1013"
FT                   /gene=""
FT   CDS             complement(1099591..1099917)
FT                   /locus_tag="CpPAT10_1013"
FT                   /gene=""
FT                   /product="Hypothetical protein"
FT                   /protein_id="gnl|gbufpa|CpPAT10_1013|gb|AEK92348"
FT   gene            1100102..1100494
FT                   /locus_tag="CpPAT10_1014"
FT                   /gene=""
FT   CDS             1100102..1100494
FT                   /locus_tag="CpPAT10_1014"
FT                   /gene=""
FT                   /product="Hypothetical protein"
FT                   /protein_id="gnl|gbufpa|CpPAT10_1014|gb|AEK92349"
FT   gene            complement(1100580..1101377)
FT                   /locus_tag="CpPAT10_1015"
FT                   /gene="ppm1"
FT   CDS             complement(1100580..1101377)
FT                   /locus_tag="CpPAT10_1015"
FT                   /gene="ppm1"
FT                   /product="Polyprenol-phosphate-mannose synthase domain 1"
FT                   /protein_id="gnl|gbufpa|CpPAT10_1015|gb|AEK92350"
FT   gene            complement(1101411..1102946)
FT                   /locus_tag="CpPAT10_1016"
FT                   /gene="lnt"
FT   CDS             complement(1101411..1102946)
FT                   /locus_tag="CpPAT10_1016"
FT                   /gene="lnt"
FT                   /product="Apolipoprotein N-acyltransferase"
FT                   /protein_id="gnl|gbufpa|CpPAT10_1016|gb|AEK92351"
FT   gene            complement(1103136..1103666)
FT                   /locus_tag="CpPAT10_1017"
FT                   /gene="fxsA"
FT   CDS             complement(1103136..1103666)
FT                   /locus_tag="CpPAT10_1017"
FT                   /gene="fxsA"
FT                   /product="FxsA cytoplasmic membrane protein"
FT                   /protein_id="gnl|gbufpa|CpPAT10_1017|gb|AEK92352"
FT   gene            complement(1103738..1107352)
FT                   /locus_tag="CpPAT10_1018"
FT                   /gene="cobN"
FT   CDS             complement(1103738..1107352)
FT                   /locus_tag="CpPAT10_1018"
FT                   /gene="cobN"
FT                   /product="Cobaltochelatase"
FT                   /protein_id="gnl|gbufpa|CpPAT10_1018|gb|AEK92353"
FT   gene            1107741..1108916
FT                   /locus_tag="CpPAT10_1019"
FT                   /gene="cobG"
FT   CDS             1107741..1108916
FT                   /locus_tag="CpPAT10_1019"
FT                   /gene="cobG"
FT                   /product="Precorrin-3B synthase"
FT                   /protein_id="gnl|gbufpa|CpPAT10_1019|gb|AEK92354"
FT   gene            1108913..1109563
FT                   /locus_tag="CpPAT10_1020"
FT                   /gene="cobH"
FT   CDS             1108913..1109563
FT                   /locus_tag="CpPAT10_1020"
FT                   /gene="cobH"
FT                   /product="Precorrin-8X methyl mutase"
FT                   /protein_id="gnl|gbufpa|CpPAT10_1020|gb|AEK92355"
FT   gene            1109560..1111065
FT                   /locus_tag="CpPAT10_1021"
FT                   /gene="cobJ"
FT   CDS             1109560..1111065
FT                   /locus_tag="CpPAT10_1021"
FT                   /gene="cobJ"
FT                   /product="Precorrin-3B C(17)-methyltransferase"
FT                   /protein_id="gnl|gbufpa|CpPAT10_1021|gb|AEK92356"
FT   gene            complement(1111124..1111804)
FT                   /locus_tag="CpPAT10_1022"
FT                   /gene="cobK"
FT   CDS             complement(1111124..1111804)
FT                   /locus_tag="CpPAT10_1022"
FT                   /gene="cobK"
FT                   /product="Precorrin-6A reductase"
FT                   /protein_id="gnl|gbufpa|CpPAT10_1022|gb|AEK92357"
FT   gene            complement(1111843..1112616)
FT                   /locus_tag="CpPAT10_1023"
FT                   /gene="cobM"
FT   CDS             complement(1111843..1112616)
FT                   /locus_tag="CpPAT10_1023"
FT                   /gene="cobM"
FT                   /product="Precorrin-4 C11-methyltransferase"
FT                   /protein_id="gnl|gbufpa|CpPAT10_1023|gb|AEK92358"
FT   gene            complement(1112643..1113911)
FT                   /locus_tag="CpPAT10_1024"
FT                   /gene="cobL"
FT   CDS             complement(1112643..1113911)
FT                   /locus_tag="CpPAT10_1024"
FT                   /gene="cobL"
FT                   /product="Precorrin-6Y C5,15-methyltransferase"
FT                   /protein_id="gnl|gbufpa|CpPAT10_1024|gb|AEK92359"
FT   gene            complement(1113950..1114690)
FT                   /locus_tag="CpPAT10_1025"
FT                   /gene=""
FT   CDS             complement(1113950..1114690)
FT                   /locus_tag="CpPAT10_1025"
FT                   /gene=""
FT                   /product="Oxidoreductase"
FT                   /protein_id="gnl|gbufpa|CpPAT10_1025|gb|AEK92360"
FT   gene            complement(1114690..1115832)
FT                   /locus_tag="CpPAT10_1026"
FT                   /gene="pepE"
FT   CDS             complement(1114690..1115832)
FT                   /locus_tag="CpPAT10_1026"
FT                   /gene="pepE"
FT                   /product="Dipeptidase pepE"
FT                   /protein_id="gnl|gbufpa|CpPAT10_1026|gb|AEK92361"
FT   gene            complement(1115873..1118629)
FT                   /locus_tag="CpPAT10_1027"
FT                   /gene="helY"
FT   CDS             complement(1115873..1118629)
FT                   /locus_tag="CpPAT10_1027"
FT                   /gene="helY"
FT                   /product="ATP-dependent DNA helicase"
FT                   /protein_id="gnl|gbufpa|CpPAT10_1027|gb|AEK92362"
FT   gene            complement(1118649..1119737)
FT                   /locus_tag="CpPAT10_1028"
FT                   /gene="tatC"
FT   CDS             complement(1118649..1119737)
FT                   /locus_tag="CpPAT10_1028"
FT                   /gene="tatC"
FT                   /product="Sec-independent protein translocase protein
FT                   tatC"
FT                   /protein_id="gnl|gbufpa|CpPAT10_1028|gb|AEK92363"
FT   gene            complement(1119844..1120122)
FT                   /locus_tag="CpPAT10_1029"
FT                   /gene="tatA"
FT   CDS             complement(1119844..1120122)
FT                   /locus_tag="CpPAT10_1029"
FT                   /gene="tatA"
FT                   /product="Sec-independent protein translocase protein"
FT                   /protein_id="gnl|gbufpa|CpPAT10_1029|gb|AEK92364"
FT   gene            complement(1120161..1121150)
FT                   /locus_tag="CpPAT10_1030"
FT                   /gene="pafC"
FT   CDS             complement(1120161..1121150)
FT                   /locus_tag="CpPAT10_1030"
FT                   /gene="pafC"
FT                   /product="Protein pafC"
FT                   /protein_id="gnl|gbufpa|CpPAT10_1030|gb|AEK92365"
FT   gene            complement(1121150..1122139)
FT                   /locus_tag="CpPAT10_1031"
FT                   /gene="pafB"
FT   CDS             complement(1121150..1122139)
FT                   /locus_tag="CpPAT10_1031"
FT                   /gene="pafB"
FT                   /product="Protein pafB"
FT                   /protein_id="gnl|gbufpa|CpPAT10_1031|gb|AEK92366"
FT   gene            complement(1122136..1123593)
FT                   /locus_tag="CpPAT10_1032"
FT                   /gene="pafA"
FT   CDS             complement(1122136..1123593)
FT                   /locus_tag="CpPAT10_1032"
FT                   /gene="pafA"
FT                   /product="Pup--protein ligase"
FT                   /protein_id="gnl|gbufpa|CpPAT10_1032|gb|AEK92367"
FT   gene            complement(1123598..1123792)
FT                   /locus_tag="CpPAT10_1033"
FT                   /gene="pup"
FT   CDS             complement(1123598..1123792)
FT                   /locus_tag="CpPAT10_1033"
FT                   /gene="pup"
FT                   /product="Prokaryotic ubiquitin-like protein pup"
FT                   /protein_id="gnl|gbufpa|CpPAT10_1033|gb|AEK92368"
FT   gene            complement(1123894..1125426)
FT                   /locus_tag="CpPAT10_1034"
FT                   /gene="pafA1"
FT   CDS             complement(1123894..1125426)
FT                   /locus_tag="CpPAT10_1034"
FT                   /gene="pafA1"
FT                   /product="Proteasome accessory factor PafA2"
FT                   /protein_id="gnl|gbufpa|CpPAT10_1034|gb|AEK92369"
FT   gene            complement(1125423..1127003)
FT                   /locus_tag="CpPAT10_1035"
FT                   /gene="arc"
FT   CDS             complement(1125423..1127003)
FT                   /locus_tag="CpPAT10_1035"
FT                   /gene="arc"
FT                   /product="AAA ATPase forming ring-shaped complexes"
FT                   /protein_id="gnl|gbufpa|CpPAT10_1035|gb|AEK92370"
FT   gene            complement(1127198..1128034)
FT                   /locus_tag="CpPAT10_1036"
FT                   /gene="pimT"
FT   CDS             complement(1127198..1128034)
FT                   /locus_tag="CpPAT10_1036"
FT                   /gene="pimT"
FT                   /product="SAM-dependent methyltransferase involved in
FT                   tRNA-Met maturation"
FT                   /protein_id="gnl|gbufpa|CpPAT10_1036|gb|AEK92371"
FT   gene            complement(1128041..1129378)
FT                   /locus_tag="CpPAT10_1037"
FT                   /gene="pepC2"
FT   CDS             complement(1128041..1129378)
FT                   /locus_tag="CpPAT10_1037"
FT                   /gene="pepC2"
FT                   /product="Aminopeptidase 2"
FT                   /protein_id="gnl|gbufpa|CpPAT10_1037|gb|AEK92372"
FT   gene            1129512..1130423
FT                   /locus_tag="CpPAT10_1038"
FT                   /gene="recB"
FT   CDS             1129512..1130423
FT                   /locus_tag="CpPAT10_1038"
FT                   /gene="recB"
FT                   /product="RecB family nuclease"
FT                   /protein_id="gnl|gbufpa|CpPAT10_1038|gb|AEK92373"
FT   gene            1130635..1130922
FT                   /locus_tag="CpPAT10_1039"
FT                   /gene="vapI"
FT   CDS             1130635..1130922
FT                   /locus_tag="CpPAT10_1039"
FT                   /gene="vapI"
FT                   /product="Virulence-associated protein I"
FT                   /protein_id="gnl|gbufpa|CpPAT10_1039|gb|AEK92374"
FT   gene            complement(1130983..1132635)
FT                   /locus_tag="CpPAT10_1040"
FT                   /gene="fhs"
FT   CDS             complement(1130983..1132635)
FT                   /locus_tag="CpPAT10_1040"
FT                   /gene="fhs"
FT                   /product="Formate--tetrahydrofolate ligase"
FT                   /protein_id="gnl|gbufpa|CpPAT10_1040|gb|AEK92375"
FT   gene            complement(1132759..1134189)
FT                   /locus_tag="CpPAT10_1041"
FT                   /gene="aspA"
FT   CDS             complement(1132759..1134189)
FT                   /locus_tag="CpPAT10_1041"
FT                   /gene="aspA"
FT                   /product="Aspartate ammonia-lyase"
FT                   /protein_id="gnl|gbufpa|CpPAT10_1041|gb|AEK92376"
FT   gene            complement(1134546..1135853)
FT                   /locus_tag="CpPAT10_1042"
FT                   /gene="dcuA"
FT   CDS             complement(1134546..1135853)
FT                   /locus_tag="CpPAT10_1042"
FT                   /gene="dcuA"
FT                   /product="Anaerobic C4-dicarboxylate transporter"
FT                   /protein_id="gnl|gbufpa|CpPAT10_1042|gb|AEK92377"
FT   gene            complement(1135856..1135954)
FT                   /locus_tag="CpPAT10_1042a"
FT                   /gene=""
FT   CDS             complement(1135856..1135954)
FT                   /locus_tag="CpPAT10_1042a"
FT                   /gene=""
FT                   /product="Hypothetical protein"
FT                   /protein_id="gnl|gbufpa|CpPAT10_1042a|gb|AEK92378"
FT   gene            complement(1136316..1137161)
FT                   /locus_tag="CpPAT10_1043"
[truncated: 3,568,841 more chars]
